# Supplementary material for: On the difficulty of validating molecular generative models realistically: a case study on public and proprietary data
Source: J Cheminform. 2023 Nov 21;15:112. doi: 10.1186/s13321-023-00781-1 (PMC10664602; doi:10.1186/s13321-023-00781-1)
Supplement: Supplementary file 1 — Additional file 1. Supporting_Dataset_1_DRD2.xlsx. [file 13321_2023_781_MOESM1_ESM.xlsx]

## Sheet: DRD2_Pseudo_Time
Pseudo_time_series_DRD2	CID_DRD2	SMILES_DRD2	pXC50_DRD2
1	25156129	N1(CCN(CC1)C=2C=CC=C(C2)C(F)(F)F)CCCOC3=CC=CC=C3CCC4=CC=CC(=C4)OC	2.85
2	25157253	N1(CCN(CC1)C=2C=CC(=CC2)F)CCCCOC3=CC=CC=C3CCC4=CC=CC(=C4)OC	2.88
3	25156133	N1(CCN(CC1)C=2C=CC(=CC2)F)CCCOC3=CC=CC=C3CCC=4C=C(C=CC4)OC	3.18
4	25156412	C=1C(OC)=CC(=CC1)CCC2=CC=CC=C2OCCN3CCN(CC3)C=4N=CC=CN4	3.2
5	25156411	N1(CCN(CC1)C=2C=CC(=CC2)F)CCCCCOC3=CC=CC=C3CCC4=CC=CC(=C4)OC	3.07
6	25156413	N1(CCN(CC1)C2=NC=CC=N2)CCCCOC3=CC=CC=C3CCC=4C=C(C=CC4)OC	3.07
7	8447	C=1C=C2N=C(SC2=CC1)SSC3=NC4=C(S3)C=CC=C4	5.71
8	44554393	S(=O)(=O)(C1=NN(C=2C1=CC(N3CCNCC3)=CC2)CC(C)C)C=4C=5C(C=CC4)=CC=CC5	5.72056
9	15291585	C1(=NC2=CC=CC=C2N1C/C=C/CN3C(=NC=4C3=CC=CC4)C=5C=CC=CC5)C6=CC=C(C=C6)OCCCN(CC)CC	5.19
10	44431653	C1=CC=C2N(C3=C(C=CC(C(F)(F)F)=C3)SC2=C1)CCCNC4=NC=CS4	5.6
11	57383431	S1(=O)C2=C(N(C(=O)C3=C1C=CC=C3)C)C=C(C=C2)C(=O)NCCC=4SC=CC4	7.1549
12	44338186	C=1(N(C2=CC=CC=C2N1)CC=3C=CC(=CC3)Cl)SCC4=CC=C(C=C4)SC	6.26
13	44554227	S(=O)(=O)(C1=NN(C=2C1=CC(N3CCNCC3)=CC2)C(C)C)C=4C=5C(C=CC4)=CC=CC5	5.69122
14	25156130	C=1C(=CC(CCC2=CC=CC=C2OCCN3CCN(CC3)C4=C(C=CC=C4)OC)=CC1)OC	3.37
15	44338285	C=1(N(C2=CC=CC=C2N1)CC3=CC=C(C=C3)Cl)SCC=4C=CC(C(=O)C)=CC4	6.52
16	44338263	C=1(N(C2=CC=CC=C2N1)CC=3C=CC(=CC3)Cl)SCC=4C=CC(=CC4)C(O)C	6.57
17	10413595	S(N1C2=CC(I)=CC=C2CC1)(C=3C=C(N4CCNCC4)C(=CC3)OC)(=O)=O	5.6
18	12461787	C12=C(C=CC=C1)C=C(C(=O)NCCCC)N2	4.87
19	10389430	C1(=NC2=CC=C(NC(=O)COC=3C=CC(C(F)(F)F)=CC3)C=C2C(=C1)C)N4CCN(CC4)C	4.84
20	19938402	C1(=NC2=CC=CC=C2N1C/C=C/CN3C(=NC=4C3=CC=CC4)C=5C=CC(=CC5)OCCCN(C)C)C6=CC=C(C=C6)OCCCN(C)C	5.3
21	44338236	C=1(N(C2=CC=CC=C2N1)CC3=CC=C(C=C3)Cl)SCC4=CC=C(S(=O)(=O)C)C=C4	5.96
22	2157	C1(=C(OC=2C1=CC=CC2)CCCC)C(C3=CC(I)=C(C(=C3)I)OCCN(CC)CC)=O	5.18
23	5312149	C1(=C(C=2C(S1)=CC=C(C2)Cl)C)S(=O)(=O)NC3=CC(=C(C=C3)OC)N4CCNCC4	6.34
24	25156414	N1(CCN(CC1)C)CCCOC2=CC=CC=C2CCC3=CC=CC(=C3)OC	3.25
25	44338237	C=1(N(C2=CC=CC=C2N1)CC=3C=CC(=CC3)Cl)SCC4=CC=C(C(N(C)C)=O)C=C4	6.1
26	44338389	C=1(N(C2=CC=CC=C2N1)CC3=CC=C(C=C3)Cl)SCC=4C=C(C(=O)OC)C=CC4	5.96
27	44338264	C=1(N(C2=CC=CC=C2N1)CC=3C=CC(=CC3)Cl)SCC4=CC=C(C5=NC(C)=NO5)C=C4	6.51
28	44338224	C=1(N(C2=CC=CC=C2N1)CC3=CC=C(C=C3)Cl)SCC4=CC=C(S(=O)(=O)N)C=C4	5.92
29	15291586	N1(C(=NC=2C1=CC=CC2)C=3C=CC(=CC3)OCCCN(CC)CC)CC=4C=CC(CN5C(=NC=6C5=CC=CC6)C7=CC=C(C=C7)OCCCN(CC)CC)=CC4	5.46
30	25155850	N1(CCN(CC1)C=2C=CC=C(C2)Cl)CCCOC3=CC=CC=C3CCC4=CC=CC(=C4)OC	3.53
31	71508684	N1(CCC(CC1)C=2C3=C(N(C2)C=4C=CN=CC4)C=CC(=C3)C5=CN(N=C5)C)C	5.19382
32	44338319	C=1(N(C2=CC=CC=C2N1)CC3=CC=C(C=C3)Cl)NCC4=CC=C(C(=O)OC)C=C4	5.96
33	15291587	C1(=NC2=CC=CC=C2N1C/C=C/CN3C(=NC=4C3=CC=CC4)C=5C=CC(=CC5)OCCCN(CC)CC)C6=CC=C(C=C6)OCCCN(CC)CC	5.63
34	9867475	N1(S(=O)(=O)C2=CC=CC=C2)C(=CC3=C1C=CC=C3CCN(C)C)C(=O)C4=CC=CC=C4	6.12
35	44415649	ClC=1C=C2C(N3CCN(CC3)C)=NC=4C(N(NC(=O)C5=CC(OC)=C(OC)C(OC)=C5)C2=CC1)=CC=CC4	5.4908
36	12050194	N1=C(OC=C1CN2CCN(CC2)CC3=CC=CC=C3)C4=CC=CC=C4	4.67
37	12050196	N1=C(SC=C1CN2CCN(CC2)CC3=CC=CC=C3)C4=CC=CC=C4	4.71
38	44338272	C=1(N(C2=CC=CC=C2N1)CC3=CC=C(C=C3)Cl)SCC4=CC=C(CC(=O)OC)C=C4	6.48
39	57383406	S1(=O)C2=C(N(C(=O)C3=C1C=CC=C3)C)C=C(C=C2)C(=O)NCCCN(C)C	6.25181
40	25067564	C=1C=CC(=C2C=CC=CC12)S(C=3C=4C=C(C=CC4NN3)N5C[C@@H](CC5)N)(=O)=O	5.54
41	25157260	C1=CC=C(C=C1OC)CCC=2C(=CC=CC2)OCCN3CCN(CC3)C	3.75
42	11304816	C1(=NC2=CC=C(NC(=O)COC=3C=CC(=CC3)Cl)C=C2C(=C1)C)N4CCN(CC4)C	4.73
43	44338286	C=1(N(C2=CC=CC=C2N1)CC3=CC=C(C=C3)Cl)SCC4=CC=C(C(O)(C)C)C=C4	6.85
44	44415835	ClC1=CC=2N=C(N3CCN(CC3)C)C4=C(N(NC(=O)C5=CC(OC)=C(OC)C(OC)=C5)C2C=C1)C=CC=C4	5.25485
45	9981035	C=1(N(C2=CC=CC=C2N1)CC=3C=CC(=CC3)Cl)SCC4=CC=C(C=5N=C(C)ON5)C=C4	7.02
46	71541277	C=1C2=C(C=C3C1CCN(CC3)CC=4N=CSC4)SC(=N2)N	6.31
47	44415579	C=1C=C2C(=CC1Cl)N=C(N3CCN(CC3)C)C=4C(=CC=CC4)N2NC(=O)C5=C(C=CC=C5)NC6CCCCC6	5.42
48	44415822	ClC1=CC=2N=C(N3CCN(CC3)C)C4=C(N(NC(=O)C=5C(=CC(F)=CC5)C(F)(F)F)C2C=C1)C=CC=C4	5.79156
49	51002362	O=S(=O)(N1C2=NC=C(C=C2C(=C1)C)Cl)C=3C=CC(=C(C3)NC4CCN(CC4)C)OC	5.74
50	44415648	C=1C=C2C(N=C(C=3C(N2NC(C4=CC5=C(C=C4)OCO5)=O)=CC=C(C3)Cl)N6CCN(CC6)C)=CC1	5.9
51	44338308	C=1(N(C2=CC=CC=C2N1)CC3=CC=C(C=C3)Cl)NC=4C=CC(C(=O)OC)=CC4	5.82
52	44537940	O=S(C=1C2=CC(N3CCNCC3)=CC=C2N(CC4=CC=CC=C4)N1)(C5=C6C(=CC=C5)C=CC=C6)=O	6.22
53	44319269	C1(=NC2=CC=CC=C2N1C/C=C\CN3C(=NC=4C3=CC=CC4)C=5C=CC(=CC5)OCCCN(CC)CC)C=6C=CC(=CC6)OCCCN(CC)CC	5.82
54	44393396	C1(=NC2=CC=C(NC(=O)COC3=C(C(Cl)=CC=C3)Cl)C=C2C(=C1)C)N4CCN(CC4)C	4.73
55	44415848	ClC1=CC=2N=C(N3CCN(CC3)C)C4=C(N(NC(=O)C=5C(F)=C(F)C(F)=C(F)C5)C2C=C1)C=CC=C4	5.89279
56	71541278	C=1C2=C(C=C3C1CCN(CC3)CC=4NC=NC4)SC(=N2)N	6.24
57	44415703	ClC1=CC=2N=C(N3CCN(CC3)C)C4=C(N(NC(=O)C5=CC(Cl)=C(Cl)C=C5)C2C=C1)C=CC=C4	5.19423
58	44415807	ClC=1C=C2C(N3CCN(CC3)C)=NC=4C(N(NC(=O)C5=C(C=CC=C5)C)C2=CC1)=CC=CC4	5.80382
59	44338387	C=1(N(C2=CC=CC=C2N1)CC=3C=CC(=CC3)Cl)SCC4=CC=C(C(=O)OC)C=C4	7.14
60	19938405	C1(=NC2=CC=CC=C2N1C/C=C/CN3C(=NC=4C3=CC=CC4)C=5C=CC(=CC5)OCCCN(CC)CC)C6=CC=C(C=C6)OC	5.85
61	44338130	C=1(N(C2=CC=CC=C2N1)CC=3C=CC(=CC3)Cl)SCC=4C=CC(C(F)(F)F)=CC4	5.59
62	44415743	C=1C=C2C(N=C(N3CCN(CC3)C)C=4C(N2NC(C=5C=CC(=CC5)C#N)=O)=CC=C(C4)Cl)=CC1	5.71
63	44393379	C1(=NC2=CC=C(NC(=O)COC=3C=CC(C(F)(F)F)=CC3)C=C2C(=C1)C)N4CCOCC4	5.88
64	44415345	ClC1=CC=2N=C(N3CCN(CC3)C)C4=C(N(NC(=O)C=5C=CC(OC)=CC5)C2C=C1)C=CC=C4	5.52288
65	10893228	C1(=NC2=C(N=CC=C2)NC=3C1=CC(=CC3)Cl)N4CCN(C)CCC4	4.72
66	44338257	C=1(N(C2=CC=CC=C2N1)CC3=CC=C(C=C3)Cl)SCC4=CC=C(C#N)C=C4	5.38
67	44415567	C=1C=C2C(N=C(N3CCN(CC3)C)C=4C(N2NC(C=5C=CC=C(C5)C#N)=O)=CC=CC4)=CC1Cl	5.44
68	44415551	ClC1=CC=2N=C(N3CCN(CC3)C)C4=C(N(NC(=O)C=5C=CC(Cl)=CC5)C2C=C1)C=CC=C4	5.03381
69	44431650	C1=CC=C2N(C3=C(C=CC(C(F)(F)F)=C3)SC2=C1)CCCN(CC4=CC=CC=C4)C	5.6
70	10476586	C=1(N(C2=CC=CC=C2N1)CC=3C=CC(=CC3)Cl)SCC4=CC=C(C(=O)O)C=C4	5.46
71	44415544	BrC1=CC=C(C(=O)NN2C3=C(C(N4CCN(CC4)C)=NC5=C2C=CC(Cl)=C5)C=CC=C3)C=C1	5.62233
72	44415625	C=1C=C2C(N=C(C=3C(N2NC(C4=C(C(=C(C(=C4)F)F)F)F)=O)=CC=C(C3)Cl)N5CCN(CC5)C)=CC1	6.12
73	44415606	ClC=1C=C2C(N3CCN(CC3)C)=NC=4C(N(NC(=O)C5=CC(OC)=CC=C5)C2=CC1)=CC=CC4	5.86044
74	44581972	C1=NN(CC=2C=CC=C(C2)NC(C=3C=CC(=CC3)C4=CC=CC=C4)=O)C(C(=C1N5CCNCC5)Cl)=O	5.28
75	44415845	ClC1=CC=2N=C(N3CCN(CC3)C)C4=C(N(NC(=O)C5=C(N6C=CN=C6)C=CC=C5)C2C=C1)C=CC=C4	5.52288
76	44415804	C1=C(Cl)C=C2N=C(N3CCN(CC3)C)C=4C(=CC=CC4)N(NC(C=5C=NC=CC5)=O)C2=C1	4.9
77	44415704	ClC1=CC=2N=C(N3CCN(CC3)C)C=4C(N(NC(=O)C5=C(C=CC=C5N)C)C2C=C1)=CC=CC4	5.99353
78	44415802	ClC1=CC=2N=C(N3CCN(CC3)C)C4=C(N(NC(=O)C5=CC=6OCOC6C=C5)C2C=C1)C=CC=C4	6.08197
79	44582492	C1=CC2=C(C=C1)CCCN(C2=O)CCCN3CCN(CC3)C4=CC=C(C=C4)OC	4
80	44581974	C=1C(=C(C(N(CC=2C=CC=C(C2C)NC(C=3C=CC(=CC3)C4=CC=CC=C4)=O)N1)=O)Cl)N5CCNCC5	5.29
81	44554395	O=S(C1=NN(C2=CC=C(C=C12)N3CCNCC3)C)(C4=C5C(=CC=C4)C=CC=C5)=O	5.65
82	44415568	C=1C=C2C(N=C(C=3C(N2NC(C=4C=CC=C(C4)C(F)(F)F)=O)=CC=CC3)N5CCN(CC5)C)=CC1Cl	5.87
83	10363821	C1(=NC2=C(N=CC=C2)NC=3C1=CC(=CC3)Cl)N4CCN(CC4)CC5=CC=CC=C5	5
84	9859861	C12=C(SC(=C1CCCC3=C2NN=C3)C)C	5.68
85	10247561	C1=CC=2N(N=CC2CN3CCN(CC3)C4=CC=C(C=C4)OCCF)C=C1	4.18
86	44415552	C1=C(C=C2N=C(N3CCN(CC3)C)C=4C(N(NC(C=5C=CC(=CC5)C)=O)C2=C1)=CC=CC4)Cl	5.82
87	3802	C1(=NC=2C(=NC=CC2)NC=3C1=CC(=CC3)C)N4CCN(CC4)C	5.23
88	44581973	C=1C(=C(C(N(CC=2C=CC(=C(C2)NC(C=3C=CC(=CC3)C4=CC=CC=C4)=O)C)N1)=O)Cl)N5CCNCC5	5.31
89	44415605	C=1C=C2C(N=C(N3CCN(CC3)C)C=4C(N2NC(C5=CC(=CC=C5)C#N)=O)=CC=C(C4)Cl)=CC1	5.93
90	44431654	C1=CC=C2N(C3=C(C=CC(C(F)(F)F)=C3)SC2=C1)CCCNCC4=CC=CC=C4	5.6
91	46882521	C=1C(=CC=2CCN(CC3=CC=NN3)CCC2C1)NS(C4=CC=C(C=C4)C5=CC=CC=C5)(=O)=O	6.2
92	44415613	ClC1=CC=2N=C(N3CCN(CC3)C)C4=C(N(NC(=O)C5=C(N6CCN(CC6)C)C=CC=C5)C2C=C1)C=CC=C4	5.42343
93	44380716	C=1(C(=CC(=C(C1)Cl)N(C(=O)C)C)OC)C(NC[C@@H]2CN(CC3=CC=CC=C3)CC2)=O	4.55
94	9837137	C12=C(SC(=C1CCC3=C2NN=C3)C)C	5.38
95	44415507	C=1C=C2C(N=C(N3CCN(CC3)C)C=4C(N2NC(C5=CC(=CC=C5)OC)=O)=CC=CC4)=CC1Cl	5.95
96	44415594	ClC1=CC=2N=C(N3CCN(CC3)C)C4=C(N(NC(=O)C5=CC=6C(C=C5)=CC=CC6)C2C=C1)C=CC=C4	5.8814
97	16756754	FC=1C=C(OC2=CC=C(CN3CCC(CC3)C=4C(=CC=C(NC(=O)C(C)C)C4)C)C=C2)C=CC1F	5.13077
98	57383398	S1(=O)C2=C(N(CC)C(=O)C3=C1C=CC=C3)C=C(NC(=O)CC4=CC=C(F)C=C4)C=C2	6.6521
99	71541279	S1C=2C=C3CCN(CCC3=CC2N=C1N)CC=4N=CON4	5.30103
100	46882520	C1=CC2=C(CCN(CC3=CC=NN3)CC2)C=C1NS(=O)(=O)C4=CC(=C(C=C4)C)Cl	6.4
101	71508682	N1(C=C(C=2C=C(C=CC12)C3=CC=NN3C)C4CCN(CC4)C)C=5C=CN=CC5	6.06
102	71541280	C=1C2=C(C=C3C1CCN(CC3)CC4=NN(C=C4)C)SC(=N2)N	6.46
103	40517075	C=1(N(C2=CC=CC=C2N1)CC3=CC=C(C=C3)Cl)SCC=4C=CC=CC4	5.17
104	44415615	C=1C=C2C(N=C(N3CCN(CC3)C)C=4C(N2NC(C=5C(=CC=CC5)OC)=O)=CC=CC4)=CC1Cl	5.95
105	44381146	C=1(C(=CC(=C(C1)Cl)N(C(=O)C)C)OC)C(NC[C@H]2CN(CC3=CC=CC=C3)CC2)=O	4.72
106	54753271	FC1=CC=C(C=2C=3C(N(CCCCN4CCC=5C(C4)=CC(OC)=C(OC)C5)C2)=CC=CC3)C=C1	6.06048
107	44415823	C1=C(Cl)C=C2N=C(N3CCN(CC3)C)C=4C(=CC=CC4)N(NC(C5=CC=NC=C5)=O)C2=C1	4.55
108	6918542	C1(=CC=C2N(S(C3=CC=CC=C3)(=O)=O)C=C(CCN(C)C)C2=C1)OC	6.68
109	11725531	N12C(=C(CN3CCN(CC3)C4=CC=C(C=C4)Cl)C=N1)C=CC=C2C#N	4.36
110	50878551	C=1(C=CC2=C(C1)C(=CN2)CCN(CC=C)CC=C)OC	5
111	44381117	C1(C(NC[C@@H]2CN(CC=3C=CC=CC3)CC2)=O)=C(C=C(C(=C1)Cl)NC(=O)C)OC	4.6
112	44415837	ClC1=CC=2N=C(N3CCN(CC3)C(C)C)C4=C(N(NC(=O)C5=C(Cl)C=CC=C5)C2C=C1)C=CC=C4	6.00087
113	71541276	S1C=2C=C3CCN(CCC3=CC2N=C1N)CC=4OC=NC4	6.49485
114	11338096	C=1(C(=O)NCCN2CC=3C=C(OC)C(=CC3CC2)OC)C(=CC=C(C1)C)OC	5.55
115	44415517	C1=C(C=C2N=C(N3CCN(CC3)C)C=4C(N(NC(C5=CC(=CC=C5)F)=O)C2=C1)=CC=CC4)Cl	6.04
116	5253864	C1=CC=C2N(C3=C(C=CC(C(F)(F)F)=C3)SC2=C1)CCCN(CC)CC	5.6
117	44415543	C1=C(C=C2N=C(N3CCN(CC3)C)C=4C(=CC=CC4)N(NC(C5=CC=CC=C5)=O)C2=C1)Cl	5.94
118	44372198	N12C(=C(CN3CCN(CC3)C=4C=CC(=CC4)Cl)C=N1)C=CC=C2C5=CC=C(C=C5)F	4.82
119	10407367	S(=O)(=O)(C=1C=2C(N(CCN(C)C)C1)=NC=CC2)C=3C=4C(C=CC3)=CC=CC4	5.30103
120	24824063	C=1C=CN2N=C(C=C2C1)CN3CCN(CC3)C4=CC=C(C=C4)OCCF	4.52
121	11792373	N1C2=C(C=CC(=C2)CN3CCN(CC3)C4=CC=C(C=C4)OC)OCC1=O	5.25
122	10337743	S(=O)(=O)(C=1C=2C(N(CCN(C)C)C1)=NC=CC2)C=3C=C(F)C=CC3	5.30103
123	44380717	C1(C(NC[C@H]2CN(CC=3C=CC=CC3)CC2)=O)=C(C=C(C(=C1)Cl)NC(=O)C)OC	4.72
124	44415624	C=1C=C2C(=CC1)N=C(C=3C(N2NC(C=4C(=CC=C(C4)F)C(F)(F)F)=O)=CC=C(C3)Cl)N5CCN(CC5)C	6.38
125	44415394	C=1C=C2C(N=C(N3CCN(CC3)C)C=4C(N2NC(/C=C/C5=CC=CC=C5)=O)=CC=CC4)=CC1Cl	5.8
126	44415738	C=1C=C2C(N=C(N3CCN(CC3)C)C=4C(N2C(=O)NC=5C=C(C=C(C5)Cl)Cl)=CC=CC4)=CC1Cl	5.41
127	71541082	C=1C2=C(C=C3C1CCN(CC3)C(C=4C=CC=CC4)=O)SC(=N2)N	5.37
128	44372296	N12C(=C(CN3CCN(CC3)C4=CC=C(C=C4)Cl)C=N1)C=CC(=C2)CO	4.66
129	10067306	ClC=1C=C(S(=O)(=O)C=2C=3C(N(CCN(C)C)C2)=NC=CC3)C=CC1	5.30103
130	46882583	C1=CC2=C(CCN(CC3=CC=NN3)CC2)C=C1NS(C4=CC5=C(C=C4)N(CCO5)C)(=O)=O	6
131	44319569	C1(=NC2=CC=CC=C2N1CCCCCCN3C(=NC=4C3=CC=CC4)C=5C=CC(=CC5)OCCCN(CC)CC)C6=CC=C(C=C6)OCCCN(CC)CC	5.76
132	44415584	BrC=1C(C(=O)NN2C3=C(C(N4CCN(CC4)C)=NC5=C2C=CC(Cl)=C5)C=CC=C3)=CC=CC1	6.10127
133	10450082	C12=C(C=3C=CC=CC3C1)C=CC=C2CN4CCN(C=5N=CC=CN5)CC4	5.01
134	44415558	ClC1=CC=2N=C(N3CCN(CC3)C)C4=C(N(NC(=O)C=5N=C6C(=CC5)C=CC=C6)C2C=C1)C=CC=C4	6.03105
135	56926587	C1=C(C=CC=2OCCOC12)N3CCN(CC3)CC=4C=NC(=CC4)F	4.54
136	44415582	C1=C(Cl)C=C2N=C(N3CCN(CC3)C)C=4C(=CC=CC4)N(C(=O)C=5C(=CC=CC5)C)C2=C1	5.31
137	9820680	N1=C(NC2=C1C(=CC(Cl)=C2)OCCNCC3=CC=CC=C3)C(F)(F)F	7.49
138	44415686	ClC=1C=C2C(N3CCN(CC3)C)=NC4=C(N(NC(=O)C5=CC=6OCOC6C=C5)C2=CC1)C=CC(Cl)=C4	6.54363
139	21509921	C1CC2=C(N3C=4C1=CC=CC4C5=C3CCN(C5)C)C=CC=C2	6.08
140	44415701	ClC=1C=C2C(N3CCN(CC3)C)=NC4=C(N(NC(=O)C5=CC(OC)=C(OC)C(OC)=C5)C2=CC1)C=CC(Cl)=C4	6.57349
141	44431668	C=1C=C2C(=CC1)N(CC3=CC=C(C=C3)CN4CCN(CC4)C=5N=CC=CN5)C6=C(S2)C=CC(=C6)C(F)(F)F	5.41
142	10346043	S(NC=1C=C(Br)C=CC1Br)(C=2C=C(N3CCNCC3)C(=CC2)OC)(=O)=O	5
143	25156416	N1(CCC2=C(C1)C=CC=C2)CCCOC3=CC=CC=C3CCC4=CC=CC(=C4)OC	3.94
144	44415601	ClC1=CC=2N=C(N3CCN(CC3)C)C4=C(N(NC(=O)C5=C(F)C(F)=CC=C5)C2C=C1)C=CC=C4	6.27327
145	10433930	S(NC1=C(C(Cl)=CC(=C1)Cl)Cl)(C=2C=C(N3CCNCC3)C(=CC2)OC)(=O)=O	5
146	57383423	S1(=O)C2=C(N(CCC)C(=O)C3=C1C=CC=C3)C=C(C=C2)C(=O)NCC4=CC=C(OC)C=C4	6.15181
147	9968343	N1C2=C(C=CC(=C2)CN3CCN(CC3)C=4C=C(C)C(=CC4)C)OCC1=O	5.63
148	44415745	C=1C=C2C(N=C(N3CCN(CC3)C)C=4C(N2NC(C5=CC(=CC(=C5)Cl)Cl)=O)=CC=CC4)=CC1Cl	6.22
149	44338297	C=1(N(C2=CC=CC=C2N1)CC3=CC=C(C=C3)Cl)CC4=CC=C(C(=O)OC)C=C4	5.21
150	6918553	S(NC=1C(=C(F)C=C(C1)Br)Br)(C2=CC(N3CCNCC3)=C(C=C2)OC)(=O)=O	5.3
151	44454710	C1CN(CC2=CC=C(C(=C2)OC)OCCF)CCN1C3=CC=C(C=C3)Cl	4.68
152	44415672	C=1C=C2C(=CC1Cl)N=C(N3CCN(CC3)C)C=4C(N2NC(C=5C(=CC=CC5F)C(F)(F)F)=O)=CC=CC4	6.42
153	46882522	C1=CC2=C(CCN(CC3=CC=NN3)CC2)C=C1NS(=O)(C4=CC=C(C=C4)OC(C)C)=O	6.2
154	44415578	ClC1=CC=2N=C(N3CCN(CC3)C)C4=C(N(NC(=O)C5=CC=CN=C5Cl)C2C=C1)C=CC=C4	6.20066
155	44415685	C=1C=C2C(=CC1Cl)N=C(C=3C(N2NC(C4=C(C(=C(C(=C4)F)F)F)F)=O)=CC=C(C3)Cl)N5CCN(CC5)C	6.57
156	57383427	S1(=O)C2=C(N(CC)C(=O)C3=C1C=CC=C3)C=C(C=C2)C(=O)NCCC4=CC=C(OC)C=C4	6.45223
157	44415689	ClC1=CC=2N=C(N3CCN(CC3)C)C=4C(N(NC(=O)C5=C(N)C=CC=C5Cl)C2C=C1)=CC=CC4	6.30452
158	12050195	C1(=NC(CN2CCN(CC2)CC=3C=CC=CC3)=CO1)C=4C(=CC=C(C4)Br)OC	6.1
159	60165537	S1C(=NC=2C1=CC=CC2)CCCCN3CC=4C(C3)=CC=CC4	6.00436
160	25157546	C=1C(=CC(=CC1)CCC2=CC=CC=C2OCCN3CCC4=C(C3)C=CC=C4)OC	4.73
161	44431655	C1=CC=C2N(C3=C(C=CC(C(F)(F)F)=C3)SC2=C1)CCCNC=4C=CC=CN4	5.6
162	44431669	C=1C=C2C(=CC1)N(CCCN3C4=CC=CC=C4SC5=C3C=C(C=C5)C(F)(F)F)C6=C(S2)C=CC(=C6)C(F)(F)F	4.97
163	44415824	C=1C=C2C(N=C(N3CCN(CC3)CC)C=4C(N2NC(C=5C=CC=CC5Cl)=O)=CC=CC4)=CC1Cl	6.15
164	44415506	C1=C(C=C2N=C(N3CCN(CC3)C)C=4C(N(NC(C5=CC(=CC=C5)C)=O)C2=C1)=CC=CC4)Cl	6.29
165	10009952	C1(=NC2=CC=CC=C2N1CCCCN3C(=NC=4C3=CC=CC4)C=5C=CC(=CC5)OCCCN(CC)CC)C6=CC=C(C=C6)OCCCN(CC)CC	5.83
166	30438	C1(=CNC2=C1C=CC=C2)CN3CCC(CC3)C	5.26
167	60165545	S1C(=NC=2C1=CC=CC2)C(=O)CCCCN3CC=4C(C3)=CC=CC4	5.53298
168	44415724	C=1C=C2C(N=C(N3CCN(CC3)C)C=4C(N2NC(C=5C(=CC(=CC5Cl)Cl)Cl)=O)=CC=CC4)=CC1Cl	6.41
169	9927411	C1(=NC=2C(=NC=CC2)NC=3C1=CC(=CC3)Cl)N4CCN(CC4)C	5.65
170	44582112	N1(CCN(CC1)C2=CC=C(C=C2)OC)CCCCN3CCC=4C=CC=CC4C3=O	4.7
171	11747350	C1(=C(C=2C=CC=CC2N1)CCN(C)C)C(=O)OCC	7.23
172	10548967	C1(C=2C(=CC=C(C2)OC)CCN1CCN3CCN(CC3)C=4C=CC(=CC4)Cl)=O	5.4
173	9902382	N1C2=C(C=C(C=C2)CN3CCN(CC3)C4=CC=C(C=C4)C)OCC1=O	5.53
174	56926585	C=1C=2OCCOC2C=CC1N3CCN(CC3)CC4=CC=C(C(=C4)OC)F	4.8
175	44415629	ClC1=CC=2N=C(N3CCN(CC3)C)C4=C(N(NC(=O)C=5C=CSC5)C2C=C1)C=CC=C4	5.52331
176	56949640	N=1OC(=CC1OC[C@@H]2CCN2)COC3=CC=CC=C3	4.47
177	57383419	S1(=O)C2=C(N(CC)C(=O)C3=C1C=CC=C3)C=C(NC(=O)CC4=CC=C(OC)C=C4)C=C2	6.1521
178	44338292	N1(C(=NC=2C1=CC=CC2)C=3C=CC(C(=O)OC)=CC3)CC4=CC=C(C=C4)Cl	6.1
179	44415593	C=1C=C2C(=CC1Cl)N=C(N3CCN(CC3)C)C4=C(N2NC(C5=C6C(=CC=C5)C=CC=C6)=O)C=CC=C4	6.34
180	44319612	C1(=NC2=CC=CC=C2N1C/C=C/CN3C(=NC=4C3=CC=CC4)C=5C=CC(=CC5)OCCCN(CC)CC)C6=CC=C(C=C6)OCCCC7CCCCC7	5.99
181	44431652	C1=CC=C2N(C3=C(C=CC(C(F)(F)F)=C3)SC2=C1)CCCNC(C)CO	5.6
182	73213195	C1C2=C(CN3C=4C1=CC=CC4C5=C3CCN(C5)C)C=CC=C2	5
183	44415612	ClC1=CC=2N=C(N3CCN(CC3)C)C4=C(N(NC(=O)C=5C=6C(C=CC5OCC)=CC=CC6)C2C=C1)C=CC=C4	6.56225
184	45102707	C1=CC2=C(CCN(CC3=CC=NN3)CC2)C=C1NS(C=4SC(=CC4)C=5C=CC=CN5)(=O)=O	6.1
185	71541080	S1C=2C=C3CCN(CCC3=CC2N=C1N)CC(=O)N(C)C	5.30103
186	44415560	C=1C=C2C(=CC1Cl)N=C(N3CCN(CC3)C)C=4C(=CC=CC4)N2NC(=O)C5=C(C=CC=C5)OC6=CC=CC=C6	6.37
187	44415844	C=1C=C2C(=CC1Cl)N=C(N3CCN(CC3)C)C4=C(N2NC(C=5C6=C(C=CN5)C=CC=C6)=O)C=CC=C4	6.32
188	10980338	N12C(C=CC(=C1)CN3CCN(CC3)C4=CC=C(C=C4)Cl)=CC=N2	4.89
189	45102708	C=1C(=CC=2CCN(CC3=CC=NN3)CCC2C1)NS(C=4C=CC(=NC4)N5CCOCC5)(=O)=O	5.5
190	9794644	C1=2C3=NN(C)C=C3CCCC1=C(C)SC2C	6.19
191	57400229	C=1C=C([C@@H](O)CNCCOC2=CC(=CC=C2)CNCCC3=CC=CC=C3F)C=4SC(=NC4C1O)O	6.4
192	44431657	C=1C=C2SC3=C(N(C2=CC1)CCCN4CCN(CC4)C=5N=CC=CN5)C=C(C=C3)C(F)(F)F	5
193	10458892	C1(=C(C(OC)=CC(=C1)Br)OC)C(=O)NCCCCN2CC=3C=C(OC)C(=CC3CC2)OC	5.66
194	44370009	N1(CCC=2C(C1)=CC=CC2)CC=3NC4=NC=CC=C4C3	6.22185
195	197033	N1=C(C=CC(=C1)CCN2C3=C(C4=C2CCN(C4)C)C=C(C=C3)C)C	6.2
196	44415690	ClC1=CC=2N=C(N3CCN(CC3)C)C=4C(N(NC(=O)C5=C(C=CC=C5C)C)C2C=C1)=CC=CC4	6.54212
197	53322638	C1=C(C=2C(CC(N(C2C=C1C)S(=O)(=O)C=3C=C4C(C=CC=C4)=CC3)C)=O)N5CCN(CC5)C	5.75
198	44415569	C=1C=C2C(N=C(C=3C(N2NC(C=4C(=CC=CC4OC)OC)=O)=CC=CC3)N5CCN(CC5)C)=CC1Cl	6.47
199	71541081	C=1C2=C(C=C3C1CCN(CC3)CCO)SC(=N2)N	6.1
200	25158434	C=1C(=CC(CCC2=CC=CC=C2OCCN3CCN(CC3)C4=CC(=CC=C4)C(F)(F)F)=CC1)OC	4.65
201	25158435	N1(CCN(CC1)C=2C=CC=CC2OC)CCCCOC3=CC=CC=C3CCC4=CC=CC(=C4)OC	4.17
202	9927441	C1=CC=C2N(S(C3=CC=CC=C3)(=O)=O)C=C(C2=C1)CCN(C)C	7.21
203	44415383	C=1C=C2C(=CC1Cl)N=C(N3CCN(CC3)C)C=4C(N2NC(CCC5=CC=C(C(=C5)Cl)OC)=O)=CC=CC4	6.24
204	44415536	C1=C(C=C2N=C(N3CCN(CC3)C)C=4C(N(NC(C5=CC(=CC=C5)I)=O)C2=C1)=CC=CC4)Cl	6.46
205	44415688	C1=C(C=C2N=C(N3CCN(CC3)C)C=4C(N(NC(C=5C(=CC=CC5)F)=O)C2=C1)=CC=CC4)Cl	6.43
206	9967004	N1C2=C(C=CC(=C2)CN3CCN(CC3)C4=CC=CC=C4)OCC1=O	5.66
207	10498196	N1C2=C(C=C(C=C2)CN3CCC(C4=CC=C(C=C4)OC)CC3)OCC1=O	5.95
208	25157845	N1(CCC2=C(C1)C=C(C(=C2)OC)OC)CCCOC3=CC=CC=C3CCC4=CC=CC(=C4)OC	4.73
209	71541180	C=1C2=C(C=C3C1CCN(CC3)CC=4C=NC=CC4)SC(=N2)N	6.7
210	73213196	C12=C(CCN3C=4C1=CC=CC4C5=C3CCN(C5)C)C=CC=C2	5
211	71541079	S1C=2C=C3CCN(CCC3=CC2N=C1N)CC(F)(F)F	5.30103
212	44330386	C12=C(SC(=C1CCCC=3C2=NNC3)Cl)Cl	6.27
213	10663221	C=1(C=2C(=CC=C(C#N)C2)NC1)CN3CCN(CC3)C4=CC=CC=C4	5.46
214	452533	N1=C(SC=C1C=2C=CN=CC2)SCCN(C)C	6.89
215	56670092	C(COCCCNC[C@@H](C1=CC=C(O)C2=C1SC(=N2)O)O)N(CCC=3C=CC=CC3)C	5.6
216	135995891	C1(=NC(CN2CCN(CC2)C3=CC=CC=C3)=CO1)C4=C(C=CC(=C4)Br)O	5.36
217	90646460	S1(=O)C2=C(N(CC)C(=O)C3=C1C=CC=C3)C=C(C(=O)N[C@@H](C4=CC=5C(C=C4)=CC=CC5)C)C=C2	7.1521
218	44415838	ClC=1C=C2C(N3CCN(CC3)C)=NC4=C(N(NC(=O)C=5C=CC(=CC5)C#N)C2=CC1)C=CC(Cl)=C4	6.7122
219	44415826	C1=CC=C2N=C(N3CCN(CC3)C)C=4C(N(NC(C=5C(=CC=CC5)I)=O)C2=C1)=CC=C(C4)Cl	6.64
220	44415702	C=1C=C2C(N=C(N3CCN(CC3)C)C=4C(N2NC(C5=C(C=CC=C5)C)=O)=CC=C(C4)Cl)=CC1Cl	6.76
221	71457264	O=S(=O)(N1C2=CC=C(C=C2C(=C1)C)Cl)C=3C=CC(=C(C3)NC4CCN(CC4)C)OC	6.52
222	90646459	BrC1=CC=C([C@H](NC(=O)C2=CC=3N(CC)C(=O)C4=C(S(=O)C3C=C2)C=CC=C4)C)C=C1	6.6517
223	76532334	C1(C(NC(C2=CC=C(C=C2)Br)C)=O)=CC=3N(C(C=4C(=CC=CC4)S(C3C=C1)=O)=O)CC	6.65
224	135501649	C1(=NC2=C(N=CC=C2)NC=3C1=CC(=CC3)C)NC4CCN(CC4)C	5.59
225	57383400	S1(=O)C2=C(N(CC)C(=O)C3=C1C=CC=C3)C=C(C=C2)C(=O)NCC4=CC=C(C(C)(C)C)C=C4	6.45223
226	44381217	C1(C=2C(=CC=C(C2)Br)OC)=N[C@@H](CN3CCN(CC3)C4=CC=CC=C4)CCN1	4.37
227	71541177	C=1C2=C(C=C3C1CCN(CC3)CC=4C=CC(=CC4)C(N(C)C)=O)SC(=N2)N	7.38
228	44415827	C=1C=C2C(N=C(C=3C(N2NC(C=4C(=CC=CC4OC)OC)=O)=CC=C(C3)Cl)N5CCN(CC5)C)=CC1	6.71
229	44431661	C=1C=C2C(N(C3=C(S2)C=CC(=C3)C(F)(F)F)CC4=CC=C(C=C4)CN5CC(OC(C5)C)C)=CC1	5.48
230	76532335	C1(C(NC(C2=CC=3C(C=C2)=CC=CC3)C)=O)=CC=4N(C(C=5C(=CC=CC5)S(C4C=C1)=O)=O)CC	6.54
231	25156686	N1(CCC2=C(C1)C=C(C(=C2)OC)OC)CCCCOC3=CC=CC=C3CCC=4C=C(OC)C=CC4	4.82
232	21462980	N1(CCC=2C(C1)=CC=CC2)CC=3C=4C(NC3)=NC=CC4	6.19382
233	44338310	N1(C(=NC=2C1=CC=CC2)/C=C/C3=CC=C(C(=O)OC)C=C3)CC4=CC=C(C=C4)Cl	7.42
234	20861041	S1(=O)C2=C(N(CC)C(=O)C3=C1C=CC=C3)C=C(C=C2)C(=O)NC(C4=CC=CC=C4)C	6.4521
235	71541178	C=1C2=C(C=C3C1CCN(CC3)CC4=CC=CC(=C4)C(N(C)C)=O)SC(=N2)N	7.38
236	10395316	C1(=NC2=CC=CC=C2N1C/C=C/CN3C(=NC=4C3=CC=CC4)C=5C=CC(=CC5)OCCCN(CCC)CCC)C6=CC=C(C=C6)OCCCN(CCC)CCC	6.46
237	16103	C1(=NC=2C(=CC=CC2)NC=3C1=CC=CC3)N4CCN(CC4)C	5.6
238	13014683	C1(=CC2=C(C=CC(=C2)Cl)CC3=C1C=CC=C3)N4CCC(CC4)C	5.85
239	71541077	S1C=2C=C3CCN(CCC3=CC2N=C1N)CC	5.60206
240	72736381	C1=CC=C2C(=C1)CCN(C2)CCC=3C=CC(=CC3)NC(OC(C)(C)C)=O	6.26
241	10641637	C=1(C=2C(=CC=C(C#N)C2)NC1)CN3CCN(CC3)C4=CC=C(C=C4)Cl	5.59
242	57377245	S1(=O)C2=C(N(CC)C(=O)C3=C1C=CC=C3)C=C(C=C2)C(=O)NCC4=CC=C(C=C4)C(F)(F)F	6.8521
243	16049450	C=1C=C([C@H](CNCCSCCCNCCC2=CC(=CC=C2)Cl)O)C=3SC(=NC3C1O)O	6.1
244	66801354	S(=O)(=O)(NCCCN1CCN(CC1)C2=NOC3=C2C=CC=C3)C4=CC=5C(C=C4)=CC=CC5	5.14267
245	20861039	S1(=O)C2=C(N(CC)C(=O)C3=C1C=CC=C3)C=C(C=C2)C(=O)NCC4=CC=5OCOC5C=C4	6.9521
246	44415577	C1=C(C=C2N=C(N3CCN(CC3)C)C=4C(=CC=CC4)N(NC(C5=NOC=C5)=O)C2=C1)Cl	6.34
247	16049376	C(CSCCCNC[C@@H](C1=CC=C(O)C2=C1SC(=N2)O)O)NCCC=3C=CC=C(C3Cl)Cl	6
248	16049309	C(CSCCCNC[C@@H](C1=CC=C(O)C2=C1SC(=N2)O)O)NCCC=3C=CC=CC3Cl	6
249	19938408	C1(=NC2=CC=CC=C2N1C/C=C/CN3C(=NC=4C3=CC=CC4)C=5C=CC(=CC5)OCCCN(CCCC)CCCC)C6=CC=C(C=C6)OCCCN(CCCC)CCCC	6.33
250	44582493	C=1C=CC2=C(C1)C(N(CCC2)CCCN3CCN(CC3)C=4C=CC=CN4)=O	4.55
251	16049234	C=1C=C([C@H](CNCCSCCCNCCC2=C(C=CC=C2)Cl)O)C=3SC(=NC3C1O)O	5.8
252	44415723	C=1C=C2C(N=C(N3CCN(CC3)C)C=4C(N2NC(C=5C(=CC=CC5Cl)Cl)=O)=CC=CC4)=CC1Cl	6.62
253	16049374	C(CSCCCNC[C@@H](C1=CC=C(O)C2=C1SC(=N2)O)O)NCCC=3C=CC=C(C3)Cl	5.8
254	46914486	C=1(OC2=CC=CC=C2C1)CN3CCN(CC=4C=C(OC)C=CC4)CC3	5.24
255	24824066	OC=1C=CC(N2CCN(CC2)CC3=C4N(N=C3)C=CC=C4)=CC1	5.21467
256	16756752	C=1(C=C(C=CC1Cl)OC2=CC=C(C=C2)CN3CCC(CC3)C=4C=C(C=CC4)NC(C(C)C)=O)Cl	5.54
257	44582489	C=1C=CC=2CCN(C(C2C1)=O)CCCN3CCN(CC3)C4=CC=CC(=C4)C(F)(F)F	5.04
258	44304814	C=1(C2=NC(CNC[C@H]3CN(CC=4C=CC=CC4)CC3)=CO2)C(=C5C=CC=CC5=C(C1)Br)OC	4.76
259	46882458	C1=CC2=C(CCN(CC2)CC3=CC=NN3)C=C1NS(=O)(C4=CC=C(C=C4)CCCC)=O	7
260	25158436	C=1C(=CC(=CC1)CCC2=CC=CC=C2OCCN3CCN(CC3)C4=CC=C(C=C4)F)OC	4.79
261	16049448	C=1C=C([C@H](CNCCSCCCNCCC2=C(C(=CC=C2)Cl)Cl)O)C=3SC(=NC3C1O)O	6.4
262	44439407	C1(=C(OC)C=C2CCN(CC2=C1)/C=N/C=3C=CC4=C(C(CC4)SCCCC)C3)OC	5.51
263	5566	N1(C=2C(=CC=C(C(F)(F)F)C2)SC3=C1C=CC=C3)CCCN4CCN(CC4)C	5.6
264	44270444	C1(=C2N(C=CC=C2C)N=C1)CN3CCN(CC3)C4=CC=C(C=C4)Cl	4.92
265	25139331	C1(=CC=C(C=2C=CC=CC2)C=C1)C(=O)NCCCCNCCC	4.68
266	16049087	C1=C(O)C=2N=C(SC2C(=C1)[C@H](CNCCSCCCOCCC3=CC=CC=C3)O)O	6
267	10380133	S(=O)(=O)(C=1C=2C(N(C1)CCN)=NC=CC2)C3=CC=CC=C3	5.30103
268	44371932	N12C(=C(CN3CCN(CC3)C=4C=CC(=CC4)Cl)C=N1)C=CC=C2C=O	5.04
269	71541179	S1C=2C=C3CCN(CCC3=CC2N=C1N)CC4=NC=CC=C4	5.30103
270	3117	N(C(SSC(N(CC)CC)=S)=S)(CC)CC	5.12
271	16049162	C=1C=C([C@H](CNCCSCCCNCCC2=CC=CC(=C2)C(F)(F)F)O)C=3SC(=NC3C1O)O	6.3
272	44323870	C1(=CC=2C(=CC=C(C2)Cl)C(C3=C1C=CC=C3)=C(C)C)N4CCN(CC4)C	6.16
273	44415839	C=1C=C2C(N=C(C=3C(N2NC(C4=CC(=CC=C4)C#N)=O)=CC=C(C3)Cl)N5CCN(CC5)C)=CC1Cl	6.76
274	25156684	N1(CCC2=C(C1)C=CC=C2)CCCCOC3=CC=CC=C3CCC4=CC=CC(=C4)OC	4.97
275	71541084	S1C=2C=C3CCN(CCC3=CC2N=C1N)CC4=CC=C(F)C=C4	7.12494
276	10361512	N12N=C(C)C(=C1C=CC=C2C#N)CN3CCN(CC3)C4=CC=C(C=C4)Cl	4.24
277	11058829	C1(=NC2=C(N=CC=C2)NC=3C1=CC(=CC3)Cl)N4CCN(CC4)CCC5=CC=CC=C5	6.05
278	10807795	N1C2=C(C=C(C=C2)CN3CCC(C=4C=C(C)C(=CC4)C)CC3)OCC1=O	6.21
279	46914621	C=1(OC2=CC=CC=C2C1)CN3CCN(CC=4C=C(OCC)C=CC4)CC3	5.34
280	11724853	C1(=NC2=C(C=CC(=C2)Cl)N(C=3C1=CC=CC3)C)N4CCN(CC4)C	5.96
281	11659604	N=1C=CN2C=C(N=C2C1)CN3CCN(CC3)C4=CC=C(C=C4)F	4.19
282	46914771	C=1(OC2=CC=CC=C2C1)CN3CCN(CC3)CC=4C=CC(=CC4)OCC	5.31
283	44415382	C=1C=C2C(N=C(N3CCN(CC3)C)C=4C(N2NC(CCC5=CC=CC=C5)=O)=CC=CC4)=CC1Cl	6.21
284	16049158	C=1C=C([C@H](CNCCSCCCNCCC2=CC=C(C=C2)CC)O)C=3SC(=NC3C1O)O	5.6
285	71541083	C=1C2=C(C=C3C1CCN(CC3)CC4=CC=CC=C4)SC(=N2)N	7.1
286	44324070	C1(=C(C2=CC=CC=C2N1)CCN(CC)C)C=3SC=CC3	7.11
287	71541175	C=1C2=C(C=C3C1CCN(CC3)CC4=CC=C(C=C4)OC)SC(=N2)N	7.04
288	44582459	C=1C=CC=2CCN(C(C2C1)=O)CCCN3CCN(CC3)C4=CC=CC=C4OC	5.01
289	44439406	C1(=C(OC)C=C2CCN(CC2=C1)/C=N/C=3C=CC4=C(C(=CC4)SCCCC)C3)OC	5.09
290	11792163	N1C2=C(C=CC(=C2)CN3CCC(C=4C=C(C)C(=CC4)C)CC3)OCC1=O	6.24
291	25156415	N1(CCN(CC1)C)CCCCCOC2=CC=CC=C2CCC3=CC=CC(=C3)OC	4.55
292	15225749	C1=C(Cl)C=C2C(N(N)C3=CC=CC=C3C(N4CCN(CC4)C)=N2)=C1	6.19
293	16049088	C(CSCCCNC[C@@H](C=1C2=C(N=C(S2)O)C(O)=CC1)O)OCCC=3C=CC=CC3	6
294	44415518	ClC1=CC=2N=C(N3CCN(CC3)C)C4=C(N(NC(=O)C5=CC(Cl)=CC=C5)C2C=C1)C=CC=C4	6.74232
295	44415849	C=1C=C2C(N=C(C=3C(N2NC(C4=CC(=CC=C4)OC)=O)=CC=C(C3)Cl)N5CCN(CC5)C)=CC1Cl	6.86
296	16049160	C=1C=C([C@H](CNCCSCCCNCCC2=CC=C(C=C2)OCC)O)C=3SC(=NC3C1O)O	5.4
297	9954899	S(C(F)(F)F)(OC=1C=C2C(=NC=3C=CC=CC3NC2=CC1)N4CCN(CC4)C)(=O)=O	6.85
298	16049028	O(CCC=1C=CC=CC1)CCCSCCCNC[C@@H](C2=CC=C(O)C3=C2SC(=N3)O)O	6.2
299	15467373	C1(=C(C=C(C#N)C#N)NC=C1)CN2CCN(CC2)C=3C=CC(=CC3)Cl	5.05
300	44415598	ClC1=CC=2N=C(N3CCN(CC3)C)C4=C(N(S(=O)(=O)C5=CC=C(C=C5)C)C2C=C1)C=CC=C4	6.47108
301	56926586	FC=1C(O)=CC(CN2CCN(CC2)C3=CC=4OCCOC4C=C3)=CC1	5.21467
302	11626748	C=1C(N2CCN(CC2)C)=NN3C=C(N=C3C1)CN4CCN(CC4)C5=CC=C(C(=C5)Cl)Cl	5.11
303	46914620	C=1(OC2=CC=CC=C2C1)CN3CCN(CC3)CC=4C(OCC)=CC=CC4	5.22
304	16049029	C(COCCCNC[C@@H](C=1C=2SC(=NC2C(O)=CC1)O)O)OCCC=3C=CC=C4C3C=CC=C4	6
305	56673609	C(COCCCNC[C@@H](C1=CC=C(O)C2=C1SC(=N2)O)O)NCCC=3C=CC=C(C3Cl)Cl	5.7
306	10545941	N1C2=C(C=CC(=C2)CN3CCC(C4=CC=C(C=C4)OC)CC3)OCC1=O	6.16
307	25157850	N1(CCN(CC1)C2=NC=CC=N2)CCCCCOC3=CC=CC=C3CCC4=CC=CC(=C4)OC	4.5
308	16049026	C(COCCCNC[C@@H](C=1C2=C(N=C(S2)O)C(O)=CC1)O)OCCC=3C=CC=CC3	6.1
309	10830557	FC1=CC=C(N2CCN(CC2)CC=3C=4C(NC3)=CC=C(C4)C#N)C=C1	5.74473
310	44582490	C=1C=CC=2CCN(C(C2C1)=O)CCCN3CCN(CC3)C4=CC=CC(=C4Cl)Cl	5.17
311	2761023	C1(=CNC2=C1C=CC=C2)C=3CCNCC3	6.7
312	44372153	N12N=C(C)C(=C1C=CC=C2C3=CC=CC=C3)CN4CCN(CC4)C=5C=CC(=CC5)Cl	4.62
313	24901413	C=1C=C([C@@H](O)CNCCC2=CC=C(C=C2)CNCCC3=CNC4=C3C=CC=C4C)C=5SC(=O)NC5C1O	6.1
314	9961911	C1(=NC2=CC=CC=C2N1C/C=C/CN3C(=NC=4C3=CC=CC4)C=5C=CC(=CC5)OCCCN6CCCCC6)C7=CC=C(C=C7)OCCCN8CCCCC8	6.29
315	16007117	ClC1=CC=2N=C(N3CCN(CC3)C)C4=C(N(NC(=O)C5=C(Cl)C=CC=C5)C2C=C1)C=CC=C4	6.74232
316	16049090	C1=C(O)C=2N=C(SC2C(=C1)[C@H](CNCCSCCCNCCC3=CC=CC=C3)O)O	5.4
317	71508710	N1(C=C(C2=CC(=CC=C12)C3=CN=CC=C3)C4CCN(CC4)C)C=5C=CN=CC5	5.96
318	25156966	N1(CCN(CC1)C=2C=CC=C(C(F)(F)F)C2)CCCCOC3=CC=CC=C3CCC4=CC=CC(=C4)OC	4.57
319	44415600	ClC1=CC=2N=C(N3CCN(CC3)C)C4=C(N(NCC=5C(OC)=CC=CC5)C2C=C1)C=CC=C4	6.69465
320	10472158	ClC=1C=C(S(=O)(=O)C=2C=3C(N(C2)CCN)=NC=CC3)C=CC1	5.30103
321	56663238	C(COCCCNC[C@@H](C1=CC=C(O)C2=C1SC(=N2)O)O)NCCC=3C=CC=C(C3)Cl	5.6
322	16007816	S1(=O)C2=C(N(CC)C(=O)C3=C1C=CC=C3)C=C(C=C2)C(=O)NCC4=CC=C(C=C4)C	6.75203
323	50990953	C1=C(C=C(C=C1OC2=CN=CN=C2)C(NC=3SC=C(N3)C)=O)F	4.73
324	57383435	S1(=O)C2=C(N(CC)C(=O)C3=C1C=CC=C3)C=C(C=C2)C(=O)NCC4=CC=C(SC)C=C4	6.6521
325	16049377	C=1C=C([C@H](CNCCOCCCNCCC2=CC(=CC=C2)Cl)O)C=3SC(=NC3C1O)O	5.5
326	44324056	C1(=C(C2=CC=CC=C2N1)CCN(CC)C)C3=CC=C(C=C3)Cl	6.6
327	10383646	O=S(=O)(C1=NNC2=C1C=C(N3CCN(CC3)C)C=C2)C4=CC=CC=C4	6.45
328	1248739	C=1C=CN2C=C(N=C2C1)CN3CCN(CC3)C4=CC=C(C=C4)F	4.72
329	44277819	C=1(C(=C2C=CC=CC2=C(C1)Br)OC)C(=O)NCCN3CCN(CC3)C=4C=CC(N(=O)=O)=CC4	5.24
330	46914485	C=1(OC2=CC=CC=C2C1)CN3CCN(CC3)CC=4C(OC)=CC=CC4	5.29
331	71541076	S1C=2C=C3CCN(CCC3=CC2N=C1N)C	5.85387
332	11652518	C=1C=CN2C=C(N=C2N1)CN3CCN(CC3)C4=CC=C(C=C4)F	4.31
333	44436759	ClC1=CC2=C(C(=C3CCN(CC3)CCCCNC(=O)C=4SC=5C(C4)=CC=CC5)C6=NC=CC=C6CC2)C=C1	6.07109
334	44372154	N12N=C(C)C(=C1C=CC=C2C3=CC=C(C=C3)F)CN4CCN(CC4)C=5C=CC(=CC5)Cl	4.85
335	57383426	S1(=O)C2=C(N(CC)C(=O)C3=C1C=CC=C3)C=C(C=C2)C(=O)NC=4C=CC=CC4	6.8521
336	57383407	S1(=O)C2=C(N(CC)C(=O)C3=C1C=CC=C3)C=C(C=C2)C(=O)N(CC4=CC=C(OC)C=C4)C	6.8521
337	71500036	S1C=2C=C3CCN(CCC3=CC2N=C1N)CC4=CN(N=C4)C	7.82391
338	11079832	C1(=NC2=C(N=CC=C2)NC=3C1=CC(=CC3)C)N4CCN(CC4)CCC5=CC=CC=C5	6.2
339	9797495	FC1=CC=C(CN2CCN(CC2)C3=CC=4OCCOC4C=C3)C=C1	5.24413
340	16007820	S1(=O)C2=C(N(CC)C(=O)C3=C1C=CC=C3)C=C(C=C2)C(=O)NCC4=CC=C(F)C=C4	7.25181
341	10810976	C1(C2=C(C(OC)=CC=C2)CCN1CCN3CCN(CC3)C=4C=CC(=CC4)Cl)=O	5.5
342	57383418	S1(=O)C2=C(N(CC)C(=O)C3=C1C=CC=C3)C=C(C=C2)C(=O)NCC4=CC=C(S(=O)(=O)C)C=C4	6.45223
343	44415633	ClC=1C=C2C(N3CCN(CC3)C)=NC4=C(N(NC(=O)C=5C(OC)=CC=CC5OC)C2=CC1)C=CC(Cl)=C4	7.01323
344	25157257	N1(CCN(CC1)C2=NC=CC=N2)CCCOC3=CC=CC=C3CCC4=CC=CC(=C4)OC	4.7
345	24900937	C1=C(O)C=2N=C(SC2C(=C1)[C@@H](O)CNCCC3=CC=CC(=C3)CN4CCCC4)O	5.5
346	44415705	C=1C=C2C(=CC1Cl)N=C(N3CCN(CC3)C)C=4C(N2NC(C=5C(=CC=CC5N)C(F)(F)F)=O)=CC=CC4	7.04
347	44372009	N12C(=C(CN3CCN(CC3)C=4C=CC(=CC4)Cl)C=N1)C=CC=C2C5=CC=CC=C5	5.55
348	44270558	N12C(=C(CN3CCN(CC3)C4=CC=C(C=C4)Cl)C=N1)C=CC=C2C	5.31
349	57383409	S1(=O)C2=C(N(CC)C(=O)C3=C1C=CC=C3)C=C(C=C2)C(=O)NCC4=CC(OC)=CC=C4	6.95078
350	15467371	N1(CC=2C=C(C=C(C#N)C#N)NC2)CCN(CC1)C=3C=CC(=CC3)Cl	5.13
351	57383428	S1(=O)C2=C(N(CC)C(=O)C3=C1C=CC=C3)C=C(C=C2)C(=O)NC4=CC=C(OC)C=C4	6.85078
352	44582516	C=1C=CC2=C(C1)C(N(CCC2)CCCN3CCN(CC3)C=4N=CC=CN4)=O	4.76
353	57383399	S1(=O)C2=C(N(CC)C(=O)C3=C1C=CC=C3)C=C(C=C2)C(=O)NCC4=CC=CC=C4	6.35164
354	16007814	S1(=O)C2=C(N(CC)C(=O)C3=C1C=CC=C3)C=C(C=C2)C(=O)NCC4=CC=C(OC)C=C4	7.0521
355	16007752	S1(=O)C2=C(N(CC3=CC=CC=C3)C(=O)C4=C1C=CC=C4)C=C(C=C2)C(=O)NCC5=CC=C(OC)C=C5	7.0521
356	15508242	N1(C=C(C=O)C=C1)C2CCN(CC2)CC3=CC=CC=C3	4.31
357	6469918	C=1C=CN2C=C(N=C2C1)CN3CCN(CC3)C4=CC=C(C=C4)Cl	4.82
358	24824065	C1=CC=2N(N=CC2CN3CCN(CC3)C=4C=CC=CC4O)C=C1	5.35
359	44319418	C1(=NC2=CC=CC=C2N1C/C=C/CN3C(=NC=4C3=CC=CC4)C=5C=CC(=CC5)OCCCN6CCN(CC6)C=7C=CC=CC7)C8=CC=C(C=C8)OCCCN9CCN(CC9)C%10=CC=CC=C%10	5.4
360	25139332	C1(=CC=C(C=C1)C2=CC=CC=C2)C(=O)NCCCCN(CCC)CCC	5.06
361	46914775	C=1(OC2=CC=CC=C2C1)CN3CCN(CC=4C=C(OCCC)C=CC4)CC3	5.53
362	44371997	N12N=C(C)C(=C1C=CC=C2C#C)CN3CCN(CC3)C4=CC=C(C=C4)Cl	4.68
363	25155851	N1(CCN(CC1)C=2C=CC=C(C2)Cl)CCCCCOC3=CC=CC=C3CCC=4C=C(C=CC4)OC	4.52
364	16007812	ClC1=CC=C(CNC(=O)C2=CC=3N(CC)C(=O)C4=C(S(=O)C3C=C2)C=CC=C4)C=C1	6.29328
365	46914487	C=1(OC2=CC=CC=C2C1)CN3CCN(CC3)CC=4C=CC(=CC4)OC	5.57
366	24901209	C1=C(O)C2=C(C([C@@H](O)CNCCC=3C=C(CNCCC4=CNC=5C4=CC=CC5C)C=CC3)=C1)SC(=N2)O	6.4
367	10220333	C=12C(=C(C)SC1C)SCC3=C2N(N=C3)C	6.95
368	9817960	C1(=C(C2=CC=CC=C2N1)CCN3CCCCC3)C4=CC=CC=C4	6.05
369	44304644	C1(=NC(CNC[C@H]2CN(CC=3C=CC=CC3)CC2)=CN1)C=4C(=CC=C(C4)Br)OC	5.56
370	11638780	ClC1=NN2C=C(N=C2C=C1)CN3CCN(CC3)C4=CC=C(F)C=C4	5.00436
371	46914926	C=1(OC2=CC=CC=C2C1)CN3CCN(CC=4C=C(OCCCF)C=CC4)CC3	5.53
372	11472028	O(CCN1CCCC1)C=2C(C(O)C3=CC=CC=C3)=CC=CC2	5.20204
373	44415836	C=1C=C2C(N=C(C=3C(N2NC(C=4C=CC=CC4Cl)=O)=CC=CC3)N5CCN(CC5)CCC)=CC1Cl	6.39
374	52938727	N1(CCN(CC1)C=2C=CC=CC2OC)CCC3=CN(N=N3)CCCOC4=CC=CC5=C4C6=CC=CC=7CCN(C(C76)C5)CCC	5.13
375	16049024	C(CSCCCNC[C@@H](C=1C=2SC(=NC2C(O)=CC1)O)O)OCCC=3C=CC=C4C3C=CC=C4	6.7
376	44324051	C1(=C(C2=CC=CC=C2N1)CCN(CC)C)C3=CC(C(F)(F)F)=CC(C(F)(F)F)=C3	6.73
377	16007841	S1(=O)(=O)C2=C(N(C(=O)C3=C1C=CC=C3)CC)C=C(C=C2)C(=O)NCC4=CC=C(OC)C=C4	6.4521
378	10176799	C1=2C=3N(N=CC3CCC1=C(C)SC2C)C	6.34
379	71541174	C=1C2=C(C=C3C1CCN(CC3)CC4=CC(=CC=C4)F)SC(=N2)N	7.38
380	44415367	C1=C(C=C2N=C(N3CCN(CC3)C)C=4C(=CC=CC4)N(C2=C1)NC(CCC)=O)Cl	6.4
381	3198	C=1(C(=CC(=CC1)Cl)Cl)C(CN2C=NC=C2)OCC3=CC=C(C=C3)Cl	5.37
382	42631003	N1(C2=C(CN(CC2)C)C3=C1C=CC(=C3)C)CCC4=CC=CC=C4	7.07002
383	4189	C=1(C(=CC(=CC1)Cl)Cl)C(CN2C=NC=C2)OCC=3C(=CC(=CC3)Cl)Cl	5.38
384	44405414	C1=CC(C(N[C@H]2CCN(CC3=CC=CC=C3F)C2)=O)=CC=C1C=4SC=CC4	4.42
385	44415670	ClC=1C=C2C(N3CCN(CC3)C)=NC4=C(N(NC(=O)C=5C(=CC=C(F)C5)C(F)(F)F)C2=CC1)C=CC(Cl)=C4	7.16115
386	44415595	C=1C=C2C(=CC1Cl)N=C(N3CCN(CC3)C)C=4C(=CC=CC4)N2NC(C5=C(C=CC=C5)N6CCCCC6)=O	6.67
387	13014680	C1(=CC2=C(C=CC(=C2)Cl)CC3=C1C=CC=C3)N4CCN(CC4)C	6.28
388	11559581	C=1C(=NN2C=C(N=C2C1)CN3CCN(CC3)C4=CC=C(C=C4)Cl)Cl	5.09
389	17469721	N1(CCN(CC1)C2=NC=CC=N2)CC3=CN(N=C3)C4=CC=CC=C4	5.22185
390	44431662	C=1C=C2SC3=C(N(C2=CC1)CC4=CC=C(C=C4)CN5CC(CC5)O)C=C(C(F)(F)F)C=C3	5.58
391	25156688	C=1C(=CC(=CC1)CCC2=CC=CC=C2OCCN3CCN(CC3)C4=CC(=CC=C4)Cl)OC	4.88
392	71508711	N1(CCC(CC1)C=2C3=C(N(C2)C=4C=CN=CC4)C=CC(=C3)C=5C=NC=NC5)C	6.08092
393	44277404	C=1(C(=C2C=CC=CC2=C(C1)Br)OC)C(=O)NCCN3CCN(CC3)C4=CC=C(C=C4)OC	5.24
394	71541275	S1C=2C=C3CCN(CCC3=CC2N=C1N)CC4=CC=NC=C4	7.42022
395	56682068	N1(CCN(CC1)CCCCC=2C=CC(=CC2)OC)CC=3OC=4C(C3)=CC=CC4	5.24
396	135404757	C1(=NC2=C(N=CC=C2)NC=3C1=CC(=CC3)Cl)NC4CCN(CC4)C	5.96
397	71541078	C=1C2=C(C=C3C1CCN(CC3)C4CC4)SC(=N2)N	5.96
398	46914773	C=1(OC2=CC=CC=C2C1)CN3CCN(CC=4C=C(OCCF)C=CC4)CC3	5.64
399	25333445	C(C1=CC=C(C=C1)N2C=CC=N2)N3CCN(C=4C=CC=CC4)CC3	5.62
400	44338326	N1(C(=NC=2C1=CC=CC2)CCC3=CC=C(C(=O)OC)C=C3)CC4=CC=C(C=C4)Cl	7.62
401	57326790	C(N1C2=C(C=C(C=C2)Cl)N=C(C3=CC=CC=C13)N4CCN(CC4)C)(=O)CCCCCCCCCCC(N5C6=C(C(=NC7=C5C=CC(=C7)Cl)N8CCN(CC8)C)C=CC=C6)=O	5
402	57326889	C(N1C2=C(N=C(C3=CC=CC=C13)N4CCN(C)CC4)C=C(C=C2)Cl)(=O)CCCCCCCCCCCCCCCCC(N5C6=C(C(=NC7=C5C=CC(=C7)Cl)N8CCN(CC8)C)C=CC=C6)=O	5
403	57326890	C(N1C2=C(N=C(C3=CC=CC=C13)N4CCN(C)CC4)C=C(C=C2)Cl)(=O)CCCCCCCCCCCCCCCCCCC(N5C6=C(C(=NC7=C5C=CC(=C7)Cl)N8CCN(CC8)C)C=CC=C6)=O	5
404	57326791	C(N1C=2C=CC(=CC2N=C(C3=CC=CC=C13)N4CCN(CC4)C)Cl)(=O)CCCCCCCCCCCCC(N5C6=C(C(=NC7=C5C=CC(=C7)Cl)N8CCN(CC8)C)C=CC=C6)=O	5
405	57326789	C1(N2CCN(CC2)C)=NC3=C(C=CC(=C3)Cl)N(C(=O)CCCCCCCCC(N4C=5C(C(=NC6=C4C=CC(=C6)Cl)N7CCN(CC7)C)=CC=CC5)=O)C8=C1C=CC=C8	5
406	44582113	N1(CCN(CC1)C=2N=CC=CC2)CCCCN3CCC=4C=CC=CC4C3=O	5.13
407	44370032	N1C=2C(=CC=CN2)C=C1CCN3CC=C(CC3)/C=C/C4=CC=CC=C4	5.89
408	44330567	C12=C(SC(=C1CCCC3=C2N(N=C3)C)Cl)Cl	6.38
409	44415473	ClC1=CC=2N=C(N3CCN(CC3)C)C4=C(N(NC(=O)C(F)(F)F)C2C=C1)C=CC=C4	5.72125
410	44304314	C12=C(CC3=C1C=CC=C3)C=CC=C2CN4CCN(C=5N=CC=CN5)CC4	5.64
411	44323890	C1(=CC=2C(=CC=CC2)/C(/C3=C1C=CC=C3)=C/C)N4CCN(CC4)C	6.14
412	44381286	C1(C=2C(=CC=C(C2)Br)OC)=N[C@H](CN3CCN(CC3)C4=CC=CC=C4)CCN1	4.85
413	24901283	C1=C(O)C=2N=C(SC2C(=C1)[C@@H](O)CNCCC3=CC=CC(=C3)CNCCOC)O	6.1
414	24900749	C=1C=C([C@@H](O)CNCCC2=CC=CC(=C2)CN(CC3=CC=CC=C3OC)C)C=4SC(=NC4C1O)O	6
415	10301202	C1(=NOC(=C1)CCCCN2CCN(C(C=3C=CC=CC3)C4=CC=CC=C4)CC2)C=5C(=CC(=CC5)OC)OC	5.42
416	56658156	N1(CCN(CC1)CCCC=2C(=CC=CC2)OC)CC=3OC=4C(C3)=CC=CC4	5.23
417	44591012	O(CCCN1CCCCC1)C2=CC=C(CC(=O)N(CCC=C3C=4C(CCC=5C3=CC=CC5)=CC=CC4)C)C=C2	6.04383
418	10427977	N12C(=C(CN3CCN(CC3)C4=CC=C(C=C4)Cl)C=N1)C=CC=C2C#C	5.43
419	53362841	C=1C=C2CCN(C3C2=C(C1)C4=C(C=CC=C4OC(NCC5=CC=CC=C5)=O)C3)CCC	5.37
420	9978683	S(=O)(=O)(C=1NN=C2C1C=C(N3CCN(CC3)C)C=C2)C=4C=5C(C=CC4)=CC=CC5	6.47625
421	44405452	C1=CC(C(N[C@H]2CCN(CC3=CC=C(C(=C3)Cl)Cl)C2)=O)=CC=C1C=4SC=CC4	4.54
422	53362716	C=1C=C2CCN([C@H]3C2=C(C1)C4=C(C=CC=C4OC(NCC5=CC=CC=C5)=O)C3)CCC	5.66
423	17171662	O=C1N(C=2C=C(C=CC2)C(=O)NCC3=CC=C(OC)C=C3)C(=O)C=4C1=CC=CC4	5.8021
424	10833953	C=1(NC2=CC=C(C#N)C=C2C1)CN3CCN(CC3)C=4C=C(Cl)C(=CC4)Cl	4.44
425	44431663	C1=CC=C2N(C3=C(SC2=C1)C=CC(C(F)(F)F)=C3)CC4=CC=C(C=C4)CNC(C)CO	5.6
426	749986	N1(CCC(=CC1)C=2NC3=C(N2)C=CC=C3)CC4=CC=CC=C4	5.85387
427	57383432	S1C2=C(N(CC)C(=O)C3=C1C=CC=C3)C=C(C=C2)C(=O)NCC4=CC=C(OC)C=C4	6.15181
428	22100933	C=1(NC=2C=C(Cl)C=CC2N1)C3=CCN(CC3)CC4=CC=CC=C4	6.23
429	57377247	C1(C(NCC2=CC=C(C=C2)C#N)=O)=CC=3N(C(C=4C(=CC=CC4)S(C3C=C1)=O)=O)CC	7.64
430	44276079	N1=C(C=C(O1)CCCCN2CCN(C3=C(F)C=CC=C3)CC2)C4=CC(=C(C=C4)OC)OC	5.29
431	11346967	O(CCN1CCCC1)C=2C(C(=O)C=3C=CC=CC3)=CC=CC2	5.27433
432	11575799	C=1C(=CN2C=C(N=C2C1)CN3CCN(CC3)C4=CC=C(C(=C4)Cl)Cl)Br	5.46
433	12050200	N1=C(SC=C1CNC2CCN(CC2)CC3=CC=CC=C3)C=4C=CC=CC4	4.87
434	4212	C12=C(C(=O)C3=C(C1=O)C(=CC=C3O)O)C(NCCNCCO)=CC=C2NCCNCCO	4.9
435	44372312	C1(=C2N(C=CC=C2CO)N=C1)CN3CCN(CC3)C4=CC=C(C=C4)Cl	4.25
436	57383422	S1(=O)C2=C(N(C(=O)C3=C1C=CC=C3)C)C=C(C=C2)C(=O)NCC4=CC=CN=C4	6.7521
437	57383411	ClC1=CC=C(CNC(=O)C2=CC=3N(C(=O)C4=C(S(=O)C3C=C2)C=CC=C4)C)C=C1	6.85078
438	44582114	N1(CCN(CC1)C=2N=CC=CN2)CCCCN3CCC=4C=CC=CC4C3=O	5.19
439	71508712	N1(C=C(C=2C=C(C=CC12)C3=NN(C=N3)C)C4CCN(CC4)C)C=5C=CC(=CC5)F	6.66
440	57326689	C1(=NC2=C(C=CC(=C2)Cl)N(NC(CCCCCCCCC)=O)C3=CC=CC=C13)N4CCN(C)CC4	5.05
441	57383421	BrC1=CC=C(CNC(=O)C2=CC=3N(C(=O)C4=C(S(=O)C3C=C2)C=CC=C4)C)C=C1	7.1521
442	57326983	C1(=NC2=C(C=CC(=C2)Cl)N(NC(=O)CCCCCCCCC(NN3C=4C(C(=NC5=C3C=CC(=C5)Cl)N6CCN(CC6)C)=CC=CC4)=O)C=7C=CC=CC17)N8CCN(CC8)C	5
443	57326984	C1(=NC2=C(C=CC(=C2)Cl)N(NC(=O)CCCCCCCCCCC(NN3C=4C(C(=NC5=C3C=CC(=C5)Cl)N6CCN(CC6)C)=CC=CC4)=O)C=7C=CC=CC17)N8CCN(CC8)C	5
444	57325596	C1(=NC2=C(C=CC(=C2)Cl)N(NC(=O)CCCCCCCCCCCCC(NN3C=4C(C(=NC5=C3C=CC(=C5)Cl)N6CCN(CC6)C)=CC=CC4)=O)C=7C=CC=CC17)N8CCN(C)CC8	5
445	57325597	C1(=NC2=C(N(NC(=O)CCCCCCCCCCCCCCCCC(NN3C=4C(C(=NC5=C3C=CC(=C5)Cl)N6CCN(CC6)C)=CC=CC4)=O)C=7C=CC=CC17)C=CC(Cl)=C2)N8CCN(C)CC8	5
446	57325598	C1(=NC2=C(N(NC(=O)CCCCCCCCCCCCCCCCCCC(NN3C=4C(C(=NC5=C3C=CC(=C5)Cl)N6CCN(CC6)C)=CC=CC4)=O)C=7C=CC=CC17)C=CC(Cl)=C2)N8CCN(C)CC8	5
447	71452172	C(OC1=NOC(=C1)COC2=CC=CC=C2)[C@@H]3CCCN3	4.5
448	10314824	C=1(NC2=CC=C(C#N)C=C2C1)CN3CCN(CC3)C=4C=CC(=CC4)F	4.72
449	57383402	S1(=O)C2=C(N(C(=O)C3=C1C=CC=C3)C)C=C(C=C2)C(=O)NCC=4N=CC=CC4	6.6521
450	9992499	C=1C2=C(N(C1)C)CCN(CCC3=C(C2)C=CC=C3)C	6.58
451	71541176	C=1C2=C(C=C3C1CCN(CC3)CC4=CC=CC(=C4)OC)SC(=N2)N	7.47
452	51003550	C1=CC=2C(CC(N(C2C=C1N3CCN(CC3)C)S(=O)(=O)C=4C=C5C(C=CC=C5)=CC4)C)=O	6.87
453	44415628	ClC1=CC=2N=C(N3CCN(CC3)C)C4=C(N(NC(=O)C=5SC=CC5)C2C=C1)C=CC=C4	5.8315
454	46224879	N1(CC2=C(N(C3=C2C=C(C=C3)C)/C=C\C4=CC=CC=C4)CC1)C	7.46005
455	10040546	C1(=CC=2C(=CC=CC2)[C@@H](C3=C1C=CC=C3)C)C4=CCN(CC4)C	6.14
456	11725909	ClC=1C=C2NC(=NC2=CC1)C=3CCN(CC3)CC4=CC=C(Cl)C=C4	6.48149
457	57383416	S1(=O)C2=C(N(C(=O)C3=C1C=CC=C3)C)C=C(C=C2)C(=O)NCC4=CC=CC=C4	6.6517
458	57400562	O(C1=C(N2CCN(CC2)CCCCNC(=O)C=3C=CC=CC3)C=CC(=C1)COCCOCC)C	5.01323
459	22100970	ClC1=CC=C(CN2CCC(=CC2)C=3NC4=C(N3)C=CC=C4)C=C1	6.17393
460	90644074	S(=O)(=O)(NCCCN1CCN(CC1)C2=NOC=3C2=CC=CC3)C4=CC(=CC=C4)C	5.7
461	10424961	C1(=CC=2C(=CC=CC2)C(C3=C1C=CC=C3)C)C4=CCN(CC4)C	6.17
462	57383413	ClC=1C=C(CNC(=O)C2=CC=3N(C(=O)C4=C(S(=O)C3C=C2)C=CC=C4)C)C=CC1	6.5521
463	57326982	ClC1=CC=2N=C(N3CCN(CC3)C)C=4C(N(NC(=O)CCCCCCC(=O)NN5C6=C(C(N7CCN(CC7)C)=NC8=C5C=CC(Cl)=C8)C=CC=C6)C2C=C1)=CC=CC4	5.61261
464	24900872	C=1C=C([C@@H](O)CNCCC2=CC=CC(=C2)CNCCCC=3C=CC=CN3)C=4SC(NC4C1O)=O	5.6
465	57383437	S1(=O)C2=C(N(C(=O)C3=C1C=CC=C3)C)C=C(C=C2)C(=O)NCC4=CC=C(OC)C=C4	6.9521
466	11726130	C=1(C2=C(C(=C(C)C)C3=C(C1)C=CC=C3)C=CC(=C2)Cl)C4=CCN(CC4)C	6.36
467	9862256	S(N1C2=C(C(CCN(C)C)=CC=C2)C=C1)(=O)(=O)C=3C=CC=CC3	5.8
468	44323874	C1(=C(C2=CC=CC=C2N1)CCN(CC)C)C3=C(F)C=CC=C3	6.82
469	10229397	N1=C(C=C(O1)CCCCN2CCN(C(C=3C=CC=CC3)C4=CC=CC=C4)CC2)C5=CC(=C(C=C5)OC)OC	5.58
470	71463195	C1=NC=2C(N1C3CCN(CC3)CCC)=CC=CC2	4.97
471	57383433	S1(=O)C2=C(N(C(=O)C3=C1C=CC=C3)C)C=C(C=C2)C(=O)NCC4=CC=C(F)C=C4	6.45223
472	11779642	C1(=CC=2C(=CC=CC2)[C@H](C3=C1C=CC=C3)C)C4=CCN(CC4)C	6.19
473	11516033	C=1C=CN2C=C(N=C2C1)CN3CCN(CC3)C4=CC=C(C(=C4)Cl)Cl	5.57
474	9946469	N1C2=C(C=C(C=C2)CN3CCN(CC3)C=4C=C(C)C(=CC4)C)OCC1=O	6.46
475	24901143	C=1C=C([C@@H](O)CNCCC2=CC=CC(=C2)CNCC3=CC=CC=C3Cl)C=4SC(=NC4C1O)O	6.6
476	9902381	N1C2=C(C=CC(=C2)CN3CCN(CC3)C4=CC=C(C=C4)C)OCC1=O	6.31
477	24900426	C=1C=C([C@@H](O)CNCCC2=CC=CC(=C2)CNCCCC3=CC=CC=C3)C=4SC(=NC4C1O)O	6.5
478	44582517	C1=CC2=C(CCCN(C2=O)CCCN3CCN(CC3)C4=CC=CC(=C4)C(F)(F)F)C=C1	5.1
479	136020063	C(NCCCN1CCN(CC1)C2=NC3=C(C=CC(=C3)Cl)NC4=C2C=CC=C4)(=O)CCCCCCCCCCCCC(NCCCN5CCN(C6=NC7=C(C=CC(=C7)Cl)NC8=C6C=CC=C8)CC5)=O	4.97
480	9860183	C1=2C=3N(N=CC3CCCC1=C(C)SC2C)C	6.75
481	24901141	C=1C=C([C@@H](O)CNCCC2=CC=CC(=C2)CNCCC3=C(C=CC=C3Cl)Cl)C=4SC(=NC4C1O)O	6.6
482	3696	N1(C2=C(CCC=3C1=CC=CC3)C=CC=C2)CCCN(C)C	6.39
483	25156132	N1(CCN(CC1)C=2C=CC=CC2OC)CCCCCOC3=CC=CC=C3CCC4=CC=CC(=C4)OC	4.73
484	44439409	C=1C=C(CN(/C=N/C2=CC3=C(C=C2)CCC3OC(=O)C)C)C=CC1	5.8
485	70689942	C(CC=1C=CC=CC1)(=O)NC2=CC=C(C=C2)CCN3CCN(CC3)C=4C=CC=CC4	5.38
486	44431649	C1(=CC=C2N(CC3CCCN(C3)C)C4=C(C=CC=C4)SC2=C1)N5CCOCC5	5.16
487	44439399	C1(=C(OC)C=C2CCN(CC2=C1)/C=N/C=3C=CC4=C(C(CCCC4)OC(=O)C)C3)OC	4.85
488	10026300	S(C(F)(F)F)(OC=1C=C2C(=NC3=CC=CC=C3OC2=CC1)N4CCN(CC4)C)(=O)=O	7.28
489	44405455	C1=CC(C(N[C@H]2CCN(CC3=CC=C(C(=C3)F)F)C2)=O)=CC=C1C=4SC=CC4	4.74
490	25158433	N1(CCN(CC1)C=2C=CC=C(C2)Cl)CCCCOC3=CC=CC=C3CCC4=CC=CC(=C4)OC	4.73
491	44582177	C=1C=CC2=C(C1)C(N(CCC2)CCCCN3CCN(CC3)C4=CC=C(C=C4)OC)=O	5.16
492	44431658	C1=CC=C2N(C3=C(SC2=C1)C=CC(C(F)(F)F)=C3)CC4=CC=C(C=C4)CN(CC)CC	5.6
493	44439398	C1(=C(C=C2CCN(CC2=C1)/C=N/C=3C=CC4=C(C3)C(CCC4)OC(C)=O)OC)OC	4.96
494	53362717	C=1C=C2CCN(C3C2=C(C1)C4=C(C=CC=C4OC(CSC5=CC=CC=C5)=O)C3)CCC	6.07
495	2733526	C(=C(\C=1C=CC=CC1)/CC)(\C2=CC=C(C=C2)OCCN(C)C)/C3=CC=CC=C3	5.33
496	45267435	C=1N=C(C=2NC=C(CN3CCN(CC3)C4=CC=CC=C4)C2C1)Cl	5.59
497	44436767	C=1(C(=CC=CC1)OC)N(C(C)=O)C2CCN(CC2)CCCCNC(C3=CC=4C(C=C3)=CC=CC4)=O	4.87
498	44415611	C1=C(C=C2N=C(N3CCN(CC3)C)C=4C(=CC=CC4)N(NC(C=5OC=CC5)=O)C2=C1)Cl	6.08
499	11771801	N1(C/C(/C2=CC=C(C=C2)F)=N\OC)CCN(CC1)C=3N=CC=CC3	5.6
500	24900689	C=1C=C([C@@H](O)CNCCC2=CC=CC(=C2)CNCC3=CC=CC=C3OC)C=4SC(=NC4C1O)O	6.6
501	10469437	C1(=CC2=C(C=CC=C2)OC3=C1C=CC=C3)C4=CCN(CC4)C	6.64
502	24901144	C=1C=C([C@@H](O)CNCCC2=CC=CC(=C2)CNCCC3=CC=CC=C3F)C=4SC(=NC4C1O)O	6.4
503	22727322	N1=C(C=C(O1)CCCCN2CCN(CC2)C=3C=CC=CC3)C4=CC(=C(C=C4)OC)OC	5.47
504	44304621	C1(=NC(CNCC[C@H]2CN(CC3=CC=CC=C3)CC2)=CO1)C=4C(=CC=C(C4)Br)OC	5.97
505	2662	S(C1=CC=C(C=C1)N2C(C3=CC=C(C)C=C3)=CC(C(F)(F)F)=N2)(N)(=O)=O	5.7
506	76314097	C1(C(=CC2=CC(=CC=C2O1)N)CN3CCCC3)=O	4.79
507	10831735	C=1(NC2=CC=C(C#N)C=C2C1)CN3CCN(CC3)C=4C=CC(=CC4)Cl	5.12
508	24901210	C=1C=C([C@@H](O)CNCCC2=CC=CC(=C2)CNCCC3=CC=CC=C3Cl)C=4SC(=NC4C1O)O	6.2
509	24901284	C=1C=C([C@@H](O)CNCCCC2=CC(=CC=C2)CNCCC3=C(C=CC=C3Cl)Cl)C=4SC(=NC4C1O)O	7.1
510	53362715	C=1C=C2C=3C(N(CC2)CCC)CC=4C=CC=C(C4C3C1)OC(NC5=CC=CC6=C5C=CC=C6)=O	5.7
511	9837094	N12C[C@H](N(C)C)CC3=C1C(N=C2)=CC=C3	5.89245
512	24900813	C=1C=C([C@@H](O)CNCCC2=CC=CC(=C2)CNCC3=CC=CC=C3F)C=4SC(=NC4C1O)O	6.2
513	57326691	C1(=NC2=C(C=CC(=C2)Cl)N(C(CCCCCCC(N3C=4C(C(=NC5=C3C=CC(=C5)Cl)N6CCN(CC6)C)=CC=CC4)=O)=O)C7=C1C=CC=C7)N8CCN(CC8)C	5.75
514	44190762	C=1(C=C2N(C(C)=C(C(=O)C=3C=CC(=CC3)Cl)C2=CC1)CC4=CC(=CC=C4)O[C@@H](C(=O)O)C)OC(F)(F)F	5.45
515	57326891	C1(=NC2=C(C=CC(=C2)Cl)N(NC(CCCCC(NN3C=4C(C(=NC5=C3C=CC(=C5)Cl)N6CCN(CC6)C)=CC=CC4)=O)=O)C7=C1C=CC=C7)N8CCN(CC8)C	5.69
516	44431651	C1=CC=C2N(C3=C(C=CC(C(F)(F)F)=C3)SC2=C1)CCCN4CC(OC(C4)C)C	5.6
517	10404144	C1(=C2N(C=CC=C2)N=C1)CN3CCN(CC3)C4=CC=C(C=C4)Cl	5.66
518	44439396	C1=CC=C2CCN(CC2=C1)/C=N/C3=CC4=C(C=C3)CCCC4OC(C)=O	5.62
519	16756405	O=C(CCCN1CCC(CC1)C=2C=C(NC(=O)C)C=CC2)C3=CC(=C(C=C3)C)C	5.21467
520	46231645	C=1(Cl)C(O)=CC2=C(CCN(C[C@@H]2C3=CC=C(CN(CC4=CC=CC=C4)C5=CC=C(C=C5F)F)C=C3)C)C1	6.26
521	56658155	N1(CCN(CC1)CCC=2C(=CC=CC2)OC)CC=3OC=4C(C3)=CC=CC4	5.78
522	53362840	C=1C=C2CCN(C3CC4=C(C(=CC=C4)OC(=O)NC(C)(C)C)C(=C32)C1)CCC	5.55
523	15115525	C1=2C(N(=O)=O)=CC=C(C1=NON2)NC=3C=CC(C4C5=C(C=C(C(=C5)O)Br)CCN(C4)C)=CC3	6.15
524	22727361	C1(=NOC(=C1)CCCCN2CCN(CC2)C=3C=CC=CC3)C=4C(=CC(=CC4)OC)OC	5.66
525	24900685	C=1C=C([C@@H](O)CNCCC2=CC=CC(=C2)CNCCC=3C=CC=CN3)C=4SC(NC4C1O)=O	5.8
526	57391554	C=1C=C([C@@H](O)CNCCC2=CC=CC(=C2)CNCC3=CC=CC(=C3)OC)C=4SC(=NC4C1O)O	6.1
527	44304652	N1=C(SC=C1CNC[C@H]2CN(CC3=CC=CC=C3)CC2)C=4C=CC=CC4	5.3
528	24900750	C=1C=C([C@@H](O)CNCCC2=CC=CC(=C2)CNCC3=CC=C(C=C3)OC)C=4SC(=NC4C1O)O	6.1
529	9885114	N1C2=C(C=C(C=C2)CN3CCN(CC3)C4=CC=C(C=C4)Cl)OCC1=O	6.38
530	11076818	C=1(SC=CC1)CCN(CCC2=CSC=C2)CCC	5.97
531	44439404	C1=CC=C2CCN(CC2=C1)/C=N/C3=CC4=C(C=C3)CCC4OC(=O)C	5.77
532	16123349	C=1C(NS(C2=CC=C(C=C2)C(F)(F)F)(=O)=O)=CC=C([C@]34CNC[C@H]3C4)C1	5.5
533	72545008	N1(CCN(CC1)C=2C(=CC=CC2)OC)CC=3N=NN(C3)CCOCCOCCOCCF	5.33
534	24901351	C=1C=C([C@@H](O)CNCCC2=CC=C(C=C2)CNCCC3=CC=CC=C3OC)C=4SC(=NC4C1O)O	6.2
535	44277580	C1(=C(C=2C=CC=CC2C=C1)OC)C(=O)NCCN3CCN(CC3)C4=CC=CC=C4	5.15
536	14950445	C1(=CC=2C3=C(CC[C@H](C3)NCCC)C=CC2N1)C(=O)N	6.07
537	10664621	N1C2=C(C=C(C=C2)CN3CCC(C4=CC=C(C=C4)C)CC3)OCC1=O	6.54
538	24901348	C=1C=C([C@@H](O)CNCCC2=CC=C(C=C2)CNCCC3=C(C=CC=C3Cl)Cl)C=4SC(=NC4C1O)O	6
539	44336138	S1(N(C=2C=CC=CC2C1)CCCN3CCN(CC3)CC4=CC=C(C=C4)Cl)(=O)=O	6.01
540	15467372	C1(=C(C=C(C#N)C#N)NC=C1)CN2CCN(CC2)C=3C=CC=CC3	5.4
541	44439945	N1C=2C=CC=CC2C3=C1CC4=C(CCN(CC3)C)C=C(C=C4)O	7.13
542	24901211	C=1C=C([C@@H](O)CNCCC2=CC=CC(=C2)CNCCC3=CC=CC=C3OC)C=4SC(=NC4C1O)O	6.1
543	10449136	C1(=CC2=C(C=CC=C2)C(C3=C1C=CC=C3)=C(C)C)C4=CCN(CC4)C	6.28
544	57383429	S1(=O)C2=C(N(CC)C(=O)C3=C1C=CC=C3)C=C(C=C2)C(=O)NCC4=CC(OC)=C(OC)C(OC)=C4	5.75203
545	3064149	C1(=CC=C2N(CC3CCCN(C3)C)C4=C(C=CC=C4)SC2=C1)OC	5.48
546	72545239	N1=NN(C=C1CN2CCN(CC2)C=3C(=CC=CC3)OC)C4=CC=C(C=C4)OCCOCCOCCF	5.57
547	10972865	C12=C(C=3C=CC=CC3C1)C=CC(C(=O)NCCCN4CCN(CC4)C=5C(=C(Cl)C=CC5)Cl)=C2	5.59
548	10065496	C1=CC=CC(/C=C/C(NCCCCN2CC=3C(CC2)=CC=CC3)=O)=C1	5.9
549	44439401	C1(=C(OC)C=C2CCN(CC2=C1)/C=N/C=3C=CC4=C(C3)N(CC4)C(OC)=O)OC	4.85
550	10535587	N12C=NC3=C1C(=CC=C3)C[C@H](C2)NC	6.45
551	30743524	N1(C(CCN2CCN(CC2)CC=3C=CC(=CC3)Cl)=O)C4=C(C=CC=C4)CC1	5.23
552	53362655	C=1C=C2CCN([C@@H]3CC4=C(C(=CC=C4)OC(=O)NC(C)(C)C)C(=C32)C1)CCC	6.06
553	68950	O(CCN(CC)CC)C=1C(CC2=CC=CC=C2)=CC=CC1	5.69379
554	24900942	C=1C=C([C@@H](O)CNCCC2=CC=CC(=C2)CCNCC3=CC=CC=C3OC)C=4SC(=NC4C1O)O	6
555	44304643	C1(=NC(CN(C[C@H]2CN(CC3=CC=CC=C3)CC2)C)=CO1)C=4C(=CC=C(C4)Br)OC	5.49
556	44431643	C1(=CC=C2N(CC3CCCN(C3)C)C4=C(C=CC=C4)SC2=C1)C5=CC=CC=C5	5.6
557	24901416	C=1C=C([C@@H](O)CNCCC2=CC=CC=C2CNCCC3=CC=CC=C3F)C=4SC(=NC4C1O)O	6.1
558	45278882	C=1C=C(C=CC1)C2=CC(=C(N2CCC)C)C(NCCCN3CCN(CC3)C4=C(C(=CC=C4)Cl)Cl)=O	5.43
559	24824060	C=1C=CN2N=C(C=C2C1)CN3CCN(CC3)C=4N=C(C=CC4)F	5.77
560	49865589	C=1C=C([C@]23CNC[C@H]2C3)C=CC1N(S(C4=CC=CC=C4)(=O)=O)C	6.3
561	44336571	N1(C=C(C=C(C#N)C#N)C=C1)C2CCN(CC2)CC=3C=CC=CC3	4.89
562	44415657	ClC1=CC=2N=C(N3CCN(CC3)C)C4=C(N(NC(=O)C=5SC=C(OCC)C5)C2C=C1)C=CC=C4	6.74473
563	53248393	N(CC1=CC=C2C(=C1)CC3=C2C=CC=C3)CCC(CN4CCN(CC4)C=5C=CC=C(C5Cl)Cl)F	5.28
564	70692573	N1(CCC(CC1)C=2C=CC(=CC2)OC)CCC	4.64
565	15467370	N1(CC=2NC(C=C(C#N)C#N)=CC2)CCN(CC1)C=3C=CC(=CC3)Cl	4.31
566	16738927	C=1C=C([C@@H](O)CNCCC2=CC=C(C=C2)CNCCC=3C=CC=CN3)C=4SC(NC4C1O)=O	5.6
567	44415338	ClC1=CC=2N=C(N3CCN(CC3)C)C4=C(N(NC(=O)C5=C(N(N=C5)C6=CC=CC=C6)C(F)(F)F)C2C=C1)C=CC=C4	5.6811
568	16756751	O(C1=CC=C(CN2CCC(CC2)C=3C=C(NC(=O)C(C)C)C=CC3)C=C1)C4=CC=C(OC)C=C4	5.85387
569	24900751	C=1C=C([C@@H](O)CNCCC2=CC=CC(=C2)CNCC3=CC=CC=C3OCC)C=4SC(=NC4C1O)O	5.9
570	5035	C1(=C(SC=2C1=CC=C(O)C2)C=3C=CC(=CC3)O)C(C=4C=CC(=CC4)OCCN5CCCCC5)=O	6.41
571	45379370	C1N(CCC2=C(CC=3C=CC=CC3C1)C4=C(N2)C=CC=C4)C	7.26
572	12050198	N1=C(OC=C1CNC2CCN(CC2)CC3=CC=CC=C3)C=4C=CC=CC4	5.06
573	16756753	C=1(C=C(C=CC1F)OC2=CC=C(C=C2)CN3CCC(CC3)C=4C=C(C(=CC4)C)NC(C(C)C)=O)F	6.4
574	4184	N12C(C=3C(=CC=CC3)CC4=C1C=CC=C4)CN(CC2)C	5.66
575	9908125	C=1(C=2C(=CC=C(C#N)C2)NC1)CN3CCN(CC3)C=4C=C(Cl)C(=CC4)Cl	6.32
576	162983	C1=CC=C2N(C3=C(C=CC(C(F)(F)F)=C3)SC2=C1)CCCN4CC(CC4)O	5.45
577	71458040	N1(CCC(=CC1)/C=C/C2=CC=CC=C2)CCC=3C=4C(NC3)=NC=CC4	6.55284
578	45379377	N12C(C=3C4=C(CC1)C=CC=C4NC3)C=5C(CC2)=CC=CC5	5.35086
579	2801	N1(C=2C=C(Cl)C=CC2CCC3=C1C=CC=C3)CCCN(C)C	6.86
580	3378093	C=1C(=CC(=C(C1)C=2C=CC(=CC2)C(=O)N3CCC4=C3C=C5C(=C4)OCC56CCN(CC6)C)C)C7=NOC(=N7)C	6
581	10498972	C=1(Br)C=CC(=CC1)OCCCNCCOC2=CC=C(C=C2)C	5.24
582	44412494	ClC1=CC=C(N2CCN(CC2)CC3=CN(N=C3)C4=CC=CC=C4)C=C1	5.72125
583	44415673	C=1C=C2C(=CC1Cl)N=C(N3CCN(CC3)C)C=4C(=CC=CC4)N2NC(C=5SC6=C(C5OCC)C=CC=C6)=O	6.71
584	44582676	C1(=C(OC)C(OCCF)=CC=C1)C(C2CCN(CC2)CCC3=CC=C(C=C3)F)=O	5.42
585	11699340	C=1(C=CC=C2C1C=CC(=N2)C)C=3N(C)C(=NN3)SCCCCN4CCC5=C(C6=C(C=C5CC4)N=C(O6)C)C	6.8
586	72545007	N1(CCN(CC1)C=2C(=CC=CC2)OC)CC3=CN(N=N3)CCOCCOCCF	5.47
587	16747714	C1=C(C2=CC=CC=C2)C=C3N(CC4CCCN(C4)C)C5=C(C=CC=C5)SC3=C1	5.6
588	7077	O(C=1C(CC2=CC=CC=C2)=CC=CC1)CCN(C)C	5.56225
589	44415721	IC1=C(C(=O)NN2C=3C(C(N4CCN(CC4)C)=NC5=C2C=CC(Cl)=C5)=CC(Cl)=CC3)C=CC=C1	7.4437
590	5249952	C1=CC=C2NC=3CC(CCN(CCC3C2=C1)C)C4=CC=CC=C4	6.03
591	11637457	C1N(CCC2=C(CC3=C(C1)C=CC=C3)C=CS2)C	7.04
592	5467	C=1(C(=CC=C(C1)S(C)(=O)=O)OC)C(NCCN(CC)CC)=O	6.39
593	10042972	C12=C(C=3C=CC(=CC3OC1=O)O)CCN(C2)CC=4C=CC(=CC4)Cl	5.56
594	10805355	N(C=1C=CC(=CC1)OCCNCCCOC=2C=CC=CC2)(=O)=O	5.85
595	44431645	C1(=CC=C2N(CC3CCCN(C3)C)C=4C=CC=CC4SC2=C1)Cl	5.6
596	44431642	C1=C(C=C2N(CC3CCCN(C3)C)C4=C(C=CC=C4)SC2=C1)C(F)(F)F	5.6
597	44431648	C1(=CC=C2N(CC3CCCN(C3)C)C=4C=CC=CC4SC2=C1)C	5.6
598	22727356	N=1OC(=CC1/C=C/C2=CC=CC=C2)CCCCN3CCN(CC3)C=4C=CC=CC4	5.01
599	24882193	FC1=CC=C(C(=O)NC2=CC=3C(C4CCN(CC4)CCCCCCCN5CCC(CC5)C=6C7=C(NC6)C=CC(NC(=O)C8=CC=C(F)C=C8)=C7)=CNC3C=C2)C=C1	6.1549
600	57326688	ClC1=CC=2N=C(N3CCN(CC3)C)C4=C(N(C2C=C1)C(=O)CCCCCCCCC)C=CC=C4	6.11014
601	49865623	C=1(C=CC(=CC1)C(C)C)S(=O)(=O)NC2=CC=C(C=C2)C34CNCC3C4	6.3
602	66561413	C(CC=1C=CC=CC1)(=O)NC2=CC(=CC=C2)CCN3CCN(CC3)C=4C=CC=CC4	5.45
603	24901349	C=1C=C([C@@H](O)CNCCC2=CC=C(C=C2)CNCCC3=CC=CC=C3F)C=4SC(=NC4C1O)O	5.7
604	11664328	C=1(C=CC=C2C1C=CC(=N2)C)C=3N(C)C(=NN3)SCCCCN4CCC5=C(C6=C(C=C5CC4)N=C(O6)C)Br	6.1
605	71449034	C1(=NC(CNC2CN(CC3=CC=CC=C3)CC2)=CO1)C=4C(=CC=C(C4)Br)OC	5.18
606	72545011	N1=NN(C=C1CN2CCN(CC2)C=3C(=CC=CC3)OC)C4=CC=C(C=C4)OCCF	5.8
607	135514603	S(C(F)(F)F)(OC=1C=C2C(=NC=3C=C(Cl)C=CC3NC2=CC1)N4CCN(CC4)C)(=O)=O	7.52
608	10336538	N=1N2C(C=CC=C2)=CC1CN3CCN(CC3)C4=CC=C(C=C4)Cl	5.88
609	44431644	C1(=CC=C2N(CC3CCCN(C3)C)C=4C=CC=CC4SC2=C1)F	5.6
610	24901347	C=1C=C([C@@H](O)CNCCC2=CC=C(C=C2)CNCCC3=CC=CC=C3)C=4SC(=NC4C1O)O	5.7
611	16123467	S(=O)(=O)(CC1=CC=C(C=C1)C(C)C)C2=CC=C(C=C2)[C@]34CNC[C@H]3C4	5.5
612	45278805	C=1C=C(C=CC1)C2=CC(=C(N2C)C)C(NCCCN3CCN(CC3)C4=C(C(=CC=C4)Cl)Cl)=O	5.59
613	53248257	ClC1=C(N2CCN(CC2)CC(F)CCNC(=O)C3=CC=4CC=5C(C4C=C3)=CC=CC5)C=CC=C1Cl	5.37059
614	57401436	C1=C(C2=C(SC(=N2)O)C(=C1)[C@H](O)CNCCC=3C=CC(CNCC4=CC=CC=C4OC)=CC3)O	5.7
615	44275820	N1=C(C=C(O1)CCCCN2CCN(C3=C(C)C=CC=C3)CC2)C=4C=CC=CC4	5.19
616	71508683	FC1=CC=C(N2C=C(C3CCN(CC3)C)C4=C2C=CC(=C4)C5=CN(N=C5)C)C=C1	6.82391
617	44415658	C=1C=C2C(=CC1Cl)N=C(N3CCN(CC3)C)C=4C(=CC=CC4)N2NC(C=5SC=CC5C6=CC=CC=C6)=O	7.11
618	188942	C=1(NC=C(N1)CN2CCN(C=3N=CC=CN3)CC2)C=4C=CC=CC4	5.65
619	44324017	C1(=C(C2=CC=CC=C2N1)CCN(CC)C)C3=CC=CC=C3	7.07
620	24900812	C=1C=C([C@@H](O)CNCCC2=CC=CC(=C2)CNCC=3C=CC=CN3)C=4SC(NC4C1O)=O	5.3
621	15344574	C12=C(C=3C=CC=CC3N1)CCN(C2)CC=4C=C(C(N5CCCCC5)=O)C=CC4	6.43
622	2812861	C=1(NC=C(N1)CN2CCN(CC2)C3=NC=CC=C3)C=4C=CC=CC4	5.66
623	424430	C=12NC=3C=CC=CC3C1CCNC2CC=4C=C(OC)C=CC4	5.8
624	44439403	C1(=C(OC)C=C2CCN(CC2=C1)/C=N/C=3C=CC4=C(C3)C(CC4)OC(=O)C)OC	4.92
625	12050197	C1(=NC(CN2CCN(CC2)CC=3C=CC=CC3)=CS1)C=4C(=CC=C(C4)Br)OC	7.07
626	45379515	N12C(C3=C(NC=4C3=CC=CC4)CC1)C=5C(CC2)=CC=CC5	5.83091
627	70685780	N(C(=O)NC1=CC(=CC=C1)CCN2CCN(CC2)C=3C=CC=CC3)C4=CC=CC=C4	5.49
628	44436756	C1(C2=C(CCC=3C1=NC=CC3)C=C(C=C2)Cl)=C4CCN(CC4)CCCCNC(C5=CC=6C(C=C5)=CC=CC6)=O	6.6
629	21462964	C1(=CNC2=C1C=CC=N2)CN3CCC(CC3)CCC4=CC=CC=C4	5.96
630	44454400	C1=CC=C2N=C(C=CC2=C1C=3N(C(SCCCCN4CCC5=CC6=C(C=C5CC4)CN(C6=O)C)=NN3)C)C	6
631	22727346	N1=C(C=C(O1)CCCCN2CCN(C3=C(C)C=CC=C3)CC2)C4=CC(=C(C=C4)OC)OC	5.85
632	10567430	N1(CCN(CC1)C2=CC=CC=C2)CC=3NC4=C(C3)C=CC(=C4)C#N	5.60206
633	71508713	N1(C=C(C=2C=C(C=CC12)C3=NN(C=C3)C)C4CCN(CC4)C)C=5C=CC(=CC5)F	6.8
634	16756522	C=1(C=CC(=CC1)OC2=CC(=CC=C2)CN3CCC(CC3)C=4C=C(C=CC4)NC(C(C)C)=O)C	5.89
635	44323876	C1(=CC=2C(=CC=CC2)C(C3=C1C=CC=C3)=C(C)C)N4CCN(CC4)C	6.54
636	9909089	N=1C=2C=CC=C(N3CCN(CC3)CCC=4C=CC5=C(C4)NC(CO5)=O)C2C=CC1C	6.5
637	44439390	C=1(C=CC=2NC3=C(C2C1)CCNC3CC4=CC=CC(=C4)OC)OC	5.82
638	59543957	[N+]1(O)(C/C=C/CNC(C=2C=CC(=CC2)C3=NC=CC=C3)=O)CCN(CC1)C4=CC=CC(=C4Cl)Cl	5.94
639	16007818	S1(=O)C2=C(N(CC)C(=O)C3=C1C=CC=C3)C=C(C=C2)C(=O)NCC=4C(OC)=CC=CC4	5.35067
640	136043856	ClC=1C=C2N=C(N3CCN(CC3)CC4=C(F)C=C(F)C=C4)C5=C(NC2=CC1)C=CC=C5	6.75203
641	44324042	C1(=C(C2=CC=CC=C2N1)CCN(CC)C)C3=CC(F)=CC=C3	7.17
642	11585248	C=1(C=CC=C2C1C=CC(=N2)C)C=3N(C)C(=NN3)SCCCCN4CCC5=C(C6=C(C=C5CC4)N=C(O6)CC)Br	6.4
643	11631892	C1=C(C2=NC(=CN2C=C1C)CN3CCN(CC3)C4=CC=CC=C4OC)C#N	5.57
644	10300403	N(C=1C=C(C2=NOC(=C2)CCCCN3CCN(C(C4=CC=CC=C4)C5=CC=CC=C5)CC3)C=CC1)(=O)=O	5.82
645	24900811	C=1C=C([C@@H](O)CNCCC2=CC=C(C=C2)CNCC3=C(C=CC=C3)OC)C=4SC(=NC4C1O)O	5.6
646	12049520	N1=C(OC=C1CN2CCN(CC2)C3=CC=CC=C3)C4=CC=CC=C4	5.76
647	11028157	C1(=C(C2=CC=CC=C2C(=C1)Br)OC)C(=O)NCCCCN3CCN(CC3)C=4C(=C(Cl)C=CC4)Cl	5.42
648	10665598	C=1(C=2C(=CC=C(C#N)C2)NC1)CN3CCN(CC3)C=4C(Cl)=CC=CC4	6.27
649	57398562	C=1C=C([C@@H](O)CNCCC2=CC=C(C=C2)CNCC(C3=CC=CC=C3)C)C=4SC(=NC4C1O)O	5.6
650	11131951	N1(C=2C=CC(=CC2)C)CCN(CC1)CCNC(C3=CC(OC)=CC=C3)=O	5.13
651	44277529	C=1(C(=C2C=CC=CC2=C(C1)Cl)OC)C(=O)NCCN3CCN(CC3)C4=CC=CC=C4	5.6
652	44431660	C=1C=C2C(N(C3=C(S2)C=CC(=C3)C(F)(F)F)CC4=CC=C(C=C4)CN(C)CC5=CC=CC=C5)=CC1	5.29
653	11692376	C=1(C=CC=C2C1C=CC(=N2)C)C=3N(C)C(=NN3)SCCCCN4CCC5=C(C6=C(C=C5CC4)N=C(O6)CC)C	6.2
654	76325786	OC=1C=2C=3C=4[C@H](N(CCC4C=CC3)C)CC2C=CC1OCCCNC(=O)CCC(=O)NCCCOC5=C(O)C=6C=7C=8[C@H](N(CCC8C=CC7)C)CC6C=C5	6.4023
655	6918314	C=1(C=CC2=C(C=C(O2)C(N)=O)C1)N3CCN(CC3)CCCCC4=CNC5=C4C=C(C=C5)C#N	6.18
656	44447063	C1=CC=2C(=NSC2C=C1)N3CCN(CC3)CCC4=CC5=C(C=C4)C(CC5)NC(CC)=O	6.42
657	11773414	C1(=C(OC)C=C2CCN(CC2=C1)/C=N/C3=CC4=C(C=C3)CCCCC4O)OC	5.77
658	2170	C1=CC=C2C(N=C(C=3C(=CC=C(C3)Cl)O2)N4CCNCC4)=C1	7.17
659	11696910	ClC=1C=C(N2CCN(CC2)CC=3N=C4N(N=C(Cl)C=C4)C3)C=CC1Cl	6.17393
660	44439943	C=1(C=CC=2NC=3CC4=C(CCN(CCC3C2C1)C)C=CC=C4)O	7.42
661	54049561	OC=1NC(CCN2CCN(CC2)C3=CC(=C(C=C3)C)C)=C4C1C=CC=C4	5.73471
662	71540967	C=1C2=C(C=C3C1CCNCC3)SC(=N2)N	5.41
663	24882561	C1CN(CCN1C2=CC=C(C=C2)Cl)CC3=CC(=C(C=C3OCCF)OC)OC	6.12
664	16123247	C=1C(NS(C2=CC=C(C=C2)C(C)C)(=O)=O)=C(C=C([C@]34CNC[C@H]3C4)C1)OC	7.3
665	57326593	C1(=NC2=C(C=CC(=C2)Cl)N(NC(=O)CCC(=O)OCCOC(CCC(NN3C=4C(C(=NC5=C3C=CC(=C5)Cl)N6CCN(CC6)C)=CC=CC4)=O)=O)C=7C=CC=CC17)N8CCN(CC8)C	5.62
666	16121920	N1=C(N(C)C)N=C2NC(=C(C2=C1)CN3CCN(CC3)C4=CC=CC=C4OC)C	6.4
667	44415368	C1=C(C=C2N=C(N3CCN(CC3)C)C=4C(N(NC(CCC5CCCC5)=O)C2=C1)=CC=CC4)Cl	5.71
668	44415599	ClC1=CC=2N=C(N3CCN(CC3)C)C4=C(N(S(=O)(=O)C=5C(=CC=CC5)C)C2C=C1)C=CC=C4	7.20066
669	57383424	S1(=O)C2=C(N(C(=O)C3=C1C=CC=C3)C)C=C(C=C2)C(=O)NC=4C=CC=CC4	6.5521
670	44436727	C=1C=CC=C(C1)C(N2CCN(CC2)CCCCNC(=O)C=3SC4=C(C3)C=CC=C4)C5=CC=C(C=C5)Cl	6
671	53322449	C12C=3C(=CC=CC3CCN1CCC)C=4C(OCC5=CN(N=N5)CCCN6CCN(CC6)C7=C(C=CC=C7)OC)=CC=CC4C2	5.92
672	11406143	N1(CCN(CC1)CCOC=2C(CC=3C=CC=CC3)=CC=CC2)C4=CC=CC=C4	5.38
673	25156131	O(CCCN1CCN(CC1)C=2C(OC)=CC=CC2)C=3C(CCC4=CC(OC)=CC=C4)=CC=CC3	5.20066
674	44319568	C1(=NC2=CC=CC=C2N1C/C=C/CN3C(=NC=4C3=CC=CC4)C5=CC=C(C=C5)OCCCN(CC)CC)C6=CC=C(C=C6)OCCCN7CCN(CC7)C8=CC=CC=C8	6.1
675	12050193	C1(=NC(CN2CCN(CC2)C3=CC=CC=C3)=CS1)C=4C(=CC=C(C4)Br)OC	6.36
676	71508686	N1(C=C(C=2C=C(C=CC12)C=3C=CN=CC3)C4CCN(CC4)C)C=5C=CN=CC5	6.59
677	44340302	C=1(C(=C2C=CC=CC2=C(C1)Br)OC)C(=O)NCC[C@H]3CN(CC=4C=CC=CC4)CC3	5.72
678	44407298	FC(F)(F)C1=NC(=NC(N2CCN(CC2)C/C=C(/CN3C=4C(CCC3=O)=CC=CC4)\C)=C1)C(C)(C)C	6.17457
679	10049758	S(C(F)(F)F)(OC=1C=C2C(=NC3=CC=CC=C3SC2=CC1)N4CCN(CC4)C)(=O)=O	7.64
680	45267261	C1=CC=C2CN(CC2=C1)CCN3CCN(C3=O)CC4=CC(=C(C=C4)Cl)Cl	5
681	22065962	N1(CCN(CC1)C2=NC=CC=N2)CC=3C=4C(NC3)=NC=CC4	5.93181
682	3051463	C=1C=NC2=C(SC=3C=CC=CC3N2CC4CCCN(C4)C)C1	5.6
683	44412458	C=1C(=CC=CC1)N2N=NC(CN3CCC(=CC3)C4=CC=CC=C4)=C2	6.96
684	24900874	C1=C(O)C=2N=C(SC2C(=C1)[C@@H](O)CNCCC3=CC=C(C=C3)CNCCOC)O	5
685	44316315	C12=C3N(C=CC=C3)N=C1CCN(C2)CCC	6.89
686	11488247	C1(=CC2=C([C@H](CN(C)CC2)C=3C=CC(CN(S(C4=CC=CC=C4)(=O)=O)C)=CC3)C=C1O)Cl	6.48
687	44324041	C1(=C(C2=CC=CC=C2N1)CCN(CC)C)C3=CC(N(=O)=O)=CC=C3	7.41
688	44439391	C=1(C=CC=2NC3=C(C2C1)CCNC3CC4=CC=C5C(=C4)OCO5)OC	5.72
689	10643780	ClC=1C=C(N2CCN(CC2)CC=3NC4=C(C3)C=CC(=C4)C#N)C=CC1Cl	5.85387
690	10086123	C1(=CC=2C(=CC=CC2)C(C3=C1C=CC=C3)=C)C4=CCN(CC4)C	6.6
691	10183297	C=1(C=CC(OC2=CC=C(C=C2)CN3CCC(CC3)C=4C=CC=C(C4)NC(C(C)C)=O)=CC1F)F	6.33
692	198914	C=1C=C2C(=CC1)NC=3C(C4=CC=CC(=C4)O)NCCC23	4.06
693	135481864	N1C(COC2=C1C=CC=C2)=NCCCN3CCN(CC3)C4=CC=CC=C4	5.7
694	44330566	C12=C(SC(=C1CCCC3=C2N(N=C3)CC)Cl)Cl	6.31
695	4926	N1(C2=C(C=CC=C2)SC=3C1=CC=CC3)CCCN(C)C	6.77
696	16123136	C1=CC([C@]23CNC[C@H]2C3)=CC=C1NS(C4=CC=C(C=C4)C(C)C)(=O)=O	6.6
697	44353462	N1(C(C2=C(C=CC=C2C1=O)C)=O)CCCCCN3CC=C(C4=CNC=5C4=CC=CC5)CC3	7
698	10735463	N1(CCN(CC1)C2=NC=CC=N2)CC=3N=C(NC3C)C=4C=CC=CC4	5.84164
699	44326733	C=12NC=3C=CC=CC3C1CCNC2CC=4C=C5OCOC5=CC4	5.34
700	53325138	N1(CCN(CC1)C=2C=CC=CC2OC)CCC3=CN(N=N3)CCCOC4=CC=CC5=C4C6=CC=CC=7CCN([C@@H](C76)C5)CCC	6.11
701	71458071	N1(CCN(CC1)CC2=CNC(C#N)=C2)C3=CC=CC=C3	5.62
702	44439400	C1(=C(C=C2CCN(CC2=C1)/C=N/C=3C=CC4=C(C(CCC4)OCCC)C3)OC)OC	4.38
703	57383404	S1(=O)C2=C(N(C(=O)C3=C1C=CC=C3)C)C=C(C=C2)C(=O)NC4=CC=C(OC)C=C4	6.45223
704	44436769	C=1(C(=CC=CC1)OC)N(C2CCN(CC2)CCCCNC(C3=CC=4C(C=C3)=CC=CC4)=O)C(=O)C=5C=CC=CC5	5.34
705	10588666	C1(=C(C2=CC=CC=C2N1)C3OCCNC3)C4=CC=CC=C4	5.8
706	9865384	C(N1CCC(CC1)(F)CNCC=2N=CC(=CC2)C)(C3=CC(Cl)=C(C=C3)F)=O	4.82
707	16756524	C=1(C=CC(OC2=CC(=CC=C2)CN3CCC(CC3)C=4C=C(C=CC4)NC(C(C)C)=O)=CC1)OC	6
708	9843389	FC1=CC=C(N2C=C(C3CCN(CC3)C)C4=C2C=CC(=C4)C5=NN(N=N5)C)C=C1	7.16115
709	10457321	C=1(C(=C2C=CC=CC2=C(C1)Br)OC)C(=O)NCCN3CCN(CC3)C4=CC=CC=C4	5.72
710	44301054	N1(CCN(CC1)CC=2NC=C(C2)C#N)C3=CC=CC=C3	5.43
711	44436737	S1C(C(=O)NCCCCN2CCN(CC2)C(C=3C(OC)=CC=CC3)C4=CC=CC=C4)=CC=5C1=CC=CC5	6.20343
712	44439944	O(C1=CC=2CCN(CCC3=C(NC=4C3=CC=CC4)CC2C=C1)C)C	7.64207
713	44438206	OC1(CCN(CC1)CC=2C=3C(NC2)=CC=CC3)C=4C=CC(O)=CC4	5.27084
714	12049521	C1(=NC(CN2CCN(CC2)C3=CC=CC=C3)=CO1)C=4C(=CC=C(C4)Br)OC	6.48
715	11584185	C1=CC=C2N=C(C=CC2=C1C=3N(C(SCCCN4CCC=5C(CC4)=CC=6OCCNC6C5)=NN3)C)C	5.9
716	44436743	C=1(C(NCCCCN2CCN(C(C=3C(=CC=CC3)OC)C=4C=CC=CC4OC)CC2)=O)SC5=C(C1)C=CC=C5	6.21
717	10381810	O1C=2C(C(N3CCN(CC3)C)=NC4=C1C=CC(=C4)Cl)=CC=CC2	6.82
718	53248256	N(C(C=1C=CC2=C(C1)CC3=C2C=CC=C3)=O)CCC(F)CN4CCN(CC4)C=5C=CC=CC5OC	5.54
719	56599147	ClC1=C(N2CCN(CC2)CC#CCOC=3C=C4NC(=O)CCC4=CC3)C=CC=C1Cl	6.70115
720	135887931	O1CC(=NCCCCN2CCN(CC2)C3=CC=CC=C3)NC4=C1C=CC=C4	5.56146
721	12997413	C1=2C(C3=CC=CC=C3C1)=CC=CC2C(=O)NCCCN4CCN(CC4)C=5C(=C(Cl)C=CC5)Cl	5.77
722	72164182	C1N(CCN(C1)C2=CC(=C(C=C2)Cl)Cl)CC3=CC=CS3	5.8
723	10131111	C1=2C=3N(N=CC3CCCC1=C(C)SC2C)CC	6.4
724	44436741	O(C=1C(C(N2CCN(CC2)CCCCNC(=O)/C=C/C3=CC=CC=C3)C=4C(OC)=CC=CC4)=CC=CC1)C	6.01233
725	44591045	ClC1=CC=C(N2CCN(CCC2)CC=3C=4C(NC3)=NC=CC4)C=C1	6.01323
726	72164183	S1C(CN2CCN(CC2)C=3C=CC(O)=CC3)=CC=C1	5.66414
727	44438227	C1=CC=C2NC=C(C2=C1)CN3CCC(CC3)(C4=CC=C(C=C4)Cl)CO	5.63
728	11648990	C1=CC=C2C(=C1C=3N(C(SCCCN4CCC=5C(CC4)=CC6=C(C5)ON=C6C)=NN3)C)C=CC(=N2)C	6.2
729	24873454	O(C1=C(NC2CCN(CC2)CCCCN3C(=O)C=4C(C3=O)=CC=CC4)C=CC=C1)C	5.64054
730	15817169	ClC=1C=C(N2CCN(CC2)CCCOC=3C=CC(C=4NC5=C(N4)C=CC=C5)=CC3)C=CC1	5.85294
731	9881815	C=12N=CNC1C=CC=C2OCCNCC=3C=CC=CC3	7.07
732	57383425	S1(=O)C2=C(NC(=O)C3=C1C=CC=C3)C=C(C=C2)C(=O)NCC4=CC=C(OC)C=C4	6.8521
733	3645619	N1(C=2C(C#N)=CC=CC2)CCN(CC1)CNC(C3=CC(C)=CC=C3)=O	5.55
734	2779264	N1(CCC(N2C=CC=C2)CC1)CC3=CC=CC=C3	5.07058
735	11716449	N1(CCC2=C(NC=3C2=CC=CC3)CC=4C(CC1)=CC=CC4)CC	7.08302
736	10236153	C12(C=3C(=CC=CC3)CC4=C1C=CC=C4)CNCC2	5.3
737	44447065	C1=CC=2C(=NSC2C=C1)N3CCN(CCC4=CC5=C(C=C4)C(CC5)NC(CCC)=O)CC3	6.42
738	11606176	C=1C=CC2=C(C1C=3N(C(SCCCN4CCC=5C(CC4)=CC6=C(C5)OC(=N6)N(C)C)=NN3)C)C=CC(C)=N2	6.3
739	10403435	C1(=CC2=C(OC3=C1C=CC=C3)C=CC=C2)C4=CCN(CC4)CC=C	6.96
740	44277402	C=1(C(=C2C=CC=CC2=C(C1)Br)OC)C(=O)NCCN3CCN(CC3)C=4C=C(N(=O)=O)C=CC4	5.89
741	44407320	C=1C=CC=2N(C(CCC2C1)=O)C/C=C/CN3CCN(CC3)C=4C=C(N=C(N4)C(C)(C)C)C(F)(F)F	6.6
742	11656243	C=1C=C2C(=C3C1CCN(CC3)CCCSC4=NN=C(N4C)C=5C=CC=C6C5C=CC(=N6)C)N=C(O2)C	6.2
743	76325764	O(C=1C(N2CCN(CC2)C/C=C/CNC(=O)C=3NC=4C(C3)=CC(OC)=CC4)=CC=CC1)C	6.92445
744	44436719	C(CCCN1C(C=2C(=CC=CC2)C1=O)=O)N3CCCN(C(C=4C=CC=CC4)C5=CC=CC=C5)CC3	5.93
745	11551474	C1=CC=C2NC3=C(C2=C1)CCN(C(CCCC3)C4=CC=CC=C4)C	6.3
746	10786190	S(C(F)(F)F)(OC1=C2C3=C4C(CCN([C@@H]4CC2=CC=C1)C)=CC=C3)(=O)=O	6.71
747	44405522	S1C(C=2C=CC(C(=O)N[C@@H]3CN(CC3)CC4=CC=5OCOC5C=C4)=CC2)=CC=C1	5.74473
748	10518406	C1(=CC=C(C=C1)OCCNCCCOC=2C=CC=CC2)OC	5.71
749	2812	ClC=1C=CC=CC1C(C=2C=CC=CC2)(C3=CC=CC=C3)N4C=CN=C4	5.39
750	135492584	N1C(COC2=C1C=CC=C2)=NCCCCCN3CCN(C=4N=CC=CN4)CC3	5.6
751	56675412	N1(CCN(CC1)CCCC=2C=CC=CC2)CC=3OC=4C(C3)=CC=CC4	5.99
752	10698929	S(C(F)(F)F)(OC1=C(C2=C3C4=C5C(CCN([C@@H]5CC3=CC=C2)C)=CC=C4)C(OS(C(F)(F)F)(=O)=O)=CC=C1)(=O)=O	5.65
753	9795739	S(=O)(=O)(C=1C=C(C2CCN(CC2)CCC)C=CC1)C	5.12372
754	53323859	N1(CCN(CC1)C=2C=CC=CC2OC)CCC3=CN(N=N3)CCCOC4=CC=CC5=C4C6=CC=CC=7CCN([C@H](C76)C5)CCC	6.22
755	11497411	C1=CC=C2C(=C1C=3N(C(SCCCN4CCC=5C(CC4)=CC6=C(C5)SC(=N6)CC)=NN3)C)C=CC(C)=N2	6.3
756	136020062	C(NCCCN1CCN(CC1)C2=NC3=C(C=CC(=C3)Cl)NC4=C2C=CC=C4)(=O)CCCCCCCCCCC(NCCCN5CCN(C6=NC7=C(C=CC(=C7)Cl)NC8=C6C=CC=C8)CC5)=O	5.96
757	44353461	N1(C(C2=CC(C)=CC=C2C1=O)=O)CCCCCN3CC=C(C4=CNC=5C4=CC=CC5)CC3	7.4
758	44336552	N1(C(C=C(C#N)C#N)=CC=C1)C2CCN(CC2)CC=3C=CC=CC3	5.11
759	11663526	C1=CC=C2C(=C1C=3N(C(SCCCN4CCC=5C(CC4)=CC6=C(C5)SC(=N6)C)=NN3)C)C=CC(=N2)C	6.1
760	11585034	C1=CC=C2C(=C1C=3N(C(SCCCN4CCC=5C(CC4)=CC6=C(C5Br)OC(=N6)C)=NN3)C)C=CC(C)=N2	6.2
761	52938728	N1(CCN(CC1)C=2C=CC=CC2OC)CCCCN3C=C(COC4=CC=CC5=C4C6=CC=CC=7CCN(CCC)C(C5)C67)N=N3	6.18
762	44405466	S1C(C=2C=CC(C(=O)N[C@H]3CCN(C3)CC4=CC(OC)=CC=C4)=CC2)=CC=C1	5.35067
763	44353492	N1(C(C2=CC(F)=CC=C2C1=O)=O)CCCCCN3CC=C(C4=CNC=5C4=CC=CC5)CC3	7.4
764	71457956	C1(=NC(CNCCC2CN(CC3=CC=CC=C3)CC2)=CO1)C=4C(=CC=C(C4)Br)OC	6.51
765	22727358	C1(=NOC(=C1)CCCCN2CCN(CC2)C=3C=CC=CC3)C=4SC=CC4	5.38
766	15508238	N1(CCC(N2C(=CC=C2)C#CC3=CC=CC=C3)CC1)CC4=CC=CC=C4	5.08092
767	12050202	C1(=NC(CN[C@H]2CN(CC3=CC=CC=C3)CC2)=CO1)C=4C(=CC=C(C4)Br)OC	5.7
768	70681573	C(CN1CCCC1)CC=2C=CC=C(F)C2	5
769	15291583	C1(=NC2=CC=CC=C2N1C/C=C/CN3C(=NC=4C3=CC=CC4)C=5C=CC(=CC5)OCCCN6CCCC6)C7=CC=C(C=C7)OCCCN8CCCC8	7.25
770	44340415	C=1(C(N[C@H]2CN(CC=3C=CC=CC3)CC2)=O)C(=C4C=CC=CC4=C(C#CC5=CC=CC=C5)C1)OC	5.4
771	9816808	C12=C(NN=C1)C=CC=C2OCCNCC=3C=CC=CC3	7.1
772	44436597	C1=C(C=CC(=C1)C(NCCN2CCN(CC2)C3=C(C(=CC=C3)Cl)Cl)=O)C#CC4=CC=CC=C4	5.33
773	6075	N1(C2=C(SC3=C1C=CC=C3)C=CC=C2)CC4CN(C)CCC4	5.6
774	45267262	C1=CC=C2CN(CC2=C1)CCN3CCN(C3=O)CC4=CC=C(C=C4)Cl	5
775	10183626	N1=C(C=C(O1)CCCCN2CCN(C(C3=CC=CC=C3)C4=CC=CC=C4)CC2)C=5C=CC(=CC5)F	5.84
776	16123464	C=1C(NS(C2=CC=C(C=C2)OC(F)(F)F)(=O)=O)=CC=C(C1)[C@]34CNC[C@H]3C4	6
777	11517928	C=1C(N2CCCCC2)=NN3C=C(N=C3C1)CN4CCN(CC4)C5=CC=C(C(=C5)Cl)Cl	6.15
778	9995378	O1C(C2=CN(C3CCN(CC3)CC4=CC=CC=C4)C=C2)=CN=C1	5.49485
779	53317282	N1(CCN(CC1)C=2C=CC=CC2OC)CCCCN3C=C(COC4=CC=CC5=C4C6=CC=CC=7CCN(CCC)[C@H](C5)C67)N=N3	6.21
780	76333011	C(=O)(NCCCOC1=C(O)C2=C(C[C@H]3N(C)CCC=4C3=C2C=CC4)C=C1)CCCCCCC(=O)NCCCOC=5C=CC6=C(C=7C=CC=C8C7[C@@H](C6)N(C)CC8)C5O	6.38
781	57383412	S1(=O)C2=C(N(C(=O)C3=C1C=CC=C3)C)C=C(C(=O)NCCN4CCCC4)C=C2	7.1549
782	44454371	C=1(C=2N(C(SCCCN3CCC=4C(CC3)=CC5=C(OC(=N5)C)C4)=NN2)C)C=NC=CC1	6.1
783	57383415	S1(=O)C2=C(N(C(=O)C3=C1C=CC=C3)C)C=C(C(=O)NCCN4CCCCC4)C=C2	6.9521
784	90644065	ClC1=CC=C(N2CCN(CC2)CCCC=3OC=4C(N3)=CC=CC4)C=C1	5.40209
785	9842124	C=1C=CC=CC1CN2CC(CCC2)C3=C(NC4=CC=CC=C34)C5=CC=CC=C5	5.8
786	46231589	C=1(C(O)=CC2=C(C1)CCN(C[C@@H]2C=3C=CC(=CC3)CNC=4C=CC=CC4)C)Cl	5.7
787	44478261	S1C=2C3=C4[C@H](N(CC3)C)CC5=C(C4=CC2N=C1N)C(O)=C(O)C=C5	6.48413
788	76329370	OC=1C=2C=3C=4[C@H](N(CCC4C=CC3)C)CC2C=CC1OCCCNC(=O)CCCCCCCCCCCCCCCCC(=O)NCCCOC5=C(O)C=6C=7C=8[C@H](N(CCC8C=CC7)C)CC6C=C5	6.41454
789	6937303	N1=C(SC=C1CN2CCN(CC2)C3=CC=CC=C3)C4=CC=CC=C4	5.97
790	10220541	N1=C(SC2=C1C=C3C(CC(C3)NCCC)=C2)N	5.87
791	12997400	N1(CCN(CC1)CC=2NC=CC2)C3=CC=CC=C3	5.52
792	10527118	S(C(F)(F)F)(OC=1C(=C2C3=C4C(CCN([C@@H]4CC2=CC1)CCC)=CC=C3)OC)(=O)=O	6.39
793	11511117	C1(C=2N(C)C(=NN2)SCCCN3CCC=4C(CC3)=CC5=C(OC(=N5)C)C4)=CC(=C(C=C1)F)F	6.1
794	136043857	C=1C(Cl)=CC=2N=C(N3CCN(CC3)CC4=CC=CC5=C4OCO5)C6=C(C=CC=C6)NC2C1	7.1
795	44454434	C1=CC=C2C(=C1C=3N(C(SCCCN4CCC=5C(CC4)=CC6=C(C5)C(N(C6)C)=O)=NN3)C)C=CC(C)=N2	6
796	60165539	C(CCCN1CCN(CC1)C=2C=CC(=CC2)Cl)(=O)C=3SC=4C(N3)=CC=CC4	5.08
797	11663504	C1=CC=C2C(=C1C=3N(C(SCCCN4CCC=5C(CC4)=CC6=C(C5C)OC(=N6)C)=NN3)C)C=CC(C)=N2	6
798	22727334	N1=C(C=C(O1)CCCCN2CCN(CC2)C=3C=CC=CC3)C=4C=CC=CC4	5.47
799	135986088	C1=CC2=C(C=C1)NC3=C(N=C2N4CCN(CC5=CC=C(C=C5)OCCCN6CCCCC6)CC4)C=C(C=C3)Cl	6.55
800	10498094	ClC=1C(N2CCN(CC2)CC=3NC4=C(C3)C=C(C=C4)C#N)=CC=CC1	6.02228
801	15232475	C=1(C(=C2C=CC=CC2=C(C1)Br)OC)C(=O)NCCN3CCN(CC3)C=4C(=C(C)C=CC4)C	5.93
802	10457264	C12(C[C@H](C=3C=CC=CC13)NC(C)=O)CCN(CC=4C=C5C(N(C6=C5C=CC=C6)C(=O)N)=CC4)CC2	5.82
803	10832341	N1(C2=CC=C(C=C2)Cl)CCN(CC1)CCNCC=3C=C(OC)C=CC3	5.3
804	44304603	C1(=NC(CNC[C@H]2CN(CC=3C=CC=CC3)CC2)=CS1)C=4C(=CC=C(C4)Br)OC	6.55
805	68281137	S(=O)(=O)(NCCCCN1CCN(CC1)C2=NOC=3C2=CC=CC3)C4=CC=C(C=C4)OC(F)(F)F	6.4
806	66559506	O(C=1C=CC2=C(C1)NC(CC2)=O)C=3C=CC=C(CN4CCN(CC4)C5=CC=CC(=C5Cl)Cl)C3	6.95
807	56678761	N1(CCN(CC1)CCCC=2C=C(C=CC2)OC)CC=3OC=4C(C3)=CC=CC4	6.25
808	11518972	C=1C=C(C=CC1C=2N(C(SCCCN3CCC4=C(C=C5C(=C4)ON=C5C)CC3)=NN2)C)C(F)(F)F	6.9
809	72164302	N1C=C(C=2C=CC=CC12)CN3CCN(CC3)C=4C(=C(C=CC4)Cl)Cl	6.3
810	9883554	N1(C2=C(C#N)C=CC=C2)CCN(CC1)CNC(=O)C3=CC=CC=C3	5.52
811	44277421	C=1(C(=C2C=CC=CC2=C(C1)Br)OC)C(=O)NCCN3CCN(CC3)C=4C=C(OC)C=CC4	5.89
812	44182375	S1C=2C=C3C[C@H](NCC)CC3=CC2N=C1N	6.82391
813	11304596	C=1C=CC2=C(C1N3CCN(CC3)CCC4=CC(=CC=C4)N5C(=O)OCC5)C=CC(=N2)C	6.1
814	11591601	C1=CC=C2C(=C1C=3N(C(SCCCN4CCC=5C(CC4)=CC6=C(C5)ON=C6CC)=NN3)C)C=CC(C)=N2	6.1
815	44330553	C1=2C=3N(N=CC3CCCC1=C(C)OC2C)C	7.55
816	45272412	C1=CC=C2CN(CC2=C1)CCN3CCN(C3=O)CC4=CC=CC=C4	5
817	11519134	C1=CC=C2C(=C1C=3N(C(SCCCN4CCC=5C(CC4)=CC6=C(C5)OC(=N6)CC)=NN3)C)C=CC(C)=N2	6.3
818	44335979	N1(C(CN2CCN(CC2)CC3=CC=C(C=C3)Cl)=O)C4=C(C=CC(=C4)C)CC1	5.2
819	13687192	ClC1=CC=C(C(N2CCN(CC2)CCCCN3C(=O)C=4C(C3=O)=CC=CC4)C5=CC=CC=C5)C=C1	6.25259
820	57398352	S(CCCN1CCN(CC1)C2=CC=C(C=C2)C(F)(F)F)C3=CC=C(F)C=C3	5.32303
821	136043859	C=1C(Cl)=CC=2N=C(N3CCN(CC3)CC4=CC=C(C=C4C)C)C5=C(C=CC=C5)NC2C1	7.19
822	90644064	N1(CCN(CC1)C2=CC=C(C=C2)Cl)CCCCCC=3OC4=CC=CC=C4N3	5.51
823	16123353	C=1C(NS(C2=CC=C(C=C2)CCCC)(=O)=O)=CC=C([C@]34CNC[C@H]3C4)C1	6.9
824	60165535	S1C(=NC=2C1=CC=CC2)CCCCN3CCC=4C(C3)=CC=CC4	7.51145
825	9836900	N1C2=C(C=C(C=C2)CN3CCN(CC3)C4=CC=CC=C4)OCC1=O	6.89
826	23630900	C1=CC2=C(C=C1C=3OC(=CN3)C)CCN(CC2)CCCSC4=NN=C(N4C)C=5C=C6C=CNC6=CC5	6.2
827	66559507	O(C=1C=CC2=C(C1)NC(CC2)=O)C3=CC=C(CN4CCN(CC4)C5=CC=CC(=C5Cl)Cl)C=C3	6.97
828	44380697	C1(C(NC[C@H]2CN(CC3=CC=CC=C3)CC2)=O)=C(C=C(C(=C1)Cl)N)OC	6.19
829	53363199	C=1C=CC(N2CCN(CC2)CC3=CC(=C(C=C3)OCC4=CN(N=N4)CCOCC)OC)=C(C1)OC	7.17
830	44454459	C1=CC=C2C(=C1C=3N(C(SCCCN4CCC=5C(CC4)=CC6=C(C5Br)OC(=N6)CC)=NN3)C)C=CC(C)=N2	6.2
831	10110263	N1=C(C=C(O1)CCCCN2CCN(CC2)C3=CC=CC=C3)C=4C=CC(=CC4)F	5.6
832	11562113	C1(C=2N(C)C(=NN2)SCCCN3CCC=4C(CC3)=CC5=C(OC(=N5)CC)C4)=CC(=C(C=C1)F)F	6.3
833	44380816	C=1(C(NC[C@H]2CN(CC3=CC=CC=C3)CC2)=O)C(=CC=C(C1)Br)OC	5.8
834	10450593	C=1(N=CC=C(N[C@H](C=2C=CC=CC2)C)C1)NCCOC3=CC=C(C=C3)F	6.43
835	44277535	C=1(C(=C2C=CC=CC2=C(C1)Br)OC)C(=O)NCCN3CCN(CC3)C=4C=C(C)C=CC4	5.92
836	11569996	C1=CC=C2C(=C1C=3N(C(SCCCN4CCC=5C(CC4)=CC6=C(C5)N(N=C6CC)C)=NN3)C)C=CC(C)=N2	6.4
837	12050199	C1(=NC(CNC2CCN(CC2)CC3=CC=CC=C3)=CO1)C=4C(=CC=C(C4)Br)OC	6.2
838	44427970	C1N(C)CCCC2=C(CC=3C=C(C(=CC3C1)OC)OC)C=CC=C2	5.99
839	11712044	C=1(C=2N(C(=NN2)SCCCN3CCC=4C(CC3)=CC5=C(OC(=N5)CC)C4)C)C=NC=CC1	6.2
840	44330694	C1=2C=3N(N=CC3CCCC1=C(C)SC2C)CCC	6.05
841	44277524	C=1(C(=C2C=CC=CC2=C(C1)Br)OC)C(=O)NCCN3CCN(CC3)C4=CC=C(C=C4)C	6
842	23630503	C=1C(=CC=2CCN(CCC2C1)CCCSC3=NN=C(N3C)C)C4=NOC(=C4)C	5.9
843	15508240	N1(CCC(N2C(=CC=C2)C#C)CC1)CC3=CC=CC=C3	5.20066
844	30616772	C1(N(C=2C=CC=CC2O1)CCN3CCN(CC3)CC4=CC=C(C=C4)Cl)=O	5.09
845	44439387	C1=CC=C2C(C=3CCN=C(C3N2)C4=CC=CC(=C4)OC)=C1	4.51
846	24824061	C=1C=CN2N=C(C=C2C1)CN3CCN(CC3)C=4N=C(C=CC4)Br	6.26
847	10495787	C1=C(C=C2C(=C1)C([C@@H]3CNCC[C@H]3F)=C(N2)C4=CSC=C4)F	5.8
848	11641596	C=1C=CC=2N=C(C=CC2C1C=3N(C(SCCCN4CCC=5C(CC4)=CC6=C(C5)OC=N6)=NN3)C)C	5.6
849	44412268	N1(CCN(CC1)CC=2N=NN(C2)C=3C=CC=CC3)C=4C=CC=CC4	6.07
850	10359539	N1C(=NCC[C@H]1CN2CCN(CC2)C3=CC=CC=C3)C=4C=CC=CC4	4.54
851	76322160	C(=O)(NCCCOC1=C(O)C2=C(C[C@H]3N(C)CCC=4C3=C2C=CC4)C=C1)CCCCCCCCCCCCCCCCCCC(=O)NCCCOC=5C=CC6=C(C=7C=CC=C8C7[C@@H](C6)N(C)CC8)C5O	6.61
852	10001207	C=1(C(NC[C@@H]2CN(CC3=CC=CC=C3)CC2)=O)C(=CC=C(C1)Br)OC	5.82
853	10425450	C1=CC(NC(=O)CN2CCC(CC2)C=3N=CC=CC3)=CC(C)=C1	5.54
854	10758004	C=1(Cl)C=CC(=CC1)OCCNCCCOC2=CC=C(C=C2)C	5.88
855	23363843	N1(C(C(=O)C=2C1=CC=CC2)=O)CCN3CCN(CC3)CC=4C=CC(=CC4)Cl	5.91
856	11548217	C1=CC=C2C(=C1C=3N(C(SCCCN4CCC=5C(CC4)=CC6=C(C5)OC(=N6)CCC)=NN3)C)C=CC(C)=N2	6.2
857	12854846	C1N(CCN(C1)CCC)C2=CC=C(C=C2)OC	5.2
858	9287	C1(=CNC2=C1C=CC=C2)CC(N)C	5
859	44276105	C1(=NOC(=C1)CCCCN2CCN(C3=C(C)C=CC=C3)CC2)C=4SC=CC4	5.68
860	60165681	C(CCCCN1CCN(CC1)C=2C=CC(=CC2)Cl)(=O)C=3SC=4C(N3)=CC=CC4	5.32
861	76314884	C(=O)(NCCCOC1=C(O)C2=C(C[C@H]3N(C)CCC=4C3=C2C=CC4)C=C1)CCCCCCCCCCCCC(=O)NCCCOC=5C=CC6=C(C=7C=CC=C8C7[C@@H](C6)N(C)CC8)C5O	6.65
862	9820313	N1=C(NC2=C1C=3OC(CNCC4=CC=CC=C4)CCC3C=C2)C(F)(F)F	6.88
863	23630796	C=1C(C=2OC(=CN2)C)=CC3=C(CCN(CC3)CCCSC4=NN=C(N4C)C5=C6C=CC(=NC6=CC=C5)C)C1	6.1
864	10091189	C1=CC=C2NC(C=3C=CC=CC3)=C(C2=C1)C4CCN(CC4)CCC5=CC=CC=C5	6.46
865	53248395	N(CC1=CC=C2C(=C1)CC3=C2C=CC=C3)(CCC(CN4CCN(CC4)C=5C=CC=C(C5Cl)Cl)F)C	5.69
866	10939408	C=1(C(N2CCN(CC2)CCCCNC(C3=CC=4C=CC=CC4C=C3)=O)=CC=CC1Cl)Cl	5.28
867	16123347	C1=C(CS(C2=CC=C(C=C2)C(C)C)(=O)=O)C=CC([C@]34CNC[C@H]3C4)=C1	6.5
868	11795245	N1(C=2C=CC(=CC2)Cl)CCN(CC1)CCNC3C=4C(=C(OC)C=CC4)CCC3	5.5
869	17756212	C1N(CCCC2=C(CC=3C=C(C=CC3C1)OC)C=CC=C2)C	5.86
870	90644066	ClC1=CC=C(N2CCN(CC2)CCCC=3OC=4C(C3)=CC=CC4)C=C1	5.70355
871	44436722	C=1(C(NCCCCN2CCN(CC2)C(C3=CC=CC=C3)C=4C=CC=CC4)=O)SC5=C(C1)C=CC=C5	6.23
872	22727351	N(C=1C=C(C2=NOC(=C2)CCCCN3CCN(CC3)C4=CC=CC=C4)C=CC1)(=O)=O	5.83
873	56678599	ClC1=CC=C(C2(O)CCN(CC2)CCCCOC=3C=C4NC(=O)CCC4=CC3)C=C1	5.58436
874	15677951	S(C(F)(F)F)(OC=1C(=C2C3=C4C(CCN([C@@H]4CC2=CC1)C)=CC=C3)OC)(=O)=O	5.98
875	90644071	ClC1=CC=C(N2CCN(CCC2)CCCC=3OC=4C(C3)=CC=CC4)C=C1	5.60085
876	11729231	C=1(C(N2CCN(CC2)CCNC(C3=CC(OC)=CC=C3)=O)=CC=CC1Cl)Cl	5.43
877	11280344	N1(CCN(CC1)C=2C(=C(C=CC2)Cl)Cl)CC=3C=4C(SC3)=CC=CC4	6.42
878	11692214	C1=CC=C2C(=C1C=3N(C(SCCCN4CCC=5C(CC4)=CC6=C(C5C)OC(=N6)CC)=NN3)C)C=CC(C)=N2	6
879	13014681	C1(=CC2=C(C=CC(=C2)Cl)CC3=C1C=CC=C3)C4CCN(CC4)C	6.25
880	45109862	C=1C=C(C=CC1)C=2NC(=C(C2)C(NCCCN3CCN(CC3)C4=C(C(=CC=C4)Cl)Cl)=O)C	5.97
881	11606456	C1=CC=C2C(=C1C=3N(C(SCCCCN4CCC5=CC6=C(C=C5CC4)CN(C6=O)C(C)C)=NN3)C)C=CC(=N2)C	6
882	72164180	ClC1=C(N2CCN(CC2)CC=3SC=CC3)C=CC=C1Cl	5.81107
883	14950447	C1(=CC=2C=3C[C@H](N(CCC)CCC)CCC3C=CC2N1)C(=O)N	6.67
884	22727331	C1(=NOC(=C1)CCCCN2CCN(C3=C(OC)C=CC=C3)CC2)C=4C(=CC(=CC4)OC)OC	6.36
885	44309628	C1(CCN(C)C)(C(C=CO1)=O)C=2C=CC=CC2	5
886	44336194	N1(C(CN2CCN(CC2)CC=3C=CC(=CC3)Cl)=O)C4=C(C=C(C=C4)SC)CC1	5.42
887	23630604	S(CCCN1CCC2=C(CC1)C=CC(=C2)C3=NOC(=C3)C)C=4N(C(=NN4)C5=C(OC)C=CC=C5)C	7.10002
888	11044146	S1C=C(CCN(CCC2=CSC=C2)CCC)C=C1	6.36
889	44381216	N1C(=NCC[C@@H]1CN2CCN(CC2)C3=CC=CC=C3)C=4C=CC=CC4	4.6
890	10546579	C1=C(C=C2NC(C=3C=CC=C4C3C=CC=C4)=C([C@@H]5CNCC[C@H]5F)C2=C1)F	5.85
891	23992579	ClC=1C(N2CCN(CC2)CC=3SC=CC3)=CC=CC1	5.66174
892	44380685	C1(C(NC[C@@H]2CN(CC3=CC=CC=C3)CC2)=O)=C(C=C(C(=C1)Cl)N)OC	6.27
893	10546828	N=1NC(C2=CC=C(C=C2)Cl)=CC1C3(CCN(CC3)CC=4C=CC=CC4)C	6.62
894	76322158	C(CCCCC(=O)NCCCOC=1C=CC2=C(C=3C=CC=C4C3[C@@H](C2)N(C)CC4)C1O)(=O)NCCCOC5=C(O)C6=C(C[C@H]7N(C)CCC=8C7=C6C=CC8)C=C5	6.83
895	23630606	C1=CC2=C(C=C1C3=NOC(=C3)C)CCN(CC2)CCCSC4=NN=C(N4C)C=5C=CC(=CC5)OC	6.7
896	44415954	ClC1=CC=2N=C(N3CCN(CC3)C)C4=C(N(NC(=O)C(CCC)CCC)C2C=C1)C=CC=C4	5.73283
897	66801333	S(=O)(=O)(NCCCCN1CCN(CC1)C2=NOC=3C2=CC=CC3)C4=CC5=C(S4)C=CC=C5	5.89
898	76322140	C1N(CCN(C1)C2=C(C=CC=C2)OC)C/C=C/CNC(C3=CC=4C(N3)=CC=C(C4)OCCOCCOCCF)=O	6.81
899	11584660	C1=C(C=C2CCN(CCCSC3=NN=C(N3C)C=4C=CC=C5C4C=CC(=N5)C)CCC2=C1)C6=CC(=NN6C)C	6.5
900	44454190	C=1(C=2C=C3CCN(CCC3=CC2)CCCSC=4N(C(=NN4)C5=CC=CC=6C5=CC(=NC6)C)C)N(N=C(C)C1)C	6.5
901	9840672	N1=C(NC2=C1C(OCCNCC=3C=CC=CC3)=CC=C2)C(F)(F)F	8.76
902	76318473	FCCOCCOC=1C=C2C(NC(C(=O)NC/C=C/CN3CCN(CC3)C=4C(OC)=CC=CC4)=C2)=CC1	6.92082
903	10015688	C1(=NC(=CC=C1)SCCN(C)C)C2CCCCC2	5.89
904	9948670	C1=C(C=C2NC(C=3C=CC(=CC3)F)=C(C4CNCCC4)C2=C1)F	7.55
905	11335419	N1(CCCOC=2C(CC=3C=CC=CC3)=CC=CC2)CCCC1	6
906	44335722	N1(C(CN2CCN(CC2)CC3=CC=C(C=C3)Cl)=O)C4=C(C(C)=CC=C4)CC1	5.46
907	44404450	S1(=O)N=C(N2CCN(CC2)CCC=3C=4NC(=O)CC(C4C=C(F)C3)C)C5=C1C=CC=C5	7.03621
908	53363109	O(C=1C(N2CCN(CC2)CC3=CC(OC)=C(OCC=4N=NN(CCCC)C4)C=C3)=CC=CC1)C	7.20066
909	44431666	C=1C=C2SC3=C(N(C2=CC1)CC4=CC=C(C=C4)CNC=5N=CC=CC5)C=C(C=C3)C(F)(F)F	5.6
910	9949531	ClC1=CC=2N=C(S)NC2C(OCCNCC3=CC=CC=C3)=C1	8.18709
911	10043468	N(C=1C=CC(CN2CCC3(C(C4=C(CC3)C=CC=C4)=O)CC2)=CC1)(=O)=O	5.71
912	56661666	N1(CCN(CC1)CCCCC=2C=C(C=CC2)OC)CC=3OC=4C(C3)=CC=CC4	6.32
913	60167166	ClC1=CC=C(N2CCN(CC2)CCCC=3SC=4C(N3)=CC=CC4)C=C1	5.63432
914	10000302	N1(C2=CC=C(C=C2)Cl)CCN(CC1)CCCNC(C3=CC(OC)=CC=C3)=O	5.4
915	24901285	C=1C=C([C@@H](O)CNC(C)CC2=CC=CC(=C2)CNCCC3=C(C=CC=C3Cl)Cl)C=4SC(=NC4C1O)O	6.9
916	9886340	N1(C(CN2CCN(CC2)CC=3C=CC(=CC3)Cl)=O)C4=C(C=CC=C4C)CC1	5.34
917	10520440	C1=C(C=C2NC(C=3C=CC(=CC3)F)=C([C@@H]4CNCC[C@H]4F)C2=C1)F	6.05
918	44335721	N1(C(CN2CCN(CC2)CC=3C=CC(=CC3)Cl)=O)C=4C=C(F)C=CC4CC1	5.59
919	44436732	C=1(C(NCCCCN2CCN(C(C3=CC=CC=C3)C4=CC=CC=C4)CCC2)=O)SC5=C(C1)C=CC=C5	6.2
920	23625386	C1=C(C2=NC(=CN2C=C1)C3=CC=C(C=C3)OCCCCN4CCN(CC4)C5=CC=CC(=C5Cl)Cl)C	6.25
921	23630499	C1=CC2=C(CCN(CC2)CCCSC3=NN=C(N3C)C=4C=CC=CC4Cl)C=C1C5=NOC(=C5)C	6.5
922	10479188	C1(=NC(CNC[C@H]2CN(CC=3C=CC=CC3)CC2)=CO1)C=4C(=CC=C(C4)Br)OC	6.61
923	72544789	FCCOCCN1N=NC(CN2CCN(CC2)C=3C(OC)=CC=CC3)=C1	6.12494
924	44309775	ClC1=C(N2CCN(CC2)C/C=C/CNC(=O)C3=CC=4CC=5C(C4C=C3)=CC=CC5)C=CC=C1Cl	6.77469
925	10247720	N1C(=NC[C@@H]1CN2CCN(CC2)C3=CC=CC=C3)C=4C=CC=CC4	5
926	44439942	O(C=1C=C2C3=C(NC2=CC1)CC=4C(CCN(CC3)C)=CC=CC4)C	7.92445
927	76332986	C1N(CCN(C1)C2=C(C=CC=C2)OCCF)C/C=C/CNC(C3=CC=4C(N3)=CC=C(C4)OC)=O	7.18
928	22727335	N1=C(C=C(O1)CCCCN2CCN(C3=C(OC)C=CC=C3)CC2)C=4C=CC=CC4	5.76
929	11555265	C=1C=C2C(=CC1C=3N(N=C(C3)C)C)CCN(CC2)CCCSC=4N(C(=NN4)C=5C=CC(=C(C5)F)F)C	6.2
930	11496746	C1=CC=C2N=C(C=CC2=C1C3=NN=C(SCCN4CCC5=CC6=C(C=C5CC4)N=C(O6)C)N3C)C	6.1
931	3504099	N1C=C(C=2C=CC=CC12)CN3CCN(CC3)C=4C(=CC=CC4)OCC	6.33
932	49799691	C=1(C=CC=CC1)C2(CCN(CC=3C4=CC(=CC=C4NC3)OC)CC2)O	5.86
933	16094699	C1=CC(C(NCN2CCC(CC2)C=3C=CC=CN3)=O)=CC(C)=C1	5.46
934	11518933	C=1C=2N=C(OC2C=C3C1CCN(CC3)CCCSC=4N(C(=NN4)C=5C=CC=C6C5C=CC(=N6)C)C)C	5.6
935	44454218	C1=CC=C2N=C(C=CC2=C1C=3N(C)C(=NN3)SCCN4CCC5=C(C6=C(C=C5CC4)N=C(O6)C)C)C	6
936	44436726	C(\C(NCCCCN1CCN(CC1)C(C2=CC=C(C=C2)Cl)C=3C=CC=CC3)=O)=C/C4=CC=CC=C4	6.02
937	11778580	O1CCN(CCC=2C(CC=3C1=CC(O)=CC3)=CC=CC2)C	6.56225
938	76332988	FCCOC=1C=C2C(NC(C(=O)NC/C=C/CN3CCN(CC3)C=4C(OC)=CC=CC4)=C2)=CC1	7.22185
939	72197484	N1CCC2=C(N=C(N=C2NC3=CC=CC=C3)CC4=CC=CC=C4)CC1	6.83357
940	11533429	C=1(C=2N(C)C(=NN2)SCCCN3CCC=4C(CC3)=CC5=C(N=C(O5)C)C4)C=CC(=CC1)C(F)(F)F	6.1
941	10645208	N=1C(=CSC1CCN2CCN(CC2)C=3C(OC)=CC=CC3)C4=CC(OC)=CC=C4	6.06
942	44454275	C1=CC=C2N=C(C=CC2=C1C=3N(C)C(=NN3)SCCN4CCC5=C(C6=C(C=C5CC4)N=C(O6)C)Br)C	6
943	9838216	C12=C(NC=C1)C=CC=C2OCCNCC3=CC=CC=C3	7.09
944	44454167	C1=CC=C2C(=C1C=3N(C(SCCCN4CCC=5C(CC4)=CC6=C(C5)OC(=N6)COC)=NN3)C)C=CC(C)=N2	6.2
945	15817167	ClC1=CC=C(N2CCN(CC2)CCCOC=3C=CC(C=4NC5=C(N4)C=CC=C5)=CC3)C=C1	6.06298
946	44438213	C1=CC=C2NC=C(C2=C1)CN3CCC(CC3)(CC4=CC=C(C=C4)Cl)O	5.54
947	1346	N1(C=2C(OC)=CC=CC2)CCNCC1	6.17
948	72545240	N1(CCN(CC1)C=2C(=CC=CC2)OC)CC=3N=NN(C3)C=4C=CC(=CC4)OCCCOCCF	6.36
949	52942395	FC1=CC=C(N2C=C(C3CCN(CC3)C)C4=C2C=CC(=C4)C=5C=NC=NC5)C=C1	6.92082
950	44438218	ClC1=CC=C(C2(CCN(CC2)CC=3C=4C(NC3)=CC=CC4)C)C=C1	6.50307
951	2822063	O=C1N(CCCCN2CCN(CC2)C(C3=CC=CC=C3)C4=CC=CC=C4)C(=O)C=5C1=CC=CC5	6.2233
952	23631092	C1=CC2=C(CCN(CC2)CCCSC3=NN=C(N3C)C=4C=CC=C(C4)Cl)C=C1C5=NOC(=C5)C	6.7
953	10637198	N1=C(SC=2C1=CC=C3CC(CC23)N(CCC)CCC)N	6.3
954	23630501	C1=CC2=C(C=C1C3=NOC(=C3)C)CCN(CC2)CCCSC4=NN=C(N4C)C=5C=CC(=C(C5)Cl)Cl	6.3
955	44381432	N1=C(NCC[C@H](N2CCN(CC2)C3=CC=CC=C3)C1)C4=CC=CC=C4	4.85
956	10643697	N1(C2=C(OC)C=CC=C2)CCN(CC1)CCCNC(C3=CC(OC)=CC=C3)=O	5.52
957	90644058	ClC1=CC=C(N2CCN(CCC3CC=4C(C3=O)=CC=C(F)C4)CC2)C=C1	5.81163
958	76324757	C=1C(=CC2=C(C1)C(CC(C2)CN3CCC(CC3)C(C=4C=CC(=CC4)F)=O)=O)C5=CC=CC=C5	5
959	4927	N1(C2=C(C=CC=C2)SC=3C1=CC=CC3)CC(N(C)C)C	7
960	53248349	N(CC1=CC=C2C(=C1)CC3=C2C=CC=C3)CCC(CN4CCN(CC4)C=5C=CC=C(C5Cl)Cl)O	5.68
961	46225569	C1=CC=C2N=C(N(C2=C1)C)CN3CCC(CC3)C4=CC=CC=C4C(F)(F)F	5.5
962	44353234	N1(C(C2=CC(C)=CC=C2C1=O)=O)CCCCCN3CC=C(C=4C=5C(=CC=C(C5)F)NC4)CC3	7.7
963	10425969	C=1(C=C(C=C(C#N)C#N)NC1)CN2CCN(CC2)C3=CC=CC=C3	6.01
964	10357628	C1(=CC2=C(OC3=C1C=CC=C3)C=CC=C2)C4=CCN(CC4)CC	7.21
965	23631454	C1=CC2=C(CCN(CC2)CCCSC3=NN=C(N3C)C=4C=CC(=CC4)Cl)C=C1C5=NOC(=C5)C	6.4
966	11512962	O1C(C(=O)NCCCCN2CCN(CC2)C=3C4=NC=CN=C4C=CC3)=CC5=C1C(OC)=CC=C5	5.90448
967	44407346	FC(F)(F)C1=NC(=NC(N2CCN(CC2)CCCCN3C=4C(C(=O)CCC3=O)=CC(OC)=C(OC)C4)=C1)C(C)(C)C	6.33068
968	44589378	FC1=CC(N2CCN(CC2)CCCCNC(=O)C3=CC4=NON=C4C=C3)=CC(OC)=C1	5.87257
969	72197668	N1=C(N=C2C(=C1NC3=CC(=CC=C3)OC)CCNCC2)CC4=CC=CC=C4	6.79
970	10616050	N1(C2=C(OC)C=CC=C2)CCN(CC1)CNC(=O)C=3C=CC=CC3	5.73
971	10927750	C12=C(C3=CC=CC=C3C1)C=CC(C(=O)NCCCN4CCN(CC4)C5=CC=CC=C5)=C2	6.08
972	5736	C1=C(C=2C=C(C=CC2SC3=C1C=CC=C3)Cl)OCCN(C)C	7.96
973	71450812	C1(=NC(CNCC2CN(CC=3C=CC=CC3)CC2)=CO1)C=4C(=CC=C(C4)Br)OC	6.68
974	11794570	N1=C(C=C(O1)C2=CC=C(C=C2)Cl)C3CCN(CC3)CC=4C=CC(=CC4)Cl	6.8
975	11036640	C1(=NN2C=CC=CC2=C1)C(=O)NCCCN3CCN(CC3)C4=C(OC)C=CC=C4	6.08
976	71653289	S(=O)(=O)(C1CCCC1)C=2C=C(C3CCN(CC3)CCC)C=CC2	5.42022
977	71463196	N1(C(C(C2=CC=CC=C12)=O)=O)C3CCN(CC3)CCC	4.92
978	44436723	C=1(C(NCCCCN2CCN(C(C3=CC=CC=C3)C4=CC=CC=C4)CC2)=O)SC=CC1	6.21
979	11732013	C1(=NC2=C(N=CC=C2)NC=3C1=CC(=CC3)Cl)N4CCN(CC4)C5CCCCC5	6.24
980	46190877	C1=CC=C2N=C(N(C2=C1)C)CN3CCN(CC3)C4=C(C=C(C=N4)C(F)(F)F)Cl	5.3
981	44335896	N1(C(CN2CCN(CC2)CC3=CC=C(C=C3)Cl)=O)C4=C(C=C(C=C4)C)CC1	5.77
982	90645302	ClC1=CC=C(C2(O)CCN(CC2)CCCCCNC(=O)C=3SC=4N=C(C=C(C4C3N)C)C)C=C1	5.70333
983	56675413	N1(CCN(CC1)CCCCC=2C(=CC=CC2)OC)CC=3OC=4C(C3)=CC=CC4	6.36
984	46225335	C1=CC=C2N=C(N(C2=C1)C)CN3CCN(CC3)C4=CC=C(C=C4)C(F)(F)F	5
985	23630999	C1=CC2=C(CCN(CC2)CCCSC3=NN=C(N3C)C=4C=CC=CC4)C=C1C5=NOC(=C5)C	6.4
986	44374233	C=1C(=NC(SCCN(C)C)=CC1)Br	6.06
987	44353236	N1(C(C2=C(C=CC=C2C1=O)C)=O)CCCCCN3CC=C(C=4C=5C(=CC=C(C5)F)NC4)CC3	7.6
988	23631366	C1=CC2=C(CCN(CC2)CCCSC3=NN=C(N3C)C=4C=CC(=CC4)C)C=C1C5=NOC(=C5)C	6.4
989	76329369	C(=O)(NCCCOC1=C(O)C2=C(C[C@H]3N(C)CCC=4C3=C2C=CC4)C=C1)CCCCCCCCCCC(=O)NCCCOC=5C=CC6=C(C=7C=CC=C8C7[C@@H](C6)N(C)CC8)C5O	6.96
990	11351639	C=1(C(=C(C=CC1)Cl)Cl)N2CCN(CC2)C/C=C/CNC(C=3SC=4C=CC=CC4C3)=O	6.83
991	44353323	N1(C(C2=CC=CC=C2C1=O)=O)CCCCCN3CC=C(C4=CNC=5C4=CC=CC5C)CC3	7.4
992	44438226	C1=CC=C2NC=C(C2=C1)CN3CCC(CC3)(C4=CC=C(C=C4)Cl)CNC(C)=O	5.7
993	11633816	N1=C(C=C(O1)CCCCN2CCN(C3=C(OC)C=CC=C3)CC2)C4=CC(=C(C=C4)OC)OC	6.38
994	11591633	C=1(C=2N(C)C(=NN2)SCCCN3CCC=4C(=CC5=C(N=C(O5)CC)C4)CC3)C=CC(=CC1)C(F)(F)F	6.2
995	10402378	O1CCN(CCC=2C(CC3=C1C=C(OC)C=C3)=CC=CC2)C	6.80134
996	44323894	C1(=CC=2C(=CC=CC2)C(C3=C1C=CC=C3)C)N4CCN(CC4)C	7.03
997	71452519	N1(CCC(CC1)C2=COC=3C2=CC=CC3)CCC	6.1
998	10424172	C1(=CC2=C(CC3=C1C=CC=C3)C=CC=C2)C4=CCN(CC4)C	7.05
999	90645301	C=12C(=C(C=C(N1)C)C)C(=C(S2)C(=O)NCCCCN3CCC(CC3)(O)C=4C=CC(=CC4)Cl)N	5.65
1000	17176477	N1(CC=2C=CC=CC2)CCC(NC(/C=C/C3=CC=CC=C3)=O)CC1	5.33
1001	9925730	N1C=2C(=CC=CC2OCCNCC3=CC=CC=C3)N=C1C	7.82
1002	44332581	C1(=C(OCCNCC=2C=CC=CC2)C=CC=C1)O	6.34
1003	54576142	N1(CCN(CC1)C=2C=CC=C(C2Cl)Cl)CCCNC(=O)C=3N=C(N(C3C)C4=CC=CC=C4)C	5.86
1004	10089203	C=1(C(=C(Cl)N=C(N1)NC)SC2=CC=CC=C2)N3CCN(CC3)C	6.73
1005	72197486	N1=C(N=C2C(=C1NC3=CC(=CC=C3)Cl)CCNCC2)CC4=CC=CC=C4	7.07
1006	10617366	C=1(C(=NNC1C2=CC=CC=C2)C3=CCN(CC3)CCC=4C=CC=CC4)C	7.05
1007	11077918	N12C(CN3CCN(CC3)C4=CC=C(C=C4)Cl)=CC=CC1=CC=N2	4.51
1008	53322522	N1(CCN(CC1)C=2C=CC=CC2OC)CCCCN3C=C(COC4=CC=CC5=C4C6=CC=CC=7CCN(CCC)[C@@H](C5)C67)N=N3	6.53
1009	44341181	C(N(C1CCN(CC1)CC2=CC=CC=C2)C)(/C=C/C=3C=CC=CC3)=O	5.15
1010	44324052	C1(=C(C2=CC=CC=C2N1)CCN(CC)C)C3=CC(C(F)(F)F)=CC=C3	7.77
1011	44454219	C1=CC=C2N=C(C=CC2=C1C=3N(C)C(=NN3)SCCN4CCC5=C(C6=C(C=C5CC4)N=C(O6)CC)C)C	6
1012	45481889	C1C2=C(C=C(O)C(O)=C2)C(CN(C1)CCCC=3N=NN(C3)CCCN4CCN(CC4)C5=NSC=6C5=CC=CC6)C7=CC=CC(=C7)C	6.7
1013	44336035	N1(C(CN2CCN(CC2)CC=3C=CC(=CC3)Cl)=O)C4=C(C(Cl)=CC=C4)CC1	5.67
1014	44454248	C1=CC=C2N=C(C=CC2=C1C=3N(C)C(=NN3)SCCN4CCC5=C(C6=C(C=C5CC4)N=C(O6)CC)Br)C	6
1015	11292933	C=1C=CC2=C(C1N3CCN(CC3)CCC4=CC(=CC=C4)N5C(=O)NCC5)C=CC(=N2)C	6.3
1016	23631544	C1=CC2=C(C=C1C3=NOC(=C3)C)CCN(CC2)CCCSC4=NN=C(N4C)C=5C=NC(=CC5)OC	5.9
1017	46225337	C1=CC=C2N=C(N(C2=C1)C)CN3CCN(CC3)C=4C=CC(=CN4)C(F)(F)F	5
1018	72545238	N1=NN(C=C1CN2CCN(CC2)C=3C(=CC=CC3)OC)C4=CC=C(C=C4)OCCCF	6.47
1019	10161526	C1(=NOC(=C1)CCCCN2CCN(C(C3=CC=CC=C3)C4=CC=CC=C4)CC2)C=5SC=CC5	6.21
1020	798232	C1=CC=C2N=C(N(C2=C1)C)CN3CCN(CC3)C4=CC=C(C=C4)Cl	5
1021	46190878	C1=CC=C2N=C(N(C2=C1)C)CN3CCN(CC3)C4=NC=C(C=N4)Cl	5
1022	44336172	S(C1=CC=2CCN(C2C=C1)C(CN3CCN(CC3)CC4=CC=C(C=C4)Cl)=O)(N(C)C)(=O)=O	5.42
1023	56589560	C1=CC=C2NC=3CC4=C(CCN([C@H](CC3C2=C1)C)C)C=CC=C4	7.07
1024	5311200	C1=CN=C2C(C(=CN2)CN3CCN(CC3)C4=CC=C(C=C4)Cl)=C1	6.44
1025	44370058	N1C2=C(C=CC=N2)C(=C1)CCN3CCN(CC3)C4=CC=C(C=C4)OC	6.05
1026	23630902	C=1C(=CC2=C(CCN(CC2)CCCSC3=NN=C(N3C)C=4C=5C=CC(=NC5C=CC4)C)C1)C6=NOC(=C6)C	6
1027	23631636	C1=CC2=C(C=C1C3=NOC(=C3)C)CCN(CC2)CCCSC4=NN=C(N4C)C=5C=CC(=CC5)C#N	6
1028	11812838	C=12C(C3=CC=CC=C3C1C=CC=C2)C(=O)NCCCN4CCN(CC4)C=5C(=C(Cl)C=CC5)Cl	6.38
1029	11555971	C=1C=CC2=C(C1C=3N(C(SCCCN4CCC=5C(=CC6=C(C5)N=C(O6)N7CCCCC7)CC4)=NN3)C)C=CC(C)=N2	6.2
1030	23631368	C1=CC2=C(CCN(CC2)CCCSC3=NN=C(N3C)C=4C=CN=CC4)C=C1C5=NOC(=C5)C	6
1031	10597050	N1(C=2C=CC(=CC2)Cl)CCN(CC1)CCCC3C=4C(=C(OC)C=CC4)CCC3	5.47
1032	44428207	C1=CC2=C(CCN(CC2)CCCSC3=NN=C(N3C)C=4C=CC=C(C4)F)C=C1C5=NOC(=C5)C	5.9
1033	11627847	C1=CC=C2C(=C1C=3N(C(SCCCN4CCC=5C(CC4)=CC6=C(C5)OC(=N6)C(C)C)=NN3)C)C=CC(C)=N2	5.9
1034	10496727	[C@@H]12C3=C(C=CC=C3CCN1C)C=4C(C2)=CC=C(C=5OC=CC5)C4OC	6.24
1035	44347445	C=12C=3[C@@H]4N(C)CCC3C=CC1C(OC5=C2C(C4)=CC=C5)=O	6.27
1036	44436735	C=1(C(NCCCCN2CCN(C(C=3C=CC=CC3)C4=CC=CC=C4)CCC2)=O)SC=CC1	6.18
1037	9949655	C=1(N2CCN(CC2)CC3=CC(C4=CSC=C4)=CC=C3)N=CC=CN1	6.52
1038	10713670	C1=C(C=C2NC(C=3C=CC=4C(=CC=CC4)C3)=C([C@@H]5CNCC[C@H]5F)C2=C1)F	6.3
1039	11584694	C=1C=C2C(=CC1C=3N(N=C(C3)C)C)CCN(CC2)CCCSC=4N(C(=NN4)C=5C=CC(=CC5)C(F)(F)F)C	6.3
1040	15232477	C=1(C(=C2C=CC=CC2=C(C1)Br)OC)C(=O)NCCN3CCN(CC3)C=4C=C(Cl)C=CC4	6.15
1041	76336624	[C@@H]12C=3C(=CC=CC3CCN1C)C=4C(C2)=CC=C(OCCCNC(C)=O)C4O	6.88
1042	11370781	C1=CC=CC(N2CCN(CC2)CC/C(/C=3C=CC=NC3)=N/OC)=N1	5.74
1043	44454223	C=1C=CC2=C(C1C=3N(C(SCCCN4CCC=5C(CC4)=CC6=C(C5)N(CCO6)C(C)=O)=NN3)C)C=CC(=N2)C	5.6
1044	44324046	C1(=C(C2=CC=CC=C2N1)CCN(CC)C)C3=CC=C(C=C3)F	7.77
1045	44214764	C(C1=CC=C(C=C1)C2=CC=C(C(NC3CN(CC=4C=CC=CC4)CC3)=O)C=C2)(F)(F)F	5.1
1046	10162564	C(N(C)CCC1C2=C(C3=C1C=CC=C3)C=CC=C2)CC(N4CCN(CC4)C5=CC=C(C(=C5)F)F)=O	6.11
1047	135471592	C1(=NC2=C(N=CC=C2)NC=3C1=CC(=CC3)C)NC4CCN(CC4)CC5=CC=CC=C5	6.74
1048	11133385	C=12C(C3=CC=CC=C3C1C=CC=C2)C(=O)NCCCN4CCN(CC4)C5=CC=CC=C5	6.22
1049	49850772	C=1C=CC2=C(C1N3CCN(CC3)CCC4=CC(=CC=C4)N5N=CC=C5)C=CC(=N2)C	6.4
1050	17475863	N1(CCN(CC1)CC=2C=NN(C2)C=3C=CC=CC3)C=4C=CC(=CC4)F	6.4
1051	76322159	OC=1C=2C=3C=4[C@H](N(CCC4C=CC3)C)CC2C=CC1OCCCNC(=O)CCCCCCCCC(=O)NCCCOC5=C(O)C=6C=7C=8[C@H](N(CCC8C=CC7)C)CC6C=C5	7.10237
1052	16090821	N1(CCCC2=C(NC=3C2=CC=CC3)CC=4C(CC1)=CC=CC4)C	7.42022
1053	16123462	C=1C(NS(C2=CC=C(C=C2)C(C)(C)CC)(=O)=O)=CC=C(C1)[C@]34CNC[C@H]3C4	7.3
1054	71508640	FC1=CC=C(N2C=C(C3CCN(CC3)C)C4=C2C=CC(=C4)C=5N(N=CC5)C)C=C1	7.82391
1055	11705929	C=1(SCCN2CCC3=CC(C=4N(N=C(C4)C)C)=CC=C3CC2)N(C(=NN1)C=5C=CC(=C(C5)F)F)C	6.2
1056	44214765	O=C(NC1CCN(C1)CC2=CC=CC=C2)C=3C=CC(=CC3)C=4C=C(N)C=CC4	5.30103
1057	72197485	N1=C(N=C2C(=C1NC3=CC(=CC=C3)F)CCNCC2)CC4=CC=CC=C4	7.2
1058	135442113	C1(=NC2=C(N=CC=C2)NC=3C1=CC(=CC3)Cl)NC4CCN(CC4)CC5=CC=CC=C5	6.74
1059	44454707	C1CN(CC2=CC=C(C=C2)OCCF)CCN1C=3C=CC(=CC3)Cl	5.96
1060	11678080	C=1(N(C(C2=C3C=CC(=NC3=CC=C2)C)=NN1)C)SCCN4CCC5=CC=C(C=C5CC4)C=6N(N=C(C6)C)C	6.2
1061	44331310	C=12C(=C(Cl)C(=C(C1)O)O)CCN(C[C@@H]2C=3C=CC=CC3)CC=C	6.29
1062	10854370	N1C2=C(C=CC(=C2)CN3CCC(C4=CC=C(C=C4)C)CC3)OCC1=O	7.28
1063	44387743	S(C1(CCN(CC1)CCC=2C(=CC(=CC2)F)F)F)(C=3C=CC(N4CCC4)=CC3)(=O)=O	5.7
1064	25141414	C=1C=C2CCN([C@H]3C2=C(C1)C=4C(=CC=CC4C3)OC(CCC)=O)CCC	7.26
1065	9995904	C=1(NC2=CC=C(C#N)C=C2C1)CN3CCN(CC3)C4=CC=CC=C4	6.54
1066	46881413	C=1N(C=2C=CC=C(Cl)C2)C(=O)N(CCCN3CCCCCC3)C1	6.2
1067	11547643	O(C=1C=C2C(N3CCN(CC3)CCCCNC(=O)C=4OC5=C(C4)C=CC=C5OC)=NC=CC2=CC1)C	6.28483
1068	15508243	N1(C(=CC=C1)I)C2CCN(CC2)CC=3C=CC=CC3	5.28
1069	4350931	N1(CCC2=C(NC=3C2=CC=CC3)CC=4C(CC1)=CC=CC4)C	7.72125
1070	44353233	N1(C(C2=CC=CC=C2C1=O)=O)CCCCCN3CC=C(C=4C=5C(=CC=C(C5)Cl)NC4)CC3	7.7
1071	38282	ClC1=CC=C(C2(O)CCNCC2)C=C1	5.04144
1072	44439388	C=1(C=CC=2NC=3C(C4=CC=CC(=C4)OC)=NCCC3C2C1)OC	4.6
1073	11548755	C=1(C=CC=C2C1C=CC(=N2)C)C=3N(C)C(=NN3)SCCCCN4CCC5=C(C)C=6OC(=NC6C=C5CC4)C(F)(F)F	6.2
1074	44589594	C1=CC=2N(C3CCN(C4CCN(CC4)S(C5=CC=CC=C5)(=O)=O)CC3)C(=NC2C=C1F)O	5.44
1075	44370047	N1C=2C(=CC=CN2)C=C1CCN3CCN(CC3)C4=CC=C(C=C4)Cl	6.1
1076	45269161	N=1C(=CC2=NC(=C(N2C1C)CN3CCN(CC3)C=4N=CC=CC4)C)C	5
1077	11078813	C=1(C=2N(N=CC2CO)C=CC1)CN3CCN(CC3)C4=CC=C(C=C4)Cl	4.41
1078	10871118	C=1(C=2N(N=CC2)C=CC1)CN3CCN(CC3)C4=CC=C(C=C4)Cl	4.8
1079	45267409	N=1C(=CC2=NC(=C(N2C1)CN3CCN(CC3)C4=CC=CC=C4OC)C)C	4.4
1080	136043854	C1=C(Cl)C=C2N=C(N3CCN(CC3)CC4=CC=C5C(=C4)OCCO5)C=6C(NC2=C1)=CC=CC6	7.54
1081	10378785	C=12C=3C4=CC=CC3C(OC1C=CC5=C2[C@H](N(C)CC5)C4)=O	6.58
1082	44353414	N1(C(C2=CC=CC=C2C1=O)=O)CCCCCCCN3CC=C(C=4C=5C(=CC=C(C5)F)NC4)CC3	7.6
1083	23630903	C=1C(=CC2=C(CCN(CC2)CCCSC3=NN=C(N3C)C4=CC=5C=CC(=NC5C=C4)C)C1)C6=NOC(=C6)C	5.7
1084	71109805	C=1C2=C(C=C3C1[C@H]4N(CC3)CC=5C(C4)=CC=C(C5OC)O)OCCO2	5.43
1085	46231588	C=1(C(O)=CC2=C(C1)CCN(C[C@@H]2C3=CC=C(C=C3)CN(S(C)(=O)=O)C)C)Cl	5.22
1086	10225942	N1=C(C=C(O1)CCCCN2CCN(C(C3=CC=CC=C3)C4=CC=CC=C4)CC2)C=5C=CC=CC5	6.31
1087	10184153	N=1OC(=CC1/C=C/C2=CC=CC=C2)CCCCN3CCN(C(C4=CC=CC=C4)C=5C=CC=CC5)CC3	6.31
1088	11026289	C1=2C(C(=O)C=3C1=CC=CC3)=CC=CC2C(=O)NCCCN4CCN(CC4)C5=CC=CC=C5	6.11
1089	11408148	C=1(C(=C(C=CC1)Cl)Cl)N2CCN(CC2)C/C=C/CNC(C=3OC=4C=CC=CC4C3)=O	7.12
1090	23631001	C1=CC2=C(CCN(CC2)CCCSC3=NN=C(N3C)C=4C=CC=CN4)C=C1C5=NOC(=C5)C	5.8
1091	10018480	C1(=CC2=C(CC3=C1C=CC=C3)C=CC=C2)C4=CCN(CC4)CC=C	7.08
1092	25895959	N1(C=2C=C(N(=O)=O)C=CC2CC1)C(CN3CCN(CC3)CC=4C=CC(=CC4)Cl)=O	6.35
1093	44579457	C1C(CCN(C2CCN(CC2)CC3=CC=CC=C3C(F)(F)F)C1)N4C=5C(=CC(=CC5)F)N=C4O	5.57
1094	9881600	C1=CC=C(SCCN(C)C)N=C1C2=CC=CC=C2	6.35
1095	44396220	O(CCN1CCCCC1)C=2C(CC3=CC=CC=C3)=CC=CC2	5.99353
1096	15111050	C=12C(CN(CCC1C=C(C(=C2)O)Br)CC=C)C3=CC=CC=C3	6.2
1097	9865920	N1(C(CN2CCN(CC2)CC=3C=CC(=CC3)Cl)=O)C=4C=C(Cl)C=CC4CC1	6.22
1098	57383417	S1(C=2C=CC(C(N(CC3=CC=CC=C3)CC)=O)=CC2N(C(C=4C1=CC=CC4)=O)CC)=O	4.25
1099	57390695	ClC1=CC=C(N2CCN(CCC2)CCCCC(=O)C=3SC=4C(N3)=CC=CC4)C=C1	5.70268
1100	45271653	O(C1=CC=C(N2CCN(CC2)CC=3N4C(=NC3C)C=C(N=C4)C)C=C1)C	5.04096
1101	9953268	C(C1=CC=C(C=C1)S(=O)(=O)C2CCN(CC2)CCC=3C(=CC(=CC3)F)F)(=O)N	6
1102	11705570	C=1(SCCN2CCC3=CC=C(C=C3CC2)C=4N(N=C(C4)C)C)N(C(=NN1)C5=NC=C(N=C5)C)C	6.2
1103	45272415	C1=CC=C2CN(CC2=C1)CCN3CCN(C3=O)CC4=C(C=CC(=C4)Cl)Cl	6.1
1104	45273442	ClC=1C=C(N2CCN(CC2)CC=3N4C(=NC3C)C=C(N=C4C)C)C=CC1Cl	5.48149
1105	9983667	N=1C(N(C=CC1C(F)(F)F)CCCCN2CCN(C=3C=C(N=C(N3)C(C)(C)C)C(F)(F)F)CC2)=O	6.03
1106	11620847	C1=CC=C2C(=C1C=3N(C(SCCCN4CCC=5C(CC4)=CC6=C(C5)CN(C6=O)C(C)C)=NN3)C)C=CC(C)=N2	5.8
1107	10438027	C=1(C(=C(C=CC1)N2CCN(CC2)CCCCNC(C=3OC4=C(C3)C=C(C=C4)I)=O)Cl)Cl	6.37
1108	71508687	N1(C=C(C2=CC(=CC=C12)C3=CN=CC=C3)C4CCN(CC4)C)C=5C=CC(=CC5)F	7.12
1109	10450892	C=1(C=C(OCCNCCCOC2=CC=CC=C2)C=CC1C)Cl	6.52
1110	25107718	S(OC1=CC=C(CNC(=O)CCCCCN2CCN(CC2)C=3C(=CC=CC3)C4=CC=CC=C4)C=C1)(=O)(=O)C	6.14086
1111	11068912	C1(=NN2C=CC=CC2=C1)C(=O)NCCN3CCN(CC3)C4=C(OC)C=CC=C4	6.32
1112	16756520	C1=CC(=CC=C1Cl)C(=O)CCCN2CCC(CC2)C3=CC(=CC=C3)NC(CC4=CC=CC=C4)=O	6.11
1113	9843031	N1(C(CN2CCN(CC2)CC=3C=CC(=CC3)Cl)=O)C4=C(C=CC=C4)CCC1	5.58
1114	44324079	C1(=C(C2=CC=CC=C2N1)CCN3[C@@H](C)CCCC3)C4=CC=CC=C4	6.54
1115	44438222	ClC1=CC=C(C2(CCN(CC2)CC=3C=4C(NC3)=CC=CC4)C#N)C=C1	6.70115
1116	15665516	C1=2C=C(C(=O)NCCCC3=CC=CC=C3)NC1=CC=C4OCC(OC24)CNCCCC=5C=CC=CC5	7.39
1117	44342270	C=1(N(C2=CC=CC=C2N1)C3CCN(CC3)CC=4C(=CC(=CC4)C)Cl)O	6.32
1118	44443901	O1C(CNCC1)C=2C=C(O)C=CC2	5.14267
1119	25139481	C1(=CC=C(C=C1)C2=CC=CC=C2)C(=O)NCCCCN(CCC)C3CCCCC3	5.33
1120	54577891	C=1(C(NCCN2CCN(CC2)C3=C(C(=CC=C3)Cl)Cl)=O)N=C(C)N(C1C)C4=CC=CC=C4	6.04
1121	44454309	C1=CC=C2C(=C1C=3N(C(SCCCN4CCC=5C(CC4)=CC=6OCC(NC6C5)=O)=NN3)C)C=CC(=N2)C	5.6
1122	44589643	C1=CC=2N(C3CCN(C4CCN(CC4)S(C5=CC=CC=C5)(=O)=O)CC3)C(=NC2C=C1Br)O	5.57
1123	11657494	C=1(C=CC=C2C1C=CC(=N2)C)C=3N(C)C(=NN3)SCCCCN4CCC5=C(Br)C=6OC(=NC6C=C5CC4)C(F)(F)F	6
1124	44336006	C1(N(C=2C=CC=CC2S1)CCN3CCN(CC3)CC4=CC=C(C=C4)Cl)=O	5.92
1125	14032782	C1=CC=2C3=C(CC4C2C(=C1)CCN4CCC)SC(=N3)N	4.56
1126	45273045	O(C=1C(N2CCN(CC2)CC3=NN4C(=C3)C=CC=C4)=CC=CC1)C	6.55284
1127	4011	CNCCCC12CCC(C3=CC=CC=C31)C4=CC=CC=C42	6.18
1128	10452020	C=12C(=C(Br)C(=C(C1)O)O)CCN(C[C@@H]2C=3C=CC=CC3)CC=C	6.46
1129	9839491	C1(C2(CCC3=C1C=CC=C3)CCN(CC=4C=CC=CC4)CC2)=O	5.46
1130	90645300	C=12C(=C(C=C(N1)C)C)C(=C(S2)C(=O)NCCCN3CCC(CC3)(O)C=4C=CC(=CC4)Cl)N	5.77
1131	45270021	N=1C(=CC2=NC(=C(N2C1C)CN3CCN(CC3)C4=CC=CC=C4)C)C	5.07
1132	10732925	C=1(C(C)=CC=CC1)OCCCNCCOC2=CC=C(C=C2)C	6.53
1133	51356569	O(C=1C(C2CCN(CC2)CC=3N(C=4C(N3)=CC=CC4)C)=CC=CC1)C	6.02182
1134	3626837	N1(C2=CC=C(C=C2)Cl)CCN(CC1)CCNC(C3=CC(OC)=CC=C3)=O	5.72
1135	45271691	N=1C(=CC2=NC(=C(N2C1C)CN3CCN(CC3)C4=CC=C(C=C4)Cl)C)C	4.59
1136	44353413	C1(N(C(=O)C=2C1=C(F)C=CC2)CCCCCN3CC=C(C4=CNC=5C4=CC=CC5)CC3)=O	7.6
1137	56589561	OC[C@H]1N(CCC=2C(CC=3NC=4C(C3C1)=CC=CC4)=CC=CC2)C	5.53417
1138	44315579	C(C=1C=CC(/C=C/COCC2CCN(CC2)CC3=CC=CC=C3)=CC1)(F)(F)F	5.36
1139	44454735	C1CN(CC2=CC=C(C(=C2)OC)OCCF)CCN1C3=C(C=CC=C3)OC	6.51
1140	22727347	N=1OC(=CC1/C=C/C2=CC=CC=C2)CCCCN3CCN(C4=C(OC)C=CC=C4)CC3	6.02
1141	23631000	C1=CC2=C(C=C1C3=NOC(=C3)C)CCN(CC2)CCCSC4=NN=C(N4C)C=5C=CC(=CC5)C(F)(F)F	6.3
1142	60165413	S1C(=NC=2C1=CC=CC2)C(=O)CCCCN3CCC(CC3)C4=CC=CC=C4	6.19246
1143	9843137	N1(C(CN2CCN(CC2)CC=3C=CC(=CC3)Cl)=O)C4=C(C=CC=C4)OCC1	5.58
1144	44323762	C12=C(N3CCN(CC3)CC=4C=CC=CC4)C=CC=C1NC=N2	6.59
1145	11519858	C=1C=CC2=C(C1C=3N(C(SCCCN4CCC=5C(CC4)=CC6=C(C5)N(CCO6)S(C)(=O)=O)=NN3)C)C=CC(=N2)C	5.6
1146	10382581	N1(C2=C(OC)C=CC=C2)CCN(CC1)CNC(C3=CC(C)=CC=C3)=O	6.08
1147	9885465	C1(S(C=2C=CC=CC2)(=O)=O)CCN(CCC3=CC=C(C=C3F)F)CC1	5.85
1148	76329347	FCCOC=1C(N2CCN(CC2)C/C=C/CNC(=O)C=3NC4=C(C3)C=C(O)C=C4)=CC=CC1	7.47366
1149	44436739	O(C=1C(C(N2CCN(CC2)CCCCNC(=O)C3=CC=4C(C=C3)=CC=CC4)C=5C(OC)=CC=CC5)=CC=CC1)C	6.50446
1150	10988746	C12=C(C=CS1)CCC(C2)CN(CCC)CCC	5.51
1151	42606573	C1(CNCC2(CCN(CC2)C(=O)C=3C4=C(OC3)C=CC=C4)F)=CC=C(C=N1)C	4.57
1152	57399494	C=1C(F)=CC=2CC(C(C2C1)=O)CCN3CCN(CCC3)C4=CC=C(C=C4)Cl	5.99
1153	44589596	C1=CC=2N(C3CCN(C4CCN(CC4)S(C5=CC=CC=C5)(=O)=O)CC3)C(=NC2C=C1Cl)O	5.64
1154	44436745	C1=CC2=C(C=C1)CC3=C(C=CC=C3)N4CCN(CC42)CCCCNC(C5=CC=6C(C=C5)=CC=CC6)=O	5.88
1155	11668034	S1C(C=2C=CC(C(=O)N[C@H]3CCN(C3)CC4=CC=C(F)C=C4)=CC2)=CC=C1	5.82391
1156	11526531	C1=CC=C2C(=C1C=3N(C(SCCCN4CCC=5C(CC4)=CC6=C(C5)OC(=N6)C7CC7)=NN3)C)C=CC(C)=N2	6.2
1157	67325096	C1CN2C(CN1)CC=3C4=C2C=CC=C4NC3	5.68
1158	44405490	C1=CC(C(N[C@@H]2CN(CC3=CC=C(C=C3)C(F)(F)F)CC2)=O)=CC(C=4SC=CC4)=C1	5.89
1159	90645303	ClC1=CC=C(C2(O)CCN(CC2)CCCCCCNC(=O)C=3SC=4N=C(C=C(C4C3N)C)C)C=C1	6.011
1160	10684706	C=1(C=CC(=CC1)OCCNCCCOC=2C=CC=CC2)O	6.25
1161	14933735	C=12C=3C[C@@H](N(CCC)CCC)CCC3C=CC1NC(=C2)C#N	6.05
1162	15115523	C=12C(CN(C)CCC1C=C(C(=C2)O)Br)C=3C=CC(=CC3)N	5.8
1163	44436720	C(CCCN1C(C=2C(=CC=CC2)C1=O)=O)N3CCCN(C(C=4C=CC=CC4)C5=CC=C(C=C5)Cl)CC3	6.65
1164	9975465	N1(C2=C(C#N)C=CC=C2)CCN(CC1)CNC(C3=CC(Cl)=CC=C3)=O	6.05
1165	135921193	N1C(COC2=C1C=CC=C2)=NCCN3CCN(CC3)C4=C(OC)C=CC=C4	6.55
1166	90644060	C1(CCN2CCN(CC2)C3=CC=C(C=C3)Cl)CC4=C(C1)C=C(C=C4)F	5.85
1167	44394636	S1C(C=2C=CC(C(=O)N[C@@H]3CCN(C3)CC4=CC=CC=C4)=CC2)=CC=C1	5.82391
1168	16756402	ClC=1C=CC(C(=O)CCCN2CCC(CC2)C=3C=C(NC(=O)C)C=CC3)=CC1	5.85387
1169	10662302	C=12C3=C4C=CC=C3C[C@@H]5C1C(=CC=C2[C@@H]4NC(=O)C)CCN5C	5.44
1170	71454405	C1(=NC(CNCC2CN(CC=3C=CC=CC3)CC2)=CS1)C=4C(=CC=C(C4)Br)OC	7.04
1171	42267840	C1=CC=C2C(=C1)C=C(C=C2)S(NCCN3CCN(CC3)C4=C(C=CC=C4)OC)(=O)=O	5.9
1172	16104	C1(=NC=2C(=CC=CC2)NC=3C1=CC(=CC3)Cl)N4CCN(CC4)C	7.47
1173	11451022	N1(CCN(CC1)C=2C(=CC=CC2)OCC)CC=3C=4C(SC3)=CC=CC4	6.66
1174	57377248	O=C1C=2C(C(=O)C=3C1=CC=CC3)=CC=C(C2)C(=O)NCC4=CC=C(OC)C=C4	7.2521
1175	70696271	N(C(=O)NC1=CC=C(C=C1)CCN2CCN(CC2)C=3C=CC=CC3)C4=CC=CC=C4	6.32
1176	25107648	O=C(N1CCC=2C(C1)=CC=CC2)CCCCCN3CCN(CC3)C=4C(=CC=CC4)C5=CC=CC=C5	6.44129
1177	46225584	C1=CC=C2N=C(N(C2=C1)C)CN3CCC(CC3)C4=C(C=C(C=N4)C(F)(F)F)Cl	6.1
1178	44394820	C(NC1CN(CC=2C=CC=CC2)CC1)(C3=CC=C(C=C3)C4=CC=C(C=C4)SC)=O	5.4
1179	57325768	C1(=NC2=C(C=CC(=C2)Cl)N(NC(=O)CCC(N3CCN(C(CCC(NN4C=5C(C(=NC6=C4C=CC(=C6)Cl)N7CCN(CC7)C)=CC=CC5)=O)=O)CC3)=O)C=8C=CC=CC18)N9CCN(C)CC9	5.79
1180	11825520	C1(S(C=2C=CC(=CC2)Cl)(=O)=O)CCN(CCC3=CC=C(C=C3F)F)CC1	5.96
1181	71457837	FC1=CC=2N(C=C(C3CCN(CC3)CCC)C2C=C1)C	6.8041
1182	10429420	C1(C2(CCC3=C1C=CC=C3)CCN(CC4=CC=C(C(F)(F)F)C=C4)CC2)=O	5.66
1183	11405107	C(#CC=1C=CC=CC1)C=2C=C(CN3CCN(CC3)C4=CC=CC=C4)NC2	6.26
1184	17955460	C1=CC=CC2=C1OC3=C(C2CCN(C)CCC(=O)N4CCN(CC4)C5=CC=C(C(=C5)F)F)C=CC=C3	6.31
1185	2895	C1(C2=C(C=CC3=C1C=CC=C3)C=CC=C2)=CCCN(C)C	4.9
1186	44276075	C1(=NOC(=C1)CCCCN2CCN(C3=C(OC)C=CC=C3)CC2)C=4SC=CC4	6.14
1187	44336175	N1(C(CN2CCN(CC2)CC=3C=CC(=CC3)Cl)=O)C4=C(C(OC)=CC=C4)CC1	6.31
1188	11762743	C1=2C(C(=O)C=3C1=CC=CC3)=CC=CC2C(=O)NCCCN4CCN(CC4)C5=C(C(Cl)=CC=C5)Cl	6.29
1189	10337045	C1(C2(CCC3=C1C=CC=C3)CCN(CC=4C=CC(=CC4)OC)CC2)=O	5.85
1190	44353445	N1(C(C2=CC(F)=CC=C2C1=O)=O)CCCCCN3CC=C(C=4C=5C(=CC=C(C5)F)NC4)CC3	8
1191	25139335	CC1=CN(CCCCN(C2CC=C(CC2)C#CC)CCC)N=N1	5.68
1192	15232476	C=1(C(=C2C=CC=CC2=C(C1)Br)OC)C(=O)NCCN3CCN(CC3)C=4C(Cl)=CC=CC4	6.29
1193	44404459	C1(=NSC2=C1C=CC=C2)N3CCN(CC3)CCC4=C5C(C(C)(C)CCN5)=CC(=C4)F	7.26
1194	60165543	C(CCCN1CCN(CC1)C2=NC=CC=N2)(=O)C=3SC=4C(N3)=CC=CC4	5.82
1195	57394992	C12(C[C@H](C3=C1C=CC=C3)NC(C)=O)CCN(CC=4C=C5C(NC6=C5C=C(C=C6)Cl)=CC4)CC2	6.3
1196	70692654	C1(=C(C(=C2[C@H]3N(CCC2=C1)CC4=C(C=C5C(=C4)OCO5)C3)OC)OC)OC	5.38
1197	45268127	N1(C2=CN=C(C=C2)C)CCN(CCN3CC=4C(=CC=CC4)C3)C1=O	5
1198	10378194	N1(CCN(CC1)CC=2NC=C(C#C)C2)C3=CC=CC=C3	6.24
1199	21219144	N=1N(N=NC1C=2C=CC=CC2)C3CCN(CC3)CC4=CC=CC=C4	5.96
1200	24823920	C=1C=CN2C(C1)=C(C=N2)CN3CCN(CC3)C=4N=C(C=CC4)F	6.66
1201	44409720	C=1C(N(C=CC1C2=CC=CC=C2)CCCCN3CCN(C=4C=C(N=C(N4)C(C)(C)C)C(F)(F)F)CC3)=O	6.28
1202	44394629	C(NC1CN(CC2=CC=CC=C2)CC1)(C=3C=CC(C=4C=C(F)C=CC4)=CC3)=O	5.4
1203	10495881	C=1(NC=C(N1)CN2CCN(CC2)C3=CN=CC=C3)C=4C=CC=CC4	6.53
1204	15232474	C=1(C(=C2C=CC=CC2=C(C1)Br)OC)C(=O)NCCN3CCN(CC3)C=4C(C)=CC=CC4	6.32
1205	13720690	C1=2C(CN(CCC1=CC(=C(C2)O)O)CC=C)C=3C=CC(=CC3)O	6.6
1206	11696813	O1C(C(=O)NCCCCN2CCN(CC2)C=3C=C(C=CC3)C)=CC=4C1=CC=CC4	6.23359
1207	44591135	ClC1=CC=2/C(=C/CCN(CC3=CC=C(OCCCN4CCCCC4)C=C3)C)/C=5C(SC2C=C1)=CC=CC5	7.284
1208	10705550	C(=C1CCC(CC1)N(CCC)CCC)(C#N)C#N	4.82
1209	72544566	N1(CCN(CC1)C=2C(=CC=CC2)OC)CC=3N=NN(C3)CCCCCCF	6.34
1210	44323851	C1(=CC=2C(=CC=CC2)C(C3=C1C=CC=C3)=C)N4CCN(CC4)C	7.24
1211	60165541	C(CCCN1CCC(CC1)C=2C=CC=CC2)(=O)C=3SC=4C(N3)=CC=CC4	6.28
1212	10447709	C=1(F)C=CC(=CC1)OCCCNCCOC2=CC=C(C=C2)C	6.41
1213	45486825	N1(CCC(CC1)COC2=CC=CC=3N=C(OC32)O)CCC4CCC=5NC6=CC=C(C=C6C5C4)F	6.14
1214	44415535	ClC1=CC=2N=C(N3CCN(CC3)C)C4=C(N(NC(=O)C5CCCCC5)C2C=C1)C=CC=C4	5.75056
1215	3410	OC=1C(NC=O)=CC(C(O)CNC(CC2=CC=C(OC)C=C2)C)=CC1	5
1216	3036864	N1(C[C@@H](C2=C(CC1)C=C(C(=C2)O)Cl)C=3C=CC=CC3)C	6
1217	10879566	C12=C(SC=C1)CCC(C2)CN(CCC)CCC	5.69
1218	11811640	C1(=NOC=2C1=CC=CC2)N3CCN(CC3)CCCCNC(C4=CC(OC)=CC=C4)=O	6.68
1219	3341	C12=C(C(Cl)=C(C(=C1)O)O)CCNCC2C3=CC=C(C=C3)O	6.09
1220	13767784	C=1C=CC=C(C1)C(C2=CC=CC=C2)N3CCN(CC3)CCCCNC(/C=C/C4=CC=CC=C4)=O	6.19
1221	44439397	C=1(C=C2CN(CCC2=CC1OC)/C=N/C=3C=CC4=C(N(CC4)C(OC(C)(C)C)=O)C3)OC	4.27
1222	9881053	C=12C(=NC=3C(C1NCCC2)=CC=CC3)OCC4CCN(CC4)CCC	5.47
1223	9796255	C1(=CN2C(=CC=C2)SC=3C1=CC=CC3)N4CCN(CC4)C	7.89
1224	44214767	S1C=C(C=2C=CC(C(=O)NC3CCN(C3)CC4=CC=CC=C4)=CC2)C=C1	5.92082
1225	1946142	N1(C(CN2CCN(CC2)CC=3C=C4OCOC4=CC3)=O)[C@@H](CC5=C1C=CC=C5)C	5.84
1226	9909614	O(CCCN1CCN(CC1)C2=CC=CC=C2)C=3C=CC(C=4NC5=C(N4)C=CC=C5)=CC3	6.39147
1227	45270861	N=1C(=CC2=NC(=C(N2C1C)CN3CCN(CC3)C4=CC=C(C=C4)F)C)C	5.46
1228	24865727	N=1C=2C=CC=C(OCCN3CCC(CC3)CC4=CC=CC(=C4)N5S(CCC5)(=O)=O)C2C=CC1C	6.3
1229	13720686	C=12C(=C(Br)C(=C(C1)O)O)CCN(CC2C3=CC=C(C=C3)O)CC=C	6.76
1230	173871	C1=2C(CN(CCC1=CC(=C(C2)O)O)C)C=3C=CC=CC3	5.72
1231	44404453	C1(=NOC2=C1C=CC=C2)N3CCN(CC3)CCC=4C=5NC(=O)CC(C5C=C(C4)C)C	7.46
1232	44330514	C1=2C=3N(N=CC3CCCC1=C(C)SC2C)C(C)C	6.26
1233	11675876	N1(CC2=C(C1)C=CC=C2)C(=O)CCCCCN3CCN(C4=C(C=CC=C4)OC)CC3	6.14
1234	90644930	ClC1=C(N2CCN(C(CCNC(=O)C=3OC=4C(C3)=CC=CC4)CF)CC2)C=CC=C1Cl	5.13077
1235	42606339	C1(CNCC2(CCN(CC2)C(=O)C3=CSC4=C3C=CC=C4)F)=CC=C(C=N1)C	4.7
1236	44394599	C(NC1CN(CC=2C=CC=CC2)CC1)(C3=CC=C(C=4C(C=O)=CC=CC4)C=C3)=O	5.51
1237	23631173	S(CCCN1CCC2=C(CC1)C=CC(=C2)C3=NOC(=C3)C)C=4N(C(=NN4)C5=CC(OC)=CC=C5)C	8.10018
1238	1243	C=12C(CN(C)CCC1C=C(C(=C2)O)Br)C=3C=CC=CC3	5.87
1239	2913	C1(C2=C(C=CC=3C1=CC=CC3)C=CC=C2)=C4CCN(CC4)C	7.26
1240	135887934	N1C(COC2=C1C=CC=C2)=NCCCCCN3CCN(CC3)C4=NC=CC=C4	6.27
1241	146266	C=12C=C(C(=CC1CCNCC2C=3C=CC=CC3)Cl)O	5.86
1242	181743	N1(C2CC3=C(C=4C2=C(C=C(C4OC)OC)CC1)C=C5C(=C3)OCO5)C	6.07
1243	10594054	N1C(=CC2=C1C=C(C#N)C=C2)CN3CCN(CC3)C=4C(Cl)=CC=CC4	6.66
1244	9821248	C1=CC=C2NC(C=3C=CC=CC3)=C(C2=C1)C4CN(CCC4)CCC5=CC=CC=C5	6.3
1245	44436725	ClC1=CC=C(C(N2CCN(CC2)CCCCNC(=O)C3=CC=4C(C=C3)=CC=CC4)C5=CC=CC=C5)C=C1	6.23136
1246	12997412	C1=2C(C3=CC=CC=C3C1)=CC=CC2C(=O)NCCCN4CCN(CC4)C=5C=CC=CC5	6.33
1247	44412191	N1(CCN(CC1)C2=CC=CC=C2)CC3=C(N(N=C3)C4=CC=CC=C4)C	6.60206
1248	66801259	S(=O)(=O)(NCCCCN1CCN(CC1)C2=NOC=3C2=CC=CC3)C4=C5C(=CC=C4)SC=N5	6.77
1249	44353459	C1(N(C(=O)C=2C1=C(F)C=CC2)CCCCCN3CC=C(C=4C=5C(=CC=C(C5)F)NC4)CC3)=O	7.92
1250	11329254	C=1C=C2C(CCCC2=CC1)NC(=O)CCCCCN3CCN(CC3)C4=CC=CC=C4N(=O)=O	6.17
1251	11699469	C=1C2=CC=C(C1)CCC=3C=CC(=C4C=C(C(=O)NCCCCN5CCN(CC5)C6=C(C=CC=C6)OC)OC34)CC2	7.08
1252	45272537	N=1C(=CC2=NC(=C(N2C1C)CN3CCN(CC3)C4=CC=CC=C4OC)C)C	5.64
1253	10780842	C=12C3=C4C=CC=C3C[C@@H]5C1C(=CC=C2[C@H]4NC(=O)C)CCN5C	5.1
1254	10782049	C1(SCCNCCCOC=2C=CC=CC2)=CC=C(C=C1)Cl	6.45
1255	1547484	N1(CCN(CC1)C/C=C/C=2C=CC=CC2)C(C=3C=CC=CC3)C=4C=CC=CC4	6.59
1256	10254390	C=1(OC2=C(C1)C=CC=C2OC)C(NCCCCN3CCN(CC3)C4=C(C(=CC=C4)Cl)Cl)=O	6.43
1257	45269000	N1(C2=CC=C3OC=CC3=C2)CCN(CCN4CC5=CC=CC=C5C4)C1=O	6
1258	10644771	N1(C2=CC=C(C=C2)Cl)CCN(CC1)CCCCNC(C3=CC(OC)=CC=C3)=O	5.63
1259	10590717	C1=2N=C(N)SC1=CC=C3C2OCC(C3)N(CCC)CCC	6.27
1260	44436765	S1C(C(=O)NCCCCN2CCC(N(CC3=CC=CC=C3)C4=CC=CC=C4)CC2)=CC=5C1=CC=CC5	5.8041
1261	25110709	C1C2=C(C(=C(C=C2C(C3=CC=CC(=C3)C)CN(C1)C)O)O)C4=CC(=CC=C4)C	6.68
1262	21219166	N1(C=C(C2=CC=CC=C2)N=C1)C3CCN(CC3)CC4=CC=CC=C4	6.35
1263	18414156	OC=1NC2=C(N3CCN(CC3)CC4=CC=CC=C4)C=CC=C2N1	7.05899
1264	44436728	C=1(C(NCCCCN2CCN(C(C3=CC=CC=C3)C4=CC=C(C=C4)Cl)CC2)=O)SC=CC1	6.8
1265	132435	C=12C(=C(Cl)C(=C(C1)O)O)CCN(CC2C3=CC=C(C=C3)O)CC=C	6.91
1266	44335877	N1(C(CN2CCN(CC2)CC=3C(=CC(=C(C3)F)Cl)F)=O)[C@@H](CC4=C1C=CC=C4)C	5.59
1267	44353327	N1(C(C2=CC=CC=C2C1=O)=O)CCCCCN3CC=C(C4=CNC=5C4=CC=CC5)CC3	7.6
1268	13720688	C=12C(=C(F)C(=C(C1)O)O)CCN(CC2C3=CC=C(C=C3)O)CC=C	6.86
1269	44340376	C=1(C(=C2C=CC=CC2=C(C1)Br)OC)C(NC[C@H]3CN(CC4=CC=CC=C4)CC3)=O	6.38
1270	10092649	C1C(N2C(=NC=3C2=CC=CC3)O)CCN(C4CCN(CC4)CC5=CC=CC=C5C)C1	5.58
1271	11623652	C1=CC=C2NC=3CCCC(N(CCC3C2=C1)C)C4=CC=CC=C4	7
1272	13697621	C=12C(=C(C(=C(C1)O)O)Br)CCN(CC2C3=CC=CC=C3)C	6.31
1273	9888211	N1(C(C2=CC=CC=C2C1=O)=O)CCCCN3CC=C(C=4C=5C(=CC=C(C5)F)NC4)CC3	7.8
1274	4168	C1(=C(C=C(C(=C1)Cl)N)OC)C(=O)NCCN(CC)CC	7.38
1275	21186194	C=1(N2CCN(CC2)CC3=CC(C4=C(OC)C=CC=C4)=CC=C3)N=CC=CN1	6.44
1276	10824155	C(C#C)(C#C)=C1CCC(CC1)N(CCC)CCC	4.92
1277	44591099	C1CCN(CC1)CCCOC2=CC=C(C=C2)CN(CCC=C3C4=C(CCC5=C3C=CC=C5)C=CC=C4)C	7
1278	1218	C=12C(=C(C(=C(C1)O)O)Cl)CCNCC2C=3C=CC=CC3	6.51
1279	23630998	C=1C(=CC2=C(CCN(CC2)CCCSC3=NN=C(C4=CC=5N=C(C(=NC5C=C4)C)C)N3C)C1)C6=NOC(=C6)C	5.2
1280	11191128	C=1C=C2C(CCCC2=CC1)NC(=O)CCCCCN3CCN(CC3)C=4C=CC=CC4O	6.01
1281	10737150	N1(C2=CC=C(C=C2)Cl)CCN(CC1)CCCCC=3C=C(OC)C=CC3	5.56
1282	44431670	C(N1C2=CC=CC=C2SC3=C1C=C(C=C3)C(F)(F)F)C4=CC=C(C=C4)CN5C6=CC=CC=C6SC7=C5C=C(C=C7)C(F)(F)F	4.82
1283	44582491	C1=CC2=C(C=C1)CCCN(C2=O)CCCN3CCN(CC3)C4=CC=CC=C4OC	6.1
1284	10571274	O(C1=C(C2=C3C4=C5[C@H](N(CCC5=CC=C4)C)CC3=CC=C2)C(OC)=CC=C1)C	5.6925
1285	11611862	O(C=1C(N2CCN(CC2)CCCCNC(=O)C=3OC4=C(C3)C=CC=C4OC)=CC=CC1)C	6.43297
1286	57395043	C=1C(=C(CO)C=C([C@H](CNCCC=2C=CC(=CC2)CNCCC3=CC=CC=C3)O)C1)O	5.1
1287	44438232	C=1C=CC=2NN=C(C2C1)CN3CCC(CC3)(C4=CC=C(C=C4)Cl)O	6.26
1288	10736014	[C@@H]12C3=C(C=CC=C3CCN1C)C=4C(C2)=CC=CC4C=5C(OC)=CC=CC5	5.88
1289	44404440	C1(=NSC2=C1C=CC=C2)N3CCN(CC3)CCC=4C=5NC(=O)C(CC5C=CC4)C	7.14
1290	10907460	C(N1CCN(CC1)CCCC(C2=CC=C(C=C2)F)C=3C=CC(=CC3)F)(=O)NCCC4=CC=C(C=C4)OCC	5.54
1291	44336062	N1(C(CN2CCN(CC2)CC=3C=CC(=CC3)Cl)=O)[C@H](CC4=C1C=CC=C4)C	5.03
1292	25139180	C1(=CC=C(C=2C=CC=CC2)C=C1)C(=O)NCCCCN(C3CC=C(CC3)C#CC4=CC=CC=C4)CCC	5.33
1293	44394666	C(N[C@@H]1CN(CC=2C=CC=CC2)CC1)(C=3C=CC(C4=CSC=C4)=CC3)=O	6
1294	14950449	O=C(N)C=1NC2=C(C=3C[C@H](N(CC4CC4)CCC)CCC3C=C2)C1	6.41005
1295	53317208	N1(C=C(N=N1)CCCCN2CCN(CC2)C=3C=CC=CC3OC)CCCOC4=CC=CC5=C4C6=CC=CC=7CCN(C(C76)C5)CCC	6.69
1296	45272411	N1(C=2C=C3C=CN(C3=CC2)C(C)=O)CCN(CCN4CC5=CC=CC=C5C4)C1=O	5
1297	14977566	S(C(F)(F)F)(OC1=C2C(CCC(C2)NCCC)=CC=C1)(=O)=O	6.97
1298	12928483	C=12C(C3=CC=CC=C3)CNCCC1C=CC(=C2)O	5.36
1299	9828617	S(=O)(=O)(C1=CC=2CCN(CCC3CCC(NC(=O)C4=CC(=CC=C4)C=5N=C(ON5)C)CC3)CCC2C=C1)C	6.40012
1300	13922231	O(C=1C=2C=3C=4[C@H](N(CCC4C=CC3)CCC)CC2C=CC1)C	6.08302
1301	90644929	ClC1=C(N2CCN(CC2)C[C@@H](F)CCNC(=O)C=3OC=4C(C3)=CC=CC4)C=CC=C1Cl	5.60206
1302	3691783	C1=CC=CC=C1C=2NC=C(CN3CCN(CC3)C4=CC=CC=C4)N2	6.6
1303	11133309	C(C1=CC(=CC=C1)S(=O)(=O)C2CCN(CC2)CCC=3C(=CC(=CC3)F)F)(=O)N	6.19
1304	44404443	S1N=C(N2CCN(CC2)CCC3=C4N(C(=O)CC(C4=CC=C3)C)C)C5=C1C=CC=C5	7.09151
1305	9104271	ClC1=CC=C(CN2CCN(CC2)CC(=O)N3CCC=4C3=CC=CC4)C=C1	6.16115
1306	9844106	N1(C(C2=CC=CC=C2C1=O)=O)CCCN3CC=C(C=4C=5C(=CC=C(C5)F)NC4)CC3	7.7
1307	44454458	C=1C=CC2=C(C1C=3N(C(SCCCN4CCC=5C(=C(C6=C(C5)N=C(O6)C(C)(C)C)Br)CC4)=NN3)C)C=CC(C)=N2	6.2
1308	53248346	ClC1=C(N2CCN(CC2)CCCCN(CC3=CC4=C(C=5C(C4)=CC=CC5)C=C3)CCC)C=CC=C1Cl	6.57025
1309	10494394	C=1C(OCCCNCCOC=2C=CC(=CC2)C)=CC=CC1C	6.53
1310	19881394	C=1(C=CC=C(C1)CCN(CCCCC)CCC2=CC=CC=C2)O	5.85
1311	10470579	C=12N=C(O)NC1C=CC3=C2O[C@H](CNCC4=CC=CC=C4)CC3	7.17
1312	10044835	N1(C2=CC=C(C=C2)Cl)CCN(CC1)CCCC(C3=CC(OC)=CC=C3)=O	5.59
1313	2160	C1(C2=C(CCC=3C1=CC=CC3)C=CC=C2)=CCCN(C)C	6.71
1314	11154178	C1(=CC2=C([C@H](CN(C)CC2)C=3C=CC(=CC3)CN(C4CCC4)C(C)=O)C=C1O)Cl	6.8
1315	10430685	C1(=NOC=2C1=CC=CC2)N3CCN(CC3)CCCCCC(C4=C(O)C=CC=C4)=O	6.61
1316	44593524	C1=C(C=C2C3=C1C4=C(C=CC=C4OC(CCCC)=O)C[C@H]3N(CC2)C)OC	4.5
1317	10615787	C=1(Cl)C=CC(=CC1)OCCNCCCSC=2C=CC=CC2	6.64
1318	10760638	N1(C2=C(C#N)C=CC=C2)CCN(CC1)CNC(C3=CC=C(C=C3)Cl)=O	6.22
1319	11559589	C(N[C@@H]1CN(CC=2C=CC=CC2)CC1)(C=3C=CC(C=4SC=CC4)=CC3)=O	6.01
1320	10515835	C1=2C3=C4C(CCN[C@@H]4CC1=CC=C(C2OC)C)=CC=C3	5.33
1321	44394675	O=C(NC1CCN(C1)CC2=CC=CC=C2)C=3C=CC(=CC3)C=4C=CC(=CC4)C=O	5.4318
1322	44436599	ClC1=C(N2CCN(CC2)CCNC(=O)C3=CC(=CC=C3)C#CC4=CC=CC=C4)C=CC=C1Cl	5.92082
1323	6852376	C12=CC(O)=C(C=C1CCNC[C@@H]2C3=CC=CC=C3)O	5.33
1324	10137322	ClC=1C=CC(C(=O)CCCN2CCC(CC2)C=3C=C(NC(=O)C(C)C)C=CC3)=CC1	6.21467
1325	15817168	O(CCCN1CCN(CC1)C2=CC=C(OC)C=C2)C=3C=CC(=CC3)C=4NC5=C(N4)C=CC=C5	6.53313
1326	135887940	O(C=1C(N2CCN(CC2)CCCN=C3NC4=C(OC3)C=CC=C4)=CC=CC1)C	6.55284
1327	22727323	N(C=1C=C(C2=NOC(=C2)CCCCN3CCN(C4=C(OC)C=CC=C4)CC3)C=CC1)(=O)=O	6.53
1328	17755991	C1CNCCC=2C=CC=CC2CC=3C(=CC(=CC3)O)C1	6.07
1329	44454685	C1CN(CC2=CC=CC(=C2)OCCF)CCN1C=3C=CC(=CC3)Cl	6.23
1330	12668019	C=12C(=C(Cl)C(=C(C1)O)O)CCNC[C@@H]2C3=CC=CC=C3	5.1
1331	11606435	C=1C=CC2=C(C1C=3N(C(SCCCN4CCC=5C(CC4)=CC6=C(C5)N=C(O6)C(F)(F)F)=NN3)C)C=CC(C)=N2	6.2
1332	11627879	C=1C=CC2=C(C1C=3N(C(SCCCN4CCC=5C(CC4)=CC=6OCC(N(C6C5)C)=O)=NN3)C)C=CC(=N2)C	5.6
1333	10993488	N1(C(C(C2=CC=CC=C2)=CC1=O)=O)CCCCN3CCN(CC3)C4=C(OC)C=CC=C4	6.48
1334	44394590	C(N[C@H]1CN(CC=2C=CC=CC2)CC1)(C=3C=CC(C4=CSC=C4)=CC3)=O	6.05
1335	10667579	C=1(N(C(C)=C(N1)C2=CC=CC=C2)C3CCN(CC3)CC4=CC(Cl)=CC=C4)O	5.89
1336	44340919	C(C(N(C1CCN(CC1)CC2=CC=CC=C2)C)=O)#CC=3C=CC=CC3	5.31
1337	10251795	C1C(N2C(=NC=3C2=CC=CC3)O)CCN(C4CCN(CC4)CC5=CC=CC=C5Cl)C1	5.69
1338	44363676	N1(C=2C(OC)=CC=CC2)CCN(CC1)CCC(NC3CC=4C=C(OC)C=CC4CC3)=O	6.19
1339	44324084	C1(=C(C2=CC=CC=C2N1)CCN3[C@@H](COC)CCC3)C4=CC=CC=C4	5.52
1340	17755866	C1CC=2C(CC3=C(C=CC=C3)CCN(C1)C)=CC=C(C2)O	6.29
1341	19370371	O=C1N(CCCCN2CC3N(CC2)C=4C(CC=5C3=CC=CC5)=CC=CC4)C(=O)C=6C1=CC=CC6	6.09259
1342	45481888	C1C2=C(C=C(O)C(O)=C2)C(CN(C1)CCCC=3N=NN(C3)CCCN4CCN(CC4)C5=CC=CC=C5OC)C6=CC=CC(=C6)C	6.94
1343	10691523	N1N=C(C2=CC=C(C=C2)Cl)C=C1C3CCN(CC3)CC=4C(Cl)=CC=CC4	6.15
1344	10590285	C1(=CC=C(C=C1)C)OCCNCCCOC2=CC=C(C=C2)C	6.56
1345	23625242	C1=C(C)C2=NC(=CN2C=C1)C3=CC=C(OCCCN4CCN(CC4)C5=CC=CC(=C5Cl)Cl)C=C3	6.9
1346	3156990	O=CC=1N(C2CCN(CC2)CC3=CC=CC=C3)C=CC1	5.85387
1347	42273326	N1(CCN(CC1)C2=C(C=CC=C2)OC)CCCNC(C=3C=CC4=CC=CC=C4C3)=O	5.93
1348	11144835	C=1(C(N2CCN(CC2)CCCCCNC(C3=CC(OC)=CC=C3)=O)=CC=CC1Cl)Cl	5.81
1349	71463197	S1C(C2CCN(CC2)CCC)=CC=3C1=CC=CC3	6.24109
1350	45271499	C1=CC=C2CN(CC2=C1)CCN3CCN(C3=O)CC4=CC(=CC=C4)Cl	6.3
1351	11497680	C=1C=C2C(=C3C1CCN(CCCSC4=NN=C(C=5C=CC=C6C5C=CC(=N6)C)N4C)CC3)N=C(O2)C(F)(F)F	6.1
1352	15111049	C=12C=C(C(=CC1CCNCC2C=3C=CC=CC3)Br)O	5.24
1353	10961938	C=1C=C2C(=C(C=CC2=CC1)C(NCCCCN3CCN(CC3)C4=C(C(=CC=C4)Cl)Cl)=O)OC	6.08
1354	24823921	BrC1=NC(N2CCN(CC2)CC3=C4N(N=C3)C=CC=C4)=CC=C1	6.82391
1355	12313091	C=1C2=C(C=C3C1[C@H]4N(CC3)CC5=C(C4)C=CC(=C5O)OC)OCO2	5.55
1356	10708280	O(CCCNCCOC1=CC=C(C=C1)C)C2=CC=CC=C2	6.57001
1357	5002	S1C=2C(C(N3CCN(CC3)CCOCCO)=NC=4C1=CC=CC4)=CC=CC2	7.16
1358	53363110	O(C=1C(N2CCN(CC2)CC3=CC(OC)=C(OCCCCC=4N=NN(CCCC)C4)C=C3)=CC=CC1)C	7.284
1359	45268987	C1=CC=C2CN(CC2=C1)CCN3CCN(C3=O)C4=CC(=C(C=C4)F)C#N	6.1
1360	22727332	N=1OC(=CC1/C=C/C2=CC=CC=C2)CCCCN3CCN(C4=C(F)C=CC=C4)CC3	6.23
1361	71450213	C=1(C=CC=C(C1)CCN(CCCC)CCC2=CC=CC=C2)O	5.91
1362	10518820	[C@@H]12C3=C(C=CC=C3CCN1C)C4=C(C2)C=CC(C(=O)C)=C4OC	5.53
1363	10572985	N1(C=2C=CC(=CC2)Cl)CCN(CC1)CCCC3C=4C(=CC=C(C4)OC)CCC3	6.01
1364	9948461	N(CCCOC1=CC=CC=C1)CCCC=2C=CC=CC2	6.28
1365	11720838	C=1C=CC2=C(C1C=3N(C(SCCCN4CCC=5C(CC4)=CC6=C(C5)N=C(O6)C(C)(C)C)=NN3)C)C=CC(C)=N2	6
1366	71454275	C=1(N(C2=C(N1)C=C(C=C2)Cl)C3CCN(CC3)CCC)O	6.43
1367	10522334	C=12C(=NNC1C3=CC=CC=C3)C4(CCN(CC4)CCC5=CC=CC=C5)CC2	6.16
1368	53248394	ClC1=C(N2CCN(CC2)CC(O)CCN(CC3=CC4=C(C=5C(C4)=CC=CC5)C=C3)C)C=CC=C1Cl	6.06098
1369	44454401	C=1C=CC2=C(C1C=3N(C(SCCCN4CCC=5C(=C(C6=C(C5)N=C(O6)C(C)(C)C)C)CC4)=NN3)C)C=CC(C)=N2	6
1370	70696741	C=1C2=C(C=C3CCN4[C@H](C31)CC5=C(C4)C=CC(=C5)OC)OCO2	4.47
1371	76311289	[C@@H]12C=3C(=CC=CC3CCN1C)C=4C(C2)=CC=C(OCCCNC(CCCCCNC(OC(C)(C)C)=O)=O)C4O	6.58
1372	21219167	N=1N(C(C)=C(N1)C2=CC=CC=C2)C3CCN(CC3)CC=4C=CC=CC4	5.8
1373	44381424	N1=C(NCC[C@@H](N2CCN(CC2)C3=CC=CC=C3)C1)C4=CC=CC=C4	5.38
1374	70692651	C1(=C(OCC2=CC=CC=C2)C=C3[C@H]4N(CCC3=C1)CC=5C=CC(=CC5C4)OC)OC	4.75
1375	10905940	C=1(C(N2CCN(CC2)CCCNC(C3=CC(OC)=CC=C3)=O)=CC=CC1Cl)Cl	5.95
1376	44409913	C=1C(N(C=C(C1)C(F)(F)F)CCCCN2CCN(C=3C=C(N=C(N3)C(C)(C)C)C(F)(F)F)CC2)=O	6.4
1377	44454192	C1=CC=C2C(=C1C=3N(C(SCCC(N4CCC=5C(CC4)=CC6=C(C5C)OC(=N6)C)C)=NN3)C)C=CC(C)=N2	6
1378	49850874	C=1C(N2CCN(CCC3=CC(=CC=C3)NC(C4=CC=CC=C4)=O)CC2)=C5C=CC(=NC5=CC1)C	6.4
1379	53362719	C1=CC2=C3[C@@H](CC4=CC=CC(=C4C3=C1)N)N(CC2)CCC	6.45
1380	49782837	C=1C=2CCC=3C(=CC(=CC3)CCC(C1)=CC2)C(CCCN4CCN(C5=CC=C(C=C5)Cl)CC4)=O	6.36
1381	44447002	C1=CC=2C(=NSC2C=C1)N3CCN(CC3)CCC4=CC=C5C(=C4)C(CC5)NC(=O)CC	7.47
1382	11431530	C1=CC=C2CCCC(C2=C1)NC(=O)CCCCCN3CCN(CC3)C4=CC=CC=C4	6
1383	57401435	C=1C(=C2C(C=CC(=N2)O)=C(C1)[C@@H](O)CNCCC=3C=C(CNCCC4=CC=CC=N4)C=CC3)O	5
1384	3964	C1(=NC2=C(C=CC=C2)OC=3C1=CC(=CC3)Cl)N4CCN(CC4)C	7.68
1385	44315580	N1(CC2=CC=CC=C2)CCC(CC1)COC/C=C/C3=CC=C(C=C3)F	5.66
1386	10017758	C1(=CC2=C(CC3=C1C=CC=C3)C=CC=C2)C4=CCN(CC4)CC	7.36
1387	71451454	O=S(=O)(NCC1CCN(CC1)CCOC2=CC=CC(=C2)F)C=3SC=CC3	5.98
1388	10832895	C=1(C(=O)NCCN2CCN(CC2)C3=C(OC)C=CC=C3)C(OC)=CC=CC1	6.09
1389	44335972	N1(C(CN2CCN(CC2)CCC=3C=CC(=CC3)Cl)=O)C(CC4=C1C=CC=C4)C	5.28
1390	10041887	C1(C2(CCC3=C1C=CC=C3)CCN(CC4=CC=C(F)C=C4)CC2)=O	5.94
1391	44214766	C(NC1CN(CC2=CC=CC=C2)CC1)(C3=CC=C(C=4SC=CC4)C=C3)=O	6.08
1392	941361	N1(C(C=2C=CC(=CC2)F)C=3C=CC(=CC3)F)CCN(CC1)C/C=C/C4=CC=CC=C4	6.93
1393	9904074	N1=C(SC2=C1C=C3C(CC(C3)N(CCC)CCC)=C2)N	7.57
1394	51354279	FCCC=1C=CC(C(=O)NC/C=C/CN2CCN(CC2)C=3C(OC)=CC=CC3)=CC1	6.88273
1395	70682087	C=1(OC)C=C2C([C@H]3N(CC2)CC=4C(=CC(OC)=CC4C3)OC)=C(OC)C1OCC5=CC=CC=C5	5.07
1396	44335800	N1(C(CN2CCN(CC2)CC3=CC=C(C=C3)OC)=O)C(CC4=C1C=CC=C4)C	5.68
1397	44436747	C1=CC=C2C(=C1)N3CCN(CC3C4=C(C=CC=C4)C2)CCCCNC(=O)C=5SC6=C(C5)C=CC=C6	5.31
1398	71360	N1=C(C=2C=CC(=CC2O1)F)C3CCN(CC3)CCCOC4=C(C=C(C=C4)C(=O)C)OC	6.96
1399	44305180	C=1(C=2C=3C[C@@H](N(CCC)CCC)CCC3C=CC2NC1)C(=O)C	6.37
1400	44335746	N1(C(CN2CCN(CC2)CC3=CC(F)=CC(=C3)F)=O)C(CC4=C1C=CC=C4)C	5.52
1401	44578976	C1C(N2C(O)=NC=3C2=CC=CC3)CCN(C4CCN(CC4)CC5=CC=CC=C5N(=O)=O)C1	5.95
1402	11661609	BrC=1C=2N(C=C(N2)CN3CCN(CC3)C=4C(OC)=CC=CC4)C=C(C1)C	6.82391
1403	11036563	C1(S(=O)(=O)C=2C(=CC=CC2)C#N)CCN(CCC3=CC=C(C=C3F)F)CC1	6.17
1404	44380921	C1(C(NC[C@H]2CN(CC3=CC=CC=C3)C[C@@H]2CCC)=O)=C(C=C(C(=C1)Cl)NC)OC	6.27
1405	23630505	C=1C(=CC=2CCN(CCC2C1)CCCSC3=NN=C(N3C)C(C)C)C4=NOC(=C4)C	6.2
1406	71109804	C=1C2=C(C=C3C1[C@H]4N(CC3)CC=5C(C4)=CC=C(C5OC)O)CCO2	5.25
1407	44336005	N1(C(CN2CCN(CC2)CC3=CC=C(C=C3)Cl)=O)C4=C(C=C(C=C4)F)CCC1C	5.65
1408	3468	C1(=C(C=2C=CC(=CC2)N(C)C)C3=CC=C(N(C)C)C=C3)C=CC(=[N+](C)C)C=C1	5.98
1409	24879008	C=1C(=C(CCN(C)CCN2CCCC2)C=CC1)OC(F)(F)F	6.29
1410	10359736	N1(C2=CC=C(C=C2)Cl)CCN(CC1)CCNC(C(CC)(C)C)=O	5.6
1411	18993044	O(CCCN1CCN(CC1)C2=NC=CC=N2)C=3C=CC(C=4NC=5C(N4)=CC=CC5)=CC3	6.57025
1412	10547607	C=1(N(C(C)=C(N1)C2=CC=CC=C2)C3CCN(CC3)CC4=CC(OC)=CC=C4)O	6.05
1413	13994412	[C@@H]12C3=C(C=CC=C3CCN1C)C=4C(C2)=CC=CC4OC	6.26
1414	11527195	C1=CC=C2C(=C1C=3N(C(SCCC(N4CCC=5C(CC4)=CC6=C(C5Br)OC(=N6)C)C)=NN3)C)C=CC(C)=N2	5.8
1415	11349635	SC=1NC2=CC(OCCN3CCN(CC3)C4=CC=C(OC)C=C4)=CC=C2N1	6.97881
1416	21186143	C=1(N2CCN(CC2)CC3=CC(C4=CC(OC)=CC=C4)=CC=C3)N=CC=CN1	6.31
1417	10734727	C=1(Cl)C=CC(=CC1)OCCNCCCOC2=CC=C(C=C2)F	6.61
1418	9796720	C=1(NC2=CC=C(C=C2C1)F)CN3CCN(CC3)C=4N=CC=CC4	6.92
1419	50898778	C1=CC=C2N3C(OCCC3)=C(C2=C1)C(NCC4CCN(CC4)CCCCCC(=O)O)=O	5
1420	443422	C=1C2=C(C=C3CCN4[C@@H](C31)CC5=C(C(=C(C=C5)OC)OC)C4)OCO2	4.56
1421	90644063	FC1=CC=C(CCCCN2CCN(CC2)C=3N=CC(=CC3)C)C=C1	5.73025
1422	15232472	C=1(C(=C2C=CC=CC2=C(C1)Br)OC)C(=O)NCCN3CCN(CC3)C=4C(OC)=CC=CC4	6.52
1423	1242	C12=CC(=C(C=C1CCNCC2C3=CC=CC=C3)O)O	6.8
1424	11689612	O(C=1C(N2CCN(CC2)CC=3N=C4N(C3)C(N5N=CC=C5)=CC=C4)=CC=CC1)C	6.55284
1425	9821803	C(NC1CN(CC2=CC=CC=C2)CC1)(C3=CC=C(C=C3)C4=CC=C(C=C4)Cl)=O	5.59
1426	10780510	O(CCNCCCOC1=CC=CC=C1)C2=CC(=C(C=C2)C)C	6.84001
1427	16665071	N1(C=2C=CC(=CC2C3=C1CC4=C(CCN(C)CC3)C=CC=C4)OC)C	8.77
1428	11708363	N12C(C[C@@H](CC1)N(CCC)CCC)=CC=N2	4.28
1429	70690498	C1(=CC(=C2[C@H]3N(CCC2=C1)CC4=C(C=C(C=C4OC)OC)C3)OC)OC	5.6
1430	10786367	N1N=C(C2=CC=C(C=C2)Cl)C=C1C3CCN(CC3)CC=4C=C(Cl)C=CC4	6.24
1431	10732337	[C@@H]12C3=C(C=CC=C3CCN1C)C=4C(C2)=CC=C(C=C)C4OC	5.76
1432	9948965	N(CCCOC=1C=CC=CC1)CCCC2=CC=C(C=C2)C	6.44
1433	56944082	ClC=1C=C(S(=O)(=O)NCCCCN2CCN(CC2)C3=NOC4=C3C=CC=C4)C=CC1F	7.11351
1434	46231541	C=1(C(O)=CC2=C(C1)CCN(C[C@@H]2C3=CC=C(C=C3)CNC4CCC4)C)Cl	5.7
1435	56944287	S(=O)(=O)(NCCCCN1CCC(CC1)C2=NOC=3C2=CC=C(F)C3)C4=CC=C(OC(F)(F)F)C=C4	7.19382
1436	17755868	C1CC2=CC(=CC=C2CC3=C(CCCN(C1)C)C=CC=C3)O	6.42
1437	70687910	N(C(=O)NC1=CC=CC=N1)C2=CC(=CC=C2)CCN3CCN(CC3)C=4C=CC=CC4	6.44
1438	51354275	S1C=C(C=2C=CC(C(=O)NC/C=C/CN3CCN(CC3)C=4C(OCCF)=CC=CC4)=CC2)C=C1	7.15181
1439	10542345	C=1(SCCNCCCOC=2C=CC=CC2)C=CC(=CC1)C	6.65
1440	21186148	N1(C=2N=CC=NC2)CCN(CC1)CC3=CC(C4=CC=C(C=C4)F)=CN=C3	6.35
1441	42266865	O(C=1C(N2CCN(CC2)CCNC(=O)C3=CC=4C(C=C3)=CC=CC4)=CC=CC1)C	6.05061
1442	24823922	FCCOC=1C(N2CCN(CC2)CC3=C4N(N=C3)C=CC=C4)=CC=CC1	6.82391
1443	36791366	C=1C2=C(C=C3C1[C@@H]4N(CC3)CC=5C(C4)=CC=C(C5OC)O)OCO2	4.83
1444	44335678	N1(C(CC2CCN(CC2)CC=3C(F)=CC=CC3)=O)C(CC4=C1C=CC=C4)C	5.85
1445	44412468	N1(CCN(CC1)C2=CC=CC=C2)CC3=CN(N=C3)C4=NC=CC=C4	6.72125
1446	10950176	C=1(C(N2CCN(CC2)CCCCNC(C3=CC(OC)=CC=C3)=O)=CC=CC1Cl)Cl	5.85
1447	16756641	O(C1=CC=C(CN2CCC(CC2)C=3C=C(NC(=O)C(C)C)C=CC3)C=C1)C4=CC=CC=C4	6.92082
1448	12050201	C1(=NC(CNC2CCN(CC2)CC3=CC=CC=C3)=CS1)C=4C(=CC=C(C4)Br)OC	6.98
1449	90645299	ClC1=CC=C(C2(O)CCN(CC2)CCNC(=O)C=3SC=4N=C(C=C(C4C3N)C)C)C=C1	6.04096
1450	44454709	C1CN(CCN1C2=C(C=CC=C2)OC)CC3=CC(=C(C=C3OCCF)OC)OC	7.03
1451	44447067	C1=CC=2C(=NSC2C=C1)N3CCN(CCC4=CC5=C(C=C4)C(CC5)NC(C6CC6)=O)CC3	6.57
1452	10315310	C=1(Cl)C=CC(=CC1)OCCNCCCOC=2C=CC=CC2	6.64
1453	54580387	ClC1=C(N2CCN(CC2)CCCCN(CC=3C=4C(SC3)=CC=CC4)CCC)C=CC=C1Cl	6.79048
1454	9843032	N1(C(CN2CCN(CC2)CC=3C=CC(=CC3)Cl)=O)C4=C(C=CC=C4)C(C1)C	5.36
1455	11431895	C=12C=3C(=CC=CC3)CC1C=CC(C(=O)NCCCCN4CCN(CC4)C5=C(C(Cl)=CC=C5)Cl)=C2	6.66
1456	22727324	N1=C(C=C(O1)CCCCN2CCN(C3=C(OC)C=CC=C3)CC2)C=4C=CC(=CC4)F	6.49
1457	23625244	C1=CC2=NC(=CN2C=C1C)C3=CC=C(C=C3)OCCCCN4CCN(CC4)C5=CC=CC(=C5Cl)Cl	6.83
1458	90644075	S(=O)(=O)(NCCCN1CCN(CC1)C2=NOC3=C2C=CC=C3)C4=CC=C(OC(F)(F)F)C=C4	7.20066
1459	1225	C=12C(=C(C(=C(C1)O)O)Cl)CCN(CC2C3=CC=CC=C3)CC=C	7.26
1460	11682812	O(C=1C(N2CCN(CC2)CC=3N=C4N(C3)C=C(C=C4N5N=CC=C5)C)=CC=CC1)C	6.55284
1461	10252580	N=1C(N(C=CC1)CCCCN2CCN(CC2)C=3C=C(N=C(N3)C(C)(C)C)C(F)(F)F)=O	6.35
1462	10851078	C1(=CNC2=C1C=CC=C2)CN3CCC(CC3)C4=CC=CC=C4	6.96
1463	10925892	C12(CC=3C=CC=CC3CC1)CCN(CCC4=CC=C(C=C4F)F)CC2	6
1464	44335835	N1(C(CN2CCN(CC2)CC3=CC=C(C(F)(F)F)C=C3)=O)[C@@H](CC4=C1C=CC=C4)C	5.23
1465	10642239	N1(C2=C(OC)C=CC=C2)CCN(CC1)CNC(C3=CC(Cl)=CC=C3)=O	6.35
1466	137161208	C12=C(NC3=CC=CC=C3N=C1N4CC[N+](CC4)(O)C)SC(=C2)C	6.92
1467	10073194	N1=C(C=C(O1)CCCCN2CCN(C3=C(OCC)C=CC=C3)CC2)C4=CC(=C(C=C4)OC)OC	6.92
1468	71583848	N1(CCN(CC1)C2=CC=CC=C2)CC3=CN(N=C3)C4=C5CCC6=CC=C(CCC(=C4)C=C5)C=C6	7.48149
1469	44427826	C=1C=CC(=C(C1)OC)N2CCN(CC2)C/C=C/CNC(=O)C3=CC4=C(C=C3)C5=C(C4)C=CC=C5	7.32
1470	44404457	C1(=NSC2=C1C=CC=C2)N3CCN(CC3)CCC=4C5=C(C(C)(C)CCN5)C=CC4	7.23
1471	90644057	FC(F)(F)C1=CC=C(OCCCN2CCN(CC2)C3=NC=CC=C3)C=C1	5.96178
1472	72301	C1=C(C(=C2CN3[C@@H](CC2=C1)C4=C(CC3)C=C(C(=C4)OC)OC)OC)OC	5.6
1473	49850570	C1=C(N2CCN(CC2)CCC=3C=C(C=CC3)NC(=O)NCC)C=4C=CC(=NC4C=C1)C	6.5
1474	10501113	C=1(C(=O)NCCN2CCN(CC2)C3=C(OC)C=CC=C3)C(=CC=C(C1)OC)OC	6.6
1475	44323978	C=12C(N3CCN(CC3)CC4=CC=CC=C4)=C(Cl)C=CC1NC=C2	7.09
1476	66801018	S(=O)(=O)(NCCCCN1CCN(CC1)C2=NOC=3C2=CC=CC3)C4=C(C5=C(S4)C=CC(=C5)F)C	7.34
1477	15115513	C12(C3=C(C=C(NC(NC4=CC=C(C=C4)CCN([C@H]5CC6=CC=CC(=C6CC5)O)CCC)=S)C=C3)C(O1)=O)C7=C(C=C(C=C7)O)OC8=C2C=CC(O)=C8	6.96
1478	10249134	N1(C(C2=CC=CC=C2C1=O)=O)CCCN3CCN(CC3)C4=C(OC)C=CC=C4	6.52
1479	10637496	[C@@H]12C3=C(C=CC=C3CCN1C)C=4C(C2)=CC=C(CC)C4OC	6.39
1480	44335853	N1(C(CN2CCN(CC2)CC3=CC=C(C(F)(F)F)C=C3)=O)C(CC4=C1C=CC=C4)C	5.28
1481	70684207	C1(=C(C=C2C3CC4=C(CN3CCC2=C1)C(=CC(=C4)C)C)OC)OC	5.53
1482	44335847	N1(C(CN2CCN(CC2)CC3=CC=C(C=C3)C)=O)[C@H](CC4=C1C=CC=C4)C	5.63
1483	10806501	N1N=C(C=2C=CN=CC2)C=C1C3CCN(CC3)CCC=4C=CC=CC4	5.89
1484	10450758	C1(C2=C(C=C(C=C2)Cl)CCC13CCN(CC3)CCC=4C=CC=CC4)=O	5.96
1485	44447028	S1N=C(N2CCN(CCC3=CC=4C(NC(=O)CCC5=CC=CC=C5)CCC4C=C3)CC2)C6=C1C=CC=C6	7.48149
1486	10665101	N1(C2=C(Cl)C=CC=C2)CCN(CC1)CNC(C3=CC(C)=CC=C3)=O	6.33
1487	45380179	C=1(C=CC=C(C1)S(C)(=O)=O)N2CCN(CC2)CC3=CC=CC=C3	6.37
1488	23625706	C1=C(C2=NC(=CN2C=C1)C3=CC=C(C=C3)OCCCCN4CCN(CC4)C5=CC=CC=C5OC)C	6.8
1489	44340186	C1(C(N[C@@H]2CN(CC3=CC=CC=C3)CCC2)=O)=C(C=C(C(=C1)Cl)N)OC	5.96
1490	135446209	C1=CC2=C(C=C1)NC3=C(C=C(S3)C)C(N4CCNCC4)=N2	8.05
1491	49782841	S1C(C(=O)NCCCCN2CCN(CC2)C3=C4CCC5=CC=C(CCC(=C3)C=C4)C=C5)=CC=6C1=CC=CC6	7.08092
1492	45268999	N1(C2=CC=C3SC(=NC3=C2)C)CCN(CCN4CC5=CC=CC=C5C4)C1=O	5
1493	44457652	C1(=C2C(N(C)CCO2)=CC(=C1)Cl)C(NC[C@H]3N(CCC4=CC=CC=C4)CCC3)=O	6.1
1494	44336055	N1(C(CN2CCN(CC2)CC=3C=CC(=CC3)Cl)=O)C4=C(C=CC=C4)CCC1C	5.38
1495	72736197	O=C(NC1CCC(CC1)CCN2CCC=3C(C2)=CC=CC3)C	5.22
1496	44269825	C1(=C(N=C(N=C1Cl)C)N2CCN(CC2)C)SC=3C=CC(=CC3)Cl	7.21
1497	17756102	C1CC=2C=C(C=CC2CC3=C(CCCN(C)C1)C=CC=C3)OC	6.76
1498	21186098	C=1(N2CCN(CC2)CC3=CC(C4=C(F)C=CC=C4)=CC=C3)N=CC=CN1	6.6
1499	11685267	C1=CC=C2C(=C1C=3N(C(SCCCN4CCC=5C(CC4)=CC6=C(C5)N=C(O6)CC7CC7)=NN3)C)C=CC(C)=N2	6.2
1500	16756642	C=1C=C(C=CC1Cl)OC2=CC=C(C=C2)CN3CCC(CC3)C=4C=C(C=CC4)NC(C(C)C)=O	6.96
1501	53248345	N(CC1=CC=C2C(=C1)CC3=C2C=CC=C3)(CCCCN4CCN(CC4)C=5C=CC=CC5OC)CCC	6.71
1502	44454340	C1=CC=C2C(=C1C=3N(C(SCCC(N4CCC=5C(CC4)=CC6=C(C5)C(N(C6)C)=O)C)=NN3)C)C=CC(C)=N2	6
1503	44336109	N1(C(CC2CCN(CC2)CC=3C(=CC(=CC3)F)Cl)=O)C(CC4=C1C=CC=C4)C	6.29
1504	9859120	C1=CC=C(C(=C1)N2CCN(CC2)C)OC	6.58
1505	9800010	C1=2C=C(C(=O)OC)NC1=CC=C3OCC(OC23)CNCCCC4=CC=CC=C4	7.8
1506	72164300	ClC1=C(N2CCN(CC2)CC=3C=4C(C=CC3)=CC=CC4)C=CC=C1Cl	6.45469
1507	11048899	N1(C2=C(OC)C=CC=C2)CCN(CC1)CC=3C=CC(CNC(C4=CC=5C(=CC=CC5)C=C4)=O)=CC3	6.7
1508	76322142	O(C=1C(N2CCN(CC2)C/C=C/CNC(=O)C=3C4=C(NC3)C=CC(OC)=C4)=CC=CC1)C	7.93181
1509	9817253	C1(=NC=2C(OCCNCC3=CC=CC=C3)=CC=CC2N1)O	8.41
1510	5312148	S(=O)(=O)(N([C@@H](CCN1CCC(CC1)C)C)C)C=2C=C(C=CC2)C	5.40001
1511	71722301	OC1=C2C3=C4[C@H](N(CCC4=CC=C3CC5=CC=C(N(C)C)C=C5)C)CC2=CC=C1O	7.10237
1512	45273293	C=1C=C(N2CCN(CCN3CCN(CC3)C(C)C)C2=O)C=C(C1F)C#N	5
1513	44276050	N1=C(C=C(O1)CCCCN2CCN(C3=C(OCC)C=CC=C3)CC2)C=4C=CC=CC4	6.47
1514	11574902	C=1C(=CN2C=C(N=C2C1)CN3CCN(CC3)C4=CC=CC=C4OC)Br	6.89
1515	851833	ClC1=C(N2CCNCC2)C=CC=C1Cl	6.86233
1516	11578028	C1=CC=C2C(=C1C=3N(C(SCCC(N4CCC=5C(CC4)=C(C6=C(C5)N=C(O6)CC)Br)C)=NN3)C)C=CC(C)=N2	6
1517	70682088	C1(=C(OC)C(=C2[C@H]3N(CCC2=C1)CC4=C(C=C(C=C4OC)OC)C3)OC)OC	5.03
1518	44309688	ClC1=C(N2CCN(CC2)C/C=C/CNC(=O)C3=C4C(CC=5C4=CC=CC5)=CC=C3)C=CC=C1Cl	7.20135
1519	44309453	C=1(C(C2(OC1)CCNCC2)=O)C3=CC=CC=C3	5
1520	25010776	O(C(=O)N1CCC(NCCNC(=O)C2=C(C=CC=C2)C)CC1)CC	5.35
1521	44454166	C1=CC=C2C(=C1C=3N(C(SCCC(N4CCC=5C(CC4)=C(C6=C(C5)N=C(O6)CC)C)C)=NN3)C)C=CC(C)=N2	6
1522	233952	N1(CCN(CC1)C2=CC=CC=C2)CC=3C=4C(NC3)=CC=CC4	6.92082
1523	9840044	C1(C2(CCC3=C1C=CC=C3)CCN(CC2)CCC=4C=CC=CC4)=O	5.66
1524	11656848	C=1C=CC2=C(C1C=3N(C(SCCCN4CCC=5C(CC4)=CC6=C(C5)N=C(O6)C(C)(F)F)=NN3)C)C=CC(C)=N2	6.1
1525	44447018	C1=CC=2C(=NSC2C=C1)N3CCN(CC3)CCC4=CC=C5C(=C4)C(CC5)NC(=O)CC6=CC=CC=C6	7.59
1526	44436721	O=C(NCCCCN1CCN(CC1)C(C2=CC=CC=C2)C3=CC=CC=C3)C4=CC=5C(C=C4)=CC=CC5	6.34008
1527	44335816	N1(C(CN2CCN(CC2)CC=3C=CC(OC(F)(F)F)=CC3)=O)C(CC4=C1C=CC=C4)C	5.42
1528	44340915	C(C(N(C1CCN(CC1)CC2=CC=CC=C2)C3=CC=CC=C3)=O)#CC=4C=CC=CC4	5.82
1529	44447001	C=1C=CC=2SN=C(C2C1)N3CCN(CC3)CCC4=CC=C5C(=C4)C(CC5)N	7.68
1530	44431667	C=1C=C2C(=CC1)N(CC3=CC=C(C=C3)CNC=4C=C(C=CC4)OC5=CC=CC=C5)C6=C(C=CC(=C6)C(F)(F)F)S2	4.55
1531	70690497	C=1C2=C(C=C3CCN4[C@H](C31)CC=5C(=C(C=C(C5C4)OC)OC)CO)OCO2	4.86
1532	66800916	S(=O)(=O)(NCCCCN1CCN(CC1)C2=NSC=3C2=CC=CC3)C4=C(C5=C(S4)C=CC(=C5)F)C	7.36
1533	10020651	C1(N2CCN(CC2)CCC[C@@H](C=3C=CC(=CC3)F)O)=NC=C(C=N1)F	5.48
1534	10588194	N(CCCOC1=CC=CC=C1)CCOC2=CC=CC=C2	6.6
1535	130844	C=12C(=C(C(=C(C1)O)O)Cl)CCN(CC2C=3C=CC=CC3)C	7.11
1536	11071079	FC1=CC=C(C(CCCN2CCN(CC2)C(OCCC3=CC=C(F)C=C3)=O)C4=CC=C(F)C=C4)C=C1	5.5817
1537	44405445	S1C(C=2C=C(C(=O)N[C@H]3CCN(C3)CC4=CC=C(OC(F)(F)F)C=C4)C=CC2)=CC=C1	6.30103
1538	10479214	C1=CC2=NC(=CN2C=C1)C3=CC=C(OCCCCN4CCN(CC4)C5=CC=CC=C5OC)C=C3	6.75
1539	45269860	C1=CC=C2CN(CC2=C1)CCN3CCN(C3=O)CC4=C(C=CC=C4)Cl	6.4
1540	66801139	S(=O)(=O)(NCCCN1CCC(CC1)C2=NOC=3C2=CC=C(F)C3)C=4C=5C(SC4)=CC=CC5	7.4437
1541	11613873	C1=CC=C2C(=C1C=3N(C(SCCCN4CCC=5C(=CC6=C(C5)N=C(O6)CC(F)(F)F)CC4)=NN3)C)C=CC(C)=N2	6.2
1542	10524751	N(C1CCC(CC1)=C(C#CC2=CC=CC=C2)C#CC3=CC=CC=C3)(CCC)CCC	5.284
1543	24815976	C1=CC=C2N=C(N(C2=C1)C)CN3CCC(CC3)C4=CC=C(C=C4)C(F)(F)F	6.6
1544	44454247	C=1C=CC=2N=C(C=CC2C1C=3N(C)C(SCCN4CCC5=C(C6=C(C=C5CC4)N=C(O6)C(F)(F)F)Br)=NN3)C	6.1
1545	10827592	[C@H]12N(CCC=3C1=C(C=CC3)C=4C(C2)=CC=CC4OC)C(C)C	6
1546	10757141	[C@@H]12C3=C(C=CC=C3CCN1CCC)C=4C(C2)=CC=C(C)C4OC	6.62
1547	45272580	O(C=1C(N2CCN(CC2)CC=3N4C(=NC3)C=C(N=C4C)C)=CC=CC1)C	6.24413
1548	44404422	C1(=NOC2=C1C=CC=C2)N3CCN(CC3)CCC4=C5N(C(=O)C)CCC(C5=CC(=C4)F)C	7.54
1549	44335829	N1(C(CN2CCN(CC2)CC=3C=CC(=CC3)C(C)C)=O)C(CC4=C1C=CC=C4)C	5.75
1550	10245409	N1C(=CC=2C1=NC=CC2)CN3CCC(CC3)CCC4=CC=CC=C4	6.7
1551	9861786	C1=2C(NC(=N1)O)=CC(=CC2OCCNCC=3C=CC=CC3)Cl	8.59
1552	10088259	N1(C2=C(C#N)C=CC=C2)CCN(CC1)CNC(C3=CC=C(C=C3)C)=O	6.42
1553	44404449	C1(=NSC2=C1C=CC=C2)N3CCN(CC3)CCC=4C=5NC(=O)CC(C5C(=CC4)C)C	7.96
1554	44447008	C1=CC=2C(=NSC2C=C1)N3CCN(CC3)CCC4=CC=C5C(=C4)C(CC5)NC(=O)C=6C=CC=CC6	7.66
1555	44407007	N=1C(N(C=CC1OCC)CCCCN2CCN(CC2)C=3C=C(N=C(N3)C(C)(C)C)C(F)(F)F)=O	6.54
1556	44216196	S(=O)(=O)(C1(F)CCN(CC1)CCC2=C(F)C=C(F)C=C2)C3=CC=C(C=C3)C#N	6.06399
1557	44335813	N1(C(CC2CCN(CC2)CC=3C(Cl)=CC=CC3)=O)C(CC4=C1C=CC=C4)C	6.08
1558	44439410	C=1C=C(CN(C)/C=N/C2=CC3=C(C=C2)CCC3O)C=CC1	4.23
1559	44447007	S1N=C(N2CCN(CCC3=CC=4C(NC(=O)C(C)C)CCC4C=C3)CC2)C5=C1C=CC=C5	7.17393
1560	44447003	C1=CC=2C(=NSC2C=C1)N3CCN(CCC4=CC=C5C(=C4)C(CC5)NC(=O)CCC)CC3	7.57
1561	10253333	FC(F)(F)C1=NC(=NC(N2CCN(CC2)CCCCN3C=CC(=NC3=O)C)=C1)C(C)(C)C	6.51286
1562	44340942	C(#CC1=CC=CC=C1)C(NC2CCN(CC2)CC=3C=CC=CC3)=O	5.6
1563	44393411	IC1=CC=2C=C(SC2C=C1)C(=O)NCCCCN3CCN(CC3)C4=C(Cl)C(Cl)=CC=C4	6.85387
1564	9817774	SC1=NC=2C(N1)=CC=CC2OCCNCC3=CC=CC=C3	8.52288
1565	10066419	C1(C2=C(C=C(C=C2)OC)CCC1C3CCN(CC3)CC=4C=CC=CC4)=O	6.27
1566	60165411	C(CCCCN1CCN(CC1)C2=NC=CC=N2)(=O)C=3SC=4C(N3)=CC=CC4	6.3
1567	44335889	N1(C(CN2CCN(CC2)CC=3C=C(F)C(=CC3)C)=O)[C@@H](CC4=C1C=CC=C4)C	6.15
1568	10564794	C(#CC1=CC=CC=C1)C2=CCC(CC2)N(CCC)CCC	4.82
1569	11374299	C1(=CC2=C([C@H](CN(C)CC2)C=3C=CC(=CC3)CN(C4CCC4)S(C)(=O)=O)C=C1O)Cl	5.7
1570	11384634	C1=CC=2C(=NSC2C=C1)N3CCN(CC3)CCC4=CC=C5C(=C4)C(CC5)NC(=O)C	7.66
1571	10335148	N1C2=C(C=CC=N2)C(=C1)CCN3CC=C(CC3)C4=CC=CC=C4	7.68
1572	21171	O1C=2C=C3[C@H]4N(CCC3=CC2OC1)CC5=C(C4)C=CC(OC)=C5OC	6.92445
1573	91588	OC=1C=C2[C@@H](NCCC2=CC1O)C	5.30103
1574	9863333	N1(C2=CC=C(C=C2)OC)CCN(CC1)CCC3C4=C(C=CC=C4)CCO3	5.84
1575	51353675	C1CN(CCN1C/C=C/CNC(C2=CC(=CC(=C2OCCF)OC)Br)=O)C=3C(=CC=CC3)OC	7.24
1576	44335971	N1(C(CN2CCN(CC2)C(C3=CC=C(C=C3)Cl)C)=O)C(CC4=C1C=CC=C4)C	5.9
1577	10593348	[C@@H]12C3=C(C=CC=C3CCN1C)C4=C(C2)C=CC=C4C5=C(O)C=CC=C5C	5.6
1578	66801263	ClC=1C=C(S(=O)(=O)NCCCCN2CCN(CC2)C3=NOC4=C3C=CC=C4)C=CC1Cl	7.24413
1579	10762475	N1=C(NC=2C1=CC(=CC2)CCN3CCN(CC3)C4=CC=CC=C4)C=5C=CC=CC5	7.5
1580	44300865	C=1(C=C(CN2CCN(CC2)C=3C=CC=CC3)NC1)C4=CC=CC=C4	6.77
1581	10688036	N1N=C(C2=CN=CC=C2)C=C1C3CCN(CC3)CCC4=CC=CC=C4	6.05
1582	54456	C=1C2=C(C=C(C1O)O)C(NCC2)C	5.27
1583	45273272	N1(C2=CC=C3SC=CC3=C2)CCN(CCN4CC5=CC=CC=C5C4)C1=O	6.6
1584	71653447	O=S(=O)(C=1C(=CC=CC1)N2CCN(CC2)CCC)C	6.24
1585	70690500	C=1(C(=CC=2[C@H]3N(CCC2C1)CC4=C(C3)C=C(C=C4OC)OC)O)OC	5.6
1586	10885636	N1(C(=O)OCCC2=CC=C(C#N)C=C2)CCN(CC1)CCCC(C3=CC=C(C=C3)F)C4=CC=C(C=C4)F	5.65
1587	76311273	FCCOC=1C(N2CCN(CC2)C/C=C/CNC(=O)C=3NC4=C(C3)C=CC=C4)=CC=CC1	7.39362
1588	9858274	N1(CCN(CC1)C[C@H]2C[C@H]2C=3C=CC=CC3)C4=CC=C(C=C4C)C	6.03
1589	57399432	C(CCC1=NC2=C(S1)C=CC=C2)CN3CCCN(C=4C=CC(Cl)=CC4)CC3	6.59
1590	44323962	C=12C(N3CCN(CC3)CC4=CC=CC=C4)=CC=C(C1NC=C2)Br	7.33
1591	53248260	N(C(C1=CC=2C(N1)=CC=C(C2)OC)=O)CCC(F)CN3CCN(CC3)C=4C=CC=CC4OC	6.52
1592	10333837	[C@@H]12C3=C(C=CC=C3CCN1C)C=4C(C2)=CC=C(C)C4OC	6.61
1593	12304090	C=1(C(=CC2=C(C1)CCN3[C@@H]2CC4=C(C3)C(=C(C=C4)OC)OC)OC)O	5.4
1594	6469693	C=1C=CN2C=C(N=C2C1)CN3CCN(CC3)C4=CC=CC=C4OC	6.96
1595	44537925	C(C1=CN(N=N1)CCCN2CCN(CC2)C3=CC=CC=C3OC)CCCN4CCC5=C(C(C4)C6=CC=CC(=C6)C)C=C(C(=C5)O)O	7.1
1596	45272435	C=1C=C(N2CCN(CCN3CCN(CC3)C(C)C)C2=O)C(=C(C1)Cl)F	5
1597	9848303	N1(C=C(C2CCN(CC2)CCN3C(NCC3)=O)C=4C1=CC=C(C=5N=NN(C5)C)C4)C6=CC=C(C=C6)F	6.51
1598	44387732	S(=O)(=O)(C1(F)CCN(CC1)CCC2=C(F)C=C(F)C=C2)C=3C=C(F)C=CC3	6.10182
1599	44287224	C1(=C2OCC(CC2=CC=C1)N(CCC)CCC)C(C3=COC=C3)=O	5.87
1600	44381118	C1(C(NC[C@@H]2CN(CC=3C=CC=CC3)CC2)=O)=C(C=C(C(=C1)Cl)NC)OC	7.07
1601	62705174	C1C(N2C=3C(N=C2O)=CC=CC3)CCN(CCCN4C(=O)CCC5=C4C=NC=C5)C1	5.09
1602	44335798	N1(C(CN2CCN(CC2)CC=3C(C)=CC=CC3)=O)C(CC4=C1C=CC=C4)C	5.82
1603	21219156	N=1N(C(C=2C=CC=CC2)=C(N1)C)C3CCN(CC3)CC=4C=CC=CC4	5.92
1604	57335757	C=1(C(=CC=2[C@H]3CC=4C(CN3CCC2C1)=CC(=C(C4)OC)O)O)OC	4.85
1605	10638052	S(C=1C=CC=CC1)CCCNCCOC2=CC=C(C=C2)C	6.93
1606	10688035	C=1(C=C(C2CCN(CC2)CCC=3C=CC=CC3)NN1)C4=NC=CC=C4	6.07
1607	49850872	C1=C(N2CCN(CC2)CCC=3C=C(C=CC3)NC(C)=O)C=4C=CC(=NC4C=C1)C	6.4
1608	127708	C12C=3C(=CC=CC3CCN1CCC)C=4C(C2)=CC=CC4O	6.07
1609	11186895	C=1(C(=CC2=C(C1)CCN3[C@H]2CC4=C(C3)C(=C(C=C4)OC)OC)OC)O	5.23
1610	71524613	C=1C2=C(C=C3C1[C@@H]4N(CC3)CC5=C(C4)C=CC(=C5O)OC)OCO2	4.41
1611	44591134	C=1C2=C(C=CC1)SC3=C(N2CCCN(CC4=CC=C(C=C4)OCCCN5CCCCC5)C)C=C(C=C3)Cl	7.39
1612	71583849	N1(CCN(CC1)CC2=CN(N=C2)C3=CC=CC=C3)C4=C5CCC6=CC=C(CCC(=C4)C=C5)C=C6	7.55284
1613	188442	C=1(C(=CC2=C(C1)CCN3[C@H]2CC=4C(C3)=C(C(=CC4)OC)O)OC)O	5.6
1614	71658205	C1=CC(=C(C=C1)OC)N2CCN(CCC2)CCCCNC(C=3SC(=CC3)C4=CC=C(C=C4)F)=O	6.55
1615	10761258	N1(C2=C(Cl)C=CC=C2)CCN(CC1)CNC(C3=CC(Cl)=CC=C3)=O	6.44
1616	44436301	ClC1=CC=C(N2CCN(CC2)CCCCN3S(=O)(=O)C4=C(C3=O)C=CC=C4)C=C1	6.75203
1617	10613605	C12=C3C(NC=C3)=CC=C1CC[C@@H](O2)CNCC4=CC=CC=C4	6.97
1618	44568534	C=1C(=CC=2CCN([C@@H]3CC=4C(=C(C=CC4)N)C1C23)C)N	4.5
1619	44568533	C=1C(=CC=2CCN([C@@H]3CC=4C(=C(C=CC4)N)C1C23)C)OC	4.69
1620	71458648	O=S(=O)(NCC1CCN(CC1)CCOC2=CC=CC(=C2)F)C3=CC=C(C=C3)F	6.08
1621	44404417	C1(=NOC2=C1C=CC=C2)N3CCN(CC3)CCC4=C5N(C(=O)C)CCC(C5=C(C=C4)C)C	7.77
1622	70694143	C(CC=1C=CC=CN1)(=O)NC=2C=C(C=CC2)CCN3CCN(CC3)C=4C=CC=CC4	6.56
1623	70686343	C=1(C(=C(C=2[C@H]3N(CCC2C1)CC4=C(C=C(C=C4OC)OC)C3)OC)O)OC	5.15
1624	72164299	N1(CCN(CC1)CC2=CN=CC=C2)C=3C(=C(C=CC3)Cl)Cl	6.49
1625	11663999	C1=C(C=C2C(CCN(CC2)C(CCSC=3N(C(=NN3)C4=C5C=CC(=NC5=CC=C4)C)C)C)=C1)C=6N(N=C(C6)C)C	6.3
1626	44336050	N1(C(CC2CCN(CC2)CC=3C=C(C)C(=CC3)C)=O)C(CC4=C1C=CC=C4)C	6.51
1627	23625241	C1(=CC2=NC(=CN2C=C1)C3=CC=C(OCCCN4CCN(CC4)C5=CC=CC(=C5Cl)Cl)C=C3)C	7.08
1628	56944186	S(=O)(=O)(NCCCCN1CCN(CC1)C2=NOC=3C2=CC=CC3)C4=CC5=C(S4)C=C(C=C5)Cl	7.27
1629	11123162	C1(=NNC2=C1C=CC=C2)C(=O)NCCCCN3CCN(CC3)C=4C(=C(Cl)C=CC4)Cl	6.97
1630	44407308	FC(F)(F)C1=NC(=NC(N2CCN(CC2)CCCCN3C=4C(OCC3=O)=CC=CC4)=C1)C(C)(C)C	6.451
1631	71457372	OC1=CC(CCN(CCCCCC)CCC2=CC=CC=C2)=CC=C1	6.0804
1632	71508685	N1(C=C(C=2C=C(C=CC12)C=3C=CN=CC3)C4CCN(CC4)C)C=5C=CC(=CC5)F	7.57
1633	10587140	N1C(=CC(=N1)C)C2CCN(CC2)CC3=CC=CC=C3	6.19
1634	44454217	C=1C=CC2=C(C1C=3N(C)C(SCCN4CCC5=C(C6=C(C=C5CC4)N=C(O6)C(F)(F)F)C)=NN3)C=CC(=N2)C	5.8
1635	11057969	C1(=C2N(C=CC=C2)N=C1)C(=O)NCCN3CCN(CC3)C4=C(OC)C=CC=C4	6.85
1636	10021099	C=12C(C3(CCN(CC3)CCC4=CC=CC=C4)CCC1C=C(F)C=C2F)=O	6.29
1637	12442999	C=1(C(=CC2=C(C1)CCN3[C@@H]2CC=4C(C3)=C(C(=CC4)O)OC)O)OC	5.06
1638	44436746	C1=CC2=C(C=C1)CC3=C(N4CCN(CC42)CCCCNC(/C=C/C=5C=CC=CC5)=O)C=CC=C3	6.37
1639	50898777	C1=CC=C2N3C(OCCC3)=C(C(NCC4CCN(CC4)CCCCCC(OC)=O)=O)C2=C1	5
1640	44407424	FC(F)(F)C1=NC(=NC(N2CCN(CC2)CCCCN3C4=C(CCCC3=O)C(OC)=CC=C4)=C1)C(C)(C)C	6.61439
1641	23625385	C1(=CC2=NC(=CN2C=C1)C3=CC=C(C=C3)OCCCCN4CCN(CC4)C5=CC=CC(=C5Cl)Cl)C	6.95
1642	44438186	C1=CC=C2NC=C(C2=C1)CN3CCC(CC3)(C4=CC=CC=C4Cl)O	6.42
1643	44363755	N1(C=2C(OC)=CC=CC2)CCN(CC1)CCC(NC3CC=4C=CC=C(C4CC3)OC)=O	6.12
1644	11655570	C=1C(=CN2C=C(N=C2C1I)CN3CCN(CC3)C4=CC=CC=C4OC)C	7.06
1645	45483261	C1C(C=2C=NC=NC2CC1CN3CCC(CC3)C=4C5=CC=C(C=C5ON4)F)=O	6.8
1646	44336027	N1(C(CN2CCN(CC2)CC=3C=C(F)C=CC3)=O)[C@@H](CC4=C1C=CC=C4)C	6
1647	10971209	C12(S(C=3C=CC=CC3CC1)(=O)=O)CCN(CCC4=CC=C(C=C4F)F)CC2	5.82
1648	44427842	C1=C(Cl)C(Cl)=C(N2CCN(CC2)C[C@H]3[C@@H](CNC(=O)C=4C=CC(=CC4)C5=NC=CC=C5)C3)C=C1	5.98
1649	10356955	C1(=CC2=C(OC3=C1C=CC=C3)C=CC=C2)C4CCN(CC4)C	7.09
1650	53318564	N(CCCOC1=CC=CC2=C1C3=CC=CC=4CCN(C(C34)C2)CCC)(CCCN5CCN(CC5)C6=C(C=CC=C6)OC)S(C)(=O)=O	6.4
1651	56658006	ClC=1C=C2N=C(O)N(C3CCN(CC3)CCCCOC=4C=C5NC(=O)CCC5=CC4)C2=CC1	6.51004
1652	44404439	S1N=C(N2CCN(CC2)CCC=3C=4NC(=O)CC(C4C=C(F)C3)C)C5=C1C=CC=C5	7.82391
1653	135524323	O(C=1C(N2CCN(CC2)CC=3N=C4NC(=NC(O)=C4C3)N(C)C)=CC=CC1)C	6.88606
1654	3246443	O1C=2C(OC1)=CC3=C([C@H]4N(CC=5C(C4)=CC=C(O)C5OC)CC3)C2	6.84
1655	71454276	N1(CCC(CC1)C2=CC=3C(C=C2)=CC=CC3)CCC	5.81389
1656	57334553	ClC1=C(OCCCCN2CCC(CC2)C3=NOC=4C3=CC=C(F)C4)C=CC5=C1OC(=O)C=C5C	7.58004
1657	53248211	ClC1=C(N2CCN(CC2)CC(F)CCNC(=O)C=3OC4=C(C3)C=C(OC)C=C4)C=CC=C1Cl	6.5544
1658	66800942	S(=O)(=O)(NCCN1CCN(CC1)C2=NSC=3C2=CC=CC3)C4=CC=CC(=C4)C	7.37
1659	71653589	O(C=1C=C(C2CCN(CC2)CCC)C=CC1)C	5.82391
1660	44356064	C1=2C[C@H](N(CCC=3SC=CC3)CCC)CCC1=CC=C(C2)OC	6.26
1661	9129986	N1(C(CN2CCN(CC2)CC3=CC=C(C=C3)OC)=O)[C@@H](CC4=C1C=CC=C4)C	6.17
1662	10780942	ClC=1C(OCCNCCCOC2=CC=CC=C2)=CC=CC1	6.95001
1663	511482	C1(=CNC2=C1C=CC=C2)CN3CCN(CC3)C4=CC=C(C=C4)Cl	7.15
1664	9819042	C=12C(=C(C(=C(C1)O)O)Br)CCNCC2C=3C=CC=CC3	7.41
1665	792265	N1(CCN(CC1)CC=2C=CC=C3C=CC=CC23)C=4C(=CC=CC4)OCC	6.58
1666	44315537	C(#CCOCCC1CCN(CC1)CCC=2C=CC(=CC2)F)C=3C=CC=CC3	5.74
1667	44448054	C=12C=3C4=C5C=CC3N=C(C1C=CC=C2C[C@H]4N(CC5)C)O	5.21
1668	25110705	C1CN(CC(C2=CC(=C(C(=C21)C=3C=CC4=C(C3)C=CC=C4)O)O)C=5C=C(C=CC5)C)C	7.54
1669	44409606	C=1C(N(C=CC1C(F)(F)F)CCCCN2CCN(C=3C=C(N=C(N3)C(C)(C)C)C(F)(F)F)CC2)=O	6.64
1670	45271491	C1=CC=C2CN(CC2=C1)CCN3CCN(C3=O)C4=CC(=C(C=C4)Cl)Cl	6.6
1671	44438231	ClC=1C=C(C2(O)CCN(CC2)CC=3NN=C4C3C=CC=C4)C=CC1Cl	6.35853
1672	44277403	C=1(C(=C2C=CC=CC2=C(C1)Br)OC)C(=O)NCCN3CCN(C=4C(N(=O)=O)=CC=CC4)CC3	6.82
1673	44457584	C1(=C2C(N(C)CCO2)=CC(=C1)Cl)C(NC[C@@H]3N(CCC3)CCCC)=O	6.2
1674	11706497	ClC1=C(N2CCN(CC2)CCCCNC(=O)C=3C=4CCC5=CC=C(CCC(C3)=CC4)C=C5)C=CC=C1Cl	6.85387
1675	11581237	ClC1=NN2C=C(N=C2C=C1)CN3CCN(CC3)C=4C(OC)=CC=CC4	7.10237
1676	24863698	C1(=CC2=C(C=C1)CC3=C(CCNCC2)C=CC=C3)O	6.41
1677	10618874	ClC1=CC=C(C2=NNC(C3CCN(CC3)CCC4=CC=CC=C4)=C2)C=C1	6.284
1678	10084076	C=12C3=C4C=CC=C3C[C@@H]5C1C(CCN5C)=CC=C2[C@H]4N	5.65
1679	90644928	C1=CC=C2C(=C1)C=C(O2)C(NCC[C@H](CN3CCN(CC3)C4=C(C(=CC=C4)Cl)Cl)F)=O	6.1
1680	25107518	C(C1=CC=CC=C1)NC(CCCCCN2CCN(C3=C(C=CC=C3)C4=CC=CC=C4)CC2)=O	6.3
1681	44454339	C1=CC=C2C(=C1C=3N(C(SCCC(N4CCC=5C(=CC6=C(C5)CN(C6=O)C(C)C)CC4)C)=NN3)C)C=CC(C)=N2	6
1682	90644062	C=1C=C(SCCCN2CCN(C3=NC=C(C=C3)C)CC2)C=CC1F	6
1683	10088426	S(C(F)(F)F)(OC=1C=C2C(=CC1)CC[C@H](C2)NCCC)(=O)=O	7.3
1684	53248210	FC(CN1CCN(CC1)C=2C(OC)=CC=CC2)CCNC(=O)C=3OC4=C(C3)C=C(OC)C=C4	6.56225
1685	44407425	FC(F)(F)C1=NC(=NC(N2CCN(CC2)CCCCN3C=4C(C=CC3=O)=CC=CC4)=C1)C(C)(C)C	6.82102
1686	21219160	N=1N(C=C(N1)C2=CC=CC=C2)C3CCN(CC3)CC4=CC=CC=C4	6.34
1687	49798799	C=1(C=CC(=CC1)SC)C2(CCN(CC=3C=4C=CC=NC4NC3)CC2)O	6.6
1688	70690499	C=1(C(=CC=2[C@@H]3CC4=C(CN3CCC2C1)C=CC(=C4)OC)O)OC	6.46
1689	44447010	S1N=C(N2CCN(CC2)CCC3=CC=4C(NC(=O)C=5C=CC(=CC5)C)CCC4C=C3)C6=C1C=CC=C6	7.82391
1690	44336000	N1(C(CN2CCN(CC2)CC=3C(Cl)=CC=CC3)=O)[C@@H](CC4=C1C=CC=C4)C	5.94
1691	53248261	N(C(C1=CC=2C(N1)=CC=C(C2)OC)=O)CCC(F)CN3CCN(CC3)C=4C=CC=C(C4Cl)Cl	6.64
1692	10330427	N#CC1=CC([C@H]2CN(C)CCC2)=CC=C1	5.98
1693	66801160	ClC=1C=C(S(=O)(=O)NCCCN2CCN(CC2)C3=NSC4=C3C=CC=C4)C=CC1F	7.4318
1694	45272414	C1=CC=C2CN(CC2=C1)CCN3C(N(CC3)CC4=CC(=CC=C4)C(F)(F)F)=O	6.6
1695	56675269	O(CCCCN1CCN(CC1)C2=CC=C(OC)C=C2)C=3C=C4NC(=O)CCC4=CC3	6.9914
1696	44438219	C1=CC=C2NC=C(C2=C1)CN3CCC(CC3)(C4=CC=C(C=C4)Cl)N	6.74
1697	44380802	C1(C(NC[C@H]2CN(CC3=CC=CC=C3)C[C@@H]2C)=O)=C(C=C(C(=C1)Cl)NC)OC	6.92
1698	44335923	N1(C(CN2CCN(CC2)CC3=CC=C(C=C3)CC)=O)C(CC4=C1C=CC=C4)C	6.12
1699	44336030	N1(C(CN2CCN(CC2)CC3=CC=C(C=C3)CC)=O)[C@@H](CC4=C1C=CC=C4)C	6.12
1700	136043855	C1=CC2=C(N=C(N3CCN(CC3)CC4=CC=CC5=C4OC(O5)(F)F)C=6C(N2)=CC=CC6)C=C1Cl	8.1
1701	70682090	C1(=C(C=C2[C@@H]3CC4=C(CN3CCC2=C1)C(=CC(=C4)C)C)OC)OC	6.65
1702	2585	N1C2=C(C(OCC(O)CNCCOC3=C(OC)C=CC=C3)=CC=C2)C4=C1C=CC=C4	7.31
1703	44335924	N1(C(CN2CCN(CC2)CC=3C=CC(=CC3)F)=O)C(CC4=C1C=CC=C4)C	6.05
1704	44336012	N1(C(CN2CCN(CC2)CC=3C=C(Cl)C=CC3)=O)[C@@H](CC4=C1C=CC=C4)C	6.13
1705	60165416	S1C(=NC=2C1=CC=CC2)CCCCN3CCN(CC3)C=4C=CC(=CC4)Cl	6.66
1706	22397829	C=1(C=CC=C(C1)S(C)(=O)=O)C2CCN(CC2)CC3=CC=CC=C3	6.41
1707	10803661	[C@@H]12C=3C(=CC=CC3CCN1C)C4=C(C2)C=CC(C(=O)C)=C4O	5.56
1708	10455444	N1(C(C2=CC=CC=C2C1=O)=O)CCCCCN3CC=C(C=4C=5C(=CC=C(C5)F)NC4)CC3	8.3
1709	10421583	[C@@H]12C3=C(C=CC=C3CCN1C)C=4C(C2)=CC=CC4	6.28
1710	792460	S1C(CN2CCN(CC2)C=3C(OCC)=CC=CC3)=CC=C1	6.79048
1711	72191065	O(C=1C(N2CCN(CC2)CCCCN3N=NC(=C3)C4=CC=C(OC)C=C4)=CC=CC1)C	6.67428
1712	46227317	O(C1=CC2=C(C3N(CC2)CC=4C(C3)=CC=CC4)C=C1)C	6.49485
1713	17756101	O(C1=CC=2CCN(CCCC=3C(CC2C=C1)=CC=CC3)C)C	7.06198
1714	44319361	S1C[C@@H](N=C1C=2C=CC=CC2)CN3CCN(CC3)C4=CC=CC=C4	6.14267
1715	44589130	O(C=1C=C(N2CCN(CC2)CCCCNC(=O)C=3C=CC(N4C=CN=C4)=CC3)C=CC1)C	6.61439
1716	44374648	S(C(F)(F)F)(OC1=C2C([C@H](C)[C@@H](CC2)NCCC)=CC=C1)(=O)=O	5.59
1717	56658157	N1(CCN(CC1)CCCCC=2C=CC=CC2)CC=3OC=4C(C3)=CC=CC4	7.05
1718	66801225	S(=O)(=O)(NCCCCN1CCC(CC1)C2=NOC=3C2=CC=C(C3)F)C=4C5=C(SC4)C=CC=C5	7.66
1719	10611439	C1=2C3=C4C=CC=C3C[C@@H]5C1=C(C=CC2C4=O)CCN5C	6.5
1720	44427821	C=1C=CC(=C(C1Cl)Cl)N2CCN(CC2)C/C=C/CNC(=O)C=3C=CC(=CC3)C=4N=C(C=CC4)C	6.98
1721	76336597	C1N(CCN(C1)C2=C(C=CC=C2)OCCF)C/C=C/CNC(C=3C4=C(NC3)C=C(C=C4)OC)=O	8.23
1722	969488	C1(=C(C=C2C(=C1)CCN3[C@@H]2CC4=C(C3)C(=C(C=C4)OC)OC)OC)OC	4.41
1723	10355252	[C@H]12C=3C4=C(C=NC5=C4C(C1)=CC=C5)C=CC3CCN2C	5.88
1724	16123241	C1=CC([C@]23CN(C[C@H]2C3)C)=CC=C1NS(C4=CC=C(C=C4)C(C)C)(=O)=O	7.2
1725	9865254	N1(C(CC2(CC1=O)CCCC2)=O)CCN3CCN(CC3)C4=CC(F)=C(C=C4)F	5.66
1726	10826543	[C@@H]12C=3C(=CC=CC3CCN1C)C4=C(C2)C=CC(CC)=C4O	5.69
1727	10473658	ClC=1C=CC(C(=O)NCN2CCN(CC2)C=3C(OC)=CC=CC3)=CC1	6.57001
1728	10001810	N1(C(CN2CCN(CC2)CC=3C(=CC(=CC3)Cl)OC)=O)[C@@H](CC4=C1C=CC=C4)C	6.56
1729	11048937	O1C(C(=O)NCCCCN2CCN(CC2)C3=C(OC)C=CC=C3)=CC=C1C4=CC=C(C=C4)Cl	6.7
1730	42626240	ClC1=C(N2CCN(CC2)C[C@@H](O)CCNC(=O)C=3NC4=C(C3)C=CC=C4)C=CC=C1Cl	6.10237
1731	25032525	S1N=C(N2CCN(CC2)CCC3=CC4=C(C(NC(=O)C)CC4)C=C3)C5=C1C=CC=C5	7.82391
1732	10960333	C1(=C2C(CN3CCN(CC3)C4=CC=C(C=C4)Cl)=CC=CN2N=C1)C(=O)OCC	4.43
1733	10706626	N1([C@H]2C=3C=4C5=C(C2)C=CC=C5[C@@H](N)C4C=CC3CC1)C	6.58336
1734	11725453	[C@@H]12C3=C(C=CC=C3CCN1C)C=4C(C2)=CC=CC4C=5C(C#N)=CC=CC5C	6.3
1735	23625084	C1=CC2=NC(=CN2C=C1C)C3=CC=C(OCCCN4CCN(CC4)C5=CC=CC=C5OC)C=C3	7.11
1736	135515431	C=1C=CC2=C(N=C(N3CCN(CC3)C)C=4C=C(SC4N2)CO)C1	7.66
1737	66800934	S(=O)(=O)(NCCCCN1CCN(CC1)C2=NSC=3C2=CC=CC3)C4=CC=C(C=C4)OC(F)(F)F	7.32
1738	10692095	N1(C2=CC=C(C=C2)OC)CCN(CC1)CC[C@@H]3C4=C(C=C(C(=O)N)C=C4)CCO3	6.41
1739	76310154	FC=1C=C2ON=C(C3CCN(CC3)CCC4CCC=5C(C4=O)=CC(N(=O)=O)=CC5)C2=CC1	7.43004
1740	44406926	N1=C(C=CN(C1=O)CCCCN2CCN(C=3C=C(N=C(N3)C(C)(C)C)C(F)(F)F)CC2)C4CCCCC4	6.52
1741	44267181	C1=2C(OCC(C1)CN(CCC)CCC)=CC=CC2OC	5.59
1742	46227273	O(C1=CC2=C(C(N(CC2)C)CC=3C(=CC=CC3)C)C=C1)C	5.13247
1743	27400	C1(C2=C(SC=C2)CCC3=C1C=CC=C3)=C4CCN(CC4)C	8.62
1744	44406984	FC(F)(F)C1=NC(=NC(N2CCN(CC2)CCCCN3C=CC(=NC3=O)C4CCC4)=C1)C(C)(C)C	6.56384
1745	90644076	S(=O)(=O)(NCCCN1CCN(CC1)C2=NOC=3C2=CC=CC3)C4=CC=CS4	7.26
1746	76335066	C1=C(C(=CC(=C1)CCN2CCN(CC2)C3=CC=CC=C3)N(=O)=O)N(=O)=O	7.29
1747	44381276	C=1(NC(=O)C[C@H](N1)CN2CCN(CC2)C=3C=CC=CC3)C=4C=CC=CC4	5.19
1748	11451703	C1CN(C=2C=CC=CN2)CCN1CC/C(/C3=CC(=C(C=C3)F)Cl)=N\OC	6.77
1749	49850567	C1=C(N2CCN(CCC=3C=C(C=CC3)NC(C4=NC=CN=C4)=O)CC2)C=5C=CC(=NC5C=C1)C	6.7
1750	44335828	N1(C(CN2CCN(CC2)CC=3C=CC(C(C)(C)C)=CC3)=O)C(CC4=C1C=CC=C4)C	5.72
1751	56594534	OC[C@@H]1N(CCC=2C(CC=3NC=4C(C3C1)=CC=CC4)=CC=CC2)C	6.57187
1752	10476504	O(C=1C(N2CCN(CC2)CCCCNC(=O)C3=NN4C(=C3)C=CC=C4)=CC=CC1)C	6.82391
1753	10761912	N1(C=2C=CC(=CC2)Cl)CCN(CC1)CCC(NC3=CC(OC)=CC=C3)=O	6.55
1754	10369220	FC(F)(F)C1=NC(=NC(N2CCN(CC2)CCCCN3C=CC(=NC3=O)C=4C=CC=CC4)=C1)C(C)(C)C	6.77469
1755	121968	C(C1=CC=C(C=C1)F)(CC2CCN(CC3CC3)CC2)=O	5.79
1756	72191068	O(C=1C(N2CCN(CC2)CCCCN3N=NC(=C3)C4=CC=C(C=C4)C=5OC=NC5)=CC=CC1)C	6.86455
1757	66801605	S(=O)(=O)(NCCCCN1CCN(CC1)C2=NSC=3C2=CC=CC3)C4=CC5=C(S4)C=C(C=C5)Cl	7.35
1758	25141534	C=1(C(=C(C=CC1)Cl)Cl)N2CCN(CC2)CC(CCNC(C=3NC=4C=CC=CC4C3)=O)O	6.13
1759	11552027	C1(=CNC2=C1C=CC=C2)CN3CCN(CC3)C4=C5C(OCCO5)=CC=C4	7.21
1760	72736199	O(C(=O)NC1CCC(CC1)CCN2CCC=3C(C2)=CC=CC3)CC	5.57
1761	11268785	C1=C2C(=CC(=C1)OCCN3CCN(CC3)C4=CC=CC(=C4)Cl)N=C(N2)O	7.34
1762	10406796	N1(C=2C(OC)=CC=CC2)CCN(CC1)CCNC(C3=CC(OC)=CC=C3)=O	6.33
1763	76314862	FCCOC=1C(N2CCN(CC2)C/C=C/CNC(=O)C=3C4=C(NC3)C=CC(OC)=C4)=CC=CC1	8.12494
1764	1152279	OC1=C2C(C[C@H]3N(C2)CCC4=C3C=C(O)C(OC)=C4)=CC=C1OC	4.67
1765	70686342	C1(=C(OC)C(OC)=C2[C@H]3N(CCC2=C1)CC=4C(=CC(=C(C4C3)CO)OC)OC)OC	4.95
1766	11566745	OC=1C=C2CCN(CCC=3C(CC2=CC1O)=CC=CC3)C	7.18243
1767	9983212	N=1C(N(C=CC1C(C)(C)C)CCCCN2CCN(C=3C=C(N=C(N3)C(C)(C)C)C(F)(F)F)CC2)=O	6.67
1768	44427822	C=1C=CC(=C(C1Cl)Cl)N2CCN(CC2)C/C=C/CNC(=O)C=3C=CC(=CC3)C4=NC=CC=C4C	7.04
1769	161665	C1(=C(C=C2[C@H]3N(CCC2=C1)CC=4C(C3)=CC=C(C4OC)O)OC)OC	6.52
1770	23625540	C1(=CC2=NC(=CN2C=C1)C3=CC=C(OCCCN4CCN(CC4)C5=CC=CC=C5OC)C=C3)C	7.11
1771	10251080	C1(=NOC(=C1)CCCCN2CCN(C3=C(OCC)C=CC=C3)CC2)C=4SC=CC4	6.71
1772	49850672	C1=C(N2CCN(CC2)CCC=3C=C(C=CC3)NC(=O)OC)C=4C=CC(=NC4C=C1)C	6.7
1773	11221906	O(/N=C(\CCN1CCN(CC1)C2=NC=CC=C2)/C3=CC(=C(C=C3)C)C)C	6.86328
1774	10564353	C1=2C[C@H](N(C(C)C)CCC)COC1=CC=CC2C(=O)C	4.52
1775	44404428	S1N=C(N2CCN(CCC3=C4N(CCC(C4=C(C=C3)C)C)C(=O)C)CC2)C5=C1C=CC=C5	7.92082
1776	25212275	C1CCCN(C1)CCCOC=2C=CC(=CC2)C(OCCN3CCN(CC3)CCCN4C5=C(SC6=C4C=CC=C6)C=CC(=C5)C(F)(F)F)=O	7.33
1777	71524612	C=1(C(=CC2=C(C1)CCN3[C@@H]2CC=4C(C3)=C(C(=CC4)O)OC)OC)O	4.58
1778	44427829	C=1C=CC(N2CCN(CC2)CC(O)CCNC(=O)C3=CC4=C(C=C3)C5=C(C4)C=CC=C5)=C(C1Cl)Cl	6.5
1779	44404413	S1N=C(N2CCN(CCC3=C4N(CCC(C4=CC(F)=C3)C)C(=O)C)CC2)C5=C1C=CC=C5	7.74473
1780	24878953	C=1C(=C(CCN(CCN2CCCC2)CC)C=CC1)OC(F)(F)F	6.58
1781	72164301	N1(CCN(CC1)C=2C(=C(C=CC2)Cl)Cl)CC=3C=CC=CC3	6.62
1782	68281136	S(=O)(=O)(NCCCN1CCN(CC1)C2=NSC3=C2C=CC=C3)C=4SC=CC4	7.25181
1783	3082625	[C@@H]12C=3C(=CC=CC3CCN1C)C4=C(C2)C=CC(C)=C4O	5.97
1784	72191064	BrC1=CC=C(C=2N=NN(CCCCN3CCN(CC3)C=4C(OC)=CC=CC4)C2)C=C1	6.64474
1785	24766199	C1(=CC=2CCN([C@@H]3CC=4C(C(C32)=C1)=C(C=CC4)O)C)OC	6.63
1786	45486898	C1(OC2CCN(CC2)CCC3CCC=4NC5=C(C4C3)C=C(C=C5)F)=CC=CC=6N=C(OC61)O	6.51
1787	3746693	N=1NC(C2CCN(CC2)CC3=CC=C(C=C3)Cl)=CC1C4=CC=C(C=C4)Cl	6.62
1788	44222488	C1=C(Cl)C=CC(N2CCN(CCCCCC3=NN4C(=C3)C=CC=C4)CC2)=C1	6.8
1789	10885047	N1(C2=C(OC)C=CC=C2)CCN(CC1)CCCNC([C@H](C=3C=C4C(C=C(OC)C=C4)=CC3)C)=O	7.02
1790	5615	C1(N(C2CCN(CC2)CC=3C=CC=CC3)C)=C(OC(C)C)C=CC=N1	6.21
1791	792584	O(C=1C(N2CCN(CC2)CC3=CC=CN=C3)=CC=CC1)CC	6.59346
1792	23288790	N1(C2=CC=C(C=C2)OC)CCN(CC1)CCC3C4=C(C=C(C(=O)N)C=C4)CCO3	6.46
1793	72191066	O(C=1C(N2CCN(CC2)CCCCN3N=NC(=C3)C4=CC=C(N)C=C4)=CC=CC1)C	6.70158
1794	90644061	FC1=CC=C(OCCCN2CCN(CC2)C=3N=CC(=CC3)C)C=C1	5.98047
1795	129211	S(C1=C(C=CC(=C1)C[C@H](NCCOC2=C(OCC)C=CC=C2)C)OC)(=O)(=O)N	7.89
1796	45486845	C1(=CC=CC=2N=C(OC21)O)CN3CCN(CC3)CC4CCC=5NC6=C(C5C4)C=C(C=C6)F	6.92
1797	70684206	C1(=C(OC)C=C2[C@H]3N(CCC2=C1)CC4=C(C(=C(C=C4OC)OC)CO)C3)OC	4.81
1798	10983103	N1(C(C2=CC=3C=CC=CC3C=C2C1=O)=O)CCCCN4CCN(CC4)C5=C(OC)C=CC=C5	6.84
1799	66801140	S(=O)(=O)(NCCCCN1CCN(CC1)C2=NSC=3C2=CC=CC3)C4=CC=C(C(=C4)Cl)F	7.41
1800	45271753	C=1C(Cl)=CC(=CC1)N2CCN(CCN(CCC3=CC=C(C(=C3)OC)OC)C)C2=O	7
1801	44561317	OC=1C=C2CCN(CCC=3C(CC2=CC1)=CC=CC3)CC	7.11003
1802	11237664	N1=C(N=C(C(F)(F)F)C=C1N2CCN(CC2)CCCCN3C(CCC(C=4C3=CC=CC4)=O)=O)C(C)(C)C	6.61
1803	66801251	S(=O)(=O)(NCCCN1CCC(CC1)C2=NOC=3C2=CC=C(C3)F)C=4SC5=C(C4)C=CC(=C5)Cl	7.57
1804	11583188	IC1=CN2C=C(N=C2C=C1)CN3CCN(CC3)C=4C(OC)=CC=CC4	7.14267
1805	11536995	C1N(C)CCC2=C(CC3=C(C1)C=CC=C3)C(=CC=C2)OC	7.4
1806	5025739	N1C(=NC2=C1C=CC=C2)CN3CCN(CC3)C=4N=CC=CC4	6.8
1807	70694145	C(CC1=CC=NC=C1)(=O)NC=2C=C(C=CC2)CCN3CCN(CC3)C=4C=CC=CC4	6.7
1808	44380715	C1(C(NC[C@H]2CN(CC=3C=CC=CC3)CC2)=O)=C(C=C(C(=C1)Cl)NC)OC	7.24
1809	44404437	C1(=NSC2=C1C=CC=C2)N3CCN(CC3)CCC=4C=5NC(=O)CC(C5C=CC4)C	7.68
1810	44407433	N1=C(N=C(C(F)(F)F)C=C1N2CCN(CC2)CCCCN3C=4C(C(CC3=O)=O)=CC=CC4)C(C)(C)C	6.85
1811	57394285	C(CSC1=CC=C(C=C1)F)CN2CCCN(C=3C=CC(=CC3)Cl)CC2	6.12
1812	24815883	FC(F)(F)C=1C=C(C2CCN(CC2)CC=3N(C=4C(N3)=CC=CC4)C)C=CC1	6.90001
1813	11529282	C=1(C=CC=C(C1)S(C)(=O)=O)N2CCN(CC2)CCC	6.18
1814	44436304	ClC1=CC=C(N2CCN(CC2)CCCCN3C(=O)C4=C(N=C3)C=CC=C4)C=C1	6.85387
1815	11776546	O(CCNCC1=CC=CC=C1)C2=CC(O)=CC=C2	7.12033
1816	11948707	N1(C(=O)N(CCCCN2CCN(CC2)C3=CC=CC(=C3)OC)N=CC1=O)C	5.59
1817	90644078	ClC1=CC=2SC(S(=O)(=O)NCCCN3CCN(CC3)C4=NOC5=C4C=CC=C5)=CC2C=C1	7.52288
1818	10738530	N1N=C(C2=CC=C(C=C2)Cl)C=C1C3CCN(CC3)CCCC=4C=CC=CC4	6.25
1819	44582140	N1(CCN(CC1)C2=CC(=CC=C2)OC)CCCCN3CCC=4C=CC=CC4C3=O	6.8
1820	44319217	C1(=NC=2C=CC=CC2N1)C=3C=CC(=CC3)OCCCN4CCN(CC4)C=5C(Cl)=CC=CC5	6.9
1821	44438221	ClC1=CC=C(C2(F)CCN(CC2)CC=3C=4C(NC3)=CC=CC4)C=C1	6.92082
1822	11003833	N1(C=2C(OC)=CC=CC2)CCN(CC1)CCCCNC(C3=CC(OC)=CC=C3)=O	6.17
1823	10763496	N1(C=2C=CC(=CC2)Cl)CCN(CC1)CCNC3C=4C(=CC=C(C4)OC)CCC3	6.58
1824	10402381	S(OC1=CC([C@H]2CN(CCC)CCC2)=CC=C1)(=O)(=O)C	6.72
1825	6453963	C=1(C(=CC=2[C@@H]3CC=4C(CN3CCC2C1)=CC(=C(C4)OC)O)O)OC	4.25
1826	49782794	[C@H]1(N2CCN(CC2)C)C3=C(SC4=C(C=CC=C4)C1)C=CC(=C3)CNC(C(C)C)=O	7.51
1827	76321107	FC=1C=C2ON=C(C3CCN(CC3)CCC4CCC=5C(C4=O)=CC(N)=CC5)C2=CC1	7.33003
1828	45267251	C1=CC=C2CN(CC2=C1)CCN3CCN(C3=O)C4=CC(=C(C=C4)F)Cl	6.8
1829	57393634	C=1C=CC=C(C1)C(NCCCCN2CCN(CC2)C3=C(C=C(C=C3)COCCOCCOCCOCCOCC4=CC(=C(C=C4)N5CCN(CCCCNC(C=6C=CC=CC6)=O)CC5)OC)OC)=O	6.57
1830	5016	C=12C(=C(C(=C(C1)O)O)Br)CCN(CC2C=3C=CC=CC3)CC=C	7.72
1831	11134444	C1=CC=2C(N(S(C2C=C1)(=O)=O)CCCCN3CCN(CC3)C4=CC=CC(=C4)C(F)(F)F)=O	6.95
1832	10620719	N1(C2=CC=C(C=C2)OC)CCN(CC1)CC[C@H]3C4=C(C=C(C(=O)N)C=C4)CCO3	6.49
1833	11282465	C1=C(C(=CC=2[C@H]3N(CCC12)CC=4C(C3)=CC=C(C4O)OC)OC)OC	4.47
1834	53248259	N(C(C1=CC2=C(S1)C=CC=C2)=O)CCC(CN3CCN(CC3)C4=C(C(=CC=C4)Cl)Cl)F	6.33
1835	90645304	C=12C(=C(C(=C(N1)OC)Cl)C)C(=C(S2)C(=O)NCCN3CCN(CC3)C=4C=CC=CC4OC)N	7.32
1836	44253016	C=1C=CC2=C(C1)N=C(N2C3CCN(CC3)C4CCCCC4)O	5.9
1837	25107652	O(C=1C(N2CCN(CC2)CCCCCC(=O)NCC3=CC=NC=C3)=CC=CC1)C	6.30016
1838	9826801	FC1=CC=C(N2C=C(C3CCN(CC3)CCN4CCNC4=O)C5=C2C=CC(=C5)C6=NN(N=N6)C)C=C1	6.85387
1839	44335893	N1(C(CN2CCN(CC2)CC=3C(=C(F)C(=CC3)F)Cl)=O)[C@@H](CC4=C1C=CC=C4)C	6.7
1840	10683943	[C@@H]12C3=C(C=CC=C3CCN1C)C=4C(C2)=CC=CC4C(=O)C	6.51
1841	53248213	N(C(C1=CC2=C(N1)C=CC=C2)=O)CCC(CN3CCN(CC3)C4=C(C(=CC=C4)Cl)Cl)F	6.28
1842	53364153	C=1C=CC(N2CCN(CC2)CC3=CC(=C(C=C3)OCC=4N=NN(C4)CCCCCCCCN5C=C(COC6=C(C=C(CN7CCN(C8=C(C=CC=C8)OC)CC7)C=C6)OC)N=N5)OC)=C(C1)OC	7.8
1843	44582518	C1=CC2=C(C=C1)CCCN(C2=O)CCCN3CCN(CC3)C4=CC=CC(=C4Cl)Cl	6.66
1844	2353	[N+]1=2C(C3=C(C=C4C(=C3)OCO4)CC1)=CC5=CC=C(C(=C5C2)OC)OC	7.95
1845	53364083	O(C=1C(N2CCN(CC2)CC3=CC(OC)=C(OCCCC=4N=NN(CCCCCCCCN5N=NC(=C5)CCC)C4)C=C3)=CC=CC1)C	7.49485
1846	10313891	C1(C(CCC2=C1C=CC=C2)C3CCN(CC4=CC=CC=C4)CC3)=O	6
1847	44589179	C1=CC(=CC=C1N2C=CN=C2)C(=O)NCCCCN3CCN(CC3)C4=CC(=CC=C4)OCCF	6.71
1848	53318565	[C@H]12C=3C(=CC=CC3CCN1CCC)C=4C(OCCCCN5CCN(CC5)C6=C(C=CC=C6)OC)=CC=CC4C2	6.76
1849	45379369	C1C2=C3C(=CC=C2)NC=C3CC4=C(C=CC=C4)CCN(C)C1	8.4
1850	439654	C=12C=C(C(=CC1CCN3[C@H]2CC=4C=CC(OC)=C(O)C4C3)OC)O	6.67
1851	45481875	C1C2=C(C=C(O)C(O)=C2)C(CN(C1)CCCC=3N=NN(C3)CCCN4CCN(CC4)C5=CC=CC=C5OC)C6=CC=CC=C6C	7.41
1852	44361021	N12C(C=C(C=C1)C(=O)NCCCCN3CCN(CC3)C4=C(OC)C=CC=C4)=CC=N2	6.92
1853	11493746	C1N(C)CCC=2C(CC3=C(C1)C=CC=C3)=CC(=C(C2Cl)O)Cl	7.43
1854	53363200	C=1C=CC(N2CCN(CC2)CC=3C=CC(=C(C3)OC)OCCCC4=CN(N=N4)CCOCC)=C(C1)OC	7.8
1855	44438215	ClC1=CC=C(C2(O)CN(CCC2)CC=3C=4C(NC3)=CC=CC4)C=C1	5.37008
1856	10397550	N#CC1=CC([C@H]2CNCCC2)=CC=C1	6.5
1857	45486892	N1C2=C(C=3C1=CC=C(C3)F)CCC(C2)CN4CCN(CC4)C=5C6=C(C=CC5)N=C(O6)O	6.66
1858	170149	CCC(C1=CC=C(O)C=C1)C(C2=CC=C(O)C=C2)=CC	5.35
1859	11558247	OC=1C=C2CCN(CCC=3C(CC2=CC1N)=CC=CC3)C	7.58336
1860	11811808	N1(C2=C3C(C=CC=C3)=CC=C2)CCN(CC1)CCCCNC(C4=CC(OC)=CC=C4)=O	6.03
1861	10687967	N1C(=CC(=N1)CC2=CC=CC=C2)C3CCN(CC3)CC4=CC=CC=C4	6.51
1862	45268119	C1=CC=C2CN(CC2=C1)CCN3CCN(C3=O)C4=CC(=CC=C4F)Cl	6.8
1863	210956	C1(=CC=2C(=CC=CC2)OC3=C1C=CC=C3)N4CCN(CC4)C	7.68
1864	44582675	FC1=CC=C(CCN2CCC(CC2)[C@@H](O)C3=C(OC)C(OCCF)=CC=C3)C=C1	5.57089
1865	44438208	OC1(CCN(CC1)CC=2C=3C(NC2)=CC=CC3)C4=CC=C(OC)C=C4	6.75203
1866	10613676	[C@@H]12C=3C(=CC=CC3CCN1CCC)C4=C(C2)C=CC(C)=C4O	6.6
1867	44340900	C(#CC1=CC=CC=C1)CN(C2CCN(CC2)CC=3C=CC=CC3)C	5.39
1868	45268120	C1=CC=C2CN(CC2=C1)CCN3C(N(CC3)C4=CC=C(C=C4)C(C)(C)C)=O	6.2
1869	49799715	BrC1=CC=C(C2(O)CCN(CC2)CC=3C=4C(NC3)=NC=CC4)C=C1	6.67366
1870	44412269	C=1C(N2N=NC(=C2)CN3CCN(CC3)C4=C(C=CC=C4)OC)=CC=CC1	7.19
1871	5281071	C/1(\C2=C(OCC3=C1C=CC=C3)C=CC(=C2)CC(O)=O)=C\CCN(C)C	4.34
1872	62705172	C1C(N2C=3C(N=C2O)=CC=CC3)CCN(CCCN4C(=O)CCC=5C4=CC=CN5)C1	5.66
1873	10064053	N1([C@H]2C=3C(CC1)=CC=CC3C=4C(C2)=CC=CC4C5=CC=CC=C5)C	6.63264
1874	231915	O(C=1C(N2CCN(CC2)CC3=CC=CC=C3)=CC=CC1)CC	6.66354
1875	72190766	O(C=1C(N2CCN(CC2)CCCCN3N=NC(=C3)C4=CC=CC=C4)=CC=CC1)C	6.64149
1876	11809382	C=1C2=C(C=C(C1)CCCN3CCN(CC3)C4=CC=CC=C4)NC=N2	6.89
1877	11133533	C1(N2CCN(CC2)CCCCNC(C3=CC(OC)=CC=C3)=O)=C4C(C=CC=C4)=CC=N1	6.11
1878	11554831	C1=CC=C2C=C(OC2=C1OC)C(NCCCCN3CCN(CC3)C=4C5=C(NN4)C=CC=C5)=O	7.25
1879	70686262	N1(CCC(CC1)C=2C=CC(=CC2)Cl)CCC	6.05
1880	9795741	C=1([C@H]2CN(CCC2)CCC)C=CC=C(C1)S(=O)(C)=O	6.35
1881	10588763	[C@H]12N(CCC3=C1C(=CC=C3)C4=C(C2)C=CC=C4O)C(C)C	6
1882	18519	C=12C=C(O)C(=CC1CCNC2CC3=CC(O)=C(C=C3)O)O	5.47
1883	56944191	S(=O)(=O)(NCCCCN1CCC(CC1)C2=NOC=3C2=CC=C(C3)F)C4=CC=C(C(=C4)Cl)F	7.59
1884	44276111	N(C=1C=C(C2=NOC(=C2)CCCCN3CCN(C4=C(OCC)C=CC=C4)CC3)C=CC1)(=O)=O	7.02
1885	23643664	C1=CC=C2CCCC(C2=C1)NC(=O)CCCCCN3CCN(CC3)C4=C(C=CC=C4)C5=CC=CC=C5	6.65
1886	56944473	S(=O)(=O)(NCCCCN1CCC(CC1)C2=NOC=3C2=CC=C(F)C3)C=4C=5N=CSC5C=CC4	7.60206
1887	9991216	N#CC1=CC([C@H]2CN(CC#C)CCC2)=CC=C1	5.93
1888	11973810	O(C=1C(CCC2=CC=CC=C2)=CC=CC1)CC3=CC=CN=C3	5.30103
1889	11973809	O(C=1C(CCC2=CC=CC=C2)=CC=CC1)CC3=NC=CC=C3	5.30103
1890	24829343	C(C1(C(NC=2C=C(C=CC12)F)=O)CC)CCCN3CCN(CC3)C4=CC=C(C=C4)Cl	6.02
1891	25139329	N(C1CCC(=CC1)C#CC2=CC=CC=C2)(CCCCN3N=NC(=C3)C4=CC=C(C=C4)C5=CC=CC=C5)CCC	6.74473
1892	72734860	O=C(N=C(N)N)C1=CC=2CC=3C(C2C=C1)=CC=CC3	5.85387
1893	114840	C12=CC(O)=C(C=C1CCNC2CC=3C=CC(=CC3)O)O	5.41
1894	44409888	C=1C(N(CCCCN2CCN(C=3C=C(N=C(N3)C(C)(C)C)C(F)(F)F)CC2)C(=CC1)C)=O	6.71
1895	44355355	S1C(CCN([C@H]2CCC3=C(C2)C=C(OC)C=C3)CCC)=CC=C1	6.60206
1896	44309466	C1(=CC(C2(O1)CCN(CC2)CCC=3C=CC=CC3)=O)C4=CC=C(C=C4)OC	5.08
1897	66801028	S(=O)(=O)(NCCCN1CCC(CC1)C2=NOC=3C2=CC=C(F)C3)C4=CC=C(OC(F)(F)F)C=C4	7.48149
1898	44380770	C1(C(NC[C@H]2CN(CC3=CC=CC=C3)C[C@H]2CCC)=O)=C(C=C(C(=C1)Cl)NC)OC	6.72
1899	11477180	ClC1=C(N2CCN(CC2)C/C=C/CNC(=O)C=3C=CC(=CC3)C4=NC=CC=C4)C=CC=C1Cl	7.09205
1900	44436748	S1C(C(=O)NCCCCN2CC3N(CC2)C=4C(CC=5C3=CC=CC5)=CC=CC4)=CC=C1	6.30364
1901	60785	S1(N(C=2C=CC=C3C2C1=CC=C3)CCCN4CCN(CC4)C5=CC=C(C=C5)F)(=O)=O	6.74
1902	44335908	N1(C(CN2CCN(CC2)CC=3C(=CC=C(C3)Cl)C(C)C)=O)[C@@H](CC4=C1C=CC=C4)C	6.66
1903	70692656	O(C1=CC2=C([C@H]3N(CC=4C(C3)=CC(=CC4C)C)CC2)C=C1O)C	6.79317
1904	54434812	O1N=C(C2=C1C=C(C=C2)F)C3CCN(CC3)CCC	7.47
1905	24768524	C=1C=C2C(CCCC2=CC1)NC(=O)CCCCCN3CCN(CC3)C4=C(C=CC=C4)F	6.53
1906	45270813	N=1C(=CC2=NC(=C(N2C1C)CN3CCN(CC3)C4=CC=C(C=C4)OC)C)C	6.8
1907	60167309	N1(CCC(CC1)(O)C=2C=CC(=CC2)Cl)CCCCC=3SC=4C(N3)=CC=CC4	6.7
1908	49864359	N1(CCN(CC1)C2=C(C=CC=C2)OC)CCCCCNS(C=3C=CC4=CC=CC=C4C3)(=O)=O	6.36
1909	11694483	C=12N(N=CC1C=O)CCC(C2)N(CCC)CCC	5.4
1910	44438237	C=1C=C2C(=CN(C2=CC1)CCCCCC)CN3CCC(CC3)(C4=CC=C(C=C4)Cl)O	6.78
1911	44207909	C=1C=CC(CC(=O)NC2CCN(CC2)CCCN3C(COC4=C3C=CC=C4)=O)=CC1	6
1912	72736202	O(C(=O)NC1CCC(CC1)CCN2CCC=3C(C2)=CC=CC3)C4=CC=CC=C4	6.04
1913	45273273	N1(CCN(CCN2CC=3C(C2)=CC=CC3)C1=O)C=4C5=C(SC4)C=CC=C5	5.9
1914	10610641	[C@@H]12C3=C(C=CC=C3CCN1C)C=4C(C2)=CC=CC4C	6.7
1915	25139479	C=1(C2=CN(N=N2)CCCCN(C3CC=C(CC3)C#C)CCC)C=CC(C=4C=CC=CC4)=CC1	6.77
1916	25141533	OC(CN1CCN(CC1)C=2C(OC)=CC=CC2)CCNC(=O)C3=CC=4CC=5C(C4C=C3)=CC=CC5	6.6038
1917	3141	OC1=C(O)C=CC(=C1)CCNCC(CC=2C=C(O)C=CC2)C	6.7
1918	21460314	C12=C(C=CC(=C1)C(=O)NCCCCN3CCN(CC3)C=4C(=C(Cl)C=CC4)Cl)C5=C2C=CC=C5	6.58
1919	44380815	C1(C(NC[C@H]2CN(CC3=CC=CC=C3)C[C@H]2C)=O)=C(C=C(C(=C1)Cl)NC)OC	7.1
1920	44454402	O1C=NC(C)=C1C=2N(C(SCCCCN3CCC=4C(=CC5=C(OC(=N5)C)C4)CC3)=NN2)C	6.2
1921	44335799	N1(C(CN2CCN(CC2)CC=3C=C(OC(F)(F)F)C=CC3)=O)C(CC4=C1C=CC=C4)C	6.21
1922	10367367	S1N=C(N2CCN(CC2)CCC=3C=4NC(=O)CC(C4C=CC3)C5=CC=CC=C5)C6=C1C=CC=C6	7.82391
1923	44215433	C1C(CCN(CCCN2C(=O)CCC3=C2C=CC=C3)C1)C=4C=C5C(=CC4)NC=C5	7.38
1924	11772242	C1CN(C=2C=CC=CN2)CCN1CC/C(/C3=CC=C(C=C3)F)=N/OC	6.66
1925	21219164	N1(N=CC(=C1C)C2=CC=CC=C2)C3CCN(CC3)CC=4C=C(Cl)C=CC4	6.43
1926	9901646	N1(CCN(CC1)C[C@@H]2C[C@@H]2C=3C=CC=CC3)C4=CC=C(C=C4C)C	6.29
1927	11500677	C1N(C)CCC2=C(CC3=C(C1)C=CC=C3)C=C(C=C2)OC	7.68
1928	44447070	C1=CC=2C(=NSC2C=C1)N3CCN(CC3)CCC4=CC5=C(C=C4)C(CC5)NC(C=6C=CC(=CC6)F)=O	8
1929	52937871	C1N2C(CC(N(CCC)CCCCNC(=O)C=3C=CC(=CC3)C4=CC=CC=C4)C1)=C(C=N2)C=O	5.33
1930	10027629	FC(F)(F)C1=NC(=NC(N2CCN(CC2)CCCCN3C(=O)N(C(=O)C=C3)C)=C1)C(C)(C)C	6.21467
1931	45272437	C=1C=C(N2CCN(CCN3CCN(CC3)C(C)C)C2=O)C=C(C1)OC	5.6
1932	25107717	C(NC(CCCCCN1CCN(C2=C(C=CC=C2)OC)CC1)=O)C3=CC=C(C=C3)C#N	6.51
1933	66801335	S(=O)(=O)(NCCCN1CCN(CC1)C2=NSC=3C2=CC=CC3)C4=CC=C(C=C4)OC(F)(F)F	7.57
1934	10562462	C12=C3[C@@H]4N(C)CCC3=CC=C1CC5=C2C(C4)=CC=C5	7.08
1935	10069973	C1(=NOC=2C1=CC=CC2)N3CCN(CC3)CCCCCC(C=4C(OC)=CC=CC4)=O	7.11
1936	11175544	O(C=1C(N2CCN(CC2)CCCC=3C=C4NC=NC4=CC3)=CC=CC1)C	7.01323
1937	44309974	C1(C(C(=CO1)C2=CC=CC=C2)=O)(CCN(C)C)C=3C=CC=CC3	5.57
1938	44407270	C=1C=CC=2N(C(CCC2C1)=O)CCCCN3CCN(CC3)C=4C=C(N=C(N4)C(C)(C)C)C(F)(F)F	6.9
1939	23625541	C1=C(C2=NC(=CN2C=C1)C3=CC=C(OCCCN4CCN(CC4)C5=CC=CC=C5OC)C=C3)C	7.31
1940	44315795	C(C=1C=CC=CC1)(C2=CC=CC=C2)=CCOCC3CCN(CC3)CC=4C=CC=CC4	6.21
1941	44405469	C1=CC(C(N[C@H]2CCN(CC3=CC=C(C=C3)Cl)C2)=O)=CC(C=4SC=CC4)=C1	6.64
1942	9909448	C=1(C=CC=2[C@H](CCN3CCN(CC3)C4=CC=C(C=C4)OC)OCCC2C1)C(=O)NC	6.62
1943	11849778	C1CN(C=2C=CC=CN2)CCN1CC/C(/C=3C=C(C=C(C3)F)F)=N/OC	6.65
1944	66801000	S(=O)(=O)(NCCCN1CCN(CC1)C2=NSC=3C2=CC=CC3)C=4SC5=C(C4)C=CC=C5	7.32
1945	10619737	C=1(C(=NNC1C2CCN(CC2)CCC3=CC=CC=C3)C4=CC=C(C=C4)Cl)C	6.54
1946	10849018	N1([C@H]2C=3C(CC1)=CC=CC3C=4C(C2)=CC=CC4C=C)C	6.75203
1947	667467	C1=CC=C2C(/C(=C/CCN(C)C)/C3=C(C=CC(=C3)Cl)S2)=C1	8.53
1948	10067170	C1(C2(CCC3=C1C=CC=C3)CCN(CC=4C=CC(C(C)(C)C)=CC4)CC2)=O	6.41
1949	49782791	[C@H]1(N2CCN(CC2)C)C=3C=C(C=CC3SC4=C(C=CC=C4)C1)CNC(C)=O	7.57
1950	11314647	O(CCN1CCN(CC1)C2=CC(OC)=CC=C2)C=3C=C4NC(O)=NC4=CC3	7.34872
1951	10825256	[C@@H]12C3=C(C=CC=C3CCN1C)C=4C(C2)=CC=CC4C#N	6.74
1952	11849820	N1(CCN(CC1)C2=CC=CC=N2)CCC/C(/C=3C=CC(=CC3)F)=N/OC	6.44
1953	12898419	C12=C(NN=C1)CCC(C2)N(CCC)CCC	6.28
1954	46225336	C1=CC=C2N=C(N(C2=C1)C)CN3CCN(CC3)C=4SC5=C(N4)C=CC=C5	5
1955	44315120	C1=2OC(=O)N(C1=CC=CC2N3CCN(CC3)CC=4C=C(C=5C=CC=CC5)C=CC4)C	8
1956	44454734	FCCOC1=CC=C(CN2CCN(CC2)C=3C(OC)=CC=CC3)C=C1	6.92082
1957	10831786	C=1(NN=C(C1)C2=CC=C(C=C2)Cl)C3N(CC=4C=CC=CC4)CCCC3	5.47
1958	11504199	C=1(C=C(NN1)C2=CC=CO2)C(NCCCCN3CCN(CC3)C4=C(C=CC=C4)OC)=O	6.89
1959	44336045	N1(C(CN2C[C@@H](C)N([C@H](C2)C)CC3=CC=C(C=C3)Cl)=O)C4=C(C=CC=C4)CC1	5.06
1960	11778702	C1(C2=CC([C@H]3CN(CCC)CCC3)=CC=C2)=CSC=C1	6.87
1961	23630797	C=1C(C=2OC(=CN2)C)=CC=3CCN(CCC3C1)CCCSC4=NN=C(N4C)C5=CC=CS5	6.6
1962	9931327	N1(C(CC2(CC1=O)CCCC2)=O)CCN3CCN(C4=CC(F)=C(C=C4F)F)CC3	6.15
1963	70683414	C=1(C=2C[C@H](CCC2C=CC1)NCCC)CS(C(F)(F)F)(=O)=O	6.65
1964	14378574	N12[C@H](C=3C=C(OC)C(=CC3CC1)O)CC=4C(C2)=C(C(=CC4)O)OC	6.95
1965	11697270	O(C=1C(N2CCN(CC2)CC=3N=C4N(C3)C=C(C=C4C5=CC=CC=C5)C)=CC=CC1)C	7.55284
1966	10593191	N1(C2=C(OC)C=CC=C2)CCN(CC1)CNC(C3=CC=C(C=C3)C)=O	6.76
1967	44381279	C=1(NC(=O)C[C@@H](N1)CN2CCN(CC2)C=3C=CC=CC3)C=4C=CC=CC4	5.55
1968	53321194	[C@@H]12C=3C(=CC=CC3CCN1CCC)C=4C(OCCCCN5CCN(CC5)C6=C(C=CC=C6)OC)=CC=CC4C2	6.85
1969	44336075	N1(C(CC2CCN(CC2)CC3=CC=C(C=C3)OC)=O)C(CC4=C1C=CC=C4)C	6.8
1970	13373172	OC=1C=C2C(C3N(CC2)CC=4C(C3)=CC=CC4)=CC1	6.31336
1971	44335909	N1(C(CN2CCN(CC2)CC=3C(=CC=C(C3)Cl)OCC)=O)[C@@H](CC4=C1C=CC=C4)C	6.87
1972	54584468	N1(C(CC(CC1=O)(C)C)=O)CCCCN([C@@H]2CC=3C=4C=C(C(=O)N)NC4C=CC3CC2)CCC	6.04
1973	9992778	[C@H]12C=3C4=C(N=CC5=C4C(C1)=CC=C5)C=CC3CCN2C	6.49
1974	10690200	C=1(N(C(C)=C(N1)C2=CC=C(C=C2)F)C3CCN(CC3)CC4=CC=CC=C4)O	6.54
1975	23625542	C1=CC2=NC(=CN2C=C1)C3=CC=C(OCCCCN4CCN(CC4)C5=CC=CC(=C5Cl)Cl)C=C3	7.17
1976	9818479	N12C(=NC=3C1=C(C=CC3)C[C@H](C2)NC)O	8.05
1977	9891901	ClC1=C(N2CCN(CC2)CCCCNC(=O)C3=CC=4CC=5C(C4C=C3)=CC=CC5)C=CC=C1Cl	6.95078
1978	71261649	C=1(C(=CC2=C(C1)CCN3[C@@H]2CC4=C(C3)C(=C(C=C4)OC)OC)O)OC	6.98
1979	54585306	C=1SC=2C=CC=CC2C1C(NCCCCN3CCN(CC3)C4=C(C(=CC=C4)Cl)Cl)=O	7.19
1980	44582178	C=1C=CC2=C(C1)C(=O)N(CCCCN3CCN(CC3)C=4C=CC=CN4)CCC2	6.64
1981	44310013	C1(=CC(C2(O1)CCN(CC2)C)=O)C3=CC=CC=C3	5.54
1982	44589175	C=1C=C(C=CC1N2C=CN=C2)C(NCCCN3CCN(CC3)C4=C(C=CC=C4)OC)=O	6.92
1983	6603800	C1=2[C@@H](CN(C)CCC1=CC(=C(C2)O)Cl)C=3C=CC=CC3	7.7
1984	11057472	O1C2(C=CC3=C1C=CC(F)=C3)CCN(CC2)CCC=4C(=CC(=CC4)F)F	6.19
1985	25212276	C=1C2=C(C=CC1)C3C4=C(C2(CC3)CCCN(CC5=CC=C(C=C5)OCCCN6CCCCC6)C)C=CC=C4	6.84
1986	10618875	C=1(C(=NNC1C2CCN(CC2)CC=3C=CC=CC3)C4=CC=C(C=C4)Cl)C	6.7
1987	44336036	N1(C(CN2[C@@H](CN(CC2)CC3=CC=C(C=C3)Cl)C)=O)C4=C(C=CC=C4)CC1	5.23
1988	56971	S1(N(C(=O)C=2C1=CC=CC2)CCCCN3CCN(C4=NC=CC=N4)CC3)(=O)=O	6.96
1989	9982218	C=1C=C2CC(CCC2=CC1)CNCC3CCC(CC3)CNS(C4=C(C=CC=C4)N(=O)=O)(=O)=O	7.2
1990	76311271	FCCOCCOCCOC=1C=C2C=C(NC2=CC1)C(=O)NCCCCN3CCN(CC3)C=4C(OC)=CC=CC4	7.37263
1991	92716	OC=1C=C2C(N(CCC2=CC1O)C)CC3=CC(O)=C(O)C=C3	5.72125
1992	10430305	C1(C(CCC2=C1C=CC=C2)C3CCN(CC4=CC=C(C(F)(F)F)C=C4)CC3)=O	6.24
1993	44308839	C1=2C(C[C@H](N(CC=3SC=CC3)CCC)CC1)=CC=CC2OC	6.82
1994	70692655	O(C=1C=2CN3[C@@H](CC2C(=C(OC)C1)CO)C4=C(CC3)C=C(OC)C(O)=C4)C	6.83268
1995	71456780	ClC=1C=C(S(=O)(=O)NCC2CCN(CC2)CCOC3=CC(F)=CC=C3)C=CC1	6.25181
1996	11248332	C=1C=C2C(CCCC2=CC1)NC(=O)CCCCCN3CCN(CC3)C4=CC=CC=C4C#N	6.58
1997	56944664	S(=O)(=O)(NCCCCN1CCN(CC1)C2=NOC=3C2=CC=CC3)C4=CC=CC(=C4)C	7.36
1998	44409726	C=1(C(N(CCCCN2CCN(C=3C=C(N=C(N3)C(C)(C)C)C(F)(F)F)CC2)C=CC1)=O)C	6.77
1999	44436731	O=C(NCCCCN1CCN(CCC1)C(C2=CC=CC=C2)C3=CC=CC=C3)/C=C/C4=CC=CC=C4	6.79317
[truncated: 2,342 more rows]
