# Supplementary material for: On the difficulty of validating molecular generative models realistically: a case study on public and proprietary data
Source: J Cheminform. 2023 Nov 21;15:112. doi: 10.1186/s13321-023-00781-1 (PMC10664602; doi:10.1186/s13321-023-00781-1)
Supplement: Supplementary file 2 — Additional file 2. Supporting_Dataset_2_GSK3.xlsx. [file 13321_2023_781_MOESM2_ESM.xlsx]

## Sheet: GSK3_Pseudo_Time
Pseudo_time_series_GSK3	CID_GSK3	SMILES_GSK3	pXC50_GSK3
1	7311753	C1=CC=C2C(C=3NC4=C(C3C(=N2)NCCN5CCOCC5)C=CC=C4)=C1	1.3
2	3477914	ClC1=NC(N2CCN(S(=O)(=O)C)CC2)=CC=C1	3.52288
3	17281987	S=C(NC1CCCCC1)NC(CC)C2=CC=CC=C2	3.52288
4	5903252	O=C(NCC1CCC(CC1)CNC(=O)/C=C/C(=O)O)/C=C/C(=O)O	3.52288
5	136240234	C1(=C(C=C2C(=C1)C(=NC(=N2)CN(CC3=CN4C(=N3)C=CC=C4)CC)O)OC)OC	1.3
6	24982990	S(=O)(=O)(N1CCN(CC1)C(=O)C)C=2C=C(C=CC2)C(OCC3=CC=C(OC)C=C3)=O	3.52288
7	755190	O(CCN1CCCCC1)C(=O)C2=CC=C(O)C=C2	3.52288
8	825035	O1CCN(CC1)CCOC(=O)C2=CC=C(O)C=C2	3.52288
9	1095342	O1CCN(CC1)CCNC2=NC(=NC(=N2)NC3=CC=CC=C3)NC4=CC=CC=C4	3.52288
10	651587	O(CCCN1CCCCC1)C(=O)C2=CC=C(O)C=C2	3.52288
11	6539154	N1(C(SN(C1=O)CC)=N)C2=CC=CC=C2	4.19
12	1418151	O1CCN(CC1)CCNC2=NC(=NC(=N2)NC=3C=CC(OC)=CC3)NC4=CC=C(OC)C=C4	3.52288
13	91175372	OC=1N(C(O)=C2C1C3CC2C=C3)CCCCCCN4C(O)=C5C(C6CC5C=C6)=C4O	3.52288
14	2931509	O=C(NCCCN1CCN(CC1)CCCNC(=O)C=2C=CC(C(C)C)=CC2)C3=CC=C(C(C)C)C=C3	3.52288
15	6617178	O1CCN(CC1)CCNC=2N=C(NC=3C=CC(N(=O)=O)=CC3)N=C(OC)N2	3.52288
16	4677904	N1(C(N(CC2=CC=CC=C2)SC1=O)=S)CC3=CC=CC=C3	5
17	6539140	N1(C(N(CC2=CC=CC=C2)SC1=O)=O)CC=3C=CC=CC3	5
18	726748	ClC1=CC=C(OC(=O)N2CCCCC2)C=C1	3.52288
19	4952757	O=C(N1CCN(CC1)C)C=2C=CC(OCCOC3=CC=CC=C3)=CC2	3.52288
20	3131603	N1(C(CCCC1)C)C=2N=CN=C3C2C=CC=C3	3.52288
21	6539139	S1N(C(=O)N(CC2=CC=CC=C2)C1=O)CC	5.15
22	6539151	N1(C(N(CC)SC1=O)=S)CC2=CC=CC=C2	5.22
23	2095199	ClC=1N=CC(C(=O)N2CCN(CC2)C/C=C/C3=CC=CC=C3)=CC1	3.52288
24	2955892	O=C(NN1CCN(CC1)C)NC2=CC(=CC=C2)C(=O)C	3.52288
25	969172	S=C(NC1CCCCC1)NC(=O)C=2C=CC(OC)=CC2	3.52288
26	2805890	ClC1(Cl)C(C1)CCNS(=O)(=O)C2=CC=C(Cl)C=C2	3.52288
27	6539137	N1(C(N(CC)SC1=O)=O)CCCC	4.15
28	3094799	O(CCN(C=1N=C(N(C)C)N=C(OC)N1)C#N)C(=O)C	3.52288
29	91897749	S1C=C(C2C3C(=NC=4N(N=C(C24)C)C5=NC=CC=C5)CCCC3=O)C=C1	3.52288
30	1534649	S(=O)(=O)(N1CCN(CC1)CC2=CC=3OCOC3C=C2)/C=C/C4=CC=CC=C4	3.52288
31	3237818	S1C(N2C(CCCC2)C)=NN=C1N	3.52288
32	2952676	S(CC(=O)N1CC(OC(C1)C)C)C2=CC=C(C=C2)C	3.52288
33	2809697	O=C(N1CCN(CC1)C(C2=CC=CC=C2)C3=CC=CC=C3)COCC(=O)O	3.52288
34	714480	S=C(N1CCN(CC1)C=2C=CC(O)=CC2)NCCC3=CC=CC=C3	3.52288
35	1480493	N1(CCN(CC1)C)C=2N=C(N=C(C2C#N)C3=CC=CC=C3)C4=CC=CC=C4	3.52288
36	645050	S(CCC(=O)N1CCOCC1)C=2N=C(C3=CC=C(OC)C=C3)C=C(N2)C(F)(F)F	3.52288
37	2092968	O(CCN1C(=O)C=2C(C1=O)=CC=CC2)C(=O)C=3C=4C(N=C(C3)C)=CC=CC4	3.52288
38	778194	ClC=1N=C(Cl)C=C(C1C(=O)N2CCOCC2)C	3.52288
39	15987645	O=C(NC=1C=C2C(=CC(N3CCN(CC3)CC)=NC2=CC1)C)C4=CC(OC)=CC(OC)=C4	3.52288
40	16193044	O=C(NC=1C=C2C(=CC(N3CCN(CC3)CC)=NC2=CC1)C)C4=CC(OC)=CC=C4	3.52288
41	803516	O(CCN(CC1=CC=CC=C1)C)C2=CC=C(OC)C=C2	3.52288
42	4782568	O(C1=CC=2C(N3CCN(CC3)C4=CC=C(OC)C=C4)=CC(=NC2C=C1)C)C	3.52288
43	673338	O1CCN(CC1)C=2C3=C(N=C(C2)C)C=CC(OC)=C3	3.52288
44	1792484	S(=O)(=O)(N1CCCC1)C=2C=CC(NC(=S)NC(=O)C(C)C)=CC2	3.52288
45	1070294	O(C1=CC2=C(NC3=CC=C(N4CCN(CC4)C)C=C3)C=C(N=C2C=C1)C)C	3.52288
46	747885	OC1=C(C2=NC(N3CCC(CC3)C)=CC(=N2)C)C=CC=C1	3.52288
47	4915878	O=C(NCC1=CC=CC=C1)C(N2N=CC(N(=O)=O)=C2)C	3.52288
48	8042848	O=C1CC(CC(=NCC2=CC=CC=C2)C1)(C)C	3.52288
49	2730963	S=C(NC1CCCCCCCCCCC1)NC2=C(OC)C=CC=C2	3.52288
50	4918386	O=C(NCC=1C2=C(N=C(C1)C)C=CC=C2)C(N3N=CC(N(=O)=O)=C3)C	3.52288
51	660494	S(CC(=O)NC(C)(C)C)/C(=N/CC=C)/NC#N	3.52288
52	135464100	S(CC(=O)NC1CCCCC1)C2=NC(C3=CC=CC=C3)=C(C(O)=N2)C#N	3.52288
53	2999083	N(CCCN1C=CN=C1)C=2N=C(N=C3C2C=CC=C3)C	3.52288
54	15945386	S(=O)(=O)(N1CCN(CC1)CC(=O)NC=2C=CC(N(=O)=O)=CC2)C3=CC=CC=C3	3.52288
55	921753	O1CCN(CC1)C2=NC=3C(C=C2C=C(C#N)C#N)=CC=CC3	3.52288
56	4917201	O=C(NC1=CC=CN=C1)C(N2N=CC(N(=O)=O)=C2)C	3.52288
57	8895388	O(CCCOC(=O)C=1C=CN(=O)=CC1)C(=O)C=2C=CN(=O)=CC2	3.52288
58	11666764	S1N(CCC2=CC=CC=C2)C(=O)N(CC3=CC=CC=C3)C1=O	5.52288
59	2299102	O(CC(=O)N(CC)CC)C(=O)C1=CC=C(O)C=C1	3.52288
60	135472964	ClC=1C=CC(C2=NN=C(SC2)NC(C)(C)C)=CC1	3.52288
61	4899114	O(C=1C(NC=2N=C(N3CCN(CC3)CC)N=C(N2)NC=4C(OC)=CC=C(OC)C4)=CC(OC)=CC1)C	3.52288
62	29511	O(CCCCOC(=O)C=1C=CC=CC1)C(=O)C=2C=CC=CC2	3.52288
63	601012	FC1=C(N=C2CC(CC(=O)C2)(C)C)C=CC=C1	3.52288
64	888848	O1CCN(C(=O)N2CCN(CC2)C3=C(C=C(C=C3)C)C)CC1	3.52288
65	2890752	S(=O)(=O)(N(C1=CC=C(N(=O)=O)C=C1)CC(=O)N)C2=CC=CC=C2	3.52288
66	872120	FC=1C=CC(N=C2CC(CC(=O)C2)(C)C)=CC1	3.52288
67	6539150	C1(N(C(=O)SN1C2=CC=CC=C2)C3=CC=CC=C3)=S	5.1
68	15989540	O=C(NCC1CCN(CC1)CC2=C(C=CC(=C2)C)C)NC=3C=C(C=C(C3)C)C	3.52288
69	123196645	FC(F)(F)C=1C=C(N=C2CC(CC(=O)C2)(C)C)C=CC1	3.52288
70	361939	O=C(CCCCCCCCCCCC)CCCCC(=O)O	3.52288
71	5310354	S(C(C(=O)C)C(=O)C)C1=NN2C(=NN=C2C=C1)C=3C=CC(F)=CC3	3.52288
72	5711	O=C(NC=1C=CN=CC1)C2CCC(CC2)C(N)C	5.4
73	6539152	C/1(\N(C(=S)N(S1)C)CC)=N/C2=CN=CC=C2	5
74	3547	O=S(=O)(N1CCNCCC1)C2=CC=CC=3C2=CC=NC3	5.6
75	4916122	O=C(NC1=NC(=CC=C1)C)C(N2N=CC(N(=O)=O)=C2)C	3.52288
76	4124851	S1N(C(=O)N(CC2=CC=CC=C2)C1=O)C	5.85387
77	22551940	S(=O)(=O)(N1CC(CCC1)C)C=2C=C(NC2)C(OC)=O	3.52288
78	3235618	S1C2=NC=NC(N3C(CCCC3)C)=C2C=C1C	3.52288
79	2729517	ClC=1C(CN2CCN(CC2)C=3C4=C(NC=C4)C=CC3)=CC=CC1	3.52288
80	91897781	O1N=C(C=2C(C3C(=NC12)CC(CC3=O)(C)C)C4=CC=C(C=C4)C)C	3.52288
81	6402472	ClC1=CC=C(C=2N=C(N3CCSCC3)C(=NN2)C4=CC=CC=C4)C=C1	3.52288
82	726836	SC=1N(C(=NN1)C=2C=CC(N(=O)=O)=CC2)CC	3.52288
83	24761440	O=C(NCCCN1CCN(CC1)C)NC=2C=CC(N(=O)=O)=CC2	3.52288
84	3813131	O1CCN(CCCNC=2N=C(NC=3C=CC(=CC3)C)C(N(=O)=O)=C(N2)N)CC1	3.52288
85	820980	O=C1N(NC(=O)C=2C=CC(N(C)C)=CC2)C(=O)C=3C1=CC=CC3	3.52288
86	91386177	O=C1CC(CC(=NC=2C=C(OC)C=CC2)C1)(C)C	3.52288
87	975866	O(C1=CC=C(C(C)(C)C)C=C1)CC(=O)NCCN2CCCC2	3.52288
88	16191622	OCC1(CCN(CC1)CC2=CC=C(C=C2)C=3OC=CC3)CC4=CC=CC=C4	3.52288
89	6625000	O=C(C1=C(N2CCN(CC2)CC)C=3C(N=C1)=CC=CC3)C4=CC=C(OC)C=C4	3.52288
90	10609573	O=C(C1=C2N3[C@@H](CC2)CCCC3=C1CC)CC	3.52288
91	24794009	ClC1=CC=C(CCN2CC(CCC2=O)C(=O)NCC3=CC=NC=C3)C=C1	3.52288
92	2329708	O=C(NC1CCN(CC1)CC2=CC=CC=C2)/C=C/C3=CC(OC)=C(OC)C=C3	3.52288
93	24793179	ClC1=CC=C(CCN2CC(CCC2=O)C(=O)NCC=3N=CC(=CC3)CC)C=C1	3.52288
94	9725672	FC=1C(/C=C/C(=N/NC(=O)C(C)C)/C)=CC=CC1	3.52288
95	826913	ClC=1C=C(S(=O)(=O)N(CC)CC)C=NC1Cl	3.52288
96	56675716	N(C(NCC=1C=CC(=CC1)OC)=O)C2=CC(=CC=N2)C#N	2.84
97	564104	O=C(NC1=CC=C(C=C1)C(OC)=O)CCN2CCN(CC2)CC3=CC=CC=C3	3.52288
98	44581605	S1C(N(C(=O)N1CCC2=CC=CC=C2)CC3=CC=C(C=C3)F)=O	5.73
99	24794013	FC=1C=C(C2=CC=C(NC(=O)C3CCCN(C3)CC4=CN=C(N=C4)C)C=C2)C=CC1	3.52288
100	867702	O1CCN(CC1)C=2C=CC(NC(=O)CC3=CC=CC=C3)=CC2	3.52288
101	2167030	O=C(NCCCNC(=O)C1=CC(OC)=CC=C1)C2=CC(OC)=CC=C2	3.52288
102	6622896	S(=O)(=O)(N(CC(=O)NC1C(CCCC1)C)C)C2=C3N=CC=CC3=CC=C2	3.52288
103	3715518	FC1=CC=C(C(CCNCC2=CC=C(OC)C=C2)C3=CC=C(OC)C=C3)C=C1	3.52288
104	4011635	ClC=1C=C(NC(=O)CC2NCCNC2=O)C=C(Cl)C1	3.52288
105	3378352	O=N(=O)C=1C(=NC(N2CCN(CC2)CC)=NC1N)NC3=CC(=CC=C3)C	3.52288
106	673952	ClC1=C(N2CCN(CC2)C)C=C(N(=O)=O)C=C1	3.52288
107	2954718	O1C(C(CCNC(C2=CC=CC=C2)C)CC3=CC=CC=C3)=CC=C1	3.52288
108	877106	S(=O)(=O)(C=1N(C2=CC=CC=C2)C=NN1)C	3.52288
109	145920290	FC1=CC(N=C2CC(CC(=O)C2)(C)C)=CC=C1C	3.52288
110	2994341	S(CC(=O)NC=1C=CC(N2CCOCC2)=CC1)C3=CC=C(F)C=C3	3.52288
111	689878	O(C1=CC=C(OC(=O)CCC(OC)=O)C=C1)C(=O)CCC(OC)=O	3.52288
112	2621211	ClC1=C(C(NC(=S)N(CCC#N)C)=CC=C1)C	3.52288
113	4562974	ClC=1C=C(NCCCN2CCOCC2)C(N(=O)=O)=CC1	3.52288
114	1930187	O(CC(OCC)=O)C(=O)C1=CC=C(O)C=C1	3.52288
115	2963529	S(=O)(=O)(N(C1=CC=C(OC)C=C1)C(=O)C=2C=CN=CC2)C=3C=C(N(=O)=O)C=CC3	3.52288
116	4879875	O(C(=O)C1CCN(CC1)C=2C3=C(N=C(C2)C)C=CC(OC)=C3)CC	3.52288
117	6863594	SC=1N(/N=C/C(=C\C2=CC=CC=C2)/C)C(=NN1)CC	3.52288
118	4114287	P(OC1=CC=C(OC)C=C1)(=O)(NC2=NC=CC=C2)C	3.52288
119	6623953	S(C1=NN2C(=NN=C2C3=NC=CC=C3)C=C1)CC4=CC=CC=C4	3.52288
120	91896114	S1C=2N=C3C(C(C2C(=C1C(OCC)=O)C)C=4SC=CC4)C(=O)CCC3	3.52288
121	1157566	O1CCN(CC1)CCNC=2C3=C(N=CC2C(OCC)=O)C=CC(OC)=C3	3.52288
122	7190550	S(CC1=CC=C(C=C1)C)C2=NN3C(=NN=C3C4=NC=CC=C4)C=C2	3.52288
123	7190533	S(CC=1C(=CC=CC1)C)C2=NN3C(=NN=C3C4=NC=CC=C4)C=C2	3.52288
124	49830975	N=1NC=C2C1CCC(C2)C3=CC=CC=C3	4.2
125	773010	BrC=1C(=CC(NC(=O)CCN2CCC(CC2)C)=CC1)C	3.52288
126	4217248	FC(F)(F)C=1C=C(C(OCCN(C)C)C2=CC=C(C=C2)C)C=CC1	3.52288
127	9885023	C1=NC=C(C)C2=C1C=CC=C2S(N3C(CNCCC3)C)(=O)=O	5.2
128	3114342	OC(CN1CCN(CC1)CC2=CC=CC=C2)COC3=CC=C(OCC(O)CN4CCN(CC4)CC5=CC=CC=C5)C=C3	3.52288
129	7503584	O(CCCOC(=O)C=1C=CC(NC(=O)C)=CC1)C(=O)C2=CC=C(NC(=O)C)C=C2	3.52288
130	6539142	N1(C(SN(C1=O)C)=O)C2=CC(Br)=CC=C2	5.4
131	3238881	O(C=1C=CC(C2=NN(C(=N2)N)C(=O)CC)=CC1)C	3.52288
132	7190716	S(C1=NN2C(=NN=C2C=C1)C3=CC=CN=C3)CC4=CC=CC=C4	3.52288
133	18106804	S(=O)(=O)(N1CCCCC1)C2=C(C=CC(=C2)C(=O)NC=3N=CC(=CC3)C)C	3.52288
134	7190719	S(C1=NN2C(=NN=C2C=C1)C3=CC=CN=C3)CC4=CC=C(F)C=C4	3.52288
135	2998087	S1C2=NC=NC(N3C(CCCC3)C)=C2C(=C1C)C	3.52288
136	1988937	BrC=1C=C(CSC=2N(N)C(=NN2)C=3C=CN=CC3)C=CC1	3.52288
137	91897832	S(=O)(=O)(N(CC)CC)C=1C=C(N2C=C(O)C(=C2N)C=3C=CC=CC3)C=CC1	3.52288
138	768220	S=C1N(C=2C(N1C)=CC=CC2)CCC(=O)O	3.52288
139	653894	S1C(N2CCOCC2)=NC(C3=CC(OC)=C(OC)C=C3)=C1	3.52288
140	3696046	S(CC1=CC=C(C=C1)C(F)(F)F)C=2N(C3=CC=CC=C3)C=CN2	3.52288
141	123295831	O=C1C2C(C3CC3)C4=C(N=C2CC(C1)(C)C)NN=C4C	5.5157
142	7503587	O(CCCOC(=O)C1=C(O)C=CC=C1)C(=O)C2=C(O)C=CC=C2	3.52288
143	3830679	O=N(=O)C=1C(N2CCCCCC2)=NC(NCCCN(C)C)=NC1N	3.52288
144	576491	S(C=1N(N=NN1)C2=C(C=CC=C2C)C)C	3.52288
145	565049	S(=O)(=O)(NC1=CC=CN=C1)C2=CC=C(C3CCCCC3)C=C2	3.52288
146	2431286	O(CC(=O)C(C)(C)C)C(=O)C1=CC=C(O)C=C1	3.52288
147	3540782	OCCNC1=NC(NCCCN(CC)CC)=NC(N)=C1N(=O)=O	3.52288
148	2459977	O(C(=O)C=1C=CC(C2=CC=C(O)C=C2)=CC1)CC(=O)N	3.52288
149	1478238	ClC1=C(NC(=O)N2CCSC=3C2=CC=CC3)C=CC=C1	3.52288
150	1290336	S=C1N(/C(/C(=O)N1C)=C\C2=CC=C(OCC=3C=C(C=CC3)C)C=C2)C	3.52288
151	6401118	FC(F)(F)COC1=NN=C(N2C=CN=C2)C=C1	3.52288
152	653893	O1CCN(CCCN(C(=O)NC2CCCCC2)CC=3C=C4C(=NC3O)C=C(C(=C4)C)C)CC1	3.52288
153	1548115	S(=O)(=O)(N1CCOCC1)C=2C=CC(=CC2)C(=O)NC3=C(C=C(C=C3C)C)C	3.52288
154	852476	O(CCC1=[N+](C=CN1C)C)C(=O)N(C)C	3.52288
155	2732733	N1(C(SN(C1=O)C)=O)C2=CC=CC=C2	5.7
156	5347956	ClC1=C(N(=O)=O)C=C(/C=N/N2CCN(CC2)C=3C(OC)=CC=CC3)C=C1	3.52288
157	2066478	N1(C=2C3=C(C=CC2)C=CC=C3N=C1)CCC	3.52288
158	6539144	N1(C(SN(C1=O)C)=O)C2=CC=C(C=C2)Cl	5.4
159	4592768	S(=O)(=O)(NCC=1C=CC(C(=O)N2CC(OC(C2)C)C)=CC1)C3=C(C=CC(=C3)C)C	3.52288
160	91897768	SC=1N=C2N=C3CC(CC(=O)C3C(C2=C(O)N1)C4=CC=CC=C4)(C)C	3.52288
161	7531835	S1C(C2=NN3C(=NN=C3SC)C=C2)=CC=C1	3.52288
162	3241878	S(C1=NN2C(=NN=C2C=C1)C=3C=CC(OCC)=CC3)C	3.52288
163	9583943	SC=1N(/N=C/C=2C(=NN(C2)C3=CC=CC=C3)C=4C=CC(=CC4)C)C(=NN1)C=5C=CN=CC5	3.52288
164	3394376	N1(C(SN(C1=O)C)=O)C2=CC=C(C=C2)F	5.4
165	7183662	O(C1=CC=2C(N3CCN(CC3)CC)=C(C=NC2C=C1)C(=O)C=4C=CC(OC)=CC4)CC	3.52288
166	6539148	N1(C(SN(C1=O)C)=O)C=2C=3C(=CC=CC3)C=CC2	5.52
167	6539145	N1(C(SN(C1=O)C)=O)C=2C=CC(C(F)(F)F)=CC2	5.22
168	3821187	O(CCOCC)C(=O)C1=CC=C(N2N=C(N=C2)C)N=C1	3.52288
169	1345525	O=C1CC(CC(=O)C1=CC=2C(=NN(C2)C3=CC=CC=C3)C=4C=CC(=CC4)C)(C)C	3.52288
170	2837294	ClC1=C(N2CCN(CC2)C)C=CC(N(=O)=O)=C1	3.52288
171	6867517	S(=O)(=O)(N1CCN(CC1)CC(=O)N/N=C/C2=NC=CC=C2)C3=CC=C(C=C3)C	4.86
172	3756932	S1C(C(=O)C23CC4CC(C2)CC(C3)C4)=C(N=C1NCC)N	3.52288
173	6539146	N1(C(SN(C1=O)C)=O)C2=CC=C(C=C2)C	5.3
174	5511759	S1/C(/N(CC2=CC=CC=C2)C(=O)C1)=N/NC(=O)COC3=CC=C(C=C3)C	3.52288
175	44581606	S1C(=O)N(CC(N2CCCCC2)=O)C(=O)N1CC(=O)OCC	6.27
176	85039799	C/1(\N(C(=O)N(S1)CC)C2=CC=CC=C2)=N/C(=O)NCC	4.12
177	4779630	OC(CNC=1N=C(N=C2C1C=CC=C2)C3=CC=CN=C3)C4=CC=CC=C4	3.52288
178	1094275	BrC=1C=C(CSC=2N(C(=NN2)C=3C=CN=CC3)C)C=CC1	3.52288
179	4882909	O1C(C(N(C)C)CNC(=O)C2=CC=3C(C=C2)=CC=CC3)=CC=C1	3.52288
180	729326	SC=1N(CCOC2=CC=C(C=C2)C)C3=NC=NC(N)=C3N1	3.52288
181	91897782	O1N=C(C=2C(C3C(=NC12)CC(CC3=O)(C)C)C4=CC=C(N(C)C)C=C4)C	3.52288
182	3729703	O1CCN(CCCNC=2N=C(NC=3C=C(C(=CC3)C)C)C(N(=O)=O)=C(N2)N)CC1	3.52288
183	3244782	S(=O)(=O)(N1CCC(CC1)C(=O)NCCCN2CCN(CC2)CC3=CC=CC=C3)N4CCCC4	3.52288
184	135408129	S(CC(=O)N(C1=CC=CC=C1)C2=CC=CC=C2)C3=NC(C4=CC=CC=C4)=C(C(O)=N3)C#N	3.52288
185	10193482	C(CNC=1N=CC=C(N1)C=2C=NN3N=CC=CC23)CN4CCOCC4	4.49
186	787883	BrC=1C=C(C(=O)NCCC2=CC=CC=C2)C=CC1	3.52288
187	3311464	O=N(=O)C=1C(=NC(N2CCN(CC2)C)=NC1N)NC3=CC(=CC=C3)C	3.52288
188	2507674	S(CC(=O)NC(=O)NC(C)(C)C)C=1SC=NN1	3.52288
189	6493430	S(CC(=O)C1=CC(OC)=CC=C1)C=2N(C=CN2)C	3.52288
190	5345479	ClC1=C(C=2OC(/C=N/N3CCN(CC3)C)=CC2)C=CC(N(=O)=O)=C1	3.52288
191	826994	ClC=1C=C(C=2N=C(N(CCC)CCC)N=C(N2)N)C(OC)=CC1	3.52288
192	2936080	BrC1=C(OCCOCCNC(CC)C)C=CC(Cl)=C1	3.52288
193	6539141	N1(C(SN(C1=O)C)=O)C2=CC=C(C=C2)Br	5.52
194	7184	O(CCCC)C(=O)C1=CC=C(O)C=C1	3.52288
195	2363156	ClC1=CC=C(S(=O)(=O)N(CC(OCC(=O)NC=2C=CC=CC2)=O)C)C=C1	3.52288
196	1008176	S(=O)(=O)(N(C=1C=CC(=CC1)C(=O)NC=2C=C(C(=CC2)C)C)CC=C)C	3.52288
197	24817126	ClC=1C(C(=O)N2CCC(CC2)CCC(=O)NC3CC3)=CC(=CC1)C(F)(F)F	3.52288
198	5308540	O=C(NC1CCN(CC1)CC2=CC=CC=C2)CN3N=C4C(CCCCC4)=C3	3.52288
199	2255182	ClC=1C=C(C(=O)NCCOC)C=CC1Cl	3.52288
200	18562100	S(CC(=O)NC1CCCCC1)C=2OC(=NN2)CNC(=O)C3=CC(=CC=C3)C(F)(F)F	3.52288
201	786057	S(=O)(=O)(N1N=C(C=C1C)C)C2=CC(=C(C=C2)C)C	3.52288
202	70789255	C12(CNCCC1)CCN(CC2)C3=NC=NC4=C3N=CN4	4.26
203	5337232	O/N=C/C=1C(=NN(CCC#N)C1)C=2C=CC(=CC2)C3=CC=CC=C3	3.52288
204	3242720	BrC=1SC(S(=O)(=O)N2CC(CCC2)C)=CC1	3.52288
205	91896204	SC=1N=C2N=C3CC(CC(=O)C3C(C2=C(O)N1)C4=CC=C(C=C4)C)(C)C	3.52288
206	2945058	O=C(NC1=CC=C(N2CCN(CC2)CC3=CC=CC=C3)C=C1)C4=C(N(=O)=O)C=CC=C4	3.52288
207	4918403	O1C(CNC(=O)C(N2N=CC(N(=O)=O)=C2)C)=CC=C1	3.52288
208	6345686	S(C=1OC(=NN1)[C@H]2NCCC2)CC=3C(=CC=CC3)C	3.52288
209	14448772	FC1=CC=C(/C=C/2\N(C(=NC2=O)N)C)C=C1	3.52288
210	792424	FC=1C=CC(C(=O)NCC(=O)NN)=CC1	3.52288
211	3165619	S1C=2C(N(C=3C1=CC=CC3)C(=O)C[N+]=4C=CC(N(C)C)=CC4)=CC=CC2	3.52288
212	4074688	O=C(NC=1C=CC=CC1)NC=2C=CN=CC2	3.52288
213	1082704	O=C(NC=1C=CN=CC1)NC=2C=CN=CC2	3.52288
214	221427	O=C(NC=1C=CC=CC1)NC2=NC=CC=C2	3.52288
215	5044232	O=C(NC=1C=CC=CC1)NC2=NC=CN=C2	3.52288
216	783846	O=C(NC1=CC=CN=C1)NC2=NC=CC=C2	3.52288
217	136666246	S1C(C2C3C(=NC4=NC(SC)=NC(O)=C24)CCCC3=O)=CC=C1	3.52288
218	739818	S(=O)(=O)(N1CCC=2C(C1)=CC=CC2)C=3C(N(=O)=O)=CC=CC3	3.52288
219	18108378	O1C(CN(CC1C)C(=O)CCCN2C(=O)C=3C(C2=O)=CC=CC3)C	3.52288
220	24979776	FC1=CC=C(C=2N=C3C(=C(C(=O)N(CC(=O)NC=4C=C(OC)C=CC4)C)C2)C=CC=C3)C=C1	3.52288
221	252264	O(C=1C=C(C=CC1)C(=O)NNC(=O)C=2C=CC=CC2)C	3.52288
222	16304883	S(=O)(=O)(NC1CCSC=2C1=CC=CC2)C=3C=C(C=CC3)C(=O)C	3.52288
223	781174	FC1=CC(NC(=O)NC2=NC=CC=C2)=CC=C1	3.52288
224	3237637	S(=O)(=O)(N1CCC(CC1)C)C=2C=C(C=CC2)C(=O)NC3=C(C=CC=C3)C(=O)NC	3.52288
225	888339	O=C(N(C(C)C)C(C)C)CC=1C(N(=O)=O)=CC=CC1	3.52288
226	24818662	O=C1N(CCC1)CCCNC(=O)NC=2C=C(C(=CC2)C)C	3.52288
227	6468155	O(C=1C=CC(NC(=O)NC2=NC=CN=C2)=CC1)CC	3.52288
228	124524597	O=[N+]1C(=C(N(O)C(=C1C)C)C)C2=CC=C(OC)C=C2	3.52288
229	977416	S(C=1N(C(=NN1)C=2C=CN=CC2)C)CC=3C(=CC=CC3)C#N	3.52288
230	2873199	S(=O)(=O)(N/C(=N/C(C)C(=O)O)/C=1C=CC=CC1)C2=CC=C(C=C2)C	3.52288
231	11564882	C1CN(C=2C3=C(N=CN2)NC=C3)CCC1CN	4.96
232	2494915	O=C(NCCC1=NC=CC=C1)C=2C=3C(N=C(C4=C(C=C(C=C4)C)C)C2)=CC=CC3	3.52288
233	1927420	O=C(NC1=NC=CC=C1)C(=O)NC2=NC=CC=C2	3.52288
234	889855	S=C(NC1=C(N2CCCCC2)C=CC=C1)NC(=O)C	3.52288
235	2145539	S1C(CC=2C=CC(=CC2)C(=O)C)=CN=C1N	3.52288
236	24816493	FC(F)(F)C1=C(CN2CCN(CC2)CC)C=CC(NC(=O)C3=CC(=C(C=C3)C)/C=C/C=4N=CC(NC=5N=C(N=C(N6CCNCC6)C5)C)=NC4)=C1	3.52288
237	660374	O(C(=O)C(C1=NC=2C(N=C1N3CCN(CC3)CC4=CC=CC=C4)=CC=CC2)C#N)CCOC	3.52288
238	3826951	O(C=1C=C(CCNC(=O)C=2C=CC(=CC2)C#N)C=CC1)C	3.52288
239	24793939	O1CCN(CCCN2CC(CCC2=O)C(=O)N(CCOC3=CC=C(C=C3)C)C)CC1	3.52288
240	3146467	S1/C(/N(C=2C1=CC=CC2)CC)=C\C3=[N+](C4=C(C=C3)C=CC=C4C)CC	3.52288
241	1111638	ClC1=C(NC(=O)NC2=NC=CC=C2)C=CC=C1	3.52288
242	7175	O(CCC)C(=O)C1=CC=C(O)C=C1	3.52288
243	3147333	O=C(NC=1C=CC=CC1)C(=O)NC2=NC=CC=C2	3.52288
244	664242	O(CCCN1C(=NC2=NC=3C(N=C12)=CC=CC3)C=4C=CC(OC)=CC4)C	3.52288
245	2207583	S(=O)(=O)(N(CC1=CC=CC=C1)C=2C=CC(=CC2)C(=O)NC3=C(SC4=CC=CC=C4)C=CC=C3)C	3.52288
246	730415	O=C(NC1=C(C=CC=C1)C)NC2=NC=CC=C2	3.52288
247	25212179	S1N(C(N(CCCl)C1=O)=O)C2=CC=CC=C2	6.26
248	733610	S(CC1=CC=C(F)C=C1)CC(=O)NC=2C=CC(=CC2)C	3.52288
249	838817	O=C(NCC1=CC=CC=C1)C2=CC3=NC=CN=C3C=C2	3.52288
250	6866157	S(=O)(=O)(N1CCN(CC1)CC(=O)N/N=C/C=2OC=CC2)C3=CC=C(C=C3)C	3.52288
251	6858619	N(\N1C=NN=C1)=C/C=2C=CC(C(C)(C)C)=CC2	3.52288
252	892006	O=C(NCC(C)C)C=1C=CC(NC(=O)C2=CC(OC)=CC=C2)=CC1	3.52288
253	6889265	O1N=C(N2N=NC(=C2C(C)C)C(=O)N/N=C/C=3C=COC3)C(=N1)N	3.52288
254	886264	O1C(CNC=2N=C(N=C3C2C=CC=C3)C4=CC=CN=C4)=CC=C1	3.52288
255	24793154	S1C=C(N=C1C)C(=O)N2CC(CCC2)CNC(=O)C3=CC(OC)=CC(OC)=C3	3.52288
256	805348	S(=O)(=O)(NNC(=O)C1=CC(O)=CC=C1)C2=CC=C(C=C2)C	3.52288
257	70789254	C12(NCCCC1)CCN(CC2)C3=NC=NC4=C3N=CN4	3.86
258	766776	S=C(NC=1N=C(NC(C)C)N=C(NC(C)C)N1)N	3.52288
259	346045	O(C=1C=CC(=CC1)C(=O)NCC=C)C	3.52288
260	285247	O=C(O)C1CCC(NC(OCC2=CC=CC=C2)=O)CC1	3.52288
261	2021218	ClC=1C=C(S(=O)(=O)N2CN(CCCOC(C)C)C3=NC=4C(N=C23)=CC=CC4)C=CC1	3.52288
262	135455188	S(C1=NC(C2=CC=CC=C2)=C(C(O)=N1)C#N)CC(=O)NC=3SC(=NN3)C(F)(F)F	3.52288
263	280603	C1=CC(C(CN2C(C=3C(C2=O)=CC=CC3)=O)=O)=CC=C1Br	4
264	709851	ClC1=CC=2N(C=3C(SC2C=C1)=CC=CC3)C(=O)CN(C)C	3.52288
265	555820	O=CC=1C(=NN(C1)C2=CC=CC=C2)C=3C=CC=CC3	3.52288
266	1472270	O(CC(=O)C=1C=CC(=CC1)C)C(=O)C2=CC=C(O)C=C2	3.52288
267	1211424	ClC=1C(SC=2N(N=NN2)C)=C(N(=O)=O)C=CC1	3.52288
268	708196	O=C(NC=1N=CC=C(C1)C)CN2N=C(N(=O)=O)C=C2	3.52288
269	6468586	O(C(=O)C1=CC=C(NC(=O)NC2=NC=CC=C2)C=C1)CC	3.52288
270	46873764	OC(=O)C1CN(C1)CC2=CC=C(C=C2)C#CCCCC	5.4
271	3218091	O=C(NC1CC2N(C(C1)CCC2)CC3=CC=CC=C3)C4=CC(=CC=C4)C	3.52288
272	2914631	S1C(=NN=C1NC(=O)CC(C2=CC=CC=C2)C)C(C)(C)C	3.52288
273	2110942	O(C=1C=CC(C2=NN(C=C2N)C3=CC=CC=C3)=CC1)C	3.52288
274	5404742	BrC=1C=C(C(=O)N/N=C\C=2OC(=CC2)C)C=NC1	3.52288
275	135504965	S(C1=NC(CCC)=CC(O)=N1)CCOC2=CC=C(OCC)C=C2	3.52288
276	2474854	S1C(CNC=2N=C(N=C3C2C=CC=C3)C4=CC=CN=C4)=CC=C1	3.52288
277	4280225	ClC=1C(S(=O)(=O)N(C)C)=CC(NC(=O)CN2CCN(CC2)C=3C=CC(O)=CC3)=CC1	3.52288
278	1504355	O=C(NC=1N=CC=C(C1)C)CN2N=CC(N(=O)=O)=C2	3.52288
279	2632575	BrC1=C(OCC(=O)NC(=O)NC(C)(C)C)C=CC(Br)=C1	3.52288
280	2281944	S(=O)(=O)(N1CCN(CC1)C=2C(OCC)=CC=CC2)C3=C(OC)C=CC(=C3)C	3.52288
281	1861043	N12N=C(C(=C1N=C(CCC)C=C2NCC3=NC=CC=C3)C4=CC=CC=C4)C	3.52288
282	11564772	C1C(CCN(C1)C=2C3=C(N=CN2)NC=C3)N	4.82
283	1266502	O(C=1N=C(N2CCCC2)N=C(N3N=NC(=C3C4=CC=CC=C4)C(OCC)=O)N1)C	3.52288
284	14704104	O(CCC=1C=CC(O)=CC1)C(=O)C=2C=CC(OC)=CC2	3.52288
285	697160	S1C=C(N=C1NC(=O)C2=CC=CN=C2)C(C)(C)C	3.52288
286	1563686	OCCNC=1N=C(N=C2C1C=CC=C2)C3=CC=CN=C3	3.52288
287	1021967	S(=O)(=O)(N(CC(=O)N1CCN(CC1)C=2C(F)=CC=CC2)CCC3=CC=CC=C3)C	3.52288
288	690917	S1C2=C(CCCC2)C3=C1N=C(OC3=O)C=4SC=CC4	3.52288
289	750031	S1C2=C(CCC2)C3=C1N=C(OC3=O)C=4SC=CC4	3.52288
290	806210	S1C2=C(CCCCC2)C3=C1N=C(OC3=O)C=4SC=CC4	3.52288
291	16760636	CC=1C=NC=C2C=CC=C(C12)S(N3CCCN(C[C@H]3C)C(CN)=O)(=O)=O	5.6
292	1912931	S1/C(/C(=O)N(CC2=CC=CC=C2)C1=S)=C/C=3C=CC(O)=CC3	3.52288
293	664571	O1C=2C(NCCCN3C=CN=C3)=NC=NC2C=4C1=CC=CC4	3.52288
294	3243340	S1C(NC(=O)NC2=NC=CC=C2)=CC=C1	3.52288
295	660800	O=C1NN(C(=C1C)C)C2=NC(NC3=CC=C(OC)C=C3)=NC(=N2)NC4=CC=C(OC)C=C4	3.52288
296	123761513	ClC=1SC(C2C3C(=NC=4NN=C(C24)C)CC(CC3=O)(C)C)=CC1	5.9431
297	6885183	O=C(N/N=C/C1=NC=CC=C1)C2=CC=CN=C2	3.52288
298	940302	O=C(NNC(=O)C=1C=CC(OC1)=O)C2[C@@H]3[C@H]2CCCC3	3.52288
299	91896524	ClC=1C=CC(N=CCC=2SN=C(SC)C2C#N)=CC1	3.52288
300	136665925	S(C=1N=C2N=C3CC(CC(=O)C3C(C2=C(O)N1)C4=CC=CC=C4)(C)C)C	3.52288
301	16805991	S(CC(=O)NC1CCCCC1)C=2N=C3N(C=CC=C3C)C(=O)N2	3.52288
302	6539147	N1(C(SN(C1=O)C)=O)C2=CC=C(C=C2)OC	5.7
303	3871588	ClC(C(=O)NC=1N=CC(=CC1Cl)C(F)(F)F)C	3.52288
304	16192066	FC=1C=C(CNC(=O)CCC=2OC(=NN2)CCCCC3=CC=CC=C3)C=CC1	3.52288
305	2841229	OC1=C(C=NNC2=NNN=N2)C=CC=C1	3.52288
306	2364550	O(CC1=CC=C(COC(=O)C2=CC=C(O)C=C2)C=C1)C(=O)C3=CC=C(O)C=C3	3.52288
307	6878090	O=C(N/N=C/C1=CC2=NC=CN=C2C=C1)C=3C=CN=CC3	3.52288
308	778822	S(CCC=1C=CC(=NC1)C)C2=CC=C(C=C2)C	3.52288
309	2746735	ClC=1C=CC(=CC1)C(=O)N/N=C(\N)/C2=NC=CN=C2	3.52288
310	5108870	S(CCC1=NC=CC=C1)CCC(=O)NC=2C(F)=CC=C(F)C2	3.52288
311	10193464	C1CC1NC=2N=CC=C(N2)C=3C=NN4N=C(C=CC34)N5CCOCC5	4.6
312	744236	N1(C(=NC=2C1=CC=CC2)C=3C=CC(N(C)C)=CC3)C	3.52288
313	6466619	S(CC(=O)NC1CCCCC1)C=2N(C(=NN2)C3=NC=CC=C3)C	3.52288
314	6489906	N1(C=2C(C(=C1)/C=C/C3=CC=[N+](C=C3)C)=CC=CC2)CC=C	3.52288
315	25237204	ClC1=C2N=C(C=C(C2=CC=C1)C(=O)N/N=C\C3=CC=CN=C3)C=4C=CC=CC4	3.52288
316	973710	S1C(C(=O)C(C)(C)C)=C(N=C1NC)N	3.52288
317	5916970	O1C=C(C(=O)/C=C/C2=CC=3C(C=C2)=CC=CC3)C=C1	3.52288
318	842831	ClC=1C(=NN(C1)C)C=2N(CC)C(S)=NN2	3.52288
319	2313164	P(OC1=C(C=CC=C1C)C)(=O)(N)C	3.52288
320	123795488	S1C=C(C2C3C(=NC=4NN=C(C24)C)CC(CC3=O)(C)C)C=C1	5.86328
321	700989	FC=1C=CC(C2=NN(C=C2C=O)C3=CC=CC=C3)=CC1	3.52288
322	6896191	S(=O)(=O)(N/N=C/C=1C(=NN(C1)C2=CC=CC=C2)C=3C=CC(=CC3)C)C4=CC=CC=C4	3.52288
323	6539143	N1(C(SN(C1=O)C)=O)C2=C(Br)C=CC=C2	5.22
324	4916228	O=C(NC1CCCCCC1)C(N2N=CC(N(=O)=O)=C2)C	3.52288
325	837291	ClC1=CN2C(NC(=O)C)=C(N=C2C=C1)C=3C=CC=CC3	3.52288
326	2896825	OCCCC=1N(C(C2=CC=CC=C2)C)C=3C(N1)=CC=CC3	3.52288
327	221797	ClC=1C(C(=O)NCCC)=CC=C(Cl)C1	3.52288
328	2807743	S1C(=NC=2C1=CC=CC2)C/C(/N)=N/O	3.52288
329	784919	OC1(CCCCC1)C#CCN2CCOCC2	3.52288
330	245648	O=C(NC=1C=C(N(=O)=O)C=CC1)CCC2=CC=CC=C2	3.52288
331	6066471	ClC=1C=C(C=2SC(C(=O)/C=C/N(C)C)=CN2)C=CC1	3.52288
332	830992	O=C(NC1=NC=CC=C1)C2=CC=C(C=C2)C(=O)NC=3N=CC=CC3	3.52288
333	1773311	S(CC(=O)N(CC)CC)C=1N=C(N)C(=C(C1C#N)C=2SC=CC2)C#N	3.52288
334	323717	O(N=C1C=2C(C3=C1C=CC=C3)=CC=CC2)C(=O)NC=4C=CC=CC4	3.52288
335	822453	ClC=1N=CC(S(=O)(=O)NC=2C=CC(C(C)C)=CC2)=CC1	3.52288
336	2836838	O(C(=O)C(C1CCCCC1)C(=O)NCCCCCC)CC	3.52288
337	24761371	O=C(NCCN1CCN(CC1)C)NC2=C(N(=O)=O)C=CC=C2	3.52288
338	6878782	BrC=1SC(=CC1)/C=N/NC(=O)C2=CC=CN=C2	3.52288
339	1400841	O=C(NC1=NN(CC(C)C)C=2N=C3C(=CC21)C=C(C=C3)C)C=4N=CC=CC4	3.52288
340	86308859	S1C(=[N+](C=2C1=CC=CC2)CC)CC=NC=3C=CC=CC3	3.52288
341	971435	S1C(=C(N=C1NC=2C=CC=CC2)C)C	3.52288
342	66552478	N1(C=2N=C3C(=C(NC=4C=CC=CC4SC)N2)N=CN=C3NCC5CC5)CCN(CC1)C6CCNCC6	5
343	24686518	S(=O)(=O)(N1CCN(CC1)C(=O)CCCCC)C2=CC=3OCCCOC3C=C2	3.52288
344	10125856	N=1N2C(=C(C1)C3=NC(=NC=C3)NC4CC4)C=CC(=N2)NC5CCCC5	4.6
345	49830941	N12C(C3=CC=CC=C3)=CC=CC1=CN=C2N	4.7
346	880209	O(C=1C=CC(C2=NN(C3=CC=CC=C3)C=C2C#N)=CC1)C	3.52288
347	1627519	ClC=1C(C(=O)C[N+]2=CN(CC(=O)C=3C(Cl)=CC(Cl)=CC3)C=C2)=CC=C(Cl)C1	3.52288
348	10965763	C=1(NC2=CC=CC=C2C1)C=3N=C(N)N=CC3	3.38
349	952057	O=C(NC1=CC(C2=NC=3C(N=C2)=CC=CC3)=CC=C1)C4=CC=CC=C4	3.52288
350	5331621	S=C(NC1=CC(=CC=C1)C)N/N=C(\CC)/C=2C=CC=CC2	3.52288
351	744898	OC1=CC(N2C3=NC=4C(N=C3C(=C2N)C#N)=CC=CC4)=CC=C1	3.52288
352	2866893	S(=O)(=O)(N)C1=CC(N(=O)=O)=C(N2CCCCCC2)C=C1	3.52288
353	690579	O=C(NC=1N=CC=C(C1)C)C2=CC(=CC(N(=O)=O)=C2)C(OC)=O	3.52288
354	339735	O=C(NC1=NNC(C2=CC=CC=C2)=C1)C3=CC=CC=C3	3.52288
355	672301	O(C1=NC(N2CCOCC2)=CC(=N1)NN)CCC3=NC=CC=C3	5.3
356	9642879	O(C=1C=CC(C2=NN(C=C2/C=N/NC3=NC=CC=C3)C4=CC=CC=C4)=CC1)C	3.52288
357	930897	S(CC)C=1OC(=NN1)C=2C=CN=CC2	3.52288
358	661008	ClC1=C(C=2OC(N3CCC(CC3)C)=C(N2)C#N)C=CC=C1	3.52288
359	648498	BrC1=CC=C(S(=O)(=O)N2CCN(CC2)C=3N4N=CN=C4N=C(C3)C=5C=CC=CC5)C=C1	3.52288
360	5497333	S(=O)(=O)(N/N=C\C=1C(=NN(C1)C2=CC=CC=C2)C=3C=CC=CC3)C4=CC=C(C=C4)C	3.52288
361	3536995	FC1=CC(NC=2N=C(N3CCOCC3)C(N(=O)=O)=C(N2)N)=CC=C1	3.52288
362	91897780	S1C(N2CCCCC2)=NC(O)=C1CC(=O)NC3=CC(=CC=C3)C(F)(F)F	3.52288
363	1558186	S(=O)(=O)(N(CCO)C)C=1C=C2C(C=3C(C2=NNC(=O)N)=CC(S(=O)(=O)N(CCO)C)=CC3)=CC1	3.52288
364	6905160	BrC=1C=C(C2=NN(CCC(=O)O)C=C2/C=N/NC(=S)N)C=CC1	3.52288
365	9592197	O=C(NC(C)C)C(=O)N/N=C(/CC(=O)NC1=NC=CC(=C1)C)\C	3.52288
366	2731658	O=N(=O)C1=C(N2CCCCCC2)C=CC(N(=O)=O)=C1	3.52288
367	758303	S(CC1=CC=CC=C1)C=2OC(=NN2)C3=CC=CN=C3	3.52288
368	5521796	O1C(C2=CC=C(N(=O)=O)C=C2)=CC=C1/C=N\NC(=O)C=3C=CC(=NC3)C	3.52288
369	2930996	FC=1C(N2CCN(C(=O)C34CC5CC(C3)CC(C4)C5)CC2)=CC=CC1	3.52288
370	145920919	S1CCCN2C1=NC(=NCC3=CC=CC=C3)CC2=O	3.52288
371	2513220	BrC1=CC=C(C=2NN=CC2/C=C(\C(O)=O)/C#N)C=C1	3.52288
372	22521098	S(=O)(=O)(NCC1=CC=C(C=C1)C)C=2C(=NC(O)=NC2O)C	3.52288
373	6896486	ClC1=CC=C(C=2OC(=CC2)/C=N/NC(=O)CN3N=C(N=N3)C=4C=CC=CC4)C=C1	3.52288
374	736479	FC=1C=C(C(=O)NC=2C=C3C(N=C(C=C3)C)=CC2)C=CC1	3.52288
375	2423957	N(C1=NNC(C2=CC=CC=C2)=C1)C=3C(N)=CC=CC3	3.52288
376	2549745	O=C(NC=1C=C(NC2=NC(=NC=3C2=CC=CC3)C4=CC=CC=C4)C=CC1)C	3.52288
377	2815491	ClC1=C(C=CC(NC(=O)NC=2N(N=C(C2)C=3C=CC=CC3)C)=C1)C	3.52288
378	4789538	FC=1C(CNC=2N=C(N=C3C2C=CC=C3)C4=CC=CN=C4)=CC=CC1	3.52288
379	24818486	O=C(NC1CCCC=2C1=CC=CC2)NC=3C=CC(OC)=CC3	3.52288
380	9863367	C1=NC(=C(N1C2CCNCC2)C=3N=C(N=CC3)OC)C=4C=CC(=CC4)F	5.2
381	1467980	S(CC=1C=C(C=CC1)C(=O)O)C=2OC(=NN2)C3=CC=CN=C3	3.52288
382	4380991	C=1C=CC2=C(C1)SC(CC(N2)=O)C3=CC=CS3	3.08
383	12006141	S(CC1=CC=C(C=C1)C)C2=NN=C(C=3SC=CC3)C=C2	3.52288
384	1455586	S(=O)(=O)(N1CCC(CC1)C(=O)NCC2=CC(OC)=CC=C2)C3=CC=C(N4N=NN=C4)C=C3	3.52288
385	4917626	S1C(NC(=O)C(N2N=CC(N(=O)=O)=C2)C)=NC=3C1=CC=CC3	3.52288
386	12777399	O=C(NC=1C(N(=O)=O)=CC=CC1)NC=2N=CC=CC2	3.52288
387	2746834	S1C(=C(N=C1C)C(F)(F)F)C(SC2=CC=CC=C2)=O	3.52288
388	647786	ClC=1C(=NSC1Cl)C(OC(C(=O)NCC=2OC=CC2)C)=O	4
389	16193008	S\1C=2C(C(=O)/C1=C/C=C/C=C\N(C3=CC=CC=C3)C(=O)C)=CC=CC2	3.52288
390	2819095	S(C(SC)=C(C(=O)C1=CC(OC)=CC=C1)C#N)C	3.52288
391	135460554	S(C1=NC(C=2SC=CC2)=C(C(O)=N1)C#N)CC(=O)C	3.52288
392	4237595	S=C(N(CCC1=CC=CC=C1)CCC2=CC=CC=C2)NC(=O)C3=CC(OC)=C(OC)C(OC)=C3	3.52288
393	3244356	O(C(=O)C1=C(N2CCN(CC2)C3=CC=C(OC)C=C3)C=4C(N=C1)=C(OC)C=CC4)CC	3.52288
394	856217	S(CC1=CC=CC=C1)C=2OC(=NN2)C3=CC(=CC=C3)C	3.52288
395	285318	ClC1=CC(N(=O)=O)=C(N2CCCCC2)C=C1	3.52288
396	1155333	S(CC1=CC=C(F)C=C1)C=2OC(=NN2)C3=CC=CN=C3	3.52288
397	3161726	S(CC1=CC=C(F)C=C1)C=2OC(=NN2)C3=NC=CC=C3	3.52288
398	135753701	O1C(C2=CC=C(N(=O)=O)C=C2)=CC=C1/C=N/NC=3N=C(C=C(O)N3)C	3.52288
399	220926	S1C=2C(N=C1NC=3C=CC(OC)=CC3)=CC=CC2	3.52288
400	4207425	O1CCN(CC1)C2=NC(=NC(N)=C2N(=O)=O)NC3=CC(=CC=C3)C	3.52288
401	706051	S1C(N)=C(C(C=2OC(=CC2)C)=C1)C(OCC)=O	3.52288
402	9658098	O1C(C=2C=CC(=CC2)C(O)=O)=CC=C1/C=N/NC=3C=CC(N(=O)=O)=CC3	3.52288
403	4406531	BrC=1C=CC(C(=O)C[N+]=2C(=C(SC2)CCOC(=O)CC34CC5CC(C3)CC(C4)C5)C)=CC1	3.52288
404	649485	O1C(CNCC(=O)O)COC=2C1=CC=CC2	3.52288
405	2883018	N12C(CCCCC1)=C(C=3N=CN=C(N)C23)C#N	3.52288
406	758305	BrC1=CC=C(CSC=2OC(=NN2)C3=CC=CN=C3)C=C1	3.52288
407	664581	O1C2=C(NCCCN3C=CN=C3)N=C(N=C2C=4C1=CC=CC4)C	3.52288
408	1482542	S1C(C(=O)C(C)(C)C)=CN=C1NC=2C=CC=CC2	3.52288
409	1484459	S(C1=NC(=NC(C=2SC=CC2)=C1C#N)N)CC	3.52288
410	835144	ClC1=CC(N2C(=CC=C2C)C)=C(OC)C=C1	3.52288
411	1480459	N(C(C)C)C=1N=C(N=C(C1C#N)C2=CC=CC=C2)C3=CC=CN=C3	3.52288
412	1480468	N(C(C)C)C=1N=C(N=C(C1C#N)C2=CC=CC=C2)C=3C=CN=CC3	3.52288
413	5342483	S(=O)(=O)(N/N=C/C=1C(=NN(C1)C2=CC=CC=C2)C=3C=CC(OC)=CC3)C4=CC=CC=C4	3.52288
414	123977872	BrC=1C=CC(=NC1)C2C3C(=NC=4NN=C(C24)C)CC(CC3=O)(C)C	5.3019
415	667555	N(C=1N=C(N=C2C1C=CC=C2)C3=CC=CN=C3)CC4=CC=CC=C4	3.52288
416	675226	N(C=1N=C(N=C2C1C=CC=C2)C3=CC=CC=C3)CC4=CC=CN=C4	3.52288
417	3235471	N(C=1N=C(N=C2C1C=CC=C2)C3=CC=CN=C3)CC4=CC=CN=C4	3.52288
418	792340	O(C=1C=CC(C2=NN(C=C2C=O)C3=CC=CC=C3)=CC1)C	3.52288
419	790519	BrC1=C(N(N=C1)C)C(=O)NC2=CC(=CC=C2)C(F)(F)F	3.52288
420	16194302	O1C(CCC1)CNC2=NN3C(=NN=C3C=C2)CCNC(=O)C=4C=CC=CC4	3.52288
421	3846962	O=N(=O)C=1C(NC2CCCCC2)=NC(NCCC(C)C)=NC1N	3.52288
422	5154128	FC1=CC=C(C(CC(=O)C2=CC(OC)=CC=C2)C#N)C=C1	3.52288
423	91897802	OC=1N(C(O)=CC1N2CCC=3C2=CC=CC3)C=4C(CC)=CC=CC4	3.52288
424	10215135	N1=CC(=C2N1N=C(C=C2)N3CCCC3)C4=NC(=NC=C4)NC5CC5	4.6
425	135403580	ClC(F)(F)OC=1C=CC(NC(=O)CSC2=NC(C3=CC=CC=C3)=C(C(O)=N2)C#N)=CC1	3.52288
426	135445597	S1C(C=2N=C(SC)N=C(O)C2C#N)=CC=C1	3.52288
427	2207232	S(=O)(=O)(NNC(=O)NC1=CC=C(C=C1)C(=O)C)C2=CC=C(N(=O)=O)C=C2	3.52288
428	1712887	ClC1=NC(NCC2=CC=CC=C2)=CC=N1	3.52288
429	4004788	S(CC=1C(=CC=CC1)C#N)C=2OC(=NN2)CC3=CC=CC=C3	3.52288
430	9594447	O1N=C(N2N=NC(=C2C)C(=O)N/N=C/C3=NC=CC=C3)C(=N1)N	3.52288
431	1418188	O(C(=O)C1=CC(NC=2N=C(N=C3C2C=CC=C3)C=4C=CN=CC4)=CC=C1)C	3.52288
432	3807270	ClC=1C=C(C(=O)NC2=CC=C(C(C(OC)=O)C(OC)=O)C=C2)C=CC1	3.52288
433	6890368	S1CC(=O)N(/N=C/C=2C(=NN(C2)C3=CC=CC=C3)C=4C=CC(OC)=CC4)C1=S	3.52288
434	648237	S1C(=NN=C1NC(=O)C2=CC(OC)=CC=C2)C(C)C	3.52288
435	2960661	O=N(=O)C=1C(N(C2CCCCC2)C3=CC=CC=C3)=NC=NC1N	3.52288
436	3213217	S\1C2=NC=3C(C=C2CN(CC=4OC=CC4)/C1=N/CCOC)=CC=CC3C	3.52288
437	2454706	FC1=CC=C(CNC=2N=C(N=C3C2C=CC=C3)C4=CC=CN=C4)C=C1	3.52288
438	2465035	ClC=1C=C(CNC=2N=C(N=C3C2C=CC=C3)C4=CC=CN=C4)C=CC1	3.52288
439	80609	O(C1=CC=C(C(=O)C=2C=CC=CC2)C=C1)CC(=O)O	3.52288
440	855516	S1C(N)=C(C(=O)C=2C=CC(OC)=CC2)C=C1	3.52288
441	5310070	S(C1=NN2C(=NN=C2C=C1)C3=CC=CN=C3)CC(OCC)=O	3.52288
442	91070578	S(C=1C=C(O)N(C1O)C=2C=3C(C=CC2)=CC=CC3)/C(/NC=4C=CC=CC4)=N/C5=CC=CC=C5	3.52288
443	793034	O1C(=[N+](C=2C1=CC=CC2)CC)/C=C/N(C3=CC=CC=C3)C	3.52288
444	1621897	O=C(NC1=NN(CC(C)C)C2=NC=3C(C=C21)=CC=CC3C)C(C)(C)C	3.52288
445	963534	O1C(=NN=C1SCC=2C=C(C(O)=O)C=CC2)C3=CC=NC=C3	3.63
446	941653	O=C(NC1=NN(CC(C)C)C2=NC3=C(C=C21)C=C(C=C3)C)C(C)(C)C	3.52288
447	2819595	ClC=1C(C(=O)NC2=CC(C=3N=C(N=CC3)C)=CC=C2)=CC=CC1	3.52288
448	826987	ClC=1C=C(C=2N=C(NC3CCCCC3)N=C(N2)N)C(OC)=CC1	3.52288
449	892947	ClC=1C=C(C2=NN(CCC(=O)O)C=C2C=O)C=CC1	3.52288
450	53388146	N(C(NCC=1C=CC(=CC1)OC)=O)C2=CC(=CC=N2)C=3NN=NN3	3.29
451	5164	NC=1N=CC=C(N1)C2=C(N=CN2C3CCNCC3)C4=CC=C(F)C=C4	5.6
452	741790	S(CC=1N=C2N(C1)C=CC=N2)C=3N(C4=CC=CC=C4)C=NN3	3.52288
453	11427667	N1(C(=NC=2C1=NC=NC2SC=3C=CC(=CC3)F)C4=CC=CC=C4)C	3.97
454	54539763	C(C#N)(C(=N)SC=1C(=CC=CC1)N)C(C#N)C(=N)SC=2C(=CC=CC2)N	5.6
455	705539	N=1/C(=N\C2=CC=CC=C2)/C3=C(C1N)C=CC=C3	3.52288
456	5514951	ClC=1C=C(C=2OC(=CC2)/C=N\NC(=O)C=3C=CC(=NC3)C)C=CC1Cl	3.52288
457	145923076	BrC1=C(N(N=C1N(=O)=O)CC(=O)N=C2C(N(N(C2=O)C3=CC=CC=C3)C)C)C	3.52288
458	1480476	ClC1=CC=C(C2=NC(=NC(NC(C)C)=C2C#N)C=3C=CN=CC3)C=C1	3.52288
459	895564	BrC=1C=C(C2=NN(CCC(=O)O)C=C2C=O)C=CC1	3.52288
460	1047654	BrC1=CC(C=NNC(=O)C2=C(Cl)C=CC=C2)=C(O)C=C1	3.52288
461	1488498	ClC=1C=C(C(=O)NC=2N=C(N=CC2)C3=CC=CN=C3)C=CC1Cl	3.52288
462	6465583	O1C=2C(OC1)=CC=C(NC(=O)NC3=NC=CC=C3)C2	3.52288
463	2377163	O=N(=O)C=1C=C(C2=NN(C=C2/C=C/C(=O)O)C3=CC=CC=C3)C=CC1	3.52288
464	5195579	S(C=1OC(=NN1)CCCCCN2C(=O)C=3C4=C(C2=O)C=CC=C4C=CC3)CCCC(OCC)=O	3.52288
465	3885055	O=C(NC1=NC=CC(=C1)C)C2=C(C(N(=O)=O)=CC=C2)C	3.52288
466	1245926	S(=O)(=O)(N1CCN(CC1)C(=O)COC2=CC=CC=C2)C=3SC=CC3	3.52288
467	49830745	O(C=1C=C(C=NC1)C=CC2=CC=NC=C2)CC(N)COCC3=CC=CC=C3	5.2
468	6488846	S1C2=NC=NC(NC=3C=CC(O)=CC3)=C2C=C1C	3.52288
469	9636676	O1C(C=2C=C(C=CC2)C(=O)O)=CC=C1/C=N/NC=3C=CC(N(=O)=O)=CC3	3.52288
470	94575	S(=O)(=O)(N)C1=CC=C(/N=N/N(C)C)C=C1	3.52288
471	16809743	ClC=1C=C(C(=O)NCC(N2CCOCC2)C=3OC=CC3)C=CC1	3.52288
472	1448004	ClC1=NC2=C(C(N3CCN(CC3)CC)=C1C=O)C=C(OC)C=C2	5.24642
473	3576822	OCCNC1=NC(N(C)C)=NC(N)=C1N(=O)=O	3.52288
474	3239010	OC(=O)C1=C(NCC2=CC=NC=C2)C=CC=C1	3.52288
475	3442459	OC(=O)C1=C(NCC2=CC=CN=C2)C=CC=C1	3.52288
476	865737	S(C=1N(C(=NN1)C2CCCCC2)CC)CC(=O)NC=3C=CC=CC3	3.52288
477	6186566	S=C(NC1=CC=C(C(OCCN(CC)CC)=O)C=C1)NC(=O)/C=C/C=2OC=CC2	3.52288
478	2923740	O(CCCN1C=CN=C1)C2=CC(=C(N(=O)=O)C=C2)C	3.52288
479	459567	OC1=NN(C(N)=C1)C2=NC=CC=C2	4.7
480	1867461	O(C(=O)C1=CC=C(NC2=NC(=NC=3C2=CC=CC3)C4=CC=NC=C4)C=C1)C	3.52288
481	2821758	O1C(COC=2C1=CC=CC2)CNC(=O)C	3.52288
482	9820195	O=C(NC1=C2C(NC=C2)=NC=C1)C3CCC(CC3)C(N)C	5.3
483	1926293	O(C=1N=C(N=C(C1)C)C2=C(O)C=CC=C2)CCC	3.52288
484	752098	OCC=1C(=NN(C1)C2=CC=CC=C2)C=3C=CC(=CC3)C	3.52288
485	2811714	ClC=1C(CNC(=O)CSCC(=O)O)=C(OC2=CC=CC=C2)C=CC1	3.52288
486	24820014	O1C(CN(CC1C)C(=O)CCC2=CC(C(C)(C)C)=C(O)C(C(C)(C)C)=C2)C	3.52288
487	691766	O=C(NC1=NC=CC(=C1)C)C2=C(N(=O)=O)C=CC=C2	3.52288
488	6467727	O(C1=CC(NC(=O)NC2=NC=CC=C2)=CC=C1OC)C	3.52288
489	9631490	ClC=1C=C(C=2OC(=CC2)/C=N/NC=3C=CC(=CC3)C(=O)O)C=CC1	3.52288
490	4879501	S(C=1N(C=CN1)C)CC(=O)NC=2C=C(F)C(=CC2)C	3.52288
491	3239863	S(C1=NN2C(=NN=C2C=C1)C=3C=CC=CC3)CC(=O)CC(OCC)=O	3.52288
492	2014748	O(CCCN\1C=2N=C3N(C(=O)C2C=C(/C1=N\C(=O)C)C#N)C=CC=C3C)CC	3.52288
493	2389804	O=C(O)CCN1N=C(C(=C1)/C=C(/C(OCC)=O)\C#N)C=2C=CC=CC2	3.52288
494	1087048	O=CC=1C(=NN(CCC(=O)O)C1)C2=C3C(=CC=C2)C=CC=C3	3.52288
495	9585710	BrC=1C=CC(/C(=N/NC2=NC=CN=C2Cl)/C)=CC1	3.52288
496	3239045	S(C1=NN2C(=NN=C2C=C1)C3=CC(OC)=C(OC)C=C3)CC(=O)N	3.52288
497	11608401	N1C=NC=2C(N=CN2)=C1C3=CC=C(CNC)C=C3	3.93
498	91897817	OC=1N(C(O)=CC1)C=2C=C(C(O)=NC3=C4C(C(=O)NC4=O)=CC=C3)C=CC2	3.52288
499	9550687	S1C(CNC(=O)C2=NOC(C3CC3)=C2)=CC=C1	3.52288
500	783687	S(CC=1C(F)=CC=CC1)C=2OC(=NN2)C=3C=CC=CC3	3.52288
501	12005790	BrC=1C=C(C2=NN(CCC(=O)O)C=C2/C=C\C(=O)C=3C=CC(Cl)=CC3)C=CC1	3.52288
502	25212180	S1N(CC(OCC)=O)C(=O)N(C=2C=C(C=CC2)C(OCC)=O)C1=O	6.33
503	44581261	S1N(CC(OCC)=O)C(=O)N(C=2C=CC(=CC2)C(OCC)=O)C1=O	5.99
504	4884906	N1=C2C(=C(N=C1C3=CC=CC=C3)NCCCN4C=NC=C4)C=CC=C2	5.06
505	10286399	N1=CC(=C2N1N=C(C=C2)OC(C)C)C=3C=CN=C(N3)NC4CC4	4.6
506	7162006	FC1=CC=C(N2CCN(CC2)CC(=O)C=3C(O)=C(C(O)=CC3)C)C=C1	3.52288
507	6905163	S=C(N/N=C/C=1C(=NN(CCC(=O)O)C1)C=2C=CC(OC)=CC2)N	3.52288
508	6869066	O1C(=CC=C1)/C=N/NC(=O)C=2NN=CC2	3.52288
509	49830871	O=C(C1=CC(C2=NN3C(=NC=C3)C=C2)=CC=C1)C	4.6
510	400433	C1(=CNC2=C1C=CC=C2)C3=NC(N)=NC=C3	3.46
511	91897770	OC=1N(C(O)=CC1C=2C3=C(NC2)C=CC=C3)C4=CC=CC=C4	3.52288
512	2009470	S(=O)(=O)(N1CN(C2=NC=3C(N=C12)=CC=CC3)CC=4OC=CC4)C5=CC=C(C=C5)C	3.52288
513	935210	S1C=2N=C(OC(=O)C2C=C1C)C=3C=CC(F)=CC3	3.52288
514	1568873	O(CCCC(=O)NCC=1OC=CC1)C2=CC=C(OC)C=C2	3.52288
515	6539733	O1C(=NN=C1SCC2=CC=C(C=C2)I)C3=CC=NC=C3	3.7
516	3236769	O=C1N(NC(=O)C2=CC=CN=C2)C=C(C3=C1C=CC=C3)C(OC)=O	3.52288
517	49830862	N12C(C3=CC=C(C=C3)C=C)=CC=CC1=NN=C2N	4.9
518	5309201	S1C2=C(NC(=O)C3=C1C=CC=C3)C=C(C(=O)NCCCN4CCN(CC4)CC)C=C2	3.52288
519	20885163	S1C2=C(NC(=O)C3=C1C=CC=C3)C=C(C(=O)NCCCN4CCN(CC4)CCC)C=C2	3.52288
520	950140	O1C(C2=NC(O)=C(C(C3=CC=C(OC)C=C3)=C2)C#N)=CC=C1	3.52288
521	135431552	ClC1=CC=C(CSC2=NC(C=3SC=CC3)=C(C(O)=N2)C#N)C=C1	3.52288
522	4259513	ClC1=C(S(=O)(=O)N(CC)C2=CC=CC=C2)C=C(NC(=O)NC3=C(C=CC=C3)C#N)C=C1	3.52288
523	789662	ClC1=CC=2N(C(=[N+](C2C=C1)CC)/C=C/N(C3=CC=CC=C3)C)CC	3.52288
524	1304606	S(=O)(=O)(N(C1=C(C(=O)NC2=CC(=CC=C2)C(F)(F)F)C=CC=C1)C)C	3.52288
525	2907452	O=N(=O)C1=C(N2CCCCCC2)C=CC(=C1)C(=O)N	3.52288
526	9696555	O=C(NCC1=CC=CC=C1)C/C(=N/NC(=O)C2=NC=CN=C2)/C	3.52288
527	644376	O1C(CNCCC(OCC)=O)COC=2C1=CC=CC2	3.52288
528	20913554	S(C1=NC(=C(C(=O)NC2=C(C=CC=C2)C)C=N1)C)C	3.52288
529	136665923	S1C(C2C3C(=NC4=NC(SC(C)C)=NC(O)=C24)CC(CC3=O)(C)C)=CC=C1	3.52288
530	9592255	O=N(=O)C1=C(N2CCCCC2)C=CC(=C1)/C=N/N3N=NN=C3N	3.52288
531	11150857	C1=2N=C(C=3C=CC=CC3)N(C1=NC=NC2C4=CC=C(C=C4)F)C	4.07
532	285321	ClC1=CC(N(=O)=O)=C(N2CCCC2)C=C1	3.52288
533	75522	S(=O)(=O)(N)C1=CC=C(/N=N/C2=CC=C(N(C)C)C=C2)C=C1	3.52288
534	6539136	N1(C(N(C2CCCCC2)SC1=O)=O)CC	5
535	3242847	S1C(N2CCOCC2)=NC=3C1=CC=4OCCOC4C3	3.52288
536	1249082	O=C1N(C(=O)C=2C1=CC(=CC2)C(=O)NC3=CC=CN=C3)C4=CC(OC(=O)C)=CC=C4	3.52288
537	2396759	S=C(NC1=CC=2NN=CC2C=C1)NCC	3.52288
538	56668847	N(C(NC=1SC=2C(N1)=CC=C(C2)N(=O)=O)=O)CC=3C=CC(=CC3)OC	2.44
539	2821755	O1C(CNC(=O)C=2C=CC=CC2)COC=3C1=CC=CC3	3.52288
540	3315584	ClCC(=O)NCCC1(CC(OCC1)(C)C)C2=CC=CC=C2	3.52288
541	2199925	O(C=1C(=C(C=C(C1)C)C)C)CCCNC	3.52288
542	656124	S(CC=1C(=CC=CC1)C#N)C=2OC(=NN2)C3=CC(=CC=C3)C#N	3.52288
543	135510992	S(C1=NC(C=2SC=CC2)=C(C(O)=N1)C#N)CC(=O)C=3SC=CC3	3.52288
544	6283334	OC(=O)C1=C(N/N=C\C2=C3C(=NC=C2)C=CC=C3)C=CC=C1	3.52288
545	1190554	O1CCN(CC1)C2=CC=C(NC=3C4=C(N=CC3C(OCC)=O)C=CC(=C4)C)C=C2	3.52288
546	45102725	C=1(C=CC(C2=C(C=3C=CN=CC3)N(C#C)C(C#CCCO)=N2)=CC1)F	4.59
547	16832851	S(=O)(=O)(C=1N=NN2C3=C(C(N4CCC(CC4)C(=O)N)=NC21)C=CC=C3)C5=CC=CC=C5	3.52288
548	9586084	BrC1=CC=C(CC2S\C(\N(C2=O)CC=C)=N/N=C/C=3OC=CC3)C=C1	3.52288
549	3239070	S(CC=1C(F)=CC=CC1)C=2OC(=NN2)C3=C(C=CC=C3)C	3.52288
550	927670	O=C(N1C[C@H]2C[C@@H](C1)C=3N(C2)C(=O)C=CC3)CC4=CC=C(OC)C=C4	3.52288
551	3754215	O=N(=O)C=1C(NC2=CC=C(NC(=O)CC)C=C2)=NC(NC3=CC=C(NC(=O)CC)C=C3)=NC1C	3.52288
552	275785	O=C(O)C1=CC(=NC2=C1C=CC=C2)C3CC3	3.52288
553	44550927	C=1C(C2=CC=C(S2)C)=NC(N(C=3C=CC(=CC3)S(N)(=O)=O)C)=NC1	4.19
554	123892689	FC(F)(F)C1=CC=C(C2C3C(=NC=4NN=C(C24)C)CC(CC3=O)(C)C)C=C1	5.03198
555	135419062	BrC=1C=CC(C(=O)CSC2=NC(C=3SC=CC3)=C(C(O)=N2)C#N)=CC1	3.52288
556	135543409	O1CCN(N=C2C3=C(NC2=O)C=CC=C3)CC1	3.52288
557	3360560	OC=1C=CC(C=NNC2=NC=NC=3N=CNC23)=CC1	3.52288
558	20923161	S(=O)(=O)(NCC1=CC(OC)=CC=C1)C=2C=C(CN3C(=O)C=4C(=NC=CC4)C3=O)C=CC2OC	3.52288
559	3797	C1=CC=C2C(=C1)C=C(C=C2)C(CCN(CC3=CC=CC=C3)C(C)C)=O	5.6
560	1187561	O1CCN(CC1)C2=CC=C(NC=3C=4C(N=CC3C(OCC)=O)=C(C=CC4)C)C=C2	3.52288
561	1827385	ClC=1C=C(C=2N=C(NCCC)N=C(N2)N)C(OC)=CC1	3.52288
562	4773735	O=C(NC=1N=CC=C(C1)C)C(N2N=CC(N(=O)=O)=C2)C	5.14321
563	944425	O=C(NC1=NN(CC(C)C)C2=NC3=C(C=C21)C=C(C=C3)C)CC	3.52288
564	24793269	O(C1CCN(CC1)CCC2=CC=CC=C2)C=3C=CC(=CC3)C(=O)N(CC=4ON=C(C4)C)C	3.52288
565	11371	OC(=O)C1=C(NC2=C(C=CC=C2)C(O)=O)C=CC=C1	3.52288
566	24686806	ClC=1C=CC(C=2OC(=NN2)CN(C(C)C)C(=O)C=3OCCOC3)=CC1	3.52288
567	11640390	OC1(CC(C=2N3C(=C(N2)C4=CC5=NC(=CC=C5C=C4)C=6C=CC=CC6)C(=NC=C3)N)C1)C	5.2
568	3099034	O=C(NCC1=CN=CC=C1)NCCCCCCNC(=O)NCC2=CN=CC=C2	5.2
569	1713300	ClC1=NC(NC2=C(C=CC=C2)C(OC)=O)=CC=N1	3.52288
570	1070635	ClC1=CC=2N(C(=[N+](C2C=C1)CC)/C=C/N(C3=CC=CC=C3)C(=O)C)CC	3.52288
571	10308171	N=1N2C(=C(C=3C=CN=C(N3)NC4CC4)C1)C=CC(=N2)O	4.6
572	5307313	S1(=O)C2=C(N(CC3=CC=C(F)C=C3)C(=O)C4=C1C=CC=C4)C=C(C(=O)N5CCN(CC5)CC)C=C2	3.52288
573	653798	S(CC1=C(C=CC(=C1)C)C)C=2OC(=NN2)C3=CC=CN=C3	3.52288
574	750584	S(CC1=CC=C(F)C=C1)C=2OC(=NN2)C3=C(C=CC=C3)C	3.52288
575	721301	O=C1N(CC(=O)NC2=C(C=CC=C2)C)C(=O)C=3C1=CC=CC3	3.52288
576	3432930	ClC=1C(OC=2C(N(=O)=O)=CC=CC2)=CC=CC1	3.52288
577	85039800	N1(C(N(C2=CC=CC=C2)/C(/S1)=N/C(=O)OCC)=S)C(=O)OCC	4
578	10308281	N=1N2C(=C(C=3C=CN=C(N3)NC4CC4)C1)C=CC(=N2)OC	4.6
579	750580	S(CC=1C(F)=CC=CC1)C=2OC(=NN2)C=3C=CC(=CC3)C	3.52288
580	135473309	O=C1N=C(NC=2C1=CC=CC2)N/N=C/C=3C=CC=CC3	3.52288
581	16681757	O1C=2C=C(CNC=3N=C(N=C4C3C=CC=C4)C5=CC=CN=C5)C=CC2OC1	3.52288
582	22427044	O=C(NC1=CC2=C(C=C(N3CCN(CC3)CC)N=C2C=C1)C)CCC(=O)NC4=C(OC)C=C(OC)C=C4	3.52288
583	3244831	S(C1=NN2C(=NN=C2C=C1)C3=CC(F)=CC=C3)CC(=O)CC(OCC)=O	3.52288
584	2852555	O1C(CNCC2=CC=CC=C2)COC=3C1=CC=CC3	3.52288
585	4003988	S(C=1N(C=2C(N1)=CC=CC2)CCOC)CC(=O)NC(=O)NC(C)(C)C	3.52288
586	49765254	N=1C=CC(=NC1NC2=CC=C(C=N2)N3CCC(CC3)N(C)C)C=4C(=NNC4Cl)C(C)C	5.02
587	742135	S(C=1OC(=NN1)C=2C=CN=CC2)CC(OC)=O	3.52288
588	4921524	O(C1=C(NC2=NC(N(C3=CC=CC=C3)C)=NC(N)=C2N(=O)=O)C=CC=C1)C	3.52288
589	46496053	O(C=1C=C(C(=O)NCC(=O)N/N=C(\C=C\C2=CC=CC=C2)/C)C=CC1)C	3.52288
590	44219632	C=1C(=NN2C(=NN=C2C1)C3=CC(=CC=C3)C(F)(F)F)NC4CCNCC4	5.54
591	935232	ClC1=CC=C(NS(=O)(=O)C2=CC(OC)=C(F)C=C2)N=C1	3.52288
592	728608	O1C(C=2N3C(=C(N2)C4=CC=CC=C4)C=CC=C3)=CC=C1	3.52288
593	944383	S1C2=NC=NC(NCC3=NC=CC=C3)=C2C(C=4SC=CC4)=C1	3.52288
594	1480454	N(C=1N=C(N=C(C1C#N)C2=CC=CC=C2)C3=CC=CN=C3)(C)C	3.52288
595	4884951	O1C(CCC1)CNC=2N=C(N=C3C2C=CC=C3)C4=CC=CN=C4	3.52288
596	9581924	O1CCN(CC1)C2=C(N(=O)=O)C=C(C=C2)/C=N/OC	3.52288
597	30613	O1C(CNCCC)COC=2C1=CC=CC2	3.52288
598	123896548	O=C1CC(CC2=NC=3NN=C(C3C(C21)C)C)(C)C	6.27246
599	2490691	O(CC(=O)NC(CC)CC)C(=O)C=1C=C2C(C(=O)N(C2=O)CC=3OC=CC3)=CC1	3.52288
600	135448842	S(C1=NC(C2=CC=CC=C2)=C(C(O)=N1)C#N)CC	3.52288
601	9583953	S1C(C=2N(/N=C/C=3C(=NN(C3)C4=CC=CC=C4)C=5C=CC(=CC5)C)C(S)=NN2)=CC=C1	3.52288
602	24748456	S(=O)(=O)(N1CCN(CC1)C)C2=CC=C(C=C2)C=3N=C(C=NC3)C(=O)NC4=CC=CN=C4	6.4318
603	13439250	C=12N=CN(C1N=CN=C2NC=3C=CC=CC3)C	4.07
604	12005360	S1C(CN(CCCN2CCOCC2)C(=S)NCC(=O)NC(CC)C)=CC=C1	3.52288
605	44557921	N1=CC(=CC(=C1)C2=CC=3N(C=C2)N=C(N3)N)S(NC(C)(C)C)(=O)=O	5
606	4656797	O(CC(O)CN1CCCCC1)C(CC)C2=CC=CC=C2	3.52288
607	3204846	FC1=CC=C(CNC(=O)CN(CC2=CC=C(OC)C=C2)C(=O)CCC(=O)NC3=NC=CC=C3)C=C1	3.52288
608	2895237	ClC1=CC(NC(=O)C=2C=C(N(=O)=O)C(NCCCN3CCOCC3)=CC2)=CC=C1	3.52288
609	4204505	FC=1C=CC(NC2=NC(NCC3=CC=CC=C3)=NC(N)=C2N(=O)=O)=CC1	3.52288
610	1503032	ClC1=C(N(=O)=O)C=C(C=2ON=C(N2)C=3C=CN=CC3)C=C1	3.52288
611	257482	S(=O)(=O)(C1=CC=C(NC(=O)C)C=C1)C2=C(O)C=CC(O)=C2	3.52288
612	684194	FC1=CC=C(C=2C=3CCCC3N=C(N)C2C#N)C=C1	3.52288
613	1484876	FC(F)(F)C=1N=CC=C(NC2=C(C=CC=C2)C(O)=O)C1	3.52288
614	15945396	BrC1=C(OCC(=O)NC=2C=C(S(=O)(=O)N(CC)CC)C=CC2)C=CC(Cl)=C1	3.52288
615	3246791	ClC1=C(OCCOC2=NN=C(OC=3N=C(NCC)N=C(N3)N)C=C2)C=CC(Cl)=C1	3.52288
616	1933457	ClC1=NC(NC2=C(C=CC=C2)C(O)=O)=CC=N1	3.52288
617	3204818	O=C(N(CC1=CC=C(OC)C=C1)CC(=O)NCC2=CC=CC=C2)CCC(=O)NC3=NC=CC=C3	3.52288
618	901191	O(C=1C(C=2NC=3C(C2)=CC=CC3)=CC=CC1)C	3.52288
619	9612421	O=C(N/N=C/1\CCCC2=C1C=CC=C2)C3=C(C=C(C=C3)C)C	3.52288
620	704906	FC(F)(F)C=1C=C(NC=2N=C(N=CN2)N)C=CC1	3.52288
621	2818359	FC(F)(F)C1=CC=C(/N=N/C2=CC=3CCCN(C3C=C2)CCC#N)C=C1	3.52288
622	3138212	S(C=1OC(=NN1)COC2=CC=3C(C=C2)=CC=CC3)CC(=O)N	3.52288
623	3437523	FC=1C=CC(NC2=NC(NCCOC)=NC(N)=C2N(=O)=O)=CC1	3.52288
624	1474861	O1C2=C(OC1)C=CC(NC3=NC=NC=4C3=CC(OC)=C(OC)C4)=C2	3.52288
625	6539360	C1(=C2N(N=CC=C2)N=C1)C=3N=C(N(C4=CC=CC=C4)C)N=CC3	4.7
626	2679292	S1C(NC(=O)C2=CC(OC)=CC=C2)=NC(=C1)C	3.52288
627	4126024	ON1C(NC2=C(C1=O)C=CC=C2)C3=C(NN=C3)C4=CC=CC=C4	3.52288
628	17892742	CN1CCC(CC1)N2C=NC(=C2C=3C=CN=C(NC=4C=CC=CC4)N3)C5=CC=C(F)C=C5	5.72
629	1480433	ClC1=CC=C(C2=NC(=NC(N(C)C)=C2C#N)C3=CC=CC=C3)C=C1	3.52288
630	5430472	O1C(=CC=C1C(=O)N/N=C(/C=2OC=CC2)\C)C(=O)N/N=C(/C=3OC=CC3)\C	3.52288
631	946310	FC1=C(NC=2N=C(N=C3C2C=CC=C3)C=4C=CN=CC4)C=CC=C1	3.52288
632	2501883	S1C(NC(C)C)=NN=C1SCC(=O)NCC2=CC=3OCOC3C=C2	3.52288
633	56846656	S1C(C2C3C(=NC4=NNC(=C24)C)CC(CC3=O)(C)C)=CC=C1	6.20273
634	645267	S(CC(OC1=CC=CC=C1)=O)C=2OC(=NN2)C=3C=CN=CC3	3.52288
635	5347398	O=N(=O)C1=C(N2CCCC2)C=CC(=C1)/C=N/N3C=NN=C3	3.52288
636	705488	O(C(=O)C1=C(NC2=CC=C(C=C2)C(O)=O)C=3C(N=C1)=CC=CC3)CC	3.52288
637	2332919	S=C1NC(=O)C(=CC=2C(=NN(CCC(=O)O)C2)C=3C=CC=CC3)C(=O)N1	3.52288
638	882911	OCC=1C(=NN(C1)C2=CC=CC=C2)C=3C=CC(OC)=CC3	3.52288
639	5991635	S1/C(/C(=O)N(C2=CC=C(OCC)C=C2)C1=O)=C\C=3N(C=CC3)C	3.52288
640	4783507	O(C=1C=C(CCNC=2N=C(N=C3C2C=CC=C3)C4=CC=CN=C4)C=CC1OC)C	3.52288
641	655501	FC1=CC=C(CNC(=O)CN(CCOC)C(=O)CCC(=O)NC2=NC=CC=C2)C=C1	3.52288
642	698958	O=C(C1=CC(NC=2N=C(N=C3C2C=CC=C3)C4=CC=CC=C4)=CC=C1)C	3.52288
643	929302	ClC1=C(NC=2N=C(N=C3C2C=CC=C3)C=4C=CN=CC4)C=CC=C1	3.52288
644	3785328	FC=1C=CC(NC2=NC(NCC3=CC=C(C=C3)C)=NC(N)=C2N(=O)=O)=CC1	3.52288
645	2948575	S1C2=NC=NC(N3C(CCCC3)C)=C2C(=C1C(=O)O)C	3.52288
646	3832753	O=N(=O)C=1C(NC2CCCCC2)=NC(=NC1N)NC=3C=CC(OC)=CC3	3.52288
647	2327258	O=C(NC=1C(=CC=CC1)C(O)=O)C=2C(NC3=CC=CC=C3)=CC=CC2	3.52288
648	3089072	O=C(NC1=CN=CC=C1)NCCCCCCNC(=O)NC2=CN=CC=C2	5.2
649	1293490	BrC=1C=C(C=NN2C(=NN=C2S)C3CCCCC3)C=C(OC)C1O	6.01863
650	135656310	BrC1=C(O)C(OC)=CC(/C=N/N2C(=NN=C2S)C3CCCCC3)=C1	6.02
651	646055	S(CC)C=1OC(=NN1)C=2SC=CC2	3.52288
652	3741987	S1C=2N(N=C(C2C=C1NC(OCC3=CC=C(C(C)(C)C)C=C3)=O)C(F)(F)F)C	3.52288
653	2345078	OC(=O)C=1C(=NN(CCC(=O)O)C1)C=2C=CC=CC2	3.52288
654	2827474	ClCCOC(=O)NC(CC=1C=2C(NC1)=CC=CC2)C	3.52288
655	948806	S(CC1=CC=C(F)C=C1)C=2OC(=NN2)C=3OC=CC3	3.52288
656	2960274	O(C1=CC=C(CC)C=C1)C2=NC=NC(N)=C2N(=O)=O	3.52288
657	5225043	S1C(NC(=O)C2=CC(OC)=CC=C2)=NC(C=3C=CN=CC3)=C1	3.52288
658	10907042	C1=2C(N3CCN(C(NC4=CC=C(OC5=CC=CC=C5)C=C4)=O)CC3)=NC=NC1=CC(=C(C2)OC)OC	5.6
659	10902866	C=1C(Br)=CC=C(/C(/CBr)=N/OC)C1	4.3
660	3143325	OCCNC1=NC2=NON=C2N=C1NCCO	3.52288
661	201986	OC(=O)C1=C(NC2=CC=C(N(=O)=O)C=C2)C=CC=C1	3.52288
662	91897828	O=C1C2C(C3=C(N=C2CCC1)NN=C3C)C4=CC(OC)=C(OC)C=C4	3.52288
663	1383261	OC(=O)C1=CC(NC2=NC(NC=3C=C(C=CC3)C(O)=O)=NC=C2)=CC=C1	3.52288
664	798226	O(C1=C(NC2=C3C(=NC(=C2)C)C=CC(=C3)C)C=CC=C1)CC	3.52288
665	715631	O=C(O)C1=CC(NC=2N=C(N=C3C2C=CC=C3)C4=CC=CC=C4)=CC=C1	3.52288
666	49830604	FC1=CC=C(C=2N=C3N(C2C=4N=C(N=CC4)NCC(CN(C)C)(C)C)C=CN=C3)C=C1	5.2
667	4963862	ClC1=CC2=C(ON=C2C=C1)C=3C=C(C(O)=CC3)C	3.52288
668	3754923	O=N(=O)C=1C(NC2CCCCC2)=NC(=NC1N)NCC=3OC=CC3	3.52288
669	1416207	ClC=1C(C(=O)CSC=2N=C(C=C(C2C#N)C)C)=CC=C(Cl)C1	3.52288
670	3540658	FC1=CC(NC2=NC(NCC3=CC=C(C=C3)C)=NC(N)=C2N(=O)=O)=CC=C1	3.52288
671	1290366	O=C1N(C(=O)C=2C1=C(N(=O)=O)C=CC2)C=3C=C(C=CC3)C(=O)NC4=CC=C(OC)C=C4	3.52288
672	4875356	S(=O)(=O)(N1CCC(CC1)C(OCC(=O)NC(=O)C=2C=CC(OC(F)F)=CC2)=O)C3=CC=CC=C3	3.52288
673	3130295	S(=O)(=O)(NCC1OC=2C(OC1)=CC=CC2)C3=CC=C(C=C3)C	3.52288
674	723287	FC1=C(NC(=O)CN2C(=O)C=3C(C2=O)=CC=CC3)C=CC=C1	3.52288
675	2842013	ClC=1N=C(N=C(NN=CC2=C(O)C(OC)=CC=C2)C1)C	3.52288
676	2195248	O(CCOC1=C(C=CC=C1)C(OC)=O)C2=C(C=CC=C2)C(OC)=O	3.52288
677	2646109	FC(F)(F)C(=O)/C=C/N1CCC(CC1)C(OCC(=O)NC=2C=CC=CC2)=O	3.52288
678	4639629	FC1=C(NC(=O)CN2C=3C(C(=O)C4=C2C=CC=C4)=CC=CC3)C=CC=C1	3.52288
679	135976272	ClC1=CC=2C=3N(N=CN3)C(O)=NC2C=C1	4.4
680	5154669	O=N(=O)C=1C(NCC2=CC=CC=C2)=NC(NC=3C=CC(=CC3)C)=NC1N	3.52288
681	717165	ClC=1C(C(=O)CSC2=NN=C(O)N=C2O)=CC=C(Cl)C1	3.52288
682	826995	ClC=1C=C(C=2N=C(NCC)N=C(N2)N)C(OC)=CC1	3.52288
683	2970668	O1C(CCC1)C(=O)N2CCN(CC2)C(=O)C3=C(OC=C3)C	3.52288
684	6539445	C=1(C(=NN2C1C=CC=N2)C3CC3)C=4N=C(NC5=CC=CC=C5)N=CC4	4.72
685	3711046	S1(=O)(=O)N=C(NC=2C1=CC=CC2)CCCC(=O)NC3=CC=CC=C3	3.52288
686	3239100	S(C(CC)C(OCC)=O)C1=NC=NC=2N=CNC12	3.52288
687	13984334	O=C1N(C(=O)C2=C3C1=CC=C(NCCCC)C3=CC=C2)CCNCCO	5.2
688	7086348	S1C2=C(N=C1NC=3C=CC(OC)=CC3)C=CC(OC)=C2	3.52288
689	3347770	BrC1=CC=C(S(=O)(=O)CCC(=O)NC2=C(F)C=C(Cl)C=C2)C=C1	3.52288
690	937133	ClC=1C(CSC=2N(CC)C(=NN2)C=3OC=CC3)=C(F)C=CC1	3.52288
691	135515074	N12N=C(N=C1NC(CC2C3=CC=C(C=C3)CC)C4=CC=C(C=C4)C)N	3.52288
692	202918	O(C1=CC=C(NC2=C(C=CC=C2)C(O)=O)C=C1)C	3.52288
693	9593930	BrC1=C(OC(/C=N/NC(=O)CN(S(=O)(=O)C)C=2C(=CC=CC2)C)=C1)C	3.52288
694	5170329	O1CCN(CCCNC=2N=C(NCC3=CC=CC=C3)C(N(=O)=O)=C(N2)N)CC1	5.07967
695	656135	S1C2=C(CCCC2)C3=C1NC(NC3=O)C=4SC=CC4	3.52288
696	658850	S1C2=C(CCCC2)C3=C1NC(NC3=O)C=4SC=CC4C	3.52288
697	16810196	S(=O)(=O)(NCC(N1CCOCC1)C2=CC=3OCOC3C=C2)C4=CC=C(OC)C=C4	3.52288
698	610479	ClC1=C(C(NC2=C(C=CC=C2)C(O)=O)=CC=C1)C	3.52288
699	650893	O(CCN(CC(=O)NCC1=CC=CC=C1)C(=O)CCC(=O)NC2=NC=CC=C2)C	3.52288
700	3703965	O1CCN(C2=NC(N3C(CCCC3)C)=C(N(=O)=O)C(=N2)C)CC1	3.52288
701	3149528	S1N=C2C=C(NC(=O)NCCO)C=CC2=N1	3.52288
702	11622815	N=1C(C2=CC=C(C=C2)CCN)=C3C(=NC1)NC=N3	4.11
703	1298482	ClC=1C(NC(=S)NC=2C=C(OC)C(OC)=CC2)=CC=CC1Cl	3.52288
704	599518	O=N(=O)C1=C(N2CCCC2)C=CC(=C1)C=O	3.52288
705	9564339	O(C1=C(OC)C=C(C=C1)/C=N/NC(=O)C=2C=CN=CC2)C=3N=CC(N(=O)=O)=CC3	3.52288
706	4044	OC(=O)C1=C(NC2=C(C(=CC=C2)C)C)C=CC=C1	3.52288
707	1504192	S1C(NC(=O)CN2CCN(CC2)CC3=CC=CC=C3)=NC4=C1C=C(S(=O)(=O)C)C=C4	3.52288
708	644516	S(CC1=CC=C(F)C=C1)C=2OC(=NN2)C=3SC=CC3	3.52288
709	713065	ClC=1C=CC(NC(=O)CSC=2N(C(=NN2)C3CC3)CC)=CC1	3.52288
710	23586145	O=S(=O)(N)C=1C=CC(=CC1)NC=2N3C(N=C(C2)OCC4CCCCC4)=NC=N3	4.54
711	3243545	FC1=CC=C(N2N=CC3=C2N=C(N(C4=CC(=C(C=C4)C)C)C3=O)C)C=C1	3.52288
712	2554270	FC1=C(NC(=O)NC=2C=C3OCOC3=CC2)C=CC(F)=C1	3.52288
713	662056	O1C(C=2N(CC3=CC=CC=C3)C4=NC=5C(N=C4N2)=CC=CC5)=CC=C1	3.52288
714	3242682	S(C1=NN2C(=NN=C2C=C1)C=3C=CC(F)=CC3)CC(=O)NC4=NOC(=C4)C	3.52288
715	777056	O=C(NC1=C(C=CC=C1)C(O)=O)C=2C=CC(N)=CC2	3.52288
716	748631	N(C=1C(=CC=C(C1)C)C)C=2N=C(N=C3C2C=CC=C3)C=4C=CN=CC4	3.52288
717	6470969	S(C=1N(C(=NN1)C2CC2)CC)CC(=O)NC=3SC=CN3	3.52288
718	1375407	S(=O)(=O)(NCC=1OC=CC1)C2=CC=C(NC(=O)C=3C=CC(=CC3)C)C=C2	3.52288
719	135457134	O=C1NC2=C(C1=NC3=CC(N(=O)=O)=CC=C3)C=CC=C2	3.52288
720	655006	S(=O)(=O)(N1CC(CCC1)C(=O)N2CCN(CC2)C=3N=CC=CN3)C4=CC=CC=C4	3.52288
721	4841865	O(C1=CC(NC=2N=C(N=C3C2C=CC=C3)C4=CC=CC=C4)=CC=C1)C	3.52288
722	2850689	O1C(CNCCC2=CC=CC=C2)COC=3C1=CC=CC3	3.52288
723	1487022	ClC=1C=2C(=NC=CC2)C(OC=3C(N(=O)=O)=CC=CC3)=CC1	3.52288
724	650350	S(C=1N(C(=NN1)C2CC2)CC)CC(=O)NC=3C=CC(NC(=O)C)=CC3	3.52288
725	1287483	N1(N=C(C(CNCC2=CC=CC=C2)=C1)C=3C=CC(=CC3)C)C4=CC=CC=C4	3.52288
726	3215023	S(C=1N(C(=NN1)C2CC2)CC)CC(=O)NC=3C=CC(F)=CC3	3.52288
727	3100798	O1C(CNCC2OC=3C(OC2)=CC=CC3)COC=4C1=CC=CC4	3.52288
728	3389590	O=N(=O)C=1C(NC2CCCCC2)=NC(=NC1N)NCC(=O)O	3.52288
729	3488603	S(=O)(=O)(N(C)C)C=1C=C(NC(=O)C=2C=CC(OC(F)(F)F)=CC2)C(=CC1)C	3.52288
730	6623298	S1C2=C(NC(=O)C3=C1C=CC=C3)C=C(C(=O)NCCCN4CCCCC4)C=C2	3.52288
731	1485543	ClC1=C(N=CC(=C1)C(F)(F)F)C(=NO)C	3.52288
732	921313	N(C=1C=2C(C=CC1)=CC=CC2)C3=NC(=NC4=C3C=CC=C4)C5=CC=NC=C5	3.52288
733	2816439	S=C1N=C2N(C3=C(C2=NN1C)C=CC=C3)CC4=CC=C(F)C=C4	3.52288
734	877998	O(C1=CC=C(NC=2N=C(N=C3C2C=CC=C3)C=4C=CN=CC4)C=C1)C	3.52288
735	9660591	O(C1=C(OC)C=C(C=C1)/C=N/NC(=O)C2=CC=3C(C=C2)=CC=CC3)C=4N=CC(N(=O)=O)=CC4	3.52288
736	681885	O=C(O)C1=C(N=CC=C1)C2=NC=CC=C2C(=O)O	3.52288
737	2428874	ClC1=NC=CC=C1C(=O)NC=2C3=C(C(=O)NC3=O)C=CC2	3.52288
738	42630578	C=1C=NC=2NC(=CC2C1C=3C=CC(=CC3)S(N(CCO)C)(=O)=O)C	4.6
739	23645572	C1=2N(C(NC=3C=CC(S(N(C)C)(=O)=O)=CC3)=CC(=N1)OCC(C)C)N=CC2C(C)C	4.3
740	2389793	ClC=1C=C(C2=NN(CCC(=O)O)C=C2/C=C(/C(OCC)=O)\C#N)C=CC1	3.52288
741	826976	ClC=1C=C(C=2N=C(N(C)C)N=C(N2)N)C(OC)=CC1	3.52288
742	3454755	S(C=1N(C=2C(N1)=CC=CC2)CCOC)CC(=O)NC=3C=C(S(=O)(=O)N)C=CC3	3.52288
743	44220913	N=1C(N2CC(OCC2)CN)=C3N=CNC3=NC1	4.38
744	44346075	C12=C(C(C=3SC=CC3)=CC(=C1)C=4N=CC=CC4)CC(S)=NC5=C2C=CC=C5	3.46
745	3147780	O(C(=O)C=1C(NC2=CC=C(C=C2)C(O)=O)=C3C(=NC1)C=CC(=C3)C(OC)=O)CC	3.52288
746	16746117	ClC1=CC(NC=2N=C(N=C3N(C(C)C)C=NC32)NCCCO)=CC=C1	3.52288
747	698960	N(C=1N=C(N=C2C1C=CC=C2)C3=CC=CC=C3)C=4C=CC=CC4	3.52288
748	660561	S(C=1N=C(C=2C=CC=NC2)C=CC1C#N)CC(=O)NC3=NOC(=C3)C	3.52288
749	49830767	O=C(N1CCOCC1)C2=CC(C=3C=C4C(=NC3)NC=C4)=CC=C2	5.2
750	1019093	O(C1=CC=C(/C=C/2\C(=O)N(CC=C)C(=O)NC2=O)C=C1)CC(=O)NC=3C=CC(=CC3)C	3.52288
751	71457865	C1=CC=C2C(=C1)SC(CC(N2C)=O)C3=CC=CS3	3.32
752	5714575	O=C\1NC2=C(/C1=C/C=3N=C(NC3)C)C=CC=C2	3.52288
753	1623874	S(=O)(=O)(N)C=1C=CC(N=NC2=C(O)N=C(N=C2O)N)=CC1	3.52288
754	44387948	C1=2C(NC=N1)=NC=NC2/C=C/C3=CC=C(C=C3)F	3.92
755	2398458	FC(F)OC1=CC=C(NC2=C(C=CC=C2)C(O)=O)C=C1	3.52288
756	693197	OC=1C=C(NC2=NC(=NC=3C2=CC=CC3)C4=CC=CC=C4)C=CC1	3.52288
757	3246788	O1C(C(=O)NCCCN2C=CN=C2)=CC=C1	3.52288
758	921587	FC1=CC=C(NC=2N=C(N=C3C2C=CC=C3)C=4C=CN=CC4)C=C1	3.52288
759	7190401	S(CC=1C=C(C=CC1)C)C2=NN3C(=NN=C3C=C2)C=4SC=CC4	3.52288
760	2436318	O=C1NC(=O)C2=C1C(NC(=O)C3=C(N(=O)=O)C=CC=C3)=CC=C2	3.52288
761	6863353	O(C=1C(N(=O)=O)=CC=CC1)CC(=O)N/N=C/C2=CC=NC=C2	3.52288
762	6887777	O(C=1C(N(=O)=O)=CC=CC1)CC(=O)N/N=C/C2=NC=CC=C2	3.52288
763	748627	N(C=1N=C(N=C2C1C=CC=C2)C=3C=CN=CC3)C4=CC=C(C=C4)C	3.52288
764	3523776	O1C(CNC=2N=C(NC=3C=CC=CC3)C(N(=O)=O)=C(N2)N)=CC=C1	3.52288
765	5341766	ClC=1C(=CC(C=2OC(=CC2)/C=N/NC=3C=CC(Cl)=CC3)=CC1)C(=O)O	3.52288
766	315800	S1C(NC(=O)C=2C(=CC=CC2)C(O)=O)=NC=C1	3.52288
767	2728457	O=C(N1CCN(CC1)C=2C3=C(N=C(C2)C)C=CC=C3)C=4OC=CC4	3.52288
768	7190386	S(C1=NN2C(=NN=C2C=C1)C=3SC=CC3)CC4=CC=C(F)C=C4	3.52288
769	2931730	O(C=1C=C(C=CC1OC)C(=O)NC=2N=CC(N(=O)=O)=CC2)C	3.52288
770	940689	OC1=NN=CN2C3=C(C=C21)C=C(C=C3)C	3.52288
771	855140	S(C=1N(C(=NN1)C2CC2)CC)CC(=O)NC=3C=CC(N(C)C)=CC3	3.52288
772	1712845	O=N(=O)C1=C(N2N=NN=C2C=3C=CC=CC3)C=CC(N(=O)=O)=C1	3.52288
773	3241012	S1C2=C(N(C(C(=O)NC3CCN(CC3)C(OCC)=O)=C2)CC)C=C1	3.52288
774	4400441	O(C=1C(NC2=NC(N(C3=CC=CC=C3)C)=NC(N)=C2N(=O)=O)=CC(OC)=CC1)C	3.52288
775	49830716	O=C(N1CC(C=2N3C4=C(N=CC3=CN2)NC=C4)C(CC1)C)CC#N	5.4
776	3215022	S(C=1N(C(=NN1)C2CC2)CC)CC(=O)NC3=CC=C(C=C3)C(=O)C	3.52288
777	16188649	O=C(C1CCCN(C1)CC=2ON=C(N2)CC3=CC=CC=C3)C=4C=CC=NC4	3.52288
778	1216135	O1C(=NC2=NC=CC=C12)C3=C(C(NC(=O)C4=CC(OCC)=CC=C4)=CC=C3)C	3.52288
779	93558	N=1C(SCC2=CC=CC=C2)=C3C(NC=N3)=NC1	4.25
780	124003348	ClC1=CC=C(C2C3C(=NC=4NN=C(C24)C)CC(CC3=O)(C)C)C=C1	5.35262
781	135448823	S(C1=NC(C2=CC=CC=C2)=C(C(O)=N1)C#N)CC(=O)NC3=NOC(=C3)C	3.52288
782	4870978	S(=O)(=O)(N(CC1=CC=2C(NC1=O)=CC=CC2)CC=3C=CC=NC3)C4=CC=C(NC(=O)C)C=C4	3.52288
783	9550920	ClC=1C=C(N2CCN(CC2)C(=O)C(N3C=CC=C3)CC4=CC=CC=C4)C=CC1	3.52288
784	3551941	BrC1=CC=2C(N=NC3=CC=C(S(=O)(=O)N)C=C3)=C(O)NC2C=C1	3.52288
785	662690	O=C(NC1=NN(CC(C)C)C2=NC=3C(C=C21)=CC=CC3)CCCC	3.52288
786	57399379	N=1C(C2=CC=C3C(N=CC=N3)=C2)=CN(CC4=CC=CC=C4)N1	5.02
787	281376	S(=O)(=O)(N)C=1C=CC(N=NC=2C=C(O)C(O)=NC2)=CC1	3.52288
788	9599642	O(C=1C(O)=CC(=CC1)/C=N/NC2=CC=C(N(=O)=O)C=C2)C	3.52288
789	998957	SC=1N(C(=NN1)CN2N=C(C=C2C(F)F)C(F)F)C3=CC(OC)=CC=C3	3.52288
790	9660596	O(C1=C(OC)C=C(C=C1)/C=N/NC(=O)C2=CC(OC)=CC=C2)C=3N=CC(N(=O)=O)=CC3	3.52288
791	118364	ClC=1C=C2NC3=C(CCC2=CC1)C=CC=C3	3.52288
792	9559946	S(C1=C(N(=O)=O)C=C(C=C1)/C=N/O)CC2=CC=CC=C2	3.52288
793	800455	OC=1C=C(NC2=NC(=NC=3C2=CC=CC3)C4=CC=C(C=C4)C)C=CC1	3.52288
794	49830887	O=C(C=1C(C=2NC=NC3=NC=CC23)=CC=CC1)C	4.2
795	844040	O1C(C(=O)NC2=NC=CC(=C2)C)=CC=C1N(=O)=O	3.52288
796	49830329	ClC=1N=C(N=C(C=2C=3C(NC2)=NC=CC3)C1)NC4CC(NC(=O)CN(C)C)CCC4	6.1
797	827106	ClC=1C=C2NC(=S)C3=C(SC2=CC1)C=CC=C3	3.52288
798	1069125	ClC=1C=C(N2C(N=C(N=C2N)N)(C)C)C=CC1OC3=CC=C(Cl)C=C3	3.52288
799	9682495	ClC=1C(=CC(N/N=C/C=2OC(C3=CC=C(F)C=C3)=CC2)=CC1)C(O)=O	3.52288
800	5599767	ClC=1C=C(C(=O)N/N=C\C2=CC(OC)=C(OC=3N=CC(N(=O)=O)=CC3)C=C2)C=CC1	3.52288
801	5603905	ClC1=CC=C(C(=O)N/N=C\C2=CC(OC)=C(OC=3N=CC(N(=O)=O)=CC3)C=C2)C=C1	3.52288
802	6858653	O1C(C=2C(=CC(N(=O)=O)=C(C2)C)C)=CC=C1/C=N/N3C=NN=C3	3.52288
803	2025368	BrC=1C=C(C(N=NC2=C(C(=C(O)N=C2O)C#N)C)=CC1)C(O)=O	3.52288
804	2307734	O=C(NC1=C[N+](C2=NC=3C(NC2=C(C#N)C#N)=CC=CC3)=CC=C1)C4=CC=CC=C4	3.52288
805	873872	S1C(=C(NC(=O)C2=CC(OC)=CC=C2)C=C1)C(OC)=O	3.52288
806	2556847	S(=O)(=O)(NCC=1N(C(=CC1)C)C)C=2C=CC(NC(=O)C)=CC2	3.52288
807	49830301	ClC=1N=C(N=C(C=2C=3C(NC2)=NC=CC3)C1)NC4CC(NS(=O)(=O)C)CCC4	6.1
808	1480496	N1=C(C2=CC=CC=C2)C(=C(N=C1C3=CC=CC=C3)NC)C#N	3.52288
809	9553329	O(C1=C(OC)C=C(C=C1)/C=N/NC(=O)C=2C=CC(O)=CC2)C=3N=CC(N(=O)=O)=CC3	3.52288
810	2916324	FC=1C(N(=O)=O)=CC(NC(=O)CC(C2=CC=CC=C2)C)=CC1	3.52288
811	7043393	S(C=1N(C=2C(N1)=CC=CC2)CCOC)CC(=O)NC(=O)NC(C)C	3.52288
812	5348246	O=C(C=1C=CC(=CC1)C)/C=C/C2=CC=3C(=NC=CC3)C=C2	3.52288
813	6866996	S1C(=NN=C1N)CC(=O)N/N=C/C2=C(OCC3=CC=C(F)C=C3)C=CC=C2	3.52288
814	5310513	S(C1=NN2C(=NN=C2C=C1)C3=CC(OC)=C(OC)C=C3)CC(OC)=O	3.52288
815	53245436	N1=C2C(=C(N=C1C=3C=NC=CC3)NCCCN4C=CC=C4)C=CC=C2	5.53
816	4267640	S(CCC(N1C(=O)C=2C(C1=O)=CC=CC2)C(=O)NCC=3SC=CC3)C	3.52288
817	720004	S1C(=NN=C1NC(=O)C2=CC(OC)=CC=C2)CC	3.52288
818	6898070	ClC1=C(OCC2=CC=CC=C2)C=CC(=C1)/C=N/O	3.52288
819	5308895	S1C=2N(CN(C1)CC3=CC=CC=C3)C(=O)CC(C2C#N)C=4SC=CC4	5.10369
820	135511004	S(CC(=O)NC1=C(C(=CC=C1)C)C)C2=NC(C3=CC=CC=C3)=C(C(O)=N2)C#N	3.52288
821	3000012	S(=O)(=O)(NC1=C(C(=O)NCCCN2C=CN=C2)C=CC=C1)C3=C(C(=CC(=C3C)C)C)C	3.52288
822	2192919	O=C(NCC(C)C)C1=CC(NC(=O)C=2C=CC(NC(=O)C=3OC=CC3)=CC2)=CC=C1	3.52288
823	98305	OC(C1=CC=CC=C1)C2=CC=NC=C2	3.52288
824	24981904	ClC=1C(C(=O)NC=2C(N3CCN(CC3)CC)=CC=C(S(=O)(=O)N4CCOCC4)C2)=CC=C(Cl)C1	3.52288
825	2959915	O=N(=O)C=1C(N(C2CCCCC2)C3=CC=C(C=C3)C)=NC=NC1N	3.52288
826	10391182	S(=O)(=O)(N(C=1C=C(C2=CC3=C(C=C2)C=NC=C3)C=NC1)CCN)C4=C5C(C(N(C)C)=CC=C5)=CC=C4	5.2
827	2999956	ClC1=C(NC(=O)CSC=2N(C=3C(N2)=CC=CC3)CCOC)N=CC(Cl)=C1C	3.52288
828	9581746	ClC=1C(CSC2=C(N(=O)=O)C=C(C=C2)/C=N/O)=CC=CC1	3.52288
829	9604932	N1(C=2C(=C(N/N=C/C=3C=CN=CC3)N=CN2)C=N1)C4=CC(N(=O)=O)=CC=C4	4.5
830	5975689	FC=1C=C(/C=C/C(=O)NC=2N(N=C(C2)C)C=3NC4=C(N3)C=CC=C4)C=CC1	3.52288
831	1092908	O1C2=C(OC1)C=CC(=C2)C(=O)NC=3C=C(NC(=O)C4=CC=CC=C4)C=CC3	3.52288
832	3254675	FC1=CC(NC2=NC(NCC=3OC=CC3)=NC(N)=C2N(=O)=O)=CC=C1	3.52288
833	49830294	ClC1=NC(=NC(C=2C3=C(NC2)N=CC=C3)=C1)NC4CC(N)CCC4	5.5
834	973894	SC=1N(C=2C(OC)=CC=CC2)C(=NN1)C=3OC=CC3	3.52288
835	51000420	C=1(C2=NNC(=C2N=C(N1)N[C@@H](CO)CC)C(C)C)NCC3=CC=CC=C3	5.07
836	4321730	O=N(=O)C=1C(N2C(CCCC2)C)=NC=NC1N	5.0873
837	2814152	S1C(=C(N=C1NC=2C=CC=CC2)C)C(=O)C=3C=CC(F)=CC3	3.52288
838	49830891	ClC=1C(=C2C(=NC1N3CC(CC3)CN)N=CC(=C2O)C(=O)O)C	5.2
839	672251	O=C\1NC2=C(/C1=C/C=3C(OC)=CC=CC3)C=CC=C2	3.52288
840	3484165	S(C=1N(C=2C(N1)=CC=CC2)CCOC)CC(=O)NC=3C=CC(S(=O)(=O)N)=CC3	3.52288
841	57326494	C1(=CC=CC=C1)CN2C(C3=CC=CC=C3)=N/C(/S2)=N\CC=4C=CC=NC4	5.96
842	2795357	C1=CC(=CC=C1N2CCOCC2)C(CBr)=O	5.22
843	10705154	N=1C(=C2C(=NC1)NCCC(=N2)C=3C=CC=CC3)N	4.3
844	5685	O1C(CNCCOC2=C(OC)C=CC=C2OC)COC=3C1=CC=CC3	3.52288
845	3160859	S1C=2N(CN(C1)C3=CC=C(C=C3)C)C(=O)CC(C2C#N)C=4SC=CC4	3.52288
846	9551095	BrC=1SC(S(=O)(=O)N(CC(=O)NC2=CC=C(C=C2)C(OCC)=O)C)=CC1	3.52288
847	1714314	ClC=1N=C(OC=2C=CC(=CC2)C=O)C(F)=CN1	3.52288
848	9604920	N1(C=2C(=C(N/N=C/C3=CC=NC=C3)N=CN2)C=N1)C4=CC=C(C=C4)C	4.5
849	91897771	ClC1C(=NC=2C(O)=CC=CC2)C(=O)N(C3=CC=C(OCC)C=C3)C1=O	3.52288
850	4562131	O(C=1C=CC(NC=2N=C(NCC3=CC=CC=C3)C(N(=O)=O)=C(N2)N)=CC1)CC	3.52288
851	2951506	O(C=1C(NC=2C=3C(N=C4C2C=CC=C4)=CC=CC3)=CC(OC)=CC1)C	3.52288
852	6537244	S\1C(N2CCC=3C(C2)=CC=CC3)=NC(=O)/C1=C/C=4C=CC(O)=CC4	3.52288
853	135547118	S1/C(=C\C2=CC=CN=C2)/C(=O)N=C1NC=3C=CC=CC3	3.52288
854	3204786	O=C(N(CC1=CC=C(OC)C=C1)CC(=O)NCCC2=CC=CC=C2)CCC(=O)NC3=NC=CC=C3	3.52288
855	2807997	FC=1C=CC(NC(=O)NC2=C(N(N=C2)C3=CC=CC=C3)CCC)=CC1	3.52288
856	2998442	ClC=1C(NC(=O)CSC=2N(C=3C(N2)=CC=CC3)CCOC)=NC(=C(Cl)C1)C	3.52288
857	3274218	O1C(CNC=2N=C(NCCO)C(N(=O)=O)=C(N2)N)=CC=C1	3.52288
858	123631	C1COCCN1CCCOC2=C(C=C3C(=C2)C(=NC=N3)NC4=CC(Cl)=C(F)C=C4)OC	5.2
859	2343215	O1CCN(CC1)C(=O)/C=C/C=2C(=NN(C2)C3=CC=CC=C3)C4=CC(OC)=C(OC)C=C4	3.52288
860	3566815	S(C=1N(C2CC2)C(=O)C=3SC=CC3N1)CC(=O)NCCC4=CC=C(S(=O)(=O)N)C=C4	3.52288
861	685439	O(C(=O)C=1N=NN(C1CN(CC)CC)C2=NON=C2N)C(C)C	3.52288
862	49830878	FC1=CC=C(C=2N=CN(C2C=3C=CN=CC3)CCCO)C=C1	5.2
863	6455415	FC=1C=C(CNC2=NC=NC=3NC=NC32)C=CC1	4.3
864	826988	ClC=1C=C(C(OC)=CC1)C=2N=C(NC)N=C(N2)N	3.52288
865	5181778	O1C(CNC=2N=C(NC=3C=CC(OC)=CC3)C(N(=O)=O)=C(N2)N)=CC=C1	3.52288
866	49830300	ClC1=NC(=NC(C=2C3=C(NC2)N=CC=C3)=C1)NC4CC(N(C)C)CCC4	5.4
867	6502649	O(C=1C=C(CCNC=2C=3C(N=C(O)C2C=O)=CC=CC3)C=CC1OC)C	3.52288
868	11284129	BrC1=C2N=C(NC3CCC(N)CC3)C=C(N2N=C1)NC=4C=CC(S(=O)(=O)C5=CC=CC=C5)=CC4	5.27572
869	6465814	S(CC(=O)NC1CC1)C=2N(CC)C(=NN2)COC3=CC=CC=C3	3.52288
870	9640830	O(C1=C(OC)C=C(C=C1)/C=N/NC2=NC=CC=C2)CC	3.52288
871	4026208	S(C=1N(C=2C(N1)=CC=CC2)CCOC)CC(=O)NC(C3=CC=CC=C3)C	3.52288
872	3782462	O1C(CNCCCC2=CC=CC=C2)COC=3C1=CC=CC3	3.52288
873	3213152	S1C(C(=O)NC=2C(=CC(NC(=O)CCCC)=NC2)C)=CC=C1	3.52288
874	3541	BrC1=CC=C(C=C1)C=CCNCCNS(=O)(=O)C=2C3=C(C=CC2)C=NC=C3	5.2
875	24793637	BrC1=CC=C(NC(=O)C2=NC=CN=C2COC(=O)NCC=3C(OC)=CC=CC3)N=C1	3.52288
876	6539530	C1=2C(N(C)N=C1N)=NC=C(C2)C3=CC=CC=C3	4.64
877	9684266	O(C1=C(OC)C=C(C=C1)/C=N/NC2=NC=CC=C2)CC=C	3.52288
878	3998269	S(=O)(=O)(N(C)C)C=1C=CC(NC(=O)CSC=2N(C=3C(N2)=CC=CC3)CCOC)=CC1	3.52288
879	4315907	O(C=1C(NC2=NC(NCCC(C)C)=NC(N)=C2N(=O)=O)=CC(OC)=CC1)C	3.52288
880	987986	S(=O)(=O)(N(CC(=O)N1CCC=2C(C1)=CC=CC2)C=3C(OC)=CC=CC3)C	3.52288
881	3215024	ClC1=C(NC(=O)CSC=2N(C(=NN2)C3CC3)CC)C=CC=C1	3.52288
882	1480507	ClC=1N=C(N=C(C2=CC=C(OC)C=C2)C1C#N)C3=CC=CC=C3	3.52288
883	21067235	C1=CC=C(CNC2=CC(C=3C=CC=CC3)=NC=4N2N=CC4C#C)C=N1	5.01
884	6538809	C=1(NC2=NC=CN=C2C1)C=3C=CC(C4OCCO4)=CC3	4.7
885	5343159	O1C=2C(OCC1)=CC=CC2/C=C/C(=O)O	3.52288
886	803810	S1C(C(C2=CC=CC=C2)=C(C#N)C#N)=C(N=C1NCC)N	3.52288
887	9629862	O(C1=C(N(=O)=O)C=C(C=C1)/C=N/OC)C2=CC=C(C=C2)C	3.52288
888	763716	S1C2=C(CCCC2)C3=C1N4C(SCC4=C)=NC3=O	3.52288
889	7043411	S(C=1N(C=2C(N1)=CC=CC2)CCOC)CC(=O)NC(=O)NC	3.52288
890	1299402	S1C(NCCC2=CC(OC)=C(OC)C=C2)=NC(C3=CC=C(O)C=C3)=C1	3.52288
891	950418	S1C(=C(N(CC2=CC=CC=C2)C1=S)C)C(OC)=O	3.52288
892	7577602	S1C(N2CCN(CC2)CCNC(=O)C=3OC=CC3)=NC4=C1C=CC(=C4C)C	3.52288
893	2861840	O1C(CNCC=2C=CC(O)=CC2)COC=3C1=CC=CC3	3.52288
894	4789469	O1C(CNCC2=CC=C(OC)C=C2)COC=3C1=CC=CC3	3.52288
895	135411779	S1/C(=C\C2=CC=CC=C2)/C(=O)N=C1NC=3C=CC=CC3	3.52288
896	2981942	O1C(CCC1)CNC(=O)C(N2N=CC(N(=O)=O)=C2)C	3.52288
897	135501757	O(C1=CC=C(C=2N=C(N=C(O)C2C#N)C3=CC=CC=C3)C=C1)C	3.52288
898	1813990	O(C=1C(=CC=C(OC)C1)C(=O)NCC=C)C	3.52288
899	49830804	S1C(C=2N3N=CC=C3N=C(C2)C(=O)N)=CC=C1	4.4
900	135465730	S1/C(=C\C2=CC=C(OC)C=C2)/C(=O)N=C1NC=3C=CC=CC3	3.52288
901	6888521	O=C(N/N=C/C=1C(OC)=CC=C(OC)C1)CCC2=C(NN=C2C)C	3.52288
902	1253767	S(C=1N(C(=NN1)C=2C=CC=CC2)C)CC=3ON=C(N3)C=4C=CC(OC)=CC4	3.52288
903	1457517	S(C=1N(C(=NN1)C2CC2)CC)CC(=O)NC3=CC=C(C=C3)C(OCC)=O	3.52288
904	888350	O=C1NC(=O)C2=C1C=C(NC(=O)CC3=CC=C(N(=O)=O)C=C3)C=C2	3.52288
905	3170657	S1C(N(CC2OCCC2)C(=O)C=3C=CC=CC3)=NC(=C1)C4=CC=C(OC)C=C4	3.52288
906	5586180	FC=1C(C(=O)N/N=C\C2=CC(OC)=C(OC=3N=CC(N(=O)=O)=CC3)C=C2)=CC=CC1	3.52288
907	5765853	O(C=1C=C(C=2C=3NC=4C(C3N=NC2N)=CC=CC4)C=CC1OC)C	3.52288
908	4690171	O(CC(=O)NC1=NOC(=C1)C)C=2C(=NC=CC2)N(=O)=O	3.52288
909	9586485	ClC1=CC=C(COC2=C(OCC)C=C(C=C2)/C=N/N=C(N)N)C=C1	3.52288
910	91896787	FC1=CC=C(C2C3C(=NC=4NN=C(C24)C)CC(CC3=O)(C)C)C=C1	5.52871
911	7190697	S(C1=NN2C(=NN=C2C=C1)C3=CC=CN=C3)CC(=O)NCC(OCC)=O	3.52288
912	3807074	O1C(CNCCCCC2=CC=CC=C2)COC=3C1=CC=CC3	3.52288
913	5310592	S(CC(=O)N1CCOCC1)C2=NN3C(=NN=C3C=C2)C=4C=CC(F)=CC4	3.52288
914	24790083	O=C(NC=1N(N=CC1)C2CCN(CC2)CC3=CN(N=C3)CC)CCCC4=CC=CC=C4	3.52288
915	16238961	O(C=1C=C(C2=NN(C=C2/C=N/N=C(N)N)C3=CC=CC=C3)C=CC1OC)C	3.52288
916	9604959	N1(C=2C(=C(N/N=C/C=3C=CC(=CC3)C4=CC=CC=C4)N=CN2)C=N1)C5=CC(OC)=CC=C5	4.5
917	1460483	S(C=1N(C(=NN1)C2CC2)CC)CC(=O)NNC(=O)C=3C=CC(=CC3)C	3.52288
918	6903053	O(C=1C=C(C2=NN(C=C2/C=N/N3C=NN=C3)C4=CC=CC=C4)C=CC1OC)C	3.52288
919	25166870	C=1(C=CC2=C(C1)C=NN2)C=3N=C4N(C3NC5CCCCC5)C=CC=C4	5.58
920	6894132	S1C(=CC=C1)/C=N/NC(=O)COC=2C(N(=O)=O)=CC=CC2	3.52288
921	6903761	O(C=1C=C(C2=NN(CCC#N)C=C2/C=N/O)C=CC1OC)C	3.52288
922	7117984	S(C1=NN2C(=NN=C2C=C1)C=3C=CC(F)=CC3)CC(=O)NCC(OCC)=O	3.52288
923	4571599	S(C=1N(C=2C(N1)=CC=CC2)CCOC)CC(=O)NC3=C(OC)C=CC=C3	3.52288
924	135455140	S1/C(=C/C=2OC=CC2)/C(=O)N=C1NC=3C=CC(O)=CC3	3.52288
925	49830803	FC=1C(C=2N=C3OC=CN3C2C4=NN5C(=NN=C5C=C4)C(CO)(C)C)=CC=C(F)C1	5.2
926	49830879	OCCCN1C(=C(N=C1)C2=CC=CC=C2)C=3C=CN=CC3	5.4
927	5934026	FC=1C(CN2C(=NC=3C2=CC=CC3)C(NC(=O)/C=C/C=4OC=CC4)C)=CC=CC1	3.52288
928	1262376	O(CC1=CC=C(C=C1)C(=O)C=2C=CC=CC2)C(=O)C=3C(NC(=O)C)=CC=CC3	3.52288
929	776707	O=C(N1CCN(CC1)C(=O)C=2OC=CC2)C=3C=CN=CC3	3.52288
930	9667880	O(C=1C(N(=O)=O)=CC=CC1)CC(=O)N/N=C/C=C/C=2OC=CC2	3.52288
931	6620116	ClC1=CC=C(CNC2=NN3C(=NN=C3C=C2)C=4C=CC=CC4)C=C1	5.2
932	3732681	ClC=1C(OC2=C(N(=O)=O)C=C(C=C2)/C(/N)=N/O)=CC=CC1	3.52288
933	7043415	S(C=1N(C=2C(N1)=CC=CC2)CCOC)CC(=O)NC(=O)NCC	3.52288
934	91897747	O=C1CC(CC2=NC=3NN=C(C3C(C21)C4=CC=C(C=C4)C)C)(C)C	5.66555
935	7475138	S(=O)(=O)(NCC1=CC=C(F)C=C1)C=2C(=O)N(C(=O)N(C2)C)C	3.52288
936	1004092	S1C=2N=C(C=CC2C(N)=C1C(=O)C3=CC(OC)=CC=C3)C=4C=CC(OC)=CC4	3.52288
937	5348070	ClC=1C(=CC(C=2OC(=CC2)/C=N/NC(=S)NC=3C=CC=CC3)=CC1)C(=O)O	3.52288
938	1314305	S1C2=NC(N3CCOCC3)=C4C(CCCC4)=C2C=5N=CN=C(SCC(OC)=O)C15	3.52288
939	44444384	N(C=1N2C(N=C(C=3C=CC=CC3F)C1)=C(C=N2)Br)CC4=CC=CC=C4	4.82
940	1226928	S(=O)(=O)(C=1C(N)=C(SC1NC2=CC=CC=C2)C(=O)C=3C=CC=CC3)C4=CC=CC=C4	3.52288
941	2434486	O(CC1=C(ON=C1C)C)C(=O)CNC(=O)C=2C=CC(OCC)=CC2	3.52288
942	867212	O(C=1C(N(=O)=O)=CC=CC1)CC(=O)NN=CC=2NC=CC2	3.52288
943	977989	S(CC(=O)NC=1C=C2C(=CC1)C(=O)NC2=O)C3=CC=C(C=C3)C	3.52288
944	940951	O=C(NC1=NN(CC(C)C)C=2N=C3C(=CC21)C=CC(=C3)C)CCC	3.52288
945	76104	O=C1N(C(=O)N(C=2NC(=NC21)CCC)C)C	3.52288
946	135993697	S1C=2N(N=C(C2C=3N=CN=C(O)C13)C)C	4.4
947	936961	S(C=1N(CC)C(=NN1)C=2SC=CC2)CC3=CC=CC=C3	3.52288
948	5309518	O=C(N1CCN(CC1)C2=NC=CC=C2)C3CCN(CC3)CC=4N=C(OC4C)C5=C(C=CC=C5)C	3.52288
949	921924	S(CC1=CC=C(F)C=C1)CC=2SC(NC(=O)C)=NN2	3.52288
950	1246013	BrC=1SC(C(=O)NC2=C(SC=C2)C(OC)=O)=CC1	3.52288
951	855776	S(C=1N(C(=O)C2=C(N1)C=CC=C2)C)CC(=O)NC=3C=CC=CC3	3.52288
952	5310168	S(C1=NN2C(=NN=C2C=C1)C=3SC=CC3)CC(=O)NC4=NOC(=C4)C	3.52288
953	644921	O=C(N1CCN(CC1)C=2C(OC)=CC=CC2)CN3N=C(N=N3)C=4C=CN=CC4	3.52288
954	57877715	C=1C=C(C(=CN1)C)C=2N=C(N(C(C2)=O)C)N3C[C@@H](OCC3)C4=CC=C(C=C4)F	5.61
955	9688577	S(=O)(=O)(NC1=C(C=C(C=C1)C)C)C=2C=C(C(=O)N/N=C/C3=C(N4CCCC4)N(N=C3C)C5=CC=CC=C5)C=CC2	3.52288
956	23645567	ClC1=C2N=C(NC3CCC(N)CC3)C=C(N2N=C1)NC=4C=CC(S(=O)(=O)N(C)C)=CC4	5.29243
957	9684156	O=N(=O)C1=C(N2CCCC2)C=CC(=C1)/C=N/NC(=O)C3=CC=CN=C3	3.52288
958	135458689	O=C1NC2=C(C1=NC3=C(C=CC(N(=O)=O)=C3)C)C=CC=C2	3.52288
959	793038	ClC1=CC=2[N+](=C(OC2C=C1)/C=C/N(C3=CC=CC=C3)C)CC	3.52288
960	9641157	O(C=1C=C(C2=NN(C=C2/C=N/NC3=NC4=C(C=C3)C=CC=C4)C5=CC=CC=C5)C=CC1OC)C	3.52288
961	1483381	S1C(C2=CC=C(OC)C=C2)=CC=C1C(=O)NC=3C=CC(OC)=CC3	3.52288
962	135447340	O=C1N(N=C2C3=C(NC2=O)C=CC(=C3)C)C(=O)C=4C1=CC=CC4	3.52288
963	5008754	BrC=1C=C(/C=C/C2=[N+](C=CC=C2)C)C(O)=CC1	3.52288
964	662838	O=C(NC1=NN(C2=NC=3C(C=C21)=CC=CC3)CCC)CC(C)C	3.52288
965	24818416	S(=O)(=O)(NC1=C(C=CC=C1)C)C=2C=CC(C(=O)N(CCC3=CC(OC)=C(OC)C=C3)C)=CC2	3.52288
966	1724694	S(=O)(=O)(NC=1C=CC(S(=O)(=O)NC=2SC=CN2)=CC1)C=3C(N(=O)=O)=CC=CC3	3.52288
967	6539446	C=1(C(=NN2C1C=CC=N2)C3CC3)C=4N=C(NC5=CC(F)=C(C=C5)F)N=CC4	4.64
968	669445	S1C=2C(N=C1NC(=O)C3=CC(OC)=CC=C3)=CC=CC2	3.52288
969	920394	FC1=CC=2[N+](=C(OC2C=C1)/C=C/N(C3=CC=CC=C3)C)CC	3.52288
970	12005293	S(=O)(=O)(N(CC1=CC=CC=C1)C)C2=CC=3NC(=O)CC(=O)NC3C=C2	3.52288
971	3834358	O1C(CNC=2N=C(NC3=C(OC)C=CC=C3)C(N(=O)=O)=C(N2)N)=CC=C1	3.52288
972	1123748	S1C(=C(N=C1NC=2C=CC(NC(=O)C)=CC2)C)C(=O)C3=CC=C(OC)C=C3	3.52288
973	15314692	S1C=2N=CN=C(N)C2C(C3=CC=CC=C3)=C1	4.4
974	24761802	OC=1C(=CC(CCC(=O)O)=CC1)C=O	3.52288
975	3205683	S1C(NC(=O)CCC(=O)N(CC(=O)NCC2OCCC2)C3=CC(OC)=CC=C3)=NC=C1	3.52288
976	1455419	FC1=C(NC(=O)CN2C=3C(OCC2=O)=CC=CC3)C=CC=C1	3.52288
977	6905413	S=C(NC(C)C)N/N=C/C=1C(=NN(C1)C2=CC=CC=C2)C3=CC(OC)=C(OC)C=C3	3.52288
978	948356	ClC1=C2C(=NC(Cl)=C1)C=CC(OC)=C2	3.52288
979	679173	S1C(=C(N=C1S)N)C(=O)NC=2C=CC(OC)=CC2	3.52288
980	18577577	ClC1=C(C(=O)NCC(N2CCC=3C(C2)=CC=CC3)C=4OC=CC4)C=CC=C1	3.52288
981	990380	S1C2=C(CCCC2)C3=C1N=C4SCC(=NN4C3=O)C=5SC=CC5	3.52288
982	6897897	ClC=1C(COC2=C(OC)C=C(C=C2)/C=N/O)=CC=CC1	3.52288
983	18458813	O(C=1C=C(C=NC1)CCC2=CC=NC=C2)CC3N(CC3)C	5.2
984	135741883	IC=1C=2N(C=C(N2)C3=CC=CC=C3)C(O)=NC1	5.2
985	2727469	N12N=C(NCC3=CC=C(C=C3)C)C=CC1=NN=C2C=4C=CC=CC4	5.3
986	2122631	ClC=1N=C(SC1C=NNC(=O)COC2=CC=C(C=C2)C#N)NC=3C=CC=CC3	3.52288
987	2139413	S(=O)(=O)(/C(=C/C=1C(=NN(C1)C2=CC=CC=C2)C3=CC(OC)=C(OC)C=C3)/C#N)C4=CC=CC=C4	3.52288
988	49830749	O(C=1C=C(C=NC1)C=CC2=CC=NC=C2)CCCN	5.2
989	16614183	S(CC(=O)NCC1OCCC1)C2=NC=NC=3N(N=CC32)C4=CC=C(F)C=C4	3.52288
990	9599539	O1CCN(CC1)C(=O)COC2=C(OC)C=C(C=C2)/C=N/NC(=O)COC3=CC=C(N(=O)=O)C=C3	3.52288
991	135732040	S(C=1N2C(CCC)=CC(O)=NC2=NN1)CC(=O)NC=3SC=CN3	3.52288
992	135470927	ClC1=C(NC=2S/C(=C\C=3C=CC(=CC3)C(O)=O)/C(=O)N2)C=CC=C1	3.52288
993	18106904	S1C(C(=O)NC2=NC=CC(=C2)C)=CC=C1N(=O)=O	3.52288
994	53310972	N=1C=NC=2N(C=NC2C1N)C(=O)CCl	4.87
995	49830307	ClC=1N=C(N=C(C=2C=3C(NC2)=NC=CC3)C1)NC4CC(NC(=O)C)CCC4	6.1
996	3242605	S1C2=C(CCCC2)C3=C1NC(NC3=O)C4=CC=NC=C4	3.52288
997	3824556	S1C2=C(CCCC2)C3=C1NC(NC3=O)C4=CC=CN=C4	3.52288
998	1201476	O(CC=1N(N=NC1C(=O)N)C2=NON=C2N)C	3.52288
999	650726	O=C(NC=1C=CN=CC1)NC2=NC=CC=C2	5.30461
1000	6902564	S=C(N/N=C/C=1C(=NN(C1)C2=CC=CC=C2)C3=CC(OC)=C(OC)C=C3)N	3.52288
1001	11477611	ClC1=C2N=C(NC3CCC(N)CC3)C=C(N2N=C1)NC=4C=CC(S(=O)(=O)C=5SC=CC5)=CC4	5.39794
1002	9668507	O(C1=C(OC)C=C(C=C1)/C=N/OC)C2=C(N(=O)=O)C=C(N(=O)=O)C=C2	3.52288
1003	135413586	S(C1=NC(C2=CC=CC=C2)=C(C(O)=N1)C#N)CC(=O)NC=3SC=C(N3)CC(OCC)=O	3.52288
1004	942131	S1C2=C(CCN(C2)C)C=3C1=NC(SCC(OC)OC)=NC3N	3.52288
1005	9626532	S=C(NC=1C(=CC=CC1C)C)N/N=C(/C=2OC=3C(C2)=CC=CC3)\C	3.52288
1006	49830608	FC1=CC=C(C=2N=C3N(C2C=4N=C(N=CC4)NCC(CO)(C)C)C=CN=C3OCC(F)(F)F)C=C1	5.2
1007	730538	O(C1=CC=C(C(C)(C)C)C=C1)C(=O)C2=C(OC)C=CC=C2	3.52288
1008	25166869	C=1(C=CC2=C(C1)C=NN2)C=3N=C4N(C3NC5CCCCC5)C=CS4	6.19
1009	2998919	S(C=1N(C=2C(N1)=CC=CC2)CCOC)CC(=O)NC(=O)NCC3=CC=CC=C3	3.52288
1010	2056033	S(=O)(=O)(C1=CC=C(N(=O)=O)C=C1)C=2SC(NC(=O)CCCC)=NC2	3.52288
1011	21067220	C1=CC=C(CNC2=CC(=NC=3N2N=CC3Br)NC)C=N1	5.34
1012	2764173	C1=NC=2NN=C(C2C(=C1)C3=CC=CC=C3)N	4.64
1013	6538805	C=1(NC2=NC=CN=C2C1)C3=C4C(C=CC=C4)=CC=C3	4.57
1014	6870303	C1=C(C=CN=C1)C(N/N=C/C=2C=CC=CC2)=O	5
1015	1849004	S1/C(=C/C=2OC(N3CCOCC3)=CC2)/C(=O)NC1=S	5.07048
1016	715069	S1C=2N(CCN2)C(C3=CC(N(=O)=O)=C(OCC)C=C3)=C1	3.52288
1017	4204024	S1C(C(=O)NC2CCCCC2)=C(NC(=O)C=3C=CC(F)=CC3)C=C1	5.20204
1018	4246092	S(CC(=O)N(CC)CC)C1=C(N(=O)=O)C=C(C=C1)C(=O)NCCC	3.52288
1019	657582	O(C(=O)C=1N2CCCCCC2=C(C1N)C#N)C	3.52288
1020	1849298	O(C1=C(C2=CC(=NC(N)=C2C#N)C3=CC=CN=C3)C=C(OC)C=C1)C	3.52288
1021	123442138	O=C1CC(CC2=NC=3NN=C(C3C(C21)C4=CC=CN=C4)C)(C)C	6.38934
1022	540445	O=C1NC2=C(N(CC1)C(=O)C)C=C(N(=O)=O)C=C2	3.52288
1023	10403564	BrC1=C2N(N=C1)C(NCC3=CC=CN=C3)=CC(=N2)C	5.45223
1024	3973187	S(C=1N(C=2C(N1)=CC=CC2)CCOC)CC(=O)NCC3=CC=CC=C3	3.52288
1025	1034452	S(=O)(=O)(C=1N=C(OC1NC=2C=CC=CC2)C=3OC=CC3)C4=CC=C(F)C=C4	3.52288
1026	5144758	ClC=1C(S(=O)(=O)N(C)C)=CC(NC(=O)CSC=2N(C=3C(N2)=CC=CC3)CCOC)=CC1	3.52288
1027	23645577	N=1C2=NC=NN2C(=CC1N(CC)CC)NC=3C=CC(=CC3)S(N)(=O)=O	4.96
1028	4880471	ClC=1C=C(NC(C(=O)NC2=C(OC)C=CC=C2)C)C=CC1C	3.52288
1029	5018815	O1C(C2=NC=3C(N=C2C=4OC=CC4)=CC=C(NC(=O)N(C(C)C)C(C)C)C3)=CC=C1	5.2
1030	1264532	S(C=1N(C(=NN1)C2=CC=CN=C2)C3=CC=CC=C3)CC(=O)NC=4C=C5OCOC5=CC4	3.52288
1031	56846677	FC(F)(F)C=1C(/C=C\2/C(=N/C3=NNC(=C3)C(F)(F)F)/CC(CC2=O)(C)C)=CC=CC1	5.50724
1032	9550317	S(=O)(=O)(NC(C1=CC=CC=C1)C(=O)NC2=CC=C(CC)C=C2)C=3C4=NSN=C4C=CC3	3.52288
1033	9407990	O(C(=O)C1=NN2C(=CC(=NC2=N1)C)C)CC(=O)NC(=O)C=3C=CC=CC3	3.52288
1034	10125875	ClC1=CC=C(CNC=2N=CC=C(N2)C=3C=NN4N=CC=CC34)C=C1	5
1035	1070646	O(C(=O)C1=CC=2N(C(=[N+](C2C=C1)CC)/C=C/N(C3=CC=CC=C3)C)CC)CC	3.52288
1036	11338778	FC1=CC=C(C=2N=C3OC=CN3C2C=4N=C(N=CC4)NCC(CN(C)C)(C)C)C=C1	5.3
1037	142412452	O[N+]=1C=C(CNC=2N3N=CC(=C3N=C(N4C(CCCC4)CCO)C2)CC)C=CC1	5.9
1038	3846310	S1C(NC(=O)C=2OC=CC2)=NC=C1N(=O)=O	3.52288
1039	5198245	C/1(=N/C2CCCCC2)\SN(C3=CC=CC=C3)C(=N1)C4=CC=CC=C4	5.68
1040	136027071	IC=1C=2N(C=C(N2)C3=CC(Cl)=CC=C3)C(O)=NC1	5.2
1041	23433004	O=C(N)C1=C2N=C(NC2=CC=C1)C3=NC(NCCCN4CCN(CC4)C)=CC=C3	5.2
1042	741085	O=C(NC1=C(C=CC=C1)C(O)=O)C=2NN=CN2	3.52288
1043	646421	S(CCC(=O)NC=1C=CC(F)=CC1)C=2OC(=NN2)C=3C=CN=CC3	3.52288
1044	1252334	ClC=1C=C(S(=O)(=O)N2CCCC2)C=CC1OCC(=O)NC=3C=C4OCOC4=CC3	3.52288
1045	49830296	ClC1=NC(NCC(CNS(=O)(=O)C)(C)C)=CC(C=2C=3C(NC2)=NC=CC3)=C1	5.8
1046	972118	S1C(NC=2C=CC=CC2)=NC(=C1C(OC)=O)C	3.52288
1047	3241794	O1C=2C(C=3N(N=NC3C1=O)C=4C(=CC=CC4)C)=CC=CC2	3.52288
1048	135654401	S1C=2N=C(O)N3N=C(N=C3C2C4=C1CCCC4)C5=CN=CC=C5	5.2
1049	9604939	N1(C=2C(=C(N/N=C/C=3C(OC)=CC=CC3)N=CN2)C=N1)C4=CC(OC)=CC=C4	4.6
1050	6539532	C1=2C(NC=C1N)=NC=C(C2)C3=CC=CC=C3	4.64
1051	49830892	FC1=C(N=C2N=CC(=C(O)C2=C1C)C(=O)O)N3CC(NC(=O)C)CC3	5.2
1052	447873	N1(C(=NC(=C1C=2C=CN=C(N2)NC3CCCCC3)C4=CC(=C(C=C4)Cl)Cl)C5CCNCC5)CCC	5.6
1053	757862	O1N=C(C(=C1C)C(=O)N2N=CC=C2)C=3C=CC=CC3	3.52288
1054	135486335	S\1C(NCC2=CC=CC=C2)=NC(=O)/C1=C/C3=CC=CC=C3	3.52288
1055	6894903	O(C1=C(N(=O)=O)C=C(N(=O)=O)C=C1)C2=C(OC)C=C(C=C2)/C=N/O	3.52288
1056	4585066	O1C(CN2CCN(CC2)CC)COC=3C1=CC=CC3	3.52288
1057	764010	S1C2=C(CCCC2)C(=C1NC(=O)C=3C=CN=CC3)C(=O)N	3.52288
1058	2084785	ClC=1C=2C(C(OC3=C(N(=O)=O)C=C(C=C3)C(=O)N)=CC1)=CC=CC2	3.52288
1059	5291	C=1(N=C(C=2C=NC=CC2)C=CN1)NC=3C=C(NC(C4=CC=C(CN5CCN(CC5)C)C=C4)=O)C=CC3C	5.3
1060	9557354	C1=CC(=CC=N1)C(N/N=C/C=2C=CC(=CC2)C#N)=O	5
1061	2014347	BrC1=CC=C(C=2N(=O)=C(C=C3OC=4C(C23)=CC(OC)=CC4)C)C=C1	3.52288
1062	4085011	ClC1=C(N2C(=O)C3=C(NC2=O)C=CC=C3)C=CC(Cl)=C1	3.52288
1063	3752	ClC=1C(C2=NC(=NC(=N2)N)N)=CC(Cl)=CC1	3.52288
1064	3811128	O1CCN(CCCNC=2N=C(NC=3C=CC=CC3)C(N(=O)=O)=C(N2)N)CC1	5.64936
1065	3242698	S(C=1N=C(N)C(=C(C1C#N)C=2SC=CC2)C#N)CC(=O)NC3=C(C=CC=C3)C	3.52288
1066	49830759	S1C2=NNC(=C2C=C1C(=O)NC3CCN(CC3)C)C4=CC=CC=C4	5.2
1067	16193660	O1N2C(=NC(=O)/C(/C2=N)=C\C3=CC(OC)=C(OCC)C=C3)C=C1C	3.52288
1068	4024664	S(C=1N(C=2C(N1)=CC=CC2)CCOC)CC(=O)NCC3=CC=C(F)C=C3	3.52288
1069	24683598	S(C=1C=C(OC)C(=CC1)C(OCC(=O)NCCNC(=O)COC(=O)C=2C(OC)=CC(SC)=CC2)=O)C	3.52288
1070	939495	O1C(C(=O)NC2=NN(CC(C)C)C3=NC4=C(C=C32)C=C(C=C4)C)=CC=C1	3.52288
1071	49830748	O(C=1C=C(C=NC1)C=CC2=CC=NC=C2)CCN	5.2
1072	6538804	C=1(NC2=NC=CN=C2C1)C=3N=CC=CC3	4.82
1073	3731104	O(C=1C(NC=2N=C(NCC3=CC=CC=C3)C(N(=O)=O)=C(N2)N)=CC(OC)=CC1)C	3.52288
1074	9580236	C(C=1C=CN=CC1)(=O)N/N=C/C2=CC=C(C=C2)CC	5
1075	49831015	O1N=C(N)C=2C(C3=CC(O)=CC=C3)=CC=CC12	4.3
1076	23919068	S\1C2=C(NC(=O)/C1=C\C3=CC=C(C=C3)C)C=C(C(=O)NCCN4CCOCC4)C=C2	3.52288
1077	6539531	C1=2C(=NOC1=NC=C(C2)C3=CC=CC=C3)N	4.64
1078	2529509	OC(=O)C=1C(=NN(CCC#N)C1)C2=CC(N(=O)=O)=CC=C2	3.52288
1079	4328368	S(C=1N(N)C(=O)C(=NN1)C)CC(=O)NC=2SC=CN2	3.52288
1080	22319512	C1(=C(C=C2NN=C(C2=C1)NC(=O)CCC)C3=CC=CC=C3)C4=CC=CC=C4	2.76
1081	49830964	OCCNC=1N=CC2=C(C=C(C=3C=CN=CC3)C=C2)C1	5.2
1082	807772	S1C(=C(N=C1NC=2C=CC=CC2)C)C(OCC)=O	3.52288
1083	2919834	OC(CN1CCN(CC1)C2=CC=C(OC)C=C2)COC3=C(OC)C=CC=C3OC	3.52288
1084	4624669	ClC1=CC=C(S(=O)(=O)NC2=C(C(=O)NCC(N3CCOCC3)C=4SC=CC4)C=CC=C2)C=C1	3.52288
1085	25165481	C1(=CC=C2C(=C1)C=NN2)C3=C(N=CN3CCN4CCOCC4)C5=CC=C(C=C5)F	5.2
1086	11442386	O(C1=CC(C=2N=C(N3C2C(=NC=C3)N)C4CC(C4)CN5CCCC5)=CC=C1)CC6=CC=CC=C6	5.2
1087	5916006	O=N(=O)C1=C(N2CCCCC2)C=CC(=C1)/C=N\OC(=O)C=3C=CC(=CC3)C	3.52288
1088	3242523	S1C(C(=O)N2CCN(CC2)CC)=CC=3C1=NC4=C(C3)C=C(OC)C=C4	3.52288
1089	135463837	OC1=NC(=NC(C2=CC=CC=C2)=C1C#N)C3=CC=CN=C3	3.52288
1090	135409737	OC1=NC(=NC(C2=CC=CC=C2)=C1C#N)C3=CC=CC=C3	3.52288
1091	135439685	OC1=NC(=NC(C2=CC=CC=C2)=C1C#N)C=3C=CN=CC3	3.52288
1092	44444382	N(C1=CC(C=2C=CC=CC2F)=NC=3N1N=CC3Br)C=4C=CC=CC4	4.88
1093	2882396	O(CC(O)CNC(C1=CC=CC=C1)C)C2=CC(=C(C(C)C)C=C2)C	3.52288
1094	57877690	ClC=1N=CC=C(C=2N=C(N3C[C@@H](OCC3)C4=CC=C(F)C=C4)N(C(=O)C2)C)C1	6.04431
1095	5309325	S(=O)(=O)(CC=1OC(=CC1)C(=O)NCCCOC)C2=CC=C(OC)C=C2	3.52288
1096	49830747	O(C=1C=C(C=NC1)C=CC2=CC=NC=C2)C3CNCC3	5.2
1097	2325474	S1C=2C(N=C1NC(=O)CCCC)=C(OC)C=C(N(=O)=O)C2	3.52288
1098	1225847	S(=O)(=O)(NC1=CC(C(C)(C)C)=CC=C1OC)C2=C3N=CC=CC3=CC=C2	3.52288
1099	5870049	O(CC=1N(N=NC1C(=O)N/N=C\C2=NC=CC=C2)C3=NON=C3N)C	3.52288
1100	91897744	OC=1N(C(O)=CC1N2CCN(CC2)C(=O)C=3OC=CC3)C=4C=CC(=CC4)C(OC)=O	3.52288
1101	49830960	FC=1C(C=2N=C3N(C2C4=NN5C(=NN=C5C=C4)C(CO)(C)C)CCC3)=CC=C(F)C1	5.2
1102	6292205	ClC=1C=C(C(O/N=C\C2=CC(N(=O)=O)=C(N3CCCCC3)C=C2)=O)C=CC1	3.52288
1103	9594878	ClC1=C(C=C(C=2OC(=CC2)/C=N/NC(=O)CC3=CC=C(F)C=C3)C=C1)C(O)=O	3.52288
1104	2328630	S(CC(=O)C=1NC(=C(C1C)C(OCC)=O)C)C2=NC(=CC=N2)C	3.52288
1105	16019461	S(=O)(=O)(NCCC=1N2N=C(SCC(OCC)=O)C=CC2=NN1)C3=CC=CC=C3	3.52288
1106	658830	S(C=1N=C(N2CCOCC2)C=3CCCCC3C1C#N)CCC#N	5.03208
1107	11386640	BrC1=C2N=C(NC3CCC(N)CC3)C=C(N2N=C1)NC=4C=CC(S(=O)(=O)N(C)C)=CC4	5.46852
1108	135439808	FC1=CC=C(C=2N=C(N=C(O)C2C#N)C3=CC=CC=C3)C=C1	3.52288
1109	18572271	S(C=1N2N=C(C3=CC(OC)=CC=C3)C=CC2=NN1)CC(=O)NC=4C=CC(NC(=O)C)=CC4	3.52288
1110	660490	S1C2=C(CCN(C2)C)C3=C1NC(NC3=O)C=4SC=CC4	3.52288
1111	16022552	S(=O)(=O)(N1CCCCCC1)C2=CC3=C(N(C=C3)CC(=O)NCC4=CC=C(OCC)C=C4)C=C2	3.52288
1112	49830766	O1N=C(N)C2=C(C3=CC(=CC=C3)C)C=CC=C12	4.4
1113	2303947	N1=C(C2=CC=CC=C2)C(=C(N=C1C3=CC=CC=C3)N)C#N	3.52288
1114	4714238	ClC=1C(O)=C2N=CC=CC2=C(C1)CN(C3CCCCC3)C	5.6
1115	655324	S1C2=C(N=C1NC(=O)CSC=3SCCN3)C=CC(OC)=C2	3.52288
1116	136027068	S1C=2N=C(O)N3N=C(N=C3C2C4=C1CCCC4)C=5C=CC=CC5	5.2
1117	5309721	S(CC(=O)NCC1OCCC1)C=2N(C(=NN2)CC=3N(C=CC3)C)C4=CC=C(OC)C=C4	3.52288
1118	75950002	S1C(C2N3N=NN=C3N=C(C2C(=O)N)C)=C(C=C1)C	3.52288
1119	49830782	FC1=CC=C(C=2C=3C(=NNC3N)C=CC2)C=C1	4.7
1120	1480434	ClC=1N=C(N=C(C2=CC=CC=C2)C1C#N)C3=CC=CN=C3	3.52288
1121	9691124	O(C=1C=C(C=CC1OC)C(=O)NCC(=O)N/N=C/C=2OC(=CC2)C)C	3.52288
1122	1190602	O(C1=CC=2C(NCCC3=CC(OC)=C(OC)C=C3)=C(C=NC2C=C1)C(OCC)=O)C	3.52288
1123	56846659	FC(F)(F)C=1NN=C(/N=C/2\CC(CC(=O)\C2=C/C=3C(OC)=CC=CC3)(C)C)C1	5.12494
1124	860649	OC=1C=CC(C=2N(C3=CC=CC=C3)C=NN2)=CC1	5.14594
1125	135402841	C1=C(C=CC(=C1)/C=C(\C#N)/C(C(C#N)C#N)=N)O	5.6
1126	652837	O(C1=CC(O)=C(C(=O)C=2C=CC=CC2)C=C1)CC(OCC)=O	3.52288
1127	734627	O(C1=C(OC)C=C(C=C1)/C=C/C)CC(=O)O	3.52288
1128	1571328	ClC=1C(OCC(=O)NC=2C=C3OCCOC3=CC2)=CC=CC1	3.52288
1129	44448557	C=1C=CC(=CC1C)N2CC(N(CC2)CCCNC(=O)C=3ON=C(N3)C4=CN=CN=C4)C	5.58
1130	6891856	O=C(N/N=C/C=1C=C(O)C=CC1)C=2N=NN(C2CN(C3CCCCC3)C)C4=NON=C4N	6.14776
1131	20938355	S(=O)(=O)(N(CC(=O)NC1=CC(F)=CC=C1)C)C=2C(=C(NC2C)C)C(OCC)=O	3.52288
1132	963533	O1C(=NN=C1SCC2=CC=C(C(=O)O)C=C2)C=3C=CN=CC3	4.54
1133	3224455	O1C(CNC(=O)CN2N=C(C3=C(OC)C=CC=C3)C=CC2=O)=CC=C1	3.52288
1134	87862299	C1(C2=NNC(=C2C3=NC=NC=C3)C4=C(C=C(C=C4)Cl)F)CCN(C(C=O)O)CC1	5.2
1135	5308092	O1CCN(C=2C1=CC=CC2)CC(=O)NCCC3=CC(OC)=C(OC)C=C3	3.52288
1136	6539730	O1C(=NN=C1SCCC2=CC=CC=C2)C=3C=CN=CC3	4.54
1137	942876	O=C(NC1=NN(C=2N=C3C(=CC21)C=CC(=C3)C)CC)CC(C)C	3.52288
1138	2853283	S1C(NC(=O)C=2C=CC(=CC2)C)=NC=C1N(=O)=O	3.52288
1139	49797869	C=1(C2=CN3C(C=N2)=NC=C3C4=CC=CC=C4)C=CN=CC1	5.51
1140	7503590	O(CCCOC(=O)C1=CC=C(O)C=C1)C(=O)C2=CC=C(O)C=C2	5.73613
1141	938619	O=C(NC1=NN(C2=NC=3C(C=C21)=CC=CC3C)CC)CC(C)C	3.52288
1142	5314958	ClC=1C(C=2OC3=C(C(=O)C2)C(O)=CC=C3)=CC=CC1	3.52288
1143	20938394	S(=O)(=O)(N(CC(=O)NC1=CC=CC=C1)C)C=2C(=C(NC2C)C)C(OCC)=O	3.52288
1144	24747161	S=C1N(C=2NC(=NC2C(=O)N1C)CCCC(=O)O)CC3=CC=CC=C3	5.28626
1145	10006844	S(=O)(=O)(N1CCN(CC1)C)C2=CC=C(C=C2)C=3N=C(C(=NC3)N)C(=O)NC=4C=CC(OC)=CC4	6.16115
1146	18577584	O1C(C(N2CCC=3C(C2)=CC=CC3)CNC(=O)C4=CC(OC)=CC=C4)=CC=C1	3.52288
1147	25134688	FC=1C(C=2N=C3OC=CN3C2C4=NN5C(=NN=C5C(C)C)C=C4)=CC=C(F)C1	5.2
1148	6897238	BrC=1OC(C(=O)N/N=C/C=2C(=NN(C2)C3=CC=CC=C3)C=4C=CC(=CC4)C)=CC1	3.52288
1149	135541115	S1/C(=C\C2=CC(OC)=C(O)C(OC)=C2)/C(=O)N=C1NC3=CC=C(O)C=C3	3.52288
1150	49830584	O(C1=CC(NC2=NC(=NC=C2)N)=CC=C1)CCN	5.2
1151	4884599	BrC1=CC(F)=C(NC(=O)CNC=2C(NCC)=CC=C(S(=O)(=O)N(C)C)C2)C=C1	3.52288
1152	24761775	OC([C@H](N(C)C(=O)CN)C)C1=CC=CC=C1	3.52288
1153	5920272	ClC=1C(C(O/N=C\C2=CC(N(=O)=O)=C(N3CCCCC3)C=C2)=O)=CC=C(Cl)C1	3.52288
1154	49830500	O=C(NC(C1=CC=CC=C1)CCO)C2=CC=C(C=3C=CN=CC3)C=C2	5.9
1155	5351007	SC=1N(/N=C/C2=CC=NC=C2)C(=NN1)C=3C=CC(=CC3)C	5.83
1156	3245510	S(=O)(=O)(N1CC(CCC1)C(=O)NC2CCCCCC2)C=3SC=CC3	3.52288
1157	4988879	S1C(NC(=O)C2CC2)=NC3=C1C=C(C=C3)C(OC)=O	3.52288
1158	49830867	O=C(NC1=CC(=CC(=C1)C(=NNC(=N)N)C)C(=NNC(=N)N)C)NCCCN(CCCNC(=O)NC2=CC(=CC(=C2)C(=NNC(=N)N)C)C(=NNC(=N)N)C)C	5.2
1159	2235208	S(CC(=O)NC1=C(C=CC=C1)C#N)C=2OC(=NN2)C=3C=CN=CC3	3.52288
1160	5390727	C1=CC(=CC=N1)C(N/N=C/C=2C=CC(=CC2)OC)=O	5
1161	5308641	FC=1C(OCC=2OC(NC=3C=CC(OC)=CC3)=C(N2)C#N)=CC=CC1	3.52288
1162	135478023	S1/C(=C\C2=CC=C(OC)C=C2)/C(=O)N=C1NC3=C(OC)C=CC=C3	3.52288
1163	2953887	S(=O)(=O)(N1CCCCC1)C2=C(C=CC(=C2)C(=O)NC3=C(C=CC=C3)C(=O)NCC=4OC=CC4)C	3.52288
1164	2504398	S(C=1N(C(=NN1)C2CC2)CC3=CC=CC=C3)CC(=O)NC4=NOC(=C4)C	3.52288
1165	23645573	C1=2N(C(NC3=CC=C(S(=O)(=O)C)C=C3)=CC(=N1)OCC(C)C)N=CC2C(C)C	4.92
1166	135433338	S1C(=C(N=C1NC(=O)CSC=2N=C(C3=CC(OC)=CC=C3)C(=C(O)N2)C#N)C4=CC=CC=C4)C	3.52288
1167	49830819	S(=O)(=O)(NCCCN)C=1C=C(C(O)=NC2=CC=C(C3=NN=C(O)C=4C3=CC=CC4)C=C2)C=CC1	5.2
1168	16819498	S(CC(=O)NCC1=CC=C(F)C=C1)C=2OC(=NN2)CNC(=O)C=3C(F)=CC=CC3F	3.52288
1169	654910	S1C(=C(C(=C1NC(=O)CSC=2N(C(=NN2)COC=3C=C(C=CC3)C)C)C#N)C)C	3.52288
1170	2499918	S(C=1N(C(=NN1)C=2C=CN=CC2)C3=CC=C(F)C=C3)CC(=O)NC(=O)NCC=4OC=CC4	3.52288
1171	5874679	FC=1C(C(O/N=C\C2=CC(N(=O)=O)=C(N3CCCCC3)C=C2)=O)=C(F)C=CC1	3.52288
1172	6538797	C1(=C(NC=2C1=NC=CN2)C=3C=CC(=CC3)Cl)CC4CCCCC4	5.1
1173	663504	S1C2=C(CCN(C2)C)C=3C1=NC(SCC)=NC3N	3.52288
1174	51038980	C=1C=CC=C(C1)N2C(C=3C=CC=CC3)=N/C(/S2)=N\CCN4CCOCC4	6.05
1175	18581517	ClC=1SC(S(=O)(=O)N2CCC(CC2)C(=O)NC=3SC=CC3C(=O)NC)=CC1	3.52288
1176	947170	S1C(C(=O)NC2=NN(C3=NC=4C(C=C32)=CC=CC4)CC)=CC=C1	3.52288
1177	6868554	O1N=C(N2N=NC(=C2CCC)C(=O)N/N=C/C=3C=CN=CC3)C(=N1)N	3.52288
1178	91897160	ClC1=C(N(=O)=O)C=C(C=2OC(=CC2)/C=N/NC=3SC(CC(=O)O)=C(O)N3)C=C1	3.52288
1179	1456147	S(CC(=O)N1CCCCC1)C=2N(CCC)C(=NN2)C3=NC=CC=C3	3.52288
1180	10267580	CC=1C=CC=C(N1)C=2N=C(C3=CC=CC=C3N2)NC=4C=CN=CC4	4.79
1181	135520065	S(CC(=O)NC(CC(C)C)C(OC)=O)C1=NC(C2=CC=CC=C2)=C(C(O)=N1)C#N	3.52288
1182	855141	S(C=1N(C(=NN1)C2CC2)CC)CC(=O)NC3=C(OCC)C=CC=C3	3.52288
1183	449241	C1(=CC=CC2=CN=CC=C12)S(=O)(=O)NCCNC/C=C/C3=CC=C(Br)C=C3	5.6
1184	49830606	FC1=CC=C(C=2N=C3N(C2C=4N=C(N=CC4)NCC(CO)(C)C)C=CN=C3)C=C1	5.3
1185	16192474	FC1=C(C2=NN(C=C2CN3CC(OCCC)CCC3)C)C=CC=C1	3.52288
1186	2886431	O1C(C2CC=3N=C(N=CC3C(=O)C2)NC(=O)C)=CC=C1	3.52288
1187	1624464	O(C1=CC=2C=C3C(N(N=C3NC(=O)COC)CCCC)=NC2C=C1)C	3.52288
1188	1998251	S1C2=C(CCN(C2)C)C=3C1=NC(SC)=NC3NCC(OC)OC	3.52288
1189	10192938	N=1N2C(=C(C=3C=CN=C(N3)NC4CC4)C1)C=CC(=N2)C=C	5.49
1190	57398900	N=1C=C(N(C=2C=CC=CC2C)N1)C=3C=CN=CC3	5.2
1191	49830510	ClC=1C(NC=2C=C3C(NN=C3)=CC2)=NC(NC4=CC=C(N5CCN(CC5)CC)C=C4)=NC1	5.4
1192	3654083	O=N(=O)C=1C(NC2CCCCC2)=NC(=NC1N)NC=3C(OC)=CC=C(OC)C3	3.52288
1193	1108315	S(=O)(=O)(C1=CC=2SC(=NC2C=C1)NC(=O)C3=CC(OC)=CC=C3)C	3.52288
1194	5758590	O(C=1C=CC(C2=NN(C(C2)C3=CC(N(=O)=O)=CC=C3)/C(/C)=C\C(OCC)=O)=CC1)C	3.52288
1195	2983509	ClC1=C(OCCCC(=O)NNC(=O)C=2C=CC(NC(=O)CCCC)=CC2)C=CC(Cl)=C1	3.52288
1196	49830497	ClC1=CC=C(CC(NC(=O)C2=CC=C(C=3C=CN=CC3)C=C2)CO)C=C1	5.2
1197	705594	O1C(=C(C(=O)N2CCC=3C2=CC=CC3)C=C1)C	3.52288
1198	6493257	S(=O)(=O)(CCC(=O)NC=1SC(N(=O)=O)=CN1)C2=CC=CC=C2	3.52288
1199	3217837	S=C(NC1CC2N(C(CC2)C1)CC=3OC=CC3)NC4=C(C=C(C=C4)C)C	3.52288
1200	1556723	O=C(NC1=NN(CCCC)C2=NC3=C(C=C21)C=C(OC)C=C3)CC(C)C	3.52288
1201	6620698	S1C=C(C2C3=C(NC(=C2C(=O)NC=4C(F)=CC=CC4)C)CC(CC3=O)(C)C)C=C1	3.52288
1202	24748009	O=C(NCC(OC)OC)CCC=1C(=C2C(N(N=C2C)C3=CC=C(C=C3)C)=NC1C)C	3.52288
1203	91897791	S=C1N=C2CC(CC(=O)C2C(N1)C3=CC=C(C=C3)CC)(C)C	3.52288
1204	1694	C=1(C(=C(C=2C(C1Br)=NNN2)Br)Br)Br	5.25
1205	3238673	S(C1=NN2C(=NN=C2C=C1)C=3C=CC(F)=CC3)CC	5.55006
1206	692193	O(CC1=CC=CC=C1)C(=O)C=2N=NN(C2C)C3=NON=C3N	5.1343
1207	49830305	ClC1=NC(=NC(C=2C3=C(NC2)N=CC=C3)=C1)NC4CCC(NCC(C)C)CC4	6.2
1208	1485301	S1C(C(=O)NNC(=O)C2CC2)=CC=3C1=NC=4C(C3)=CC=CC4	3.52288
1209	7532086	S(C=1N2N=C(C=CC2=NN1)C3=CC=NC=C3)CC(=O)NC=4C(=CC=CC4)C	3.52288
1210	658598	S1C2=C(CCCC2)C3=C1N4C(N(C3=O)C5=CC=CC=C5)=NN=C4C	3.52288
1211	4649009	O1CCOC=C1C(=O)NC=2OC(=NN2)C=3C=CC(OC)=CC3	3.52288
1212	726463	S1C2=C(N=C1C=3C=CC=CC3)C=C(CC(OC)=O)C=C2	3.52288
1213	3632532	O(C=1C(NC2=NC(NCC=3OC=CC3)=NC(N)=C2N(=O)=O)=CC(OC)=CC1)C	3.52288
1214	5038567	BrC1=CC=C(CC(OCC(=O)NC=2C=C(S(=O)(=O)N(C)C)C(Cl)=CC2)=O)C=C1	3.52288
1215	10215426	C1=CC(=CC=C1C(F)(F)F)C(C(Br)Br)=O	5.3
1216	2797246	S=C(NNC(=O)C(O)(C1=CC=CC=C1)C2=CC=CC=C2)NC=3C=CC(F)=CC3	6.1
1217	4018230	O=C1NC2=C(N(C(C1)C)C)C=C(N(=O)=O)C=C2	3.52288
1218	15945404	S(=O)(=O)(N1CCN(CC1)C(C2=CC=CC=C2)C(=O)NC=3C=CC(F)=CC3)C4=C(C=CC(=C4)C)C	3.52288
1219	135411782	S1/C(=C\C2=CC=CC=C2)/C(=O)N=C1NNC=3C=CC=CC3	3.52288
1220	5166	C=1(N(C=NC1C2=CC=C(C=C2)F)C3CCC(CC3)O)C=4N=C(N=CC4)OC	5.2
1221	2811632	ClC=1C=C(S(=O)(=O)NC=2C=C3OCCOC3=CC2)C=CC1NC(=O)C	3.52288
1222	12005914	S1C=2CC(CCC2C(=C1NC=3SC=4C(N3)=C(F)C=CC4)C(=O)N)C	3.52288
1223	76847276	OC=1NC2=NC=C(C=C2C1)C3=CC=CC=C3	4.8
1224	325656	S1C(C(=O)NC=2C=CC(OC)=CC2)=C(N=C1SC)N	3.52288
1225	12004829	BrC1=C(N(N=C1N(=O)=O)CCCC(=O)N2CCN(CC2)C3=CC=CC=C3)C	3.52288
1226	2215046	S1C(C=2N=C(SC2)NC3=CC(O)=C(C=C3)C(O)=O)=C(N=C1C)C	3.52288
1227	936002	S1C(C(=O)NC2=NN(C3=NC=4C(C=C32)=CC=CC4)CCC)=CC=C1	3.52288
1228	91897804	S1C=C(C2C3C(=NC(=C2C(OCC4OCCC4)=O)C)CC(CC3=O)(C)C)C=C1	3.52288
1229	746366	S(C=1N(C(=NN1)C=2SC=CC2)C3=CC=CC=C3)CC(OCC)=O	3.52288
1230	2948563	S1C(NC(=O)C2OCCC2)=NC3=C1C=C(OC)C=C3	3.52288
1231	72696513	C=1C(=CN2C1C(NCC2CC(=O)NCC(C)(C)C)=O)C3=CC=NC=C3	5.34
1232	832347	S(C=1N(C(=NN1)C=2OC=CC2)C)CC=3ON=C(N3)C=4C=CC=CC4	3.52288
1233	11524144	C1CCCCN1CCOC2=CC=C(C=C2)C3=CN4C(N=C3)=C(C=N4)C=5C=CN=CC5	5.6
1234	3759495	ClC1=CC=C(C2N3N=C(N=C3NC(C2)C4=CC(OC)=CC=C4)N)C=C1	3.52288
1235	662537	S1C(C(=O)NC2=NN(CCCC)C3=NC=4C(C=C32)=CC=CC4)=CC=C1	3.52288
1236	6519476	S(=O)(=O)(N)C1=CC(NC(=O)COC(=O)/C(/C=2SC=CC2)=C/C=3SC=CC3)=CC=C1	3.52288
1237	16190624	FC=1C=C(CC2(CCN(CC2)CC=3C(=NN(C3)CC)C)C(OCC)=O)C=CC1	3.52288
1238	788035	O(C=1C=CC(C2=NN(C=C2C(O)=O)C3=CC=CC=C3)=CC1)C	3.52288
1239	1457518	ClC=1C=C(NC(=O)CSC=2N(C(=NN2)C3CC3)CC)C(OC)=CC1	3.52288
1240	1596863	O(C1=CC=2C=C3C(N(N=C3NC(=O)CCC)CCCC)=NC2C=C1)C	3.52288
1241	2106580	O1C2=C(C=3C1=CC=CC3)C=C(OCC(=O)O)C=C2	3.52288
1242	135650881	S1/C(=C\C2=CC(OC)=C(OC)C(OC)=C2)/C(=O)N=C1NC=3C=CC(O)=CC3	3.52288
1243	9648735	O(C1=C(OC)C=C(/C=N/NC2=NC(N3CCCCC3)=NC(=N2)NC=4C=CC=CC4)C=C1)CC(=O)O	3.52288
1244	2932638	S1C=C(C(=O)N2CC(N(CC2)C=3C=C(C=CC3)C)C)C=4C1=CC=CC4	3.52288
1245	970490	O1C2(OCC1)CCN(CC2)C(=O)NC3=C(OCC)C=CC=C3	3.52288
1246	20938463	S(=O)(=O)(NCC(=O)NC1=NC=CC=C1)C=2C(=C(NC2C)C)C(OCC)=O	3.52288
1247	6539411	COC1=CC=C(C=C1)C2=NN3N=CC=CC3=C2C=4C=CN=C(NC=5C=CC=C(C5)C(F)(F)F)N4	4.5
1248	6897243	BrC=1OC(C(=O)N/N=C/C=2C(=NN(C2)C3=CC=CC=C3)C=4C=CC(OC)=CC4)=CC1	3.52288
1249	135439126	O=C1N(N=C2C3=C(NC2=O)C=CC(OC)=C3)C(=O)C=4C1=CC=CC4	3.52288
1250	49830823	O(C1=NNC(O)=C1C=C2C=3C(N=C2)=CC=CC3)C(C)C	5.2
1251	25167971	FC=1C(C=2N=C3N(C2C4=NN5C(=NN=C5C=C4)C(O)(C)C)CCC3)=CC=C(F)C1	5.2
1252	6409328	N1=C(C(=NN=C1C=2C=CN=CC2)C3=CC=CC=C3)C4=CC=CC=C4	3.52288
1253	683098	O(C(=O)C=1N=NN(C1CN(CC)CC)C2=NON=C2N)CC	3.52288
1254	283977	S1C(NC(=O)NC=2C=CC=CC2)=NC=C1	5
1255	3157824	S1C(C2C3=C(NC(=C2C(=O)NC=4C(F)=CC=CC4)C)CCCC3=O)=CC=C1	3.52288
1256	7244019	ClC=1C(C=2OC(NC(=O)C=3OC=CC3)=NN2)=CC(Cl)=CC1	3.52288
1257	49830854	FC=1C=CC(C2=NN(C=C2C3=NC=NC=C3)C)=CC1	5.2
1258	24789620	S\1C2=C(NC(=O)/C1=C\C=3C=C(C=CC3)C)C=C(C(=O)NCCCN4CCOCC4)C=C2	3.52288
1259	942039	S1C2=C(CCN(C2)C)C=3C1=NC(SC)=NC3NCC(C)C	3.52288
1260	49831004	ClC=1C=CC(C2=NN(C=C2C3=NC=NC=C3)CCOC)=CC1	5.2
1261	3389417	S1C(=NC(=C1)C)C(=C2C3=C(NC2=O)C=CC(F)=C3)C#N	3.52288
1262	71578309	C1=CC=C2C(=C1)SC(CC(N2CC3=CC=CC=C3Br)=O)C4=CC=CC=C4	4.13
1263	21067035	C1=CC=C(CNC2=CC(=NC=3N2N=CC3Br)C4CC4)C=N1	5.95
1264	2008941	S1C2=C(CCN(C2)C)C=3C1=NC(SC)=NC3NCCN(CC)CC	3.52288
1265	18732328	N=1C=2N(C=C(C=3C=CC(OC)=CC3)C1)N=CC2Br	5.5
1266	12678237	ClC1=CC=C(C2C(C(=O)C(=C(C2)C3=CC=CC=C3)C#N)C(=O)C=4C=CC=CC4)C=C1	6.3
1267	5226784	S(=O)(=O)(C1=CC=C(C=C1)C)CC(=O)NC=2SC(N(=O)=O)=CN2	3.52288
1268	685069	O(C(=O)C=1N=NN(C1CN(CC)CC)C2=NON=C2N)C	3.52288
1269	667202	ClC=1C(CC=2OC(=NN2)C(=O)NCCN3CCN(CC3)C4=CC=C(OC)C=C4)=C(F)C=CC1	3.52288
1270	6539450	N12N=CC(=C1C=CC=N2)C=3N=C(NC4=C(C=CC=C4)C)N=CC3	5.22185
1271	748824	O1C2=C(C(=C1C)C3=CC=C(OC)C=C3)C=C(C=C2)C	3.52288
1272	49830863	FC=1C(C2=CN3C(=NN=C3N)C=C2)=CC(=CC1)C	5.2
1273	4145827	C1=CC=C2C(=C1)SC(CC(N2CC3=CC=CC=C3)=O)C4=CC=CC=C4	4.37
1274	123222330	ClC=1C=C(C2C3C(=NC=4NN=C(C24)C)CC(CC3=O)(C)C)C=CC1	6.03668
1275	666791	S(CCN1C(N2CCOCC2)=NC=3N(C(=O)NC(=O)C13)C)C4=NC(=CC=N4)C	3.52288
1276	2030970	S1/C(/C(=O)N(CCC(=O)O)C1=S)=C/C=2OC(C=3SC=4C(N3)=CC=CC4)=CC2	3.52288
1277	2570991	O(C1=C(CN2C(=O)C=3C(C2=O)=CC=CC3)C=C(C=C1OC)C(OCC(=O)NC(=O)N)=O)C	3.52288
1278	4573829	O(C(=O)C1CCN(CC1)CC(O)COC(CC)C2=CC=CC=C2)CC	3.52288
1279	49830280	ClC1=NC(=NC(C=2C3=C(NC2)N=CC=C3)=C1)NC4CCC(N(C)C)CC4	5.8
1280	3659633	C1=CC=C2C(=C1)C=CC(N3C(=NN=C3C=4C=CN=CC4)S)=C2	5.6
1281	20927395	ClC1=C(NC(=O)C2CCN(S(=O)(=O)C=3C=C4NC(=O)C(SC4=CC3)C)CC2)C=CC(=C1)C	3.52288
1282	3160794	S(=O)(=O)(CC(=O)NC=1SC(N(=O)=O)=CN1)C2=CC=CC=C2	3.52288
1283	38333	O(C=1C=C2C(NC(=O)C2=O)=CC1)C	3.52288
1284	11755812	C=1(C(F)(F)F)C=C(C=CC1)NC(NC=2C=C(C=CC2)C3=CN4C(C(=N3)NCC5=CC=NC=C5)=NC=C4)=O	4.3
1285	1518343	S1/C(/N(CC=2OC=CC2)C(=O)C=C1C(OC)=O)=N\C=3C=CC(=CC3)C(OCC)=O	3.52288
1286	321979	C(C1=CC=C(C(=O)CBr)C=C1)(F)(F)F	5.3
1287	827174	ClC1=CC=2NC(=O)C3=C(NC2C=C1)C=CC(OC)=C3	3.52288
1288	49830619	FC1=CC=C(C=2N=C3N(C2C4=NC(=NC=C4)NCC(CO)(C)C)C=CN=C3NC)C=C1	5.2
1289	49830802	FC=1C(C=2N=C3N(C2C4=NN5C(=NN=C5C(C)C)C=C4)CCC3)=CC=C(F)C1	5.2
1290	667159	O1C(=NC2=NC=CC=C12)C=3C(=C(NC(=O)C4=CC(OC)=C(OC)C(OC)=C4)C=CC3)C	3.52288
1291	9549303	O=C(NC=1C=C(C=CC1)NC2=NC=CC(=N2)NC3=CC(C(F)(F)F)=CC=C3)C4CC4	5.6
1292	9549299	C(C1=CC(NC2=NC=NC(=C2)NC=3C=C(NC(C4CC4)=O)C=CC3)=CC=C1)(F)(F)F	5.6
1293	3038522	C=1(C=C2C(=NC=NC2=CC1OCCCN3CCCCC3)N4CCN(CC4)C(NC=5C=CC(=CC5)OC(C)C)=O)OC	5.3
1294	9656720	O(C=1C(/C(=N/NC(=O)CNC(=O)CC2=CC=CC=C2)/C)=CC=C(OC)C1)C	3.52288
1295	5310246	S1C=2N(C(=C1C(=O)NC=3C=CN=CC3)C)C=C(N2)C4=CC=C(OC)C=C4	3.52288
1296	4422741	O(C1=CC(CCC(OCC(=O)NC=2C=C(OC)C=C(OC)C2)=O)=CC(OC)=C1OC)C	3.52288
1297	135753973	OC1=NC(=NC(C=2C=CN=CC2)=C1)CCC3=CC=CC=C3	5.05061
1298	71578310	C1=CC=C2C(=C1)SC(CC(N2CC3=CC=CC=C3C)=O)C4=CC=CC=C4	4.12
1299	3159823	O1C(=NN=C1C=2C=CC=CC2)CNC=3C(OC)=CC=C(OC)C3	3.52288
1300	16618620	O=C(NC1C(C(CCC1)C)C)C2CCN(CC2)C(=O)NC=3C=CC=CC3	3.52288
1301	612583	S1C(=C(N=C1NC=2C=CC=CC2)C)C(=O)NC=3C=CC=CC3	3.52288
1302	9547756	ClC=1C=C(C(=O)N2CCN(C(CC(C)C)CO)C(=O)CC2)C=CC1Cl	3.52288
1303	45485629	C1=C(NC(CC2=C3C(=CC=C2)C=CC=C3)=O)N=CN1C4CCC4	5.08
1304	135422694	S(=O)(=O)(NC=1S/C(=C\C2=CC=CC=C2)/C(=O)N1)C3=CC=C(C=C3)C	3.52288
1305	16809856	S1C(C(=O)NCC(N2CCN(CC2)C3=CC=C(F)C=C3)C=4OC=CC4)=CC=C1	3.52288
1306	53324306	O1CCN(CC1)C=2N(C(=O)C=C(C2)C=3N=CN=CC3)C	6.63264
1307	3435035	O=C(NCCCN1C(CCCC1)C)CN2N3C(=NC(=O)C=C3C)C4=C2C=CC=C4	3.52288
1308	3760013	ClC=1C=CC(NC2=NC(NCCCN3CCOCC3)=NC(N)=C2N(=O)=O)=CC1	5.83416
1309	1973868	S(=O)(=O)(N)C1=CC=C(NC=2SC(=C(N2)C)C(=O)NC3=CC=CC=C3)C=C1	3.52288
1310	18458840	O(C=1C=C(C=NC1)CCC2=CC=CC=C2)CC3N(CCC3)C	5.2
1311	6538781	C=1(NC2=NC=CN=C2C1)C=3C=CC(=CC3)N(C)C	4.92
1312	15323455	N1=NC(=NC(=C1C=2C=CC=CC2)C#N)C	4
1313	51038948	C/1(\SN(C(C=2C=CC=CC2)=N1)C=3C=CC(=CC3)OC)=N/CC=4C=NC=CC4	5.39
1314	49830309	ClC=1N=C(N=C(C=2C=3C(NC2)=NC=CC3)C1)NC4CCC(NC(=O)NCC)CC4	7
1315	49830905	S(C1=CC=C(NC(=O)CC2=CC=C(C=3C=NC=CC3)C=C2)C=C1)C(F)F	5.4
1316	49830304	ClC=1N=C(N=C(C=2C=3C(NC2)=NC=CC3)C1)NC4CCC(NC(=O)NC)CC4	7
1317	2732862	S1C2=C(NC(=O)N(CCO)C2=O)C(=C1)C	3.52288
1318	57398344	C1=CC(=CC=C1C=2OC=NC2C(=O)N(CC3=CC=C(C=C3)C(=O)NC)C)OC	4.6
1319	11484301	N12N=CC(=C1N=C(C=C2NCC3=CC=CN=C3)C=4C=CC=CC4)CC	5.55284
1320	2033254	S1C2=C(CCN(C2)C)C=3C1=NC(SC)=NC3NCCCN(C)C	3.52288
1321	9691514	S1C(=C(C=C1)C)/C=N/NC2=NC=NC=3N=CNC23	5.04556
1322	2338114	O=C(NC1CCCC1)COC(=O)C=2OC3=C(C(=O)C2)C=CC=C3	3.52288
1323	2814396	ClC1=CC(OC=2OC(C(=O)N3CCC(CC3)C(=O)N)=CC2)=CC(Cl)=C1	3.52288
1324	1222688	BrC1=CN(N=C1)CC=2OC(=CC2)C(=O)NCC3=NC=CC=C3	3.52288
1325	49830618	FC1=CC=C(C=2N=C3N(C2C4=NC(=NC=C4)NCC(CO)(C)C)C=CN=C3OCC(C)C)C=C1	5.4
1326	4214765	O1CCN(CCCNC=2N=C(NC3=CC(=CC=C3)C)C(N(=O)=O)=C(N2)N)CC1	5.76498
1327	5308512	BrC1=CC(NC(=O)C2=NOC(CCC)=C2)=C(O)C=C1	3.52288
1328	4293401	O=N(=O)C=1C(NC2CCCCC2)=NC(=NC1N)NC	5.12378
1329	5209964	O(C1=CC=C(NC=2N=CN=C3C2C=CC=C3)C=C1)CC4=CC=CC=C4	5.2
1330	49830921	O=C(NC1=CC(=CC(=C1)C(=NNC(=N)N)C)C(=NNC(=N)N)C)NCCCCCCNC(=O)NC2=CC(=CC(=C2)C(=NNC(=N)N)C)C(=NNC(=N)N)C	5.2
1331	9551335	S1C2=C(NC(=O)C3=C1C=CC=C3)C=C(C(=O)NCCCN4CCCC4=O)C=C2	3.52288
1332	135481681	C=1(C=C2C(C=3C=CC=CC3)=C(SC4=NC(=CC(=N4)O)C(F)(F)F)C(=NC2=CC1)O)N(=O)=O	4.84
1333	1402347	S1C(C(=O)NC2=NN(C3=NC4=C(C=C32)C=C(C=C4)C)CCC)=CC=C1	3.52288
1334	1984427	S1C(C(=O)NC2=NN(C=3N=C4C(=CC32)C=CC(=C4)C)CCC)=CC=C1	3.52288
1335	726141	O1C2=C(C(C3=CC=CC=C3)=CC1=O)C(OC(=O)C)=CC(=C2)C	3.52288
1336	2891848	O1C2=C(C(C3=CC=CC=C3)=CC1=O)C(OCC)=CC(=C2)C	3.52288
1337	1983669	O=C(NC1=NN(C2=NC3=C(C=C21)C=C(C=C3)C)CC)CC4=CC=C(OC)C=C4	3.52288
1338	1180751	S1C(=C(N=C1NC=2C=CC=CC2)C3=CC=CC=C3)C(=O)NC4=CC=CN=C4	3.52288
1339	49831021	S1C=2C(=NC(O)=CC2)C(=C1)C(OC)=O	4.1
1340	51038938	C/1(=N/CC=2C=CC=NC2)\SN(C3=CC=CC=C3)C(=N1)C4=CC=CC=C4	5.89
1341	2905052	S1C(NC(=O)CCC2=CC=CC=C2)=NC=C1N(=O)=O	3.52288
1342	123700818	O=C1CC(CC2=NC=3NN=C(C3C(C21)C=4C=C(C=CC4)C)C)(C)C	6.21183
1343	657586	N1(C=2N=C(N3CCCCC3)C(=C4C2CN(CC4)CC5=CC=CC=C5)C#N)CCCCC1	5.48122
1344	10412503	S1C(C=2N=C(NC=3C=CC(N4CCN(CC4)CC5=CC=CC=C5)=CC3)N=CC2)=C(N=C1NC)C	5.22185
1345	51038951	C=1C(=CC=CN1)C/N=C\2/SN(C(=N2)C=3C=CC=CC3)C4=CC=CC=5C4=CC=CC5	5.7
1346	71553012	C1(=CC=C(C=C1CNC2=NC(=C(C=N2)C(=O)NC3CCN(CC3)C)NC4CCCC4)Cl)Cl	4.52
1347	2551904	S1C(NC(=O)COC(=O)CN2C(=O)C(NC2=O)(CC)CC)=C(C=C1)C#N	3.52288
1348	1414959	S1C(C(=O)NC2=NN(C3=NC=4C(C=C32)=CC=CC4C)CCC)=CC=C1	3.52288
1349	49830628	BrC1=CC=C(C=2C3=C(SC2)C(=CN=C3N)C=CC(=O)NCCCN4C=NC=C4)C=C1	5.2
1350	5782151	S\1C2=C(NC(=O)/C1=C\C3=CC=C(OC)C=C3)C=C(C(=O)NCCN4CCCCCC4)C=C2	3.52288
1351	54728389	C1(=CC(O)=C(S1)C(OCC)=O)SC(=O)C	4.6
1352	22484544	N1(C2=NC=NC=3NC=C(C23)C=4C=CC=CC4)CCCCC1	5.4
1353	3424932	O1C2=C(C=C(CN3CCCCC3)C(O)=C2C)C4=C(C1=O)C=CC=C4	3.52288
1354	14983992	ClC=1C=CC(NC(=S)NNC(=O)C(O)(C2=CC=CC=C2)C3=CC=CC=C3)=CC1	6.3
1355	11299662	S(C1=NN(C(N)=C1C(=O)N)C2=NC=CC=C2)C	5.2
1356	2973302	O=N(=O)C1=C(N2C(CCCC2)C)C=C(C(=C1)C#N)C#N	3.52288
1357	651261	O=C(N(CC1=CC=C(OC)C=C1)CC(=O)NCC=2OC=CC2)CCC(=O)NC3=NC=CC=C3	3.52288
1358	49830295	ClC1=NC(NCC(CN)(C)C)=CC(C=2C=3C(NC2)=NC=CC3)=C1	5.4
1359	4601471	S(C=1OC(=NN1)CNC(=O)C2=CC(OC)=C(OC)C(OC)=C2)CC(=O)NC=3SC(SCC)=NN3	3.52288
1360	27338564	ClC1=CC=2N=C3C(SC2C=C1)C(=O)CC(C3)(C)C	5.6
1361	2212602	ClC1=C(OCCCC=2N(C(SCC(=O)NC3=C(CC)C=CC=C3C)=NN2)C)C=CC(Cl)=C1	3.52288
1362	884767	S(C=1N=C(NN1)C=2C=CN=CC2)CC3=CC=CC=C3	5.2
1363	5906572	O1C(CCC1)CNC(=O)C2=NC(=C3NC=4C(C3=C2)=CC=CC4)C=5C(OC)=CC=CC5	3.52288
1364	56964906	C/1(\N=C(C2=CC=CC=C2)N(C3=CC=C(C=C3)OC)S1)=N\CCO	5.34
1365	57877786	C=1C=C(C(=CN1)Cl)C=2N=C(N(C(C2)=O)C)N3C[C@@H](OCC3)C4=CC=C(C=C4)F	6.37
1366	49830503	O=C(NC(CC1=CC=CC=C1)CO)C2=CC=C(C=3C=CN=CC3)C=C2	5.7
1367	6539567	COC1=CC=C(C=C1)C=2C=CC3=C(NC(=O)C4CC4)NN=C3N2	4.64
1368	11715520	C=1C(=C(C#N)C(OCC)=NC1NC(C)=O)N	5.2
1369	1568886	S1C=2N3C(N4C(=NN=C4S)C2C5=C1CCC5)=NN=C3S	6.5
1370	49830860	O(C=1N=C(NC(=O)C)C=C(N)C1C#N)CCC	5.2
1371	60001863	O1C(CN(CC1)C=2N(C(=O)C=C(N2)C=3C=CN=CC3)C)C4=CC=CC=C4	7.29243
1372	3241605	ClC=1C=C(CN2N=C(C(NC(=O)C3=NOC=4CCCCCC43)=C2C)C)C=CC1Cl	3.52288
1373	16746118	ClC1=CC(NC2=NC(C=3C=C(OC(CC)C)N=CC3)=CC=N2)=CC=C1	5.26938
1374	16033386	S(=O)(=O)(NCC(=O)NCC1=CC=C(C=C1)C)C2=C(N(C(=C2C(OCC)=O)C)C)C	3.52288
1375	70691010	C1=C2C(=CC=C1C#N)N=C(N2)NC=3C=CC(=CC3)C4=CC=CC=C4	4.51
1376	91897795	S1C(C2NC=3C(N=C4C2C(=O)CCC4)=CC=CC3)=CC=C1	3.52288
1377	21067040	BrC1=C2N(N=C1)C(NCC3=CC=CN=C3)=CC(OC)=N2	5.85078
1378	2843335	C1(=NN=C(SCC2=CC=CC=C2)O1)C=3C=CC=CC3	5
1379	11658882	C=1C(=C(C(C2=CC=CC=C2)=NC1NC(C)=O)C#N)N	5.2
1380	49830312	ClC=1N=C(N=C(C=2C=3C(NC2)=NC=CC3)C1)NC4CCC(NC(=O)CN(C)C)CC4	6.6
1381	49830506	O=C(NCC1=CC(OC)=CC=C1)C2=CN=C(N=C2)C=3C=CN=CC3	5.4
1382	5308269	S(=O)(=O)(N(C1=CC=C(C(C)C)C=C1)CC(=O)NC=2SC=CN2)C3=C(N(N=C3C)C)C	3.52288
1383	49830961	FC1=CC=C(C2=NC=C(C=C2)CNC=3C=CC(=CC3)C)C=C1	5.4
1384	71553011	C1(=CC=CC=C1CNC2=NC(=C(C=N2)C(=O)NC3CCN(CC3)C)NC4CCCC4)OC	4.52
1385	49830559	S(=O)(=O)(N1CCOCC1)C=2C=C(C(=O)NC3=CC=C(C4=NC5=C(N4)C=CC=C5C(=O)N)C=C3)C=CC2	5.2
1386	70693141	C1=C2C(=CC=C1C#N)N=C(N2)NC3=CC=C(C=C3)C	4.52
1387	2307725	S1C(=C(N=C1NC=2C=CC(OC)=CC2)C3=CC=CC=C3)C(=O)NC4=CC=CN=C4	3.52288
1388	876500	O(C1=C(N(=O)=O)C=C(C2=NN(C=C2C=O)C3=CC=CC=C3)C=C1)C	3.52288
1389	70686838	C1=C2C(=CC=C1C#N)N=C(N2)NC3=CC=C(C=C3)C(C)(C)C	4.35
1390	11409972	C=1(C=C(NC(NC2=CC=C(OC=3N=CN=C(C3)NC)C=C2)=O)C=CC1CN4CCN(CC)CC4)C(F)(F)F	5.4
1391	49830963	S1C=C(C2=CC3=C(C=C2)C=NC(NCCO)=C3)C=C1	5.2
1392	49830333	ClC=1N=C(N=C(NC2CCC(N)CC2)C1)C=3C4=C(NC3)N=CC=C4	6.1
1393	112928	N(C=1C2=C(C(N)=CC1)C=CC=C2)(C)C	5.4
1394	66699750	C1(=CC=C(C=C1)C2=CN=C3C(=N2)N(C(=N3)O)CCC4CCOCC4)C=5NN=CN5	5.39
1395	2068768	O=C(NN=CC=1C=CC(O)=CC1)C=2N=NN(C2CN(C3CCCCC3)C)C4=NON=C4N	6.72955
1396	2880231	S1C2=C(CCCC2)C3=C1N4C(N(C3=O)C5=CC=C(OC)C=C5)=NN=C4S	3.52288
1397	6538778	C=1(NC2=NC=CN=C2C1)C=3C=CC(C(F)(F)F)=CC3	5.14
1398	6877474	ClC=1C(/C=N/NC(=O)C=2N=NN(C2CN(CC)CC)C3=NON=C3N)=C(Cl)C=CC1	3.52288
1399	3236594	S1C(C(N2CC(OC(C2)C)C)C3=CC(F)=CC=C3)=C(O)N4N=C(N=C14)C	3.52288
1400	647655	S1C2=C(CCCC2)C(=C1NC(=O)CN3CCCC3)C(=O)N	3.52288
1401	2965122	O1C(CCC(=O)NCC2OC=3C(OC2)=CC=CC3)COC=4C1=CC=CC4	3.52288
1402	5329468	N=1C=2N(C=C(C3=CC=C(OC)C=C3)C1)N=CC2C4=CSC=C4	5.6
1403	123669458	O=C1C2C(C3=C(N=C2CC(C1)(C)C)NN=C3C)(C4=CC=CC=C4)C	6.51145
1404	653951	S(CC(=O)N1CCOCC1)C=2N(CC=3OC=CC3)C(=NN2)C=4OC=CC4	3.52288
1405	23433024	O=C(N)C1=C2N=C(NC2=CC=C1)C3=NC(NCCCN(CC)CC)=CC=C3	5.2
1406	3204876	O1C(CN(CC(=O)NCC2=CC=C(OC)C=C2)C(=O)CCC(=O)NC3=NC=CC=C3)=CC=C1	3.52288
1407	9666886	ClC1=CC=C(SCC=2N(N=NC2C(=O)N/N=C/C=3C=COC3)C4=NON=C4N)C=C1	3.52288
1408	659223	S1C=2CC(CCC2C3=C1N4C(N(C3=O)C5=CC=CC=C5)=NN=C4C)C	3.52288
1409	4319230	O=N(=O)C=1C(N(C2CCCCC2)C)=NC=NC1N	5.59024
1410	684957	O(C(=O)C=1N=NN(C1CN2CCCC2)C3=NON=C3N)C	3.52288
1411	655047	S(=O)(=O)(NCC(=O)N(CCC1=CC=CC=C1)CC(=O)NCC=2OC=CC2)C3=CC=C(C=C3)C	3.52288
1412	9604970	COC1=CC=CC(=C1)N2N=C(C)C3=C(N/N=C(\C)/C=4C=CN=CC4)N=CN=C23	5.2
1413	69644160	S(=O)(=O)(N1CCN(CC1)C)C=2C(=CC=CC2)C=3N=C(C(=NC3)N)C(=O)NC4=CC=CN=C4	6.52288
1414	3399497	FC1=C(NC2=NC(NCCCN3CCOCC3)=NC(N)=C2N(=O)=O)C=CC=C1	5.89585
1415	54483521	C1(=C(C=CC=C1)C(F)(F)F)C(C#N)C(SC2=CC=C(C=C2)N)=N	5.6
1416	658322	S1C(C2=N(=O)C=3C(N(OCC(OCC)=O)C2=O)=CC=CC3)=CC=C1	3.52288
1417	11846126	C1=C(C(C#N)=C(N=C1C(NCC=2C=CC=NC2)=O)OCC)N	5.2
1418	49830857	O(C=1N=C(C=C(N)C1C#N)C(=O)NCC2=CC=NC=C2)CC	5.2
1419	16194826	S(CC(=O)NC1=C(CC)C=CC=C1)C=2OC(=NN2)C=3C=CN=CC3	3.52288
1420	5309922	S1C(N2CCC(C(=O)N3CCN(C4CCCCC4)CC3)CC2)=NC5=C1C=C(OCC)C=C5	3.52288
1421	582550	C=1C(=CC=C(C(C(Br)Br)=O)C1)C#N	5.82
1422	6878087	O1N=C(N2N=NC(=C2CNC3=CC=CC=C3)C(=O)N/N=C/C=4N=CC=CC4)C(=N1)N	3.52288
1423	712193	C1(=C2C(C=CC=C2)=NC=N1)NC3=CC(OC)=CC=C3	5.2
1424	2386949	FC(F)(F)C1=CC=2N(C3=[N+](CCCCC3)C2C=C1)CC=4C(F)=CC=CC4	3.52288
1425	20920347	O=C(N1CCCCCC1)C2CCN(CC2)C3=NN=C(C=4C3=NN(C4C)C5=CC=C(C=C5)C)C	3.52288
1426	57326217	S\1N(C(=N/C1=N\CCCCC)C=2C=CC=CC2)C3=CC=CC=C3	5.85387
1427	5228	FC1=CC=C(C=C1)C=2N=C3SCCN3C2C=4C=CN=CC4	5.6
1428	44444340	S(C1=C2N(N=C1)C(NCC3=CC=CN=C3)=CC(=N2)C=4C=CC=CC4)C	5.74473
1429	21067041	C1=CC=C(CNC2=CC(=NC=3N2N=CC3Br)SC)C=N1	5.93
1430	9687976	S(CC=1N(N=NC1C(=O)N/N=C/C=2C=COC2)C3=NON=C3N)C4=CC=C(C=C4)C	3.52288
1431	9638781	O1C2=C(OC1)C=CC(NC(=O)C/C(=N/NC(=O)C3=CC=C(N)C=C3)/C)=C2	3.52288
1432	2910173	O(C=1C=2C(C3=CC=CC=C3)=CC(OC2C=C(C1)C)=O)CC(=O)N(CC)CC	3.52288
1433	1192556	FC1=CC2=C(NC3=CC=4OCCOC4C=C3)C(=CN=C2C=C1)C(OCC)=O	3.52288
1434	6885747	O1CCN(CC1)CC=2N(N=NC2C(=O)N/N=C/C=3C=CC(C(C)C)=CC3)C4=NON=C4N	3.52288
1435	24980602	FC=1C=C(OC(=O)C=2C=C3N=C4N(CCC4)C(=O)C3=CC2)C=CC1F	3.52288
1436	688785	S(=O)(=O)(CC(=O)C1=CC=2C(OC1=O)=CC=CC2)C3=CC=CC=C3	3.52288
1437	2814376	S1C(NC(=O)CN2CCN(CC2)C)=C(C=C1CC)C(=O)C=3C=CC(OC)=CC3	3.52288
1438	20927717	S(=O)(=O)(NC1=CC=C(C=C1)C(OCC)=O)C=2C=C3NC(=O)CCSC3=CC2	3.52288
1439	49830348	S1C2=C(C(C3=CC=C(NC(=O)NC4=CC=C(C=C4)C)C=C3)=C1)C(=NC=C2C5=CN(N=C5)C(C(=O)N(C)C)C)N	5.2
1440	24816870	S1C(C(=O)N2CC(CCC2)C(=O)C3=CC4=C(C=C3)C=C(OC)C=C4)=C(N=C1C)C	3.52288
1441	6888600	S(CC=1N(N=NC1C(=O)N/N=C/C=2C=COC2)C3=NON=C3N)C4=CC=CC=C4	3.52288
1442	49830750	O(C=1C=C(C=CC2=CC=NC=C2)C=NC1)C	5.2
1443	15745956	ClC=1C=2C(SC1)=NC=NC2NC=3C=CC=CC3	5.2
1444	49830323	ClC=1N=C(N(CCOC)CCOC)C=C(C=2C=3C(NC2)=NC=CC3)C1	6
1445	6538801	C=1(NC2=NC=CN=C2C1)C=3OC=CC3	4.82
1446	44448518	C=1C=CC(=CC1C)N2CCN(CC2C)CCCNC(=O)C=3ON=C(N3)C=4C=CN=CC4	5.95
1447	24818784	S(=O)(=O)(NNC(=O)NC=1C=C(OC)C=CC1)C2=C(OC)C=C(OC)C=C2	3.52288
1448	91897265	S1C(C2C3C(=NC(=C2C(=O)N4CCCCC4)C)CCCC3=O)=CC=C1	3.52288
1449	49830811	O1C2=C(OC1)C=CC(C3=NC=NC=4NC=CC34)=C2	4.6
1450	1188295	O=C1N(CCC2=CC=CC=C2)C(=O)C=3C1=CC(=CC3)C(OCC(=O)NC=4C=CC(OCC)=CC4)=O	3.52288
1451	5307661	ClC=1C=C(N2CN3C(SC2)=C(C(CC3=O)C4=CC=C(OC)C=C4)C#N)C=CC1C	3.52288
1452	1467927	S(C=1OC(=NN1)C=2C=CN=CC2)CC3=CC=C(C=C3)C#N	5
1453	886537	O(C=1C=2C(C3=CC=CC=C3)=CC(OC2C=C(C1)C)=O)C(C)C	3.52288
1454	4709	C1(=CC=C2C(=C1)C(NC=3C=C(C=CC3)Br)=NC=N2)NC(CC)=O	5.6
1455	24892619	S(=O)(=O)(N1CC(OC(C1)C)C)C=2C=CC(=CC2)C(=O)N(CCN(C)C)C=3SC4=C(N3)C(=C(C=C4)C)C	3.52288
1456	46227308	C1=C(C(=C(S1)C(=O)CCl)C)CC(Cl)=O	5.3
1457	49830480	ClC1=CC(C(NC(=O)C2=CC=C(C=3C=CN=CC3)C=C2)CO)=CC(Cl)=C1	6
1458	16375707	C(C=1C=C(C=CC1)CSC=2OC(=NN2)C3=CC=CC=C3)#N	5
1459	49830614	ClC1=NC=CN2C(=C(N=C21)C3=CC=C(F)C=C3)C=4N=C(N=CC4)NCC(CO)(C)C	5.5
1460	16188412	ClC=1C=C(/C=C/2\SC(=O)N(CCNC(=O)C3OC=4C(OC3)=CC=CC4)C2=O)C=CC1Cl	3.52288
1461	49830709	O=C(NC(C1=CC(OC)=CC=C1)C)C2=CN=C(N=C2)C=3C=CN=CC3	5.8
1462	858362	S1C(NC(=O)CN2CCOCC2)=C(C=C1C)C(=O)C=3C=CC=CC3	3.52288
1463	71578311	C1=CC=C2C(=C1)SC(CC(N2CC3=CC=C(C=C3)OC)=O)C4=CC=CC=C4	4.13
1464	2326175	O(C1=C2N=CC=CC2=CC=C1)CC(=O)NN=CC=3C=CC(O)=CC3	5.03156
1465	151194	C1(CC2=CC=NC=C2)=NN=C(C=3C1=CC=CC3)NC4=CC=C(C=C4)Cl	5.4
1466	3242055	S(C1=NN2C(=NN=C2C=C1)C=3C=CC(F)=CC3)CC(OC)=O	5.03138
1467	6538808	C1(C2(CC2)C3=CC=C(C=C3)Cl)=C(C4=NC=CN=C4N1)C	4.74
1468	9600100	ClC=1C(/C=N/NC(=O)C=2N=NN(C2CN3CCCC3)C4=NON=C4N)=CC=C(Cl)C1	3.52288
1469	6886415	O=C(N/N=C/C=1C=CC(OCC=2C=C(C=CC2)C)=CC1)C=3N=NN(C3CN4CCCCC4)C5=NON=C5N	3.52288
1470	56846671	FC=1C(=C(/C=C\2/C(=N/C3=NNC(=C3)C(F)(F)F)/CC(CC2=O)(C)C)C=CC1)C(F)(F)F	5.58004
1471	4879	N1(C2=C(C(N)=NC=N2)C=N1)C3=CC=CC=C3	5.6
1472	42618144	C=1C=2C(=CC(C3=CC=CC=C3)=C(OC4CCNCC4)C2)C=CN1	4.6
1473	49830387	O=C(NC1=CC=C(C=2C=C(C=CC2)C(=O)N)C=C1)NC3=CC(=CC=C3)C	5.2
1474	57397197	N=1C(=CN(C=2C=CC=C(C2)Cl)N1)C=3C=CN=CC3	5.74
1475	2203342	S(=O)(=O)(N(CC(=O)N1CCCC=2C1=CC=CC2)C)C3=CC=C(C=C3)C	3.52288
1476	49830617	FC1=CC=C(C=2N=C3N(C2C4=NC(=NC=C4)NCC(CO)(C)C)C=CN=C3OC)C=C1	5.4
1477	873732	O1C=2C(OCC1)=CC=C(NC(=O)CCC3=CC=CC=C3)C2	3.52288
1478	6918710	N1=CC(=C2N1N=CC=C2)C=3C=CN=C(N3)NC4CC4	5.8
1479	49830959	O=C(N)C1=C2N=CC=CC2=CC(=C1)C3=CC(N)=CC=C3	5.2
1480	5309465	FC=1C(N(C(=O)COC=2C=3C(N(CC)C(=O)C2)=CC=CC3)C)=CC=CC1	3.52288
1481	10158652	C1(CNC(C=2C=CC(C=3C=C(C4=NN=C(O4)C)C=CC3C)=CC2)=O)=CC=CC(=C1)OC	4.8
1482	650949	O=C1N(C(=O)N(C=2NC(=NC21)CN(CC3=CC=CC=C3)C)C)C	3.52288
1483	3243411	O(C(=O)C=1N(N=NC1C(OCC)=O)CC(=O)NC=2C=C(OC)C=CC2)CC	3.52288
1484	51038950	C1=NC=CC=C1C/N=C\2/SN(C(=N2)C3=CC=C(C=C3)C(F)(F)F)C4=CC=CC=C4	5.8
1485	9690221	O(C1=C(N(=O)=O)C=C(C=C1)C)CC(=O)N/N=C/C=2C=CC=CC2	3.52288
1486	22586156	S(=O)(=O)(NCC(=O)NC=1C=CC=CC1)C2=C(N(C(=C2C(OCC)=O)C)C)C	3.52288
1487	623037	O1C=2C(NC(=O)C3=C1C=CC(N(=O)=O)=C3)=CC(=CC2)C	3.52288
1488	49831052	BrC1=CC2=C(C=NC(NC3=NC=NC=C3)=C2)C=C1	5.4
1489	23641074	O1C=2C(C(=O)C=3C1=CC(O)=CC3)=CC(O)=C(C2O)CC=C(C)C	3.52288
1490	70693140	C=1C2=C(C=CC1C#N)N=C(N2)NC3=CC=C(C=C3)C4=CC=CN=C4F	4.62
1491	44592504	C1(Br)=C(C=2C=3C=CNC3N=CC2)SC(=C1)C(N[C@H](CN)CC4=CC=CC(=C4)F)=O	4.7
1492	71553085	N(C=1C=C(C=C(C1)Cl)Cl)C2=NC(=C(C=N2)C(=O)NC3CCN(CC3)C)NC4CCC(CC4)N(C)C	4.52
1493	136027062	C=1C(=NC(=NC1O)NC2CCCCC2)C=3C=CN=CC3	6.7
1494	49830282	ClC=1N=C(N=C(NC2CCCCC2)C1)C=3C4=C(NC3)N=CC=C4	5.9
1495	67282	C(C=1C=CC(=CC1)C2=CC=CC=C2)(=O)CBr	5.6
1496	3560901	O1CCN(CCCNC=2N=C(NC=3C=CC(OC)=CC3)C(N(=O)=O)=C(N2)N)CC1	5.9535
1497	44448475	N1=C(N=CC=2N(C(N(C=3C=CC=CC3)C21)=O)C(C)C)NC=4C=CC=CC4	5.54
1498	49830755	N1(C=2N=CN=C(N)C2C(=C1)C#C)C3CCCC3	5.4
1499	53495025	C(C1=CC=C(C=C1)C=2OC(=NN2)SCC=3C=CC=CC3)#N	5
1500	9599878	ClC=1C(/C=N/NC(=O)C=2N=NN(C2CN3CCCCC3)C4=NON=C4N)=CC=C(Cl)C1	3.52288
1501	44448473	N=1C=2N(C3=CC=CC=C3)C(N(C2C=NC1NC=4C=CC=CC4)C)=O	5.77
1502	49830292	BrC=1C=C2C(C=3C=CC=CC3)=CNC2=NC1	5.2
1503	22551458	ClC=1C(S(=O)(=O)CCC(=O)N2CCN(CC2)C)=CC=3OCC(=O)NC3C1	3.52288
1504	57522593	C1=C(C=CC=2OCOC21)C=3OC(SCC=4C=CC(=CC4)C(=O)NCC(OC)OC)=NN3	4.65
1505	9549300	C=1(C=NC=CC1)CNC2=CC3=C(N=CC(C#N)=C3NC4=CC=C(C(=C4)Cl)F)C=N2	5.21
1506	123410026	FC=1C=C(C2C3C(=NC=4NN=C(C24)C)CC(CC3=O)(C)C)C=CC1	6.26761
1507	136027061	O=C(NC1=CC(=CC(=C1)C(=NNC(=N)N)C)C(=NNC(=N)N)C)C=2C=C(C(=O)NC3=CC(=CC(=C3)C(=NNC(=N)N)C)C(=NNC(=N)N)C)C=CC2	5.2
1508	22319680	C=1(C(=CC=2C(C1)=C(NN2)NC(CCC)=O)Cl)C3=CC=NC=C3	4.3
1509	1363099	C(=C\1/C(=O)NC(=S)S1)\C2=C(N(C(=C2)C)C3=CC(=CC=C3)N(=O)=O)C	4.84
1510	49830841	N(C1=NC(NC2=CC=C(N3CCN(CC3)CC)C=C2)=NC=C1C#N)C=4C=C5C(NN=C5)=CC4	5.8
1511	49830746	O=C(NC=1C=C(C=NC1)C=CC2=CC=NC=C2)C(N)CC=3C=4C(C=CC3)=CC=CC4	5.2
1512	42618140	S(=O)(=O)(C1=CC=C(C=C1)C=2C=C3C=CN=CC3=CC2OC4CCNCC4)N	4.6
1513	135398514	C1(=CC=C(C=C1)/N=N/C2=C(N)NN=C2N)O	5.6
1514	6538790	C1(=C(NC=2C1=NC=CN2)C=3C=CC(=CC3)OC)CC4CCCCC4	5.17
1515	5393383	O(C1=C(N(=O)=O)C=C(C=C1)C)CC(=O)N/N=C\C=2C=CC(=CC2)C	3.52288
1516	3205306	S1C(NC(=O)CCC(=O)N(CC2=CC=C(OC)C=C2)CC(=O)NCC3=CC=CC=C3)=NC=C1	3.52288
1517	70693142	C1=C2C(=CC=C1C#N)N=C(N2)NC3=CC=C(C=C3)C(C)(C)O	4.22
1518	5174	C1(=C(OC(=N1)C)C=2C=CN=CC2)C=3C=CC=CC3	5.6
1519	49830859	S1C=C(C=2N=C(NC(=O)C)C=C(N)C2C#N)C=C1	5.2
1520	24829102	C1(CCN(C2=C3C(=NC=C2)NC=C3)CC1)(CN)C4=CC=C(C=C4)Cl	5.85
1521	5023862	O=C(N1C(CC=2C1=CC=CC2)C)COC(=O)C3=NC=C(N=C3)C	3.52288
1522	695484	C1=C(N=C2C(C3=C(C(=NC=N3)N)S2)=C1C)C	5.2
1523	135533388	S1C(C(=O)NC1=NC2=CC=CC=C2)=CC3=CC(OC)=CC=C3	5.2
1524	5281607	O1C2=C(C(=O)C=C1C3=CC=CC=C3)C(O)=CC(O)=C2	3.52288
1525	225068	O=C1N(C(=O)N(C=2N=C(NC21)CC=3C=CC(NC(=O)C)=CC3)C)C	3.52288
1526	6539179	C=1(C(=C(C(=O)CCl)SC1)C)C(=O)CCl	5.3
1527	6538777	C=1(NC2=NC=CN=C2C1)C=3C=CC(=CC3)Br	5.22
1528	135753920	C=1C=C(C=CN1)C2=NC(=NC(=C2)O)CC(C)C	5.62
1529	24828854	C1(CCN(C=2C3=C(NC=N3)N=CN2)CC1)(CC4=CC=C(C=C4)Cl)CN	5.77
1530	2905396	BrC=1OC(C(=O)N2C(C=3C(CC2)=CC(OC)=C(OC)C3)C)=CC1	3.52288
1531	49830399	ClC=1C(NC=2C=C3C(NN=C3)=CC2)=NC(NC4=CC=C(N5CCN(CC5)C)C=C4)=NC1	5.4
1532	3964982	O(C1=C(N(=O)=O)C=C(C=C1)C)CC(=O)NN=CC2=CC(N(=O)=O)=C(O)C=C2	3.52288
1533	9558414	O(C=1C(N(=O)=O)=CC=CC1)CC(=O)N/N=C/C=2C=3C(N(C2)C)=CC=CC3	3.52288
1534	644600	S1C(NC(=O)CCC(=O)N(CCOC)CC(=O)NCC2=CC=C(OC)C=C2)=NC=C1	3.52288
1535	44611456	S(=O)(=O)(N)C1=CC=C(CNC(=O)C2=NC(OCC)=C(C(N)=C2)C#N)C=C1	5.2
1536	2225496	BrC=1SC(NC(=O)CCCC)=NC1	5.38426
1537	135693578	FC=1C=C([C@@H]2N=C(N(C(=C2C(OC)=O)C)CC3=CC=CC=C3)NCC4=CC=C(OC)C=C4)C=CC1	3.52288
1538	2134245	N\1=C(N(S/C1=N\C2=CC=CC=C2)C3=CC=CC=C3)C4=CC=CC=C4	6.05
1539	24793831	O=C(NC=1N(N=CC1)C2CCN(CC2)CC3=CC(OCCO)=CC=C3)C4CCCC4	3.52288
1540	6890416	FC1=C(/C=N/NC(=O)C=2N=NN(C2CN(C3=CC=CC=C3)C)C4=NON=C4N)C=CC=C1	3.52288
1541	1457274	S(C=1N(CCC)C(=NN1)C=2OC=CC2)CC(=O)NC3=C(OC)C=CC=C3	3.52288
1542	16807498	S1C=2CN(CCC2C(=C1NC(=O)CCS(=O)(=O)C3=CC=CC=C3)C(=O)N)C(C)C	3.52288
1543	57877807	FC1=CC=C([C@@H]2OCCN(C2)C=3N(C(=O)C=C(N3)C=4C(OC)=CN=CC4)C)C=C1	6.10182
1544	9551608	S(=O)(=O)(N(CC(=O)NCCN(CC)C1=CC=CC=C1)C)C=2C3=NSN=C3C=CC2	3.52288
1545	49830989	S1C2=C(NCCNC2=O)C(=C1)C(=O)O	4.3
1546	53318413	C1=NC(=CC=N1)C=2C=C(N3CC(CCC3)C4=CC=CC=C4)N(C)C(=O)C2	6.94
1547	823260	S(C=1OC(=NN1)CC=2C3=C(NC2C)C=CC=C3)CC(=O)N	3.52288
1548	20909847	ClC=1C=C(N2CCN(CC2)C(=O)CC(S(=O)(=O)C=3C=C4NC(=O)COC4=CC3)C)C=CC1	3.52288
1549	701671	O1C2=C(C(C3=CC=CC=C3)=CC1=O)C(OC)=CC(OC)=C2	3.52288
1550	3298421	S1C=2CN(CCC2C(=C1NC(=O)CC3=CC=CC=C3)C(=O)N)C(C)C	3.52288
1551	6885711	BrC=1C=CC(/C=N/NC(=O)C=2N=NN(C2CN3CCOCC3)C4=NON=C4N)=CC1	3.52288
1552	49830591	FC(F)(F)C1=CC(NC(=O)NC2=CC=C(OC=3C=C(N=CC3)C(=O)NC)C=C2)=CC=C1	5.2
1553	6886791	O1CCN(CC1)CC=2N(N=NC2C(=O)N/N=C/C=3C=CC(CC)=CC3)C4=NON=C4N	3.52288
1554	2547932	S1C(NC(=O)C=2C=C3N=C4N(CCCCC4)C(=O)C3=CC2)=NN=C1CC	3.52288
1555	23645578	S(=O)(=O)(N)C=1C=CC(NC=2N3N=CN=C3N=C(NC4CCC(N)CC4)C2)=CC1	6.10791
1556	42618143	C1=NC=CC=2C1=CC(OC3CCNCC3)=C(C=4C=CC(=CC4)CN)C2	4.6
1557	49830758	S1C2=NNC(=C2C=C1C(=O)NCC3CCCCC3)C4=CC=CC=C4	5.3
1558	45105736	O=C(N/N=C/C=1C=CC(N(C)C)=CC1)C=2N=NN(C2CN3CCCCCC3)C4=NON=C4N	3.52288
1559	135435022	C1=2C(N(C3=CC=CC=C3)N=C1)=NC=NC2N(/N=C/C=4C=C(OC)C(=CC4)O)C	5
1560	6887780	FC=1C(COC=2C=CC(/C=N/NC(=O)C=3N=NN(C3CN4CCCCC4)C5=NON=C5N)=CC2)=CC=CC1	3.52288
1561	6864446	O(CC(=O)N/N=C/C=1C=2C(N(C1C)C)=CC=CC2)C=3C(N(=O)=O)=CC=CC3	3.52288
1562	91897823	O=C1CC(CC2=NC=3NN=C(C3C(C21)C4=CC(OC)=CC=C4)C)(C)C	6.01886
1563	9630580	O1N=C(N2N=NC(=C2CN(CC)CC)C(=O)N/N=C/C=3C=4C(C=CC3)=CC=CC4)C(=N1)N	3.52288
1564	11303752	C1=CC=C(CNC2=CC(C3CCNCC3)=NC=4N2N=CC4Br)C=N1	6.39
1565	696829	O1C2=C(C=C(C(=O)N(C)C)C1=O)C=CC=C2OC	3.52288
1566	10214957	C=1C=C(C=C(C(C(Br)Br)=O)C1)C#N	6
1567	135778712	C12=NC(C=3C=CC=CC3)=NC(=C1C=NN2C4=CC=CC=C4)N/N=C/C=5C=C(OC)C(=CC5)O	5
1568	49830491	O=C(NCC1=CC=CC=C1)C=2C=C(C3=CC4=C(N=C3)NC=C4)C=CC2	5.2
1569	49830785	BrC1=CC=C(C=2C=3C(=NNC3N)C=CC2)C=C1	5.2
1570	616538	O=C1N(CC(=O)NC=2C1=CC(N(=O)=O)=CC2)C	3.52288
1571	49830279	ClC1=NC(=NC(C=2C3=C(NC2)N=CC=C3)=C1)NC4CCCCC4	6
1572	49830622	O=C(C1=CC(C=2C=C3C(=NC2)NC=C3)=CC=C1)C	5.3
1573	883556	O(C=1C=C(C2=NN(C=C2CO)C3=CC=CC=C3)C=CC1OC)C	3.52288
1574	53495042	S(C=1OC(=NN1)C=2C=CC=CC2)CC3=CC(OC)=CC=C3	5
1575	135778711	C1=2N(N=CC1=C(N/N=C/C=3C=C(OC)C(=CC3)O)N=C(N2)Cl)C4=CC=CC=C4	5
1576	5314962	BrC=1C=2OC(C=3C(Cl)=CC=CC3)=CC(=O)C2C(O)=CC1	3.52288
1577	10367481	C1CN(CCN1C)S(C=2C=CC(=CC2)C3=NC(=C(N=C3)N)C(NCCOC)=O)(=O)=O	7.05
1578	1953490	O\1C2=C(CN3CCN(CC3)CCO)C(O)=CC=C2C(=O)/C1=C/C=C/C=4C(OC)=CC=CC4	3.52288
1579	1967565	O\1C2=C(CN3CCN(CC3)CCO)C(O)=CC=C2C(=O)/C1=C/C=C/C4=CC=CC=C4	3.52288
1580	11977753	C1=C(C=C2C3=C(C=NC2=C1)N(C(N3C4=CC=C(C(C)(C)C#N)C=C4)=O)C)C5=CC6=CC=CC=C6N=C5	5.5
1581	22521089	C=1C=CC(=CC1C)N2CCN(CC2C)CCCNC(=O)C=3ON=C(N3)C=4C=NC=CC4	6.15
1582	49830888	FC1=C(C=C(C2=NC=NC=3NC=CC23)C=C1)C	5.2
1583	56680584	C1=CC(N2CCOCC2)=CC=C1C3=CN=C(C4=C3SC(=C4)C=5C=CN=CC5)OC	5
1584	1245654	S1C(=C(C(=C1)C(=O)NC2=C(C=CC=C2)C(=O)N)CC)C	3.52288
1585	71212306	C(C=1C=C(C=CC1)CSC=2OC(=NN2)C3=CC=C(C=C3)C#N)#N	5
1586	18451208	S1C=2C(C(C3=CC=C(NC(=O)NC4=CC(=CC=C4)C)C=C3)=C1)=C(N=CC2C#CCN5CCOCC5)N	5.2
1587	3187041	OC1=NC2=C(C=C1C(N3CCC=4C3=CC=CC4)C=5N(N=NN5)CCOC)C=C(C=C2)C	3.52288
1588	5034852	O=N(=O)C=1C(NC2CCCCC2)=NC(=NC1N)NCC=C	5.26392
1589	10521421	ClC1=CC=2N(C=3C(OC2C=C1)=CC=CC3)CCCCN(CC)CC	5.6
1590	8073077	S1C=2N(C(=O)N(C(=O)C2C(=C1C(=O)O)C)CC3=CC=CC=C3)C	3.52288
1591	56846662	O=C1C2C(C=3C(N=C2CC(C1)(C)C)=NNC3C)C4=CC=CC=C4	6.50585
1592	49830406	FC=1C(NC(=O)C2=CC(C=3N=C4N(C3C5=NC(=NC=C5)NC6=CC=C(N7CCN(CC7)CC)C=C6)C=CC=C4)=CC=C2)=CC=CC1	5.2
1593	136040144	C1=CC=C2C(=C1)C(=CN2)C3=NC(=CS3)C4=CN(C=5C4=CC=CN5)C	4.4
1594	6459959	O1C2=C(C=C(C1=O)C(OCC3=CC=CC=C3)=O)C=CC=C2OC	3.52288
1595	5310124	S(C1=NN2C(=NN=C2C=C1)C=3SC=CC3)CC(OCC)=O	5.38743
1596	1457516	S(C=1N(C(=NN1)C2CC2)CC)CC(=O)NC=3C(OCC)=CC=C(OCC)C3	3.52288
1597	57326117	S\1N(C(=N/C1=N\CC(OCC)=O)C=2C=CC=CC2)C3=CC=CC=C3	5.74473
1598	662855	O=C1N(C(=O)N(C=2NC(=NC21)CN(CC3=CC=CC=C3)CC4=CC=CC=C4)C)C	3.52288
1599	49831044	ClC=1C(NC2=NNC(OC(C)C)=C2)=NC(NC(C3=NC=C(F)C=C3)C)=NC1	5.4
1600	22595656	O=C1N(C(N(CCCCCN)CCC2=CC=CC=C2)=NC(=C1)C=3C=CN=CC3)C	6.82391
1601	1712965	S(CC=1N(N=NC1C(OCC)=O)C2=NON=C2N)C=3SC(=NN3)N	3.52288
1602	10471927	C1=CC=C(CNC2=CC(=NC=3N2N=CC3Br)CC)C=N1	6.04
1603	44444388	BrC1=C2N(N=C1)C(NCOC3=CC=CN=C3)=CC(=N2)C=4C=CC=CC4	6.22185
1604	6538779	C=1(NC2=NC=CN=C2C1)C=3C=CC(C#N)=CC3	5.32
1605	51038953	S\1N(C2=CC=CC=C2)C(=N/C1=N\CC3=CC=CN=C3)C	6.22185
1606	10429593	C(=O)(NC=1C2=C(NN1)C(N(C2)C(C(C)(C)C)=O)(C)C)C3=CC(=CC(=C3)F)F	5.44
1607	9857146	FC=1C=CC(=CC1)C2=NN3C=CC=CC3=C2C4=CC=NC=C4	5.66
1608	136091540	COC1=CC(C=NNC=2N=CN=C3N(CC4=CC=CC=C4)N=CC23)=CC=C1O	5
1609	49830315	ClC1=NC(=NC(C=2C3=C(NC2)N=CC=C3)=C1)NC4C(N)CCCC4	5.4
1610	447966	C1(=C(NN=C1)C2=NC=CC=C2)C3=C4C(=NC=C3)C=CC=C4	5.6
1611	9599981	FC=1C=C(/C=N/NC(=O)C=2N=NN(C2CN3CCCC3)C4=NON=C4N)C=CC1	3.52288
1612	20864976	O=C(N1CCN(CC1)C(=O)C=2OC=CC2)C3=NNC(=C3)C4=CC=C(OC)C=C4	3.52288
1613	49831008	N1(C=2N=C(N=C(NC=3NN=C(C3)C)C2)C=CC4=CC=CC=C4)CCN(CC1)C	5.9
1614	6539717	S1C(=NN=C1SCC2=CC=C(CC(O)=O)C=C2)C3=CC=NC=C3	4.96
1615	5341356	O/N=C/C=1C(=NN(C1)C2=CC=CC=C2)C=3C=CC=CC3	5.53313
1616	649688	BrC=1N(C2=C(N(C(=O)NC2=O)C)N1)CC=3C(Cl)=CC=CC3	3.52288
1617	17163635	ClC1=CC=C(C(=O)NC2=CC=3C(=NNC3)C=C2)C=C1	5.2
1618	16190047	FC1=C(OCC=2ON=C(C(=O)NCC3=NN(C(=C3)C)C)C2)C(F)=CC=C1	3.52288
1619	16007116	C1=C(N)C(Cl)=C(N=C1C(NCC2=CC=C(C=C2)S(C)(=O)=O)=O)OCC	5.2
1620	4707	C1(=C2C(C=NC(=C2)NC)=NC=N1)NC3=CC(Br)=CC=C3	5.6
1621	2980593	S(CC=1N(N=NC1C(OC)=O)C2=NON=C2N)CCO	5.20614
1622	11497983	C=1C=C2C(=NC=NC2=CC1OCCCN(CCOP(=O)(O)O)CC)NC=3C=C(NN3)CC(=O)NC4=CC=CC(=C4)F	5.4
1623	10801110	N=1C(=CN(C=2C=CC(=CC2)Cl)N1)C=3C=CN=CC3	5.96
1624	868414	O1C2=C(C(=C1)C(=O)C)C=C(OC)C=C2	3.52288
1625	59793923	FC1=CC=C([C@H]2OCCN(C2)C=3N(C(=O)C=C(N3)C=4C=CN=CC4)C)C=C1	7.11351
1626	30291224	C=1(C(=CC=CC1)C#N)C=2C=CC(=CC2)CSC=3OC(=NN3)C4=CC=CC=C4	5
1627	71212292	C=1C=CC=C(C1C#N)C2=CC=C(C=C2)CSC=3OC(C=4C=CC(=CC4)C#N)=NN3	5
1628	2998174	O(C(=O)C=1C(=C(NC1C)C)C(=O)COC(=O)CNC(=O)C=2C=CC(OCC)=CC2)CC	3.52288
1629	46871637	C=1(C=CC(=CC1CN2C=3C=C(C4=CN=C(N5CCN(CC5)C)C=C4)C=NC3NCC2)Cl)C(F)(F)F	5.4
1630	11846124	C=1C(C(NCC2=CC=C(C=C2)S(C)(=O)=O)=O)=NC(=C(C#N)C1N)OCC	5.3
1631	2888529	O1C2=C(C(C3=CC=CC=C3)=CC1=O)C(OCC(=O)C)=CC(=C2)C	3.52288
1632	49830728	ClC=1C(=NC(=NC1)NC(C(C)C)C)NC=2SC=CN2	5.4
1633	49830744	O(C=1C=C(C=NC1)C=CC2=CC=NC=C2)CC(N)CC3=CC=CC=C3	5.3
1634	1035509	O1N=C(N2N=NC(=C2C3=CC=CC=C3)C(=O)NN=CC4=CC=NC=C4)C(=N1)N	5.4
1635	6228509	O=C\1NC=2C(/C1=C\C(=O)C=3C(OC)=CC(OC)=CC3)=CC=CC2	3.52288
1636	6466450	FC=1C=C(C(=O)NC2=CC=3C(=NNC3)C=C2)C=CC1	5.2
1637	4994499	S1C=2CN(CCC2C(=C1NC(=O)CCC3=CC=CC=C3)C(=O)N)C(C)C	3.52288
1638	5353431	C=1C=C(S(/C=C/C#N)(=O)=O)C=CC1C	5.6
1639	2703	O1C2=CC=3C=4[N+](=CC=5C(C4C=CC3C=C2OC1)=CC=C(OC)C5OC)C	5.6
1640	49830306	FC1=NC(NCC(CN)(C)C)=CC(C=2C=3C(NC2)=NC=CC3)=C1	5.7
1641	4103947	O=C(NN=CC=1C2=C(NC1)C=CC=C2)C=3N=NN(C3CN(CCC)CCC)C4=NON=C4N	3.52288
1642	10141178	S(=O)(=O)(N1CCN(CC1)C)C=2C=C(C=CC2)C=3N=C(C(=NC3)N)C(=O)NC4=CC=CN=C4	7.13077
1643	3264085	S1C(C(=O)NC2CC2)=C(NC(=O)C=3C=CC=CC3)C=C1	5.00096
1644	4063634	O1N=C(C=2CC(C(C)(C)C)CCC12)C(=O)NC=3C=C4OCOC4=CC3	3.52288
1645	751855	O1C(=NN=C1C2=CC=C(C=C2)OC)SCC=3C=CC=CC3	5
1646	16011144	O=C(NC1CCCCC1)CN2N=C(N3C(C2=O)=CC4=C3C=CC=C4OC)C	3.52288
1647	11681688	C1(CCN(C=2C3=C(N=CN2)NC=N3)CC1)(CN)C4=CC=C(C=C4)Cl	5.89
1648	16664858	O=C(NC=1SC=2N(CCCC2C1C#N)C(=O)C3CC3)C=4C=CC=C5C=CC=CC45	5
1649	5494449	N=1C(=NC(NC2=NNC(=C2)C)=CC1N3CCN(C)CC3)SC=4C=CC(NC(C5CC5)=O)=CC4	5.4
1650	135753969	C=1C=C(C=CN1)C2=NC(=NC(=C2)O)C(C)C	5.68
1651	4585573	O=N(=O)C=1C(NCC2=CC=CC=C2)=NC(NC(CC)C)=NC1N	5.01682
1652	5308884	O(C(=O)C=1NC(=C(C1C)C(=O)NCC2=CC=C(OC)C=C2)C)CC	3.52288
1653	5406357	O1C2=C(C(O)=CC(CCC)=C2)C(=CC1=O)C	3.52288
1654	49830273	ClC1=NC(=NC(C=2C3=C(NC2)N=CC=C3)=C1)NC4CCC(N)CC4	6.4
1655	21065645	C1=CC=C(CNC2=CC(C=3C=CC=CC3)=NC=4N2N=CC4CC#N)C=N1	5.96
1656	5331128	C=12NC3=CC=C(C=C3C1CCCC=4C2=CC=CC4)Br	3.75
1657	3727890	O1C2=C(NC(=O)C3=C1C=CC(N(=O)=O)=C3)C=CC(=C2)C	3.52288
1658	1089303	O=C1N(C(=O)N(C=2NC(=NC21)CN3CCN(CC3)CC4=CC=CC=C4)C)C	3.52288
1659	6032817	ClC=1C(CSCC(=O)N/N=C(/C2=CC=3OCCOC3C=C2)\CC)=CC=CC1	3.52288
1660	2063	C(C#N)(C#N)=CC1=CC=C(C=C1)OC	5.6
1661	9679653	ClC=1C(=CC(N/N=C/C=2C(=NN(C2)C3=CC=CC=C3)C4=CC(OC)=C(OC)C=C4)=CC1)C(O)=O	3.52288
1662	72163809	C=1(N2C(N=C(C1)NC3=CC=C(C(=C3)NC(C)=O)C)=C(C=N2)C#N)NC4CC4	5.59
1663	6464027	O1C2=C(C=C(C1=O)C(OC3=CC=CC=C3)=O)C=CC=C2OC	3.52288
1664	2427	C=12C(=NC=NC1C=C3C(N=CN3C)=C2)NC4=CC(Br)=CC=C4	5.6
1665	9604933	N1(C=2C(=C(N/N=C/C3=CC=NC=C3)N=CN2)C=N1)C=4N=CC=CC4	5.9
1666	135434951	C=1(NC2=NC=CN=C2C1)C3=C(O)C=CC=C3	5.19
1667	805702	O1C(=NN=C1C2=CC=C(C=C2)N(=O)=O)SCC=3C=CC=CC3	5
1668	4655315	O1C(CCC1)C(=O)NC2=NN(C3=NC4=C(C=C23)C=C(C=C4)C)CC	3.52288
1669	4977668	O1C(CCC1)C(=O)NC2=NN(C=3N=C4C(=CC23)C=CC(=C4)C)CCC	3.52288
1670	4921367	O1C(CCC1)C(=O)NC2=NN(C3=NC4=C(C=C23)C=C(C=C4)C)CCC	3.52288
1671	46500262	BrC=1C=CC(/C=N/NC(=O)C=2N=NN(C2CN(CCC)CCC)C3=NON=C3N)=CC1	3.52288
1672	3204823	S1C(CN(CC(=O)NCC2=CC=CC=C2)C(=O)CCC(=O)NC3=NC=CC=C3)=CC=C1	3.52288
1673	6498388	O1C2=C(OCC1)C=CC(N3N=NC(=C3N)C(=O)NC4=C(OCC)C=CC=C4)=C2	3.52288
1674	49830987	ClC1=CC=C(C=2C(O)=C(C=C(NC3=NC(=NC=N3)N)C2)CNC(=O)C(F)(F)F)C=C1	5.2
1675	22595683	C=1C=C(C=CN1)C=2N=C(N(C(C2)=O)C)N(CCC3=CC=CC=C3)CCCCN	6.89
1676	21065569	BrC1=C2N(N=C1)C(NCC3=CC=CN=C3)=CC(=N2)C(O)C	6.30103
1677	3298532	O1C(CCC1)C(=O)NC2=NN(C3=NC=4C(C=C23)=CC=CC4C)CC	3.52288
1678	3990423	O1C(CCC1)C(=O)NC2=NN(C3=NC=4C(C=C23)=CC=CC4C)CCC	3.52288
1679	24791797	O1C(CN(C2=C1C=CC(=C2)C)C(=O)CCC(=O)NCC3=CC=CC=C3)C	3.52288
1680	11566580	C=1(N=CC=2C(C1)=C(N=CN2)NC=3C=CC(=C(C3)Cl)F)NC(C#CC)=O	5.6
1681	9600042	O=C(N/N=C/C=1C=CC(OCCCCC)=CC1)C=2N=NN(C2CN3CCCCCC3)C4=NON=C4N	5.00939
1682	49830968	O1N=CC2=C1C(OC)=CC=C2C3=CC=C(N)C=C3	4.5
1683	44186879	OC(C=1N=NN(C2=CC3=C(NN=C3)C=C2)C1)(C)C	4.9
1684	3582387	O=N(=O)C=1C(NC2CCCCC2)=NC(NCCCN(C)C)=NC1N	5.501
1685	6236344	S1C2=C(N=C1/C=C/C3=CC(OC)=C(OCC(=O)O)C=C3)C=CC(N(=O)=O)=C2	3.52288
1686	49830587	OCCNC1=NC=C2C(C=C(C3=CN=CC=C3)C=C2)=C1	6
1687	5336569	O1C=2C(C(C3=CC=CC=C3)=CC1=O)=CC=C(O)C2C	3.52288
1688	7295080	S(=O)(=O)(C1=C(C=2OC(NC(=O)C3=CC=4SC=NC4C=C3)=NN2)C=CC=C1)C	3.52288
1689	11537005	O=C(NCC1=CC(OC)=CC=C1)C2=CC=C(C=3C=CN=CC3)C=C2	5.7
1690	46500275	O1N=C(N2N=NC(=C2CN(CCC)CCC)C(=O)N/N=C/C=3OC(=CC3)C)C(=N1)N	3.52288
1691	6539413	COC1=CC=C(C=C1)C2=NN3N=CC=CC3=C2C=4C=CN=C(NC5=CC=C(Cl)C(=C5)C(F)(F)F)N4	4.51
1692	3584203	O1C=2C(NC(=O)C1)=CC(C=3N=C4N(C3)C=C(C=C4)C)=CC2	3.52288
1693	51038952	S\1N(C(=N/C1=N/CC2=CC=CN=C2)C3=C4C(=CC=C3)C=CC=C4)C5=CC=CC=C5	6.04576
1694	135753941	C=1C=C(C=CN1)C2=NC(=NC(=C2)O)CCCC	5.89
1695	6539176	C1(C)=C(C=C(S1)C(=O)CCl)C(=O)CCl	5.3
1696	66840	N(C=1C=CC(C(=O)CBr)=CC1)(=O)=O	5.7
1697	4477	C=1(C=CC(=CC1Cl)N(=O)=O)NC(=O)C=2C(=CC=C(C2)Cl)O	4.11
1698	6539390	CCOC=1C=CC2=C(C=NN2N1)C=3C=CN=C(NC=4C=C(OC)C=C(C4)C(F)(F)F)N3	5.59
1699	4882045	ClC=1N(N=C(C1C(=O)NCC=2SC=CC2)C)C3=CC=CC=C3	3.52288
1700	49830291	OC1CCN(C2=NC=NC=3NC=C(C23)C=4C=CC=CC4)CC1	5.8
1701	11959550	O(CCCN)C1=NC(=C2C(N(C(=N2)C=3C(N)=NON3)CC)=C1)C#CC(O)(C)C	4.52
1702	16682197	S(CC1=NOC(=C1C(=O)NCC=C)C(=O)NCC=C)C=2C=C(OC)C=CC2	3.52288
1703	509554	C1(=CC=C2N=CN=C(C2=C1)NCCC3=CC=C(C=C3)OC4=CC=CC=C4)N	5.6
1704	682721	S1N(C(=NC1=N)C=2C=CC=CC2)C3=CC=CC=C3	6.22185
1705	71456068	C1=CC=C2C(=C1)SC(CC(N2CC3=CC=CC=C3)=O)C4=CC=CS4	4.32
1706	1440203	O=C(N1CCC=2C(C1)=CC=CC2)CN3N=C(N=N3)C4=C(NC(=O)CC(C)C)C=CC=C4	3.52288
1707	3386650	S1C2=C(CCN(C2)CC3=CC=CC=C3)C(=C1NC(=O)CC)C(=O)N	3.52288
1708	1475221	N1C=C(C(=N1)O)N=NC=2C=CC=CC2Cl	5.83
1709	49830611	FC1=CC=C(C=2N=C3N(C2C=4N=C(N=CC4)NCC(CO)(C)C)C=CN=C3CCN)C=C1	5.2
1710	123607285	O=C1CC(CC2=NC=3NN=C(C3C(C21)C=4C(=CC=CC4)C)C)(C)C	6.34199
1711	136648646	C1(C(=C(C(C2=CC=CC=C12)=O)N3C(O)=CC=C3O)Cl)=O	5.6
1712	46500272	O1N=C(N2N=NC(=C2CN(CCC)CCC)C(=O)N/N=C/C=3OC=CC3)C(=N1)N	3.52288
1713	2382787	ClC=1C(CSC=2OC(=NN2)C=3C=CN=CC3)=C(F)C=CC1	5.03381
1714	9604915	COC1=CC=CC(=C1)N2C=NC3=C(N/N=C/C4=CC=NC=C4)N=CN=C23	5.68
1715	3240248	S(C=1C=2C(N(CCC)C1)=CC=CC2)CC(=O)NCC=3OC=CC3	3.52288
1716	9914412	C1COCCN1CCCOC=2C=C3C(=CC2OC)C(=NC=N3)NC4=CC=C(C=C4)NC(=O)C=5C=CC=CC5	5.7
1717	3453237	O1N=C(N2N=NC(=C2C3=CC=CC=C3)C(=O)NN=C(C=4OC=CC4)C)C(=N1)N	5.7
1718	49830648	O=C(NC=1N(N=C(C1)C(C)(C)C)C=2C=C(C(=O)N(C(C)C)CCCN)C=CC2)NC=3C4=C(C=CC3)C=CC=C4	5.4
1719	71212342	C(C1=CC=C(C=C1)C=2OC(=NN2)SCC=3C=C(C=CC3)OC)#N	5
1720	44560751	C1=CN=C2C=CC(C=3C=CC(=CC3)NC(NC4=CC=CC(=C4)C)=O)=C(C2=N1)N	5.2
1721	24789553	ClC=1C=C(N(CCC)C(=O)CCNC(=O)CN2C(=O)C3=C(N=C2)C=CC=C3)C=CC1	3.52288
1722	49830302	ClC=1N=C(N=C(C=2C=3C(NC2)=NC=CC3)C1)NC4CCC(NS(=O)(=O)C)CC4	7.1
1723	9604927	N1(C=2C(=C(N/N=C/C3=CC=NC=C3)N=CN2)C=N1)C=4C=C(NCC5CC5)C=CC4	5.7
1724	49831029	OC1=CC=2C(N=C1)=CC=C(C2)C=3C=CN=CC3	5.4
1725	5072231	ClC=1C=C(N2CCN(CC2)CC=3N(CCC(C)C)C4=C(N3)N(C(=O)N(C4=O)C)C)C=CC1	3.52288
1726	49830732	S(=O)(=O)(C=1C=C(C2=C3N(N=C2)C(=CC(=N3)C=4C=CC=CC4)C(=O)N)C=CC1)C	5.9
1727	15745966	ClC=1C2=C(SC1)N=CN=C2NC3=CC(O)=CC=C3	5.4
1728	5310636	O1C2=C(C(O)=CC(CCCCC)=C2)C(=CC1=O)C	3.52288
1729	664513	S1C2=C(CCN(C2)C)C=3C1=NC(SCC(=O)N4CCC(CC4)C)=NC3N	3.52288
1730	6539952	O(C1=CC=C(C=2C=3C(N(C2)C4CCC(N5CCN(CC5)C)CC4)=NC=NC3N)C=C1)C6=CC=CC=C6	5.2
1731	628469	O1C2=C(C(C(=O)C=3C(OC)=CC=C(OC)C3)=C1)C=C(OC)C=C2	3.52288
1732	9604952	N1(C=2C(=C(N/N=C/C=3C=CC(=CC3)N(CC)CC)N=CN2)C=N1)C4=CC(OC)=CC=C4	5.6
1733	9604921	N1(C=2C(=C(N/N=C/C=3C=CN=CC3)N=CN2)C=N1)C4=C(OC)C=CC=C4	5.6
1734	49830551	O=C(N)C1=C2N=C(NC2=CC=C1)C3CCN(CC3)C(=O)NC4=CC(OC)=CC=C4	5.5
1735	2389045	O(C1=C(N(=O)=O)C=C(C2=NN(CCC(=O)O)C=C2/C=C/C(=O)O)C=C1)C	3.52288
1736	49830865	N1=C2NC=CC2=CC(C3=CC=4NN=CC4C=C3)=C1	5.3
1737	5395997	O1C2=C(CN(C)C)C(O)=CC=C2C(C3=CC=CC=C3)=CC1=O	3.52288
1738	2976659	O1CCN(CC1)C2=C(N(=O)=O)C=C(C=C2)C(=O)NC=3C=CC(C=4OC=5C(N4)=CC=CC5)=CC3	3.52288
1739	46435372	O=C(NC=1C=C(OC)C=CC1)C2=C3N(N=C2)C(C4=CC=CC=C4)=CC=N3	5.2
1740	49830642	S1C(N2C=3C(N=C2N)=CC=C(C3)C#N)=NC=C1	5.4
1741	44440493	N=1C=C(C(NCC2CCC(CN)CC2)=NC1NCC3=CC=CC=C3SC)N(=O)=O	5.7
1742	9952773	C1(=C(SC(=N1)CC)C2=CC(NC(=O)C=3C=CC=CC3)=NC=C2)C=4C=C(C)C=CC4	5.2
1743	5311510	FC(F)(F)OC1=CC=C(C=C1)NC2=NC=NC(=C2)C3=CC(=CC=C3)C(=O)N	5.6
1744	11395082	BrC1=C2N=C(C3CCCNC3)C=C(N2N=C1)NCC4=CC=CN=C4	6.74473
1745	2801756	ClC=1C=C2N=NC=3N(N=NN3)C2=CC1	5.4
1746	49830615	FC=1C(C=2N=C3N(C2C4=NC(=NC=C4)NCC(O)(C)C)C=CN=C3OC(C)C)=CC=C(F)C1	5.6
1747	5393176	O1C=2C(C=C(C3=CC=CC=C3)C1=O)=CC=C(O)C2	3.52288
1748	51038965	S\1N(C(=N/C1=N/CC2=CC=CN=C2)C=3C=CC(OC)=CC3)C4=CC=CC=C4	5.92082
1749	667926	C1=CC=C(C=C1)NC2=NC(=NC=C2F)NC3=CC=CC=C3	5.7
1750	21700057	S(=O)(=O)(C1=CC=C(C2=CC=C(C(F)(F)F)C=C2)C=C1)CC(N(O)C=O)C=3C=CC(O)=CC3	5.8
1751	5113385	O=C1C=2C=CC=CC2C3=NC4=NN=NN4N=C13	5.6
1752	71578377	C1=CC=CC=C1CC2SC3=CC=CC=C3N(C(C2)=O)CC4=CC=CC=C4N(=O)=O	4.64
1753	339916	C=1(NC2=NC=CN=C2C1)C=3C=CC=CC3	5.64
1754	4902812	OC1=C(C2=NC(=NC=C2C3=CC=CC=C3)N)C=CC(O)=C1	5.1143
1755	1280861	S(C=1OC(=NN1)C=2C=CC(OC)=CC2)CC=3C=C(C=CC3)C#N	5
1756	45269554	C1=C(C=CC2=CC(=CC=C12)NC(=O)NC=3C=NC(=CN3)C#N)C(=O)O	5.5
1757	135566520	C1=C(C=2C3=C(C=C(N=C3NN2)O)C(F)(F)F)C=CC=C1C(F)(F)F	5.3
1758	2015981	S1C2=C(CCN(C2)C)C3=C1N=C(SC)N=C3SCC(=O)NC(C4=CC=CC=C4)C5=CC=CC=C5	3.52288
1759	6538758	C=12N(C=3C=CC(N(=O)=O)=CC3C1CC(SC)=NC=4C2=CC=CC4)C	3
1760	23586146	S(=O)(=O)(N)C=1C=CC(NC=2N3N=CN=C3N=C(NC4CCCCC4)C2)=CC1	6.01323
1761	5280961	O1C=2C(C(=O)C(C3=CC=C(O)C=C3)=C1)=C(O)C=C(O)C2	3.52288
1762	16022592	S(=O)(=O)(N1CCCCC1)C2=CC3=C(N(CCC(=O)NCC=4C(OCC)=CC=CC4)C=C3)C=C2	3.52288
1763	653454	FC=1C(C(N(C(=O)CCC(=O)NC2=NOC(=C2)C)C=3C=CC=NC3)C(=O)NC4CCCC4)=CC=CC1	3.52288
1764	135453289	OC1=NC(=NC(C=2C=CN=CC2)=C1)C	5.52288
1765	10377751	C1=CC2=C(C=C1/C=C/3\C(NC(=O)S3)=O)N=CC=N2	5.6
1766	49830408	O=C(N)C=1N=C2N(C1C3=NC(=NC=C3)NC4=CC(N5CCN(CC5)C)=CC=C4)C=CC=C2	5.8
1767	136027063	OC1=C2C(C(NC(=O)NC=3N=CC=NC3)=CC=C2)=CC=C1	6
1768	3239345	S1C(N2CCCCC2)C(=O)NC3=C1C=CC(=C3)C(=O)NCCCN4CCCCC4	3.52288
1769	5169	C=1C=C(C=2NC(C3=CC=C(C=C3)O)=NC2C4=CC=C(C=C4)F)C=CN1	5.6
1770	6539718	O1C(=NN=C1SCC2=CC=C(CC(O)=O)C=C2)C3=CC=NC=C3	5.1
1771	46500246	O1N=C(N2N=NC(=C2CN(CCC)CCC)C(=O)N/N=C/C(=C\C3=CC=CC=C3)/C)C(=N1)N	3.52288
1772	135486338	S\1C(=NCC2=CC=CC=C2)NC(=O)/C1=C\C3=CC=C(O)C=C3	5.51713
1773	3981138	ClC1=CC(NC2=NC(NCC3OCCC3)=NC(N)=C2N(=O)=O)=CC=C1	3.52288
1774	5395920	O1C=2C(C(C3=CC=C(OC)C=C3)=CC1=O)=CC=C(O)C2C	3.52288
1775	826985	ClC1=CC(C2=NC(=NC(NCC)=N2)N)=C(O)C=C1	5.44855
1776	49830610	FC=1C(C=2N=C3N(C2C4=NC(=NC=C4)NCC(CO)(C)C)C=CN=C3OC)=CC=C(F)C1	5.2
1777	19022684	S1C=2N(C(=C(N2)C3=CC=C(F)C=C3)C=4C=CN=CC4)C=C1	5.8
1778	6539410	O(C1=CC=C(C2=NN3N=CC=CC3=C2C=4N=C(NC=5C=CC=CC5)N=CC4)C=C1)C	5.30016
1779	136509104	BrC1=CC=C(N2C(=C3C(NN=C3C)=C2O)C4=CC(OCC)=C(O)C=C4)C=C1	3.52288
1780	71212303	C(C=1C=C(C=CC1)CSC=2OC(=NN2)C3=CC=C(C=C3)N(=O)=O)#N	5
1781	24894620	N=1C2=C(C=NN2C(=C(C1)C=3C=CC(=CC3)NC(NC4=CC=CC(=C4)C)=O)N)C5=CN(N=C5)C	5.2
1782	3004085	SC1=C2C(=NC=3C1=CC=CC3)C(OC)=CC=C2OC	5.6
1783	49830899	BrC1=CC=C(C=CC(=O)NC=2C=3C(C=CC2)=CN=CC3)C=C1	5.7
1784	2428876	O(C1=CC=2C(C=C1)=CC=CC2)CC(=O)NC=3C4=C(C(=O)NC4=O)C=CC3	3.52288
1785	3071991	O1C=2C(N3C(=NNC(=O)C3)C1)=CC=CC2	4.5
1786	46902083	S\1N(C(=N/C1=N\CCO)C=2C=CC=CC2)C3=CC=CC=C3	6.22185
1787	4872337	O=N(=O)C=1C(NC2CCCCC2)=NC(NCCCN)=NC1N	5.51499
1788	10043221	C1=CC=C(CNC2=CC(=NC=3N2N=CC3Br)C(C)C)C=N1	6.38
1789	123819239	FC(F)(F)C1=NNC=2N=C3C(C(C21)(C4=CC=CC=C4)C)C(=O)CC(C3)(C)C	7.38722
1790	49830641	S1C(N2C=3C(N=C2N)=CC=C(C3)C#N)=NC(=C1)C4=CC=CC=C4	5.2
1791	30285810	C=1(C(=CC=CC1)C#N)C=2C=CC(=CC2)CSC=3OC(=NN3)C4=CC=C(C=C4)OC	5
1792	5494425	OC1=NC=CC=2C3=C(C4=C(C12)C=C(F)C=C4)NC(=N3)C(C)(C)C	5.6
1793	16276130	O1C(=NN=C1C2=CC=C(C=C2)OC)SCC=3C=C(C=CC3)OC	5
1794	3971	O1C2=C(C(=O)C=C1N3CCNCC3)C=CC=C2C4=CC=CC=C4	5.6
1795	5879932	O(C1=C(OC)C=C(C=C1)/C=N\NC2=CC=C(N(=O)=O)C=C2)CC(=O)NC=3C=C(C(=CC3)C)C	3.52288
1796	22557045	OCC1C2C1CN(C2)CC3=CC=C(C=4C=C5C(NC=6C=C(OC)C(OC7=CC=CC=C7)=CC6)=NC=NC5=CC4)C=C3	5.2
1797	49830303	ClC1=NC(=NC(C=2C3=C(NC2)N=CC=C3)=C1)NCC(CN)(C)C	5.9
1798	136027083	ClC=1C=C2C(=C(C3=NNC(C3)C4=CC=CC=C4)C(O)=NC2=CC1)C5=CC=CC=C5	5.5
1799	1960092	O\1C2=C(CN3CCN(CC3)CC)C(O)=CC=C2C(=O)/C1=C/C=C/C4=CC=CC=C4	3.52288
1800	49830490	O=C(NC(C1=CC(OCCC)=CC=C1)C)C2=CC=C(C=3C=CN=CC3)C=C2	5.9
1801	1400	N1(C2=NC=NC(=C2C(=N1)C=3C=CC(=CC3)C)N)C(C)(C)C	5.2
1802	10249180	BrC1=C2N(N=C1)C(NCC3=CC=CN=C3)=CC(=N2)C=4C=CC=CC4	6.24413
1803	2048	C=1(C(=CC=2N=CC(=NC2C1)C=3C=CC=CC3)C)C	5.6
1804	2787089	O1C(C(=O)N2C3=C(NC(=O)C2)C=CC=C3)=CC=C1	3.52288
1805	3973	N1(CCOCC1)C=2OC3=C(C=CC=C3C4=CC=CC=C4)C(C2)=O	5.6
1806	51347682	C=1(C(=NC2=C(C1C3=CC=CC=C3I)C(=C(S2)C(C=4C=CC=C(C4)Cl)=O)N)N)C#N	4.3
1807	70684312	C(C)(=O)NC1=CC2=C(N=C1)C=CN2C3=NC=4N(C(=C3)NC5CC5)N=CC4C#N	6
1808	644354	C1=CC=2C(=CNC2C=C1)C=3C=CN=CC3	5.6
1809	16189863	FC1=C(OCC=2ON=C(C(=O)N3CC(CCC3)C4=CC=CC=C4)C2)C=CC(F)=C1	3.52288
1810	20920343	O=C(NCC1=CC=C(OCC)C=C1)C2CCN(CC2)C3=NN=C(C=4C3=NN(C4C)C5=CC=C(C=C5)C)C	3.52288
1811	59326984	C1=C2C(=CC=C1C#N)N=C(N2)NC3=CC=C(C=C3)OC=4N=CC=CC4C(F)(F)F	4.51
1812	8070208	S1C2=C(CCCC2)C3=C1N(C(=O)N(C3=O)CC(=O)O)CC=4C(F)=CC=CC4	3.52288
1813	20884809	O=C(N1CCN(CC1)CC)CN2N=C(N3C(C2=O)=CC4=C3C=CC=C4OC)C	3.52288
1814	71578657	C=1(C(=CC=CC1)C#N)C=2C=CC(=CC2)CSC=3OC(=NN3)C4=CC=C(C=C4)N(=O)=O	5
1815	626866	O1C=2C(C(C(=O)C=3C(OC)=CC=C(OC)C3)=C1)=CC(O)=CC2	3.52288
1816	49830710	S1C(=C(N=C1C=2C=CN=CC2)C)C(=O)NC(C3=CC(OC)=CC=C3)C	5.4
1817	2131558	S\1N(C(=N/C1=N/C2=CC=CC=C2)C=3C=CC(OC)=CC3)C4=CC=CC=C4	5.95861
1818	218286	O=C(NN)C1=CC=2C3=C(NC2C=C1)CCN(C3)C	3.52288
1819	6538794	C1(=C(C2=NC=CN=C2N1)CCCC)C3=CC=C(C=C3)Cl	5.23
1820	49830308	ClC=1N=C(N=C(C=2C=3C(NC2)=NC=CC3)C1)NC4CCC(NC(=O)CNC)CC4	6.9
1821	51038949	C/1(=N/CC=2C=NC=CC2)\SN(C(=N1)C=3C=CC=CC3)C4=CC=C(C=C4)N(=O)=O	6
1822	9956874	O(C1=CC(C=2C=3C(N(C2C)C4CCC(N5CCCC5)CC4)=NC=NC3N)=CC=C1)CC6=CC=CC=C6	5.2
1823	49830612	FC=1C(C=2N=C3N(C2C4=NC(=NC=C4)NCC(CO)(C)C)C=CN=C3OC(C)C)=CC=C(F)C1	5.6
1824	49830353	S1C2=C(C(C=3C=CC(NC(=O)NC4=CC=C(C=C4)C)=CC3)=C1)C(=NC=C2C5=CN(N=C5)C(C(=O)NC)C)N	5.3
1825	664251	ClC=1C=C(N2C(=O)C=3C=4CCN(CC4SC3N5C2=NN=C5)C)C=CC1	3.52288
1826	34611	O1C2=C(C(CN(C)C)=C(O)C=C2)C(=C1)C(=O)C=3C=CC=CC3	3.52288
1827	49830338	ClC1=NC(NC(=O)C2=CC=CC=C2)=CC(C=3C4=C(NC3)N=CC=C4)=C1	5.4
1828	6538780	C=1(NC2=NC=CN=C2C1)C=3C=CC(=CC3)C	5.59
1829	16830766	S(=O)(=O)(N1C(CCC1)C(=O)NC=2SC3=C(CCN(C3)C(=O)C)C2C(=O)N)C=4SC=CC4	3.52288
1830	123741827	FC(F)(F)C=1C=C(C2C3C(=NC=4NN=C(C24)C)CC(CC3=O)(C)C)C=CC1	6.70115
1831	21067290	BrC1=C2N(N=C1)C(NCC3=CC=CN=C3)=CC(=N2)C(OCC)=O	6.10237
1832	23645574	BrC1=C2N=C(NC3CCC(N)CC3)C=C(N2N=C1)NC=4C=C(Cl)C(S(=O)(=O)N(C)C)=CC4	5.06048
1833	24894081	FC(F)(F)C1=CC(NC(=O)NC=2C=CC(C3=C(N4N=CC(=C4N=C3)C5=CN(N=C5)C)N)=CC2)=CC=C1	5.2
1834	49830504	FC1=C(C2=CC=C(C(=O)NC(C3=CC(OCCC)=CC=C3)C)C=C2)C=CN=C1	5.6
1835	57394800	C=1C(C=2OC=NC2C(NCC=3C=CN=CC3)=O)=CC=C(C1)C(F)(F)F	5.2
1836	9825189	S(=O)(=O)(N(C)C)C=1C=CC(NC=2N3N=CC(=C3N=C(NC4CCC(N)CC4)C2)C#N)=CC1	6.33724
1837	10275824	S(=O)(=O)(N1CCN(CC1)C)C2=CC=C(C=C2)C3=CC(=C(N=C3)N)C(=O)NC=4C=CC=NC4	7.19382
1838	1625750	N1(C(=C(C(=O)NN)N=N1)CN(CC)CC)C=2C(=NON2)N	4.77
1839	44448478	N1=C(N=CC=2N(C(N(C=3C=CC=CC3)C21)=O)C(C)(C)C)NC=4C=CC=CC4	5.62
1840	49830384	FC(F)(F)C1=CC(NC(=O)NC2=CC=C(C3=C(N)C4=NC=CN=C4C=C3)C=C2)=CC=C1	5.3
1841	1208154	O1C2=C(C(CN(CC)CC)=C(O)C=C2)C(=C1)C(=O)C=3C=CC(OC)=CC3	3.52288
1842	623415	BrC1=CC=2C(=NNC2C=C1)C3=CC=CC=C3	5.2
1843	4462502	S1C2=C(CCN(C2)C(=O)C)C(=C1NC(=O)C3CCCCC3)C(=O)N	3.52288
1844	3583534	ClC1=CC(C=NNC(=O)C=2N=NN(C2CN3CCCCCC3)C4=NON=C4N)=C(O)C=C1	5.06178
1845	3239914	S(C1=NN2C(=NN=C2C=C1)C=3C=CC(F)=CC3)C(C(OC)=O)C	5.91
1846	49830743	ClC1=NC=C(OCC(N)C)C=C1C=CC2=CC=NC=C2	5.8
1847	4712	N=1C(=C(C2=CC=NC=C2)NC1C3=CC=C(N(=O)=O)C=C3)C=4C=CC(=CC4)F	5.6
1848	11959513	O(CCCCN)C=1C=C2C(=C(N1)C#CC(O)(C)C)N=C(N2CC)C=3C(N)=NON3	4.52
1849	25016360	FC=1C(C=2N=C3N(C2C=4N=C(N=CC4)NCC(O)(C)C)C=CN=C3CC5CC5)=CC=C(F)C1	5.2
1850	53319742	C1=NC(C2=CC(N(C(=C2)N3CCCCC3)C)=O)=CC=N1	7.21
1851	5181561	IC1=CC(C(C=2C=C(I)C(O)=C(Br)C2)(C)C)=CC(Br)=C1O	5.4
1852	3733327	FC=1C=CC(NC2=NC(NCCCN3CCOCC3)=NC(N)=C2N(=O)=O)=CC1	6.39147
1853	201327	O=C1NC=2C(NC=3C1=CC=CC3)=CC=CC2	5.2
1854	2049	N=1C=2C=C(OC)C(=CC2N=CC1C=3C=CC=CC3)OC	5.6
1855	4523248	S1C2=C(CCN(C2)C)C(=C1NC(=O)CC3=CC=CC=C3)C(=O)N	3.52288
1856	406462	C12=C(OC=3C1=CC(=CC3)O)N=CC(=C2C4=CC=CC=C4)OC	4.83
1857	123394433	O=C1C2C(C3=C(N=C2CCC1)NN=C3C)C=4C(OC)=CC=CC4	5.46597
1858	11615485	C=1(N=C(C=2C(=NON2)N)N(CC(C)C)C1)C	6.16
1859	51038968	S\1N(C(=N/C1=N/CCO)C=2C=CC(OC)=CC2)C3=CC=CC=C3	5.92082
1860	7597104	S1C2=C(CCN(C2)C)C(=C1NC(=O)CC3=CC=C(F)C=C3)C(=O)N	3.52288
1861	17754396	COC1=CC=2N=CC=3C(N)=NC=4C(C)=C(N)C=CC4C3C2C=C1OC	5.4
1862	135435475	S1C(C(=O)NC1=NC2=CC=CC=C2)=CC=3C=C(OC)C(O)=CC3	5.2
1863	1155282	ClC1=CC=C(OCC=2OC(SCC(=O)N3C=4C(CCC=5C3=CC=CC5)=CC=CC4)=NN2)C=C1	3.52288
1864	3540894	O1C(CCC1)CNC=2N=C(NC=3C=CC(OC)=CC3)C(N(=O)=O)=C(N2)N	3.52288
1865	7196856	ClC=1C(C(=O)C(C(=NC)C)C(OC)=O)=CC=C(Cl)C1	3.52288
1866	8792029	FC(F)(F)C=1C=C(NC(=O)COC(=O)C2=CC=N(=O)C=C2)C(OCCOC)=CC1	3.52288
1867	49830567	O=C1NC=2C(NC=3N=CN=C(N)C31)=CC=CC2	5.3
1868	2959235	O1C(CCC1)C(=O)NC2=C(C(=O)N3CCOCC3)C=CC=C2	3.52288
1869	49830951	ClC1=CC(C2=NNC=C2C3=NC=NC=C3)=CC=C1Cl	5.3
1870	49830349	S1C=2N=CN=C(N)C2C(C3=CC=C(NC(=O)NC4=CC=CC=C4)C=C3)=C1	5.2
1871	49830479	O=C(NC(C1=CC=CC=C1)CO)C2=CC=C(C=3C=CN=CC3)C=C2	6.8
1872	123276156	FC(F)(F)C1=NNC=2N=C3CC(CC(=O)C3C(C21)C4=CC=CC=C4)(C)C	7.44733
1873	57326399	C=1C=CC=C(N2C(CCCCC)=N/C(=N\CC=3C=CC=NC3)/S2)C1	6.1
1874	23882428	ClC1=C2SC=3C(N(C2=CN=C1)C(=O)C=4C=CC(OC)=CC4)=CC=CC3	5.3
1875	49830903	BrC=1N=C2C(NC(=C2)C3=CC=C(C=C3)C)=NC1	5.4
1876	943152	S1C2=C(CCCC2)C3=C1N=C(N(N)C3=O)C=4SC=CC4	3.52288
1877	16374676	S(CC1=CC(=CC=C1)C#N)C=2OC(=NN2)C=3C=CN=CC3	5.50004
1878	49830318	FC1=CC(C=2C3=C(NC2)N=CC=C3)=CC=C1	5.7
1879	71212418	O1C(=NN=C1C2=CC=C(C=C2)N(=O)=O)SCC=3C=C(C=CC3)OC	5
1880	44448298	C=1C=CC(=CC1C)N2CC(N(CC2)CCCNC(=O)C=3ON=C(N3)C=4C=NC=CC4)C	6.7
1881	1047224	O1C2=C(C(CN(C)C)=C(O)C=C2)C(=C1)C(=O)C=3C(OC)=CC=C(OC)C3	3.52288
1882	53388145	N(C(NCC=1C=CC(=CC1)OC)=O)C=2SC3=C(N2)C=CC(=C3)C=4NN=NN4	3.85
1883	24762195	N1(CCC(CN)(CC1)C=2C=CC(Cl)=CC2)C=3N=CN=C4NC=CC34	6.3
1884	42608444	C12=C(C(=NC=N1)NC=3C=C(NC(NC=4N(C=5C=C(C)C=CC5)N=C(C(C)(C)C)C4)=O)C=CC3)C=C(N)C=C2	5.9
1885	57394802	C1=C(C=C(C=C1)C(=O)N)C=2OC=NC2C(NCC=3C=CN=CC3)=O	5.1
1886	49830337	ClC=1N=C(NC(=O)CCCC)C=C(C=2C=3C(NC2)=NC=CC3)C1	5.4
1887	10310395	N=1N2N=C(C=CC2=C(C=3C=CN=C(NC4=CC=C(C=C4)N5CCN(CC5)C)N3)C1)OC(C)C	6.07
1888	6903766	O=C(O)CCN1N=C(C(=C1)/C=N/O)C2=CC(N(=O)=O)=CC=C2	5.13218
1889	49830635	N=1NC(=C2C1C=3C(C2)=CC=C(C3)C#CCN(CC)CC)C4=CN=C(C=C4)C#N	5.2
1890	11696113	N1(CCC(CN)(CC1)CC=2C=CC(Cl)=CC2)C=3N=CN=C4NC=CC34	6.35
1891	135512471	OC1=NC(=NC(C=2C=CN=CC2)=C1)C3=CC=CC=C3	5.74473
1892	4532182	S1C2=C(CCN(C2)CC)C(=C1NC(=O)CC3=CC=CC=C3)C(=O)N	3.52288
1893	9817165	CC1=NC=2C=C3C(=CC2N1C)N=CC(C4=CC=CS4)=N3	5.6
1894	3380812	OCCNC1=NC(NCCC(C)C)=NC(N)=C1N(=O)=O	5.16628
1895	49830818	S(=O)(=O)(NCCN)C=1C=C(C(=O)NC2=CC=C(C3=NN=C(O)C4=C3C=CC=C4)C=C2)C=CC1	5.7
1896	6538795	C1(=C(NC=2C1=NC=CN2)C=3C=CC(=CC3)Cl)CC4=CC=CC=C4	5.17
1897	44448363	C=1(C=NC(NC=2C=CC(C(O)=O)=CC2)=NC1NC3=CC=CC=C3)F	5.38
1898	3296264	O1C(CCC1)C(=O)NC2=NN(CC(C)C)C3=NC4=C(C=C32)C=C(C=C4)C	3.52288
1899	4209814	O1C(CCC1)C(=O)NC2=NN(CC(C)C)C=3N=C4C(=CC32)C=CC(=C4)C	3.52288
1900	24203040	S1C2=C(N=CN=C2N)C=3C1=NC=NC3N	5.8
1901	974498	O1C2=C(C=C(C1=O)C(=O)NC)C=CC=C2OC	3.52288
1902	75654047	S1C(C2N3N=C(SC)N=C3N=C4C2C(=O)CCC4)=CC=C1	3.52288
1903	91896733	S1C(C2N3N=CN=C3N=C4C2C(=O)CCC4)=CC=C1	3.52288
1904	10475216	C1=CC=C(CNC2=CC(=NC=3N2N=CC3Br)C4=CC=CS4)C=N1	6.32
1905	3985135	ClC1=CC=C(NC(=O)CSC=2N(C=3C(N2)=CC=CC3)CCOC)N=C1	5.41805
1906	136027080	OC1=NC=2NN=C(C2C(=C1)C)C=3C=C(C4=CC=C(C=C4)C#N)C=CC3	5.4
1907	4153654	C=1(C=NC(NC=2C=CC=CC2)=NC1NC=3C=CC=CC3)N(=O)=O	5.55
1908	49830388	S1N=CC2=C(C3=CC=C(NC(=O)NC4=CC(=CC(=C4)C)C)C=C3)C=CC=C12	5.2
1909	17751819	N1(CCC(CC=2C=CC(Cl)=CC2)(N)CC1)C=3N=CN=C4NC=CC34	6.18
1910	136027070	ClC1=CC=C(C2=CC(C3=NNC=4N=C(O)C=C(C34)C)=CC=C2)C=C1	5.4
1911	18577493	O1C(C(N2CCC=3C2=CC=CC3)CNC(=O)C4=CC(=CC=C4)C)=CC=C1	3.52288
1912	657903	S1C=2N(CCC1)C3=C(N(C(=O)NC3=O)C)N2	3.52288
1913	49830489	O=C(NC(C1=CC(OC)=CC=C1)C)C2=CC=C(C=3C=CN=CC3)C=C2	6.2
1914	11983295	C1=CC2=C(N=C(N2CCN3CCOCC3)NC(=O)C=4C=CC=C(C4)N(=O)=O)C=C1	5.6
1915	5308898	O1C2=C(C(CC)=CC1=O)C(O)=CC(=C2)C	3.52288
1916	1474853	C=1(NC2=NC=NC3=CC(=C(C=C23)OC)OC)C=CC(=CC1)OC4=CC=CC=C4	5.6
1917	664527	S1C2=C(CCN(C2)C)C3=C1N4C(N(C3=O)C5=CC=CC=C5)=NN=C4	3.52288
1918	6877480	O1N=C(N2N=NC(=C2CN(CC)CC)C(=O)N/N=C/C3=NC=CC=C3)C(=N1)N	5.00393
1919	2051	N1=CN=C(C2=CC(=C(C=C12)OC)OC)NC3=CC(=CC=C3)Cl	5.6
1920	49830808	OC=1C(=CC(NC=2N=C(N=CN2)C=3C=CC=CC3)=CC1)CN	5.4
1921	49830486	S1C=2C(N=C1NC(C3=CC=CC=C3)CCO)=CC=C(C2)C=4C=CN=CC4	5.2
1922	3456950	O=N(=O)C=1C(NC2CCCCC2)=NC(=NC1N)NCCOC	5.27181
1923	3771205	O=N(=O)C=1C(NC2CCCCC2)=NC(NC(CC)C)=NC1N	5.62178
1924	20884721	O(C=1C2=C(N3C(=C2)C(=O)N(N=C3C)CC(=O)NCC4=NC=CC=C4)C=CC1)C	3.52288
1925	44415997	N1C=2N=CC=CC2C(C=3N=C(N=CC3)NC4CCC(N)CC4)=C1	6.7
1926	851256	ClC=1C(CSC=2OC(=NN2)C=3C=CN=CC3)=CC=CC1	5.3139
1927	49830932	ClC1=C(OCC)N=C(C(=O)NCC=2C(S(=O)(=O)N)=CC=CC2)C=C1N	5.2
1928	160355	OC[C@@H](CC)NC1=NC=2N(C(C)C)C=NC2C(=N1)NCC3=CC=CC=C3	4.52
1929	49830477	O1N=C(C(=O)N2CC(CCC2)C(=O)N)C=C1C=3C=C4C(NN=C4)=CC3	5.2
1930	1272562	O(C1=CC2=C(NC3=CC=C(N4CCN(CC4)C)C=C3)C(=CN=C2C=C1)C(OCC)=O)C	5.27918
1931	25167079	C1(=CC=C2C(=C1)C=NN2)C=3N=C(SC3)N	5.35
1932	9860529	C=1(OC=2C3=C(C=CC=C3)C=CC2C(C1)=O)N4CCOCC4	5.6
1933	49830444	S(=O)(=O)(NC=1C=CC(C=2C=C3C(NN=C3N)=CC2)=CC1)C	5.2
1934	6866507	O1N=C(N2N=NC(=C2CN(CC)CC)C(=O)N/N=C/C3=CC=CN=C3)C(=N1)N	5.03773
1935	613127	C12=C(N=C3C(=C1O)C=CC(Cl)=C3)CC(CC2=O)C4=C(C=C(C=C4)Cl)Cl	5.2
1936	10239038	N=1N2C(=C(C=3C=CN=C(N3)NC4=CC=C(C=C4)OCC(CN(C)C)O)C1)C=CC(=N2)N5CCOCC5	6.16
1937	1488502	ClC=1C=C(NC(=O)NC=2N=C(N=CC2)C=3C=NC=CC3)C=CC1	6.15
1938	5310195	S(C1=NN2C(=NN=C2C=C1)C=3C=CN=CC3)CC(OCC)=O	5.72216
1939	5339183	C=1(C=C(N(=O)=O)C=CC1)C=2OC(=CC2)/C=N\N/C(=N/N(=O)=O)/N	5.6
1940	438981	N=1C2=C(N=C3C=CC=CC13)C(=NN2)N	6
1941	9611893	O\1C2=C(C=C(/C1=N/NC(=O)C=3OC=CC3)C(=O)N)C=CC(OC)=C2	3.52288
1942	49830654	O=C(NC=1N(N=C(C1)C(C)(C)C)C=2C=C(C(=O)N(CCN)C)C=CC2)NC=3C4=C(C=CC3)C=CC=C4	5.4
1943	1208312	O1CCN(CC=2C3=C(OC=C3C(=O)C=4C=CC(OC)=CC4)C=CC2O)CC1	3.52288
1944	6538768	C=1(NC2=NC=CN=C2C1)C3=CC(OC)=CC=C3	5.49
1945	10133485	C=1C=C(C=CN1)C=2N=C(N(C(C2)=O)C)N3CC(OCC3)C4=CC=C(C=C4)F	7.57
1946	6605258	C(C1=CC=CC=C1)(C(NC(NC(NC2=CC(=C(C=C2)F)N(=O)=O)=S)C(Cl)(Cl)Cl)=O)C=3C=CC=CC3	5.6
1947	16050453	FC=1C(C=2N=C3N(C2C4=NC(=NC=C4)NCC(O)(C)C)C=CN=C3C)=CC=C(F)C1	5.4
1948	25166868	FC(F)(F)C=1C(CN2N=NC(C=3C=C4C(NN=C4)=CC3)=C2)=CC=C(C1)C(F)(F)F	5.2
1949	9820089	ClC=1C=2C(=C(O)C(O)=NC2C=C(Cl)C1)C3=C(O)C=CC(Cl)=C3	5.5
1950	57326220	C/1(=N/CC(=O)OCC)\SN(C(=N1)C2=CC=CC=C2)C3=CC=C(C=C3)OC	5.7
1951	5162	N1C(C=2C=CC(=CC2)OC)=NC(=C1C=3C=CN=CC3)CC	5.6
1952	49830727	BrC=1C(NC=2SC(=CN2)C)=NC(=NC1)NC(C)C	5.6
1953	135566504	C=1(O)C=2SC=3C(Cl)=CC=C(Cl)C3C2N=CN1	5.4
1954	49830717	S1C(C(=O)NC(C2=CC(OC)=CC=C2)C)=CC=C1C=3C=CN=CC3	5.9
1955	16812889	O1C(C(N2CCC=3C2=CC=CC3)CNC(=O)C4=CC(N(=O)=O)=CC=C4)=CC=C1	3.52288
1956	16125042	C1=CC=C(C=2C=CC(=CC2)NC(=O)NC3=CC(=CC=C3)C)C=4C=NNC41	5.2
1957	10073297	O(C1=CC(C=2C3=C(N(C2)C4CCC(N5CCCC5)CC4)N=CN=C3N)=CC=C1)CC6=CC=CC=C6	5.2
1958	1262888	O1C2=C(C(CN3CCCCC3)=C(O)C=C2)C(=C1)C(=O)C=4C=CC(OC)=CC4	3.52288
1959	10904317	N1(C(=C(C=2NC(C3=CC=NC=C3)=NN2)N=N1)CN(C)C)C=4C(=NON4)N	5.16
1960	710962	FC1=CC(NC=2N=C(N=C3C2C=CC=C3)C=4C=CN=CC4)=CC=C1	6.05
1961	662290	ClC1=CC=C(N2C(=O)C=3C=4CCN(CC4SC3N5C2=NN=C5)C)C=C1	3.52288
1962	6538774	C=1(NC2=NC=CN=C2C1)C=3C=CC(=CC3)F	5.72
1963	10215776	CCN(CC)CC1=CC=C(NC2=NC=CC(=N2)C=3C=NN4N=CC=CC34)C=C1	6.22
1964	9976396	C1=CC=C(CNC2=CC(=NC=3N2N=CC3Br)C4=CC=CO4)C=N1	6.51
1965	18768052	C=1(C=NC(NC=2C=CC(C(O)=O)=CC2)=NC1NC3=CC=CC=C3)Br	5.49
1966	46880830	C(C(=O)NN1C(C=2C(=C(NN2)C=3C=CC(=CC3)Cl)N=C1CC4CCCCC4)=O)C5=CC=CC=C5	5.6
1967	49830327	ClC=1N=C(NC(=O)CCC)C=C(C=2C=3C(NC2)=NC=CC3)C1	5.4
1968	3251584	O1C=2C=C(C(NC(=O)C=3C=CC=CC3)CC4=CC=CC=C4)C=CC2OCCC1	3.52288
1969	19574051	O1C2=C(C=C(C(=O)NCC3=CC=C(C=C3)C)C1=N)C=CC=C2OC	3.52288
1970	20884283	S1C2=C(N3C(C(=O)N(N=C3C)CC(=O)N4CCN(CC4)C5=NC=CC=C5)=C2)C=C1	3.52288
1971	16060391	O1C2=C(C(=O)C=C1C=3C(OC)=CC=CC3)C(O)=CC=C2N(=O)=O	3.52288
1972	6539412	FC=1C=C(NC=2N=C(C=3C(=NN4N=CC=CC43)C=5C=CC(OC)=CC5)C=CN2)C=CC1F	5.10018
1973	11957188	ClC1=CC(NC(=O)CS(=O)(=O)C=2C3=NSN=C3C=CC2)=C(OC)C=C1	3.52288
1974	3622726	O1C(CCC1)CNC2=NC(N(C)C)=NC(N)=C2N(=O)=O	3.52288
1975	49830383	OC1=NC=2C(N1)=NC=C(C2)C3=CC=CC=C3	5.6
1976	49830653	O=C(NC=1N(N=C(C1)C(C)(C)C)C=2C=C(C(=O)N(CCCN(C)C)C)C=CC2)NC=3C4=C(C=CC3)C=CC=C4	5.4
1977	49830718	S1C(=C(N=C1C=2C=CN=CC2)C)C(=O)NC(C3=CC(OC([2H])([2H])[2H])=CC=C3)C	5.7
1978	6419739	C=1(SC)NC(=C(N1)C2=CC=C(C=C2)F)C=3C=C(N=CC3)NC(C4=CC=CC=C4)C	5.6
1979	135451585	ClC=1C=C2C=3N=CN=C(O)C3OC2=CC1	5.2
1980	6096216	ClC=1C(C=2OC=3C(=C(O)C(N)=CC3)C(=O)C2)=CC=CC1	3.52288
1981	18450541	C=1C(C=2C3=C(SC2)C=CN=C3N)=CC=C(NC(NC=4C=C(C=CC4)Cl)=O)C1	5.2
1982	176155	N1C(=C(C2=CC=C(C=C2)F)N=C1C3=CC=C(S(=O)C)C=C3)C=4C=CN=CC4	5.8
1983	3274009	O=C1CC(CC=2N=C3NNC(=C3C(C21)C4=NC=CC=C4)C)(C)C	5.9914
1984	44632634	S1C(CCNC(=O)N2CC=C(C=3C4=C(NC3)N=CC=C4)CC2)=CC=C1	5.5
1985	18451366	BrC1=CC(NC(=O)NC2=CC=C(C=3C4=C(SC3)C=CN=C4N)C=C2)=CC=C1	5.2
1986	4878	C12=NC=NC(=C1C(=NN2C(C)(C)C)C3=CC=C(C=C3)Cl)N	5.4
1987	2036446	O\1C2=C(CN(CCOC)CCOC)C(O)=CC=C2C(=O)/C1=C/C=3OC=CC3	3.52288
1988	123677456	FC=1C(C2C3C(=NC=4NN=C(C24)C(F)(F)F)CC(CC3=O)(C)C)=CC=CC1	6.73518
1989	2305717	ClC1=CC=C(C(=O)NC=2C=C3NN=CC3=CC2)C=C1	5.2
1990	9599307	O(C1=C(OC)C=C(C=C1)/C=N/NC(=O)COC=2C(N(=O)=O)=CC=CC2)C(=O)C=3OC=CC3	3.52288
1991	10113978	C=12C(=NN(C1C)C)C=C(C=C2)N(C=3N=C(NC=4C=C(S(=O)(=O)N)C(=CC4)C)N=CC3)C	5.4
1992	24789879	S\1C2=C(N(C(=O)/C1=C/C3=CC(OC)=C(OC)C=C3)C)C=C(C(=O)NCCCN4CCCC4)C=C2	3.52288
1993	705304	C=1C=CC(=CC1NC(NC=2SC(=NN2)C=3C=CN=CC3)=O)OC	4.95
1994	5728275	O=C(O)CN1C=2C(C(=C1)/C=N/NC=3N=CC(N(=O)=O)=CC3)=CC=CC2	5.08418
1995	18451372	C=1C(C=2C3=C(SC2)C=CN=C3N)=CC=C(NC(NC=4C=C(C=CC4)F)=O)C1	5.2
1996	3813019	O(CCCNC=1N=C(NCC2=CC=CC=C2)C(N(=O)=O)=C(N1)N)C	5.2257
1997	53323614	C=1(N2C=C(N=N2)CC3CCCCC3)C=CC4=C(C1)C=NN4	6.05
1998	71578378	C1(=CC=C(C=C1)F)C2SC3=CC=CC=C3N(C(C2)=O)CC4=CC=CC=C4N(=O)=O	4.09
1999	135494240	OC1=NC(=NC(C=2C=CN=CC2)=C1)CCCC3=CC=CC=C3	6.30103
[truncated: 2,647 more rows]
