# Supplementary material for: On the difficulty of validating molecular generative models realistically: a case study on public and proprietary data
Source: J Cheminform. 2023 Nov 21;15:112. doi: 10.1186/s13321-023-00781-1 (PMC10664602; doi:10.1186/s13321-023-00781-1)
Supplement: Supplementary file 3 — Additional file 3. Supporting_Dataset_3_CDK2.xlsx. [file 13321_2023_781_MOESM3_ESM.xlsx]

## Sheet: CDK2_Pseudo_Time
Pseudo_time_series_CDK2	CID_CDK2	SMILES_CDK2	pXC50_CDK2
1	379086	C1=CC2=C(C=C1)N(CCN3CCC4=C3C=CC=C4)CC2	2.91
2	73321279	C1=2COCC=CCOCC=3C=C(C4=CC=NC(=N4)NC(=C1)C=CC2OCCN5CCCC5)C=NC3	5.49
3	57379345	ClC=1C(NC2=C(S(=O)(=O)C(C)C)C=CC=C2)=NC(NC=3C(OC(C)C)=CC(C4CCNCC4)=C(C3)C)=NC1	5.40121
4	11975203	C1=CC(=CC=C1N2CCN(CC2)C)NC3=NC=C(C(C=4C=CC=CC4OC)=O)C(=N3)N	5.29
5	49830579	O=C1NC=2C(NC=3C1=CC=C(C3)C=4C=C(OC)C(OCC(O)CO)=CC4)=CC=C(C2)CCOC5=CC=C(N6CCOCC6)C=C5	5.1
6	9839360	C1=C(C2=C(C=C1O)OC(C(C2=O)=O)C3=CC=C(C(=C3)O)O)O	4.4
7	9933475	COC=1C=C2C(=NC=NC2=CC1OCCCN3CCCC3)OC=4C=CC=5NC(C)=CC5C4F	5.1
8	76098	C1COCCN1C=2N=CN=C3C2N=CN3	3.85
9	46871637	C=1(C=CC(=CC1CN2C=3C=C(C4=CN=C(N5CCN(CC5)C)C=C4)C=NC3NCC2)Cl)C(F)(F)F	5.5
10	49830558	O(C(=O)C=1C=2N=C(NC2C=CC1)C=3C=CC(N4CC(N)CC4)=CC3)CC	5.1
11	15751152	C1=CC2=C(C=C1)N(CCN3C=CC4=C3C=CC=C4)C=C2	3.03
12	9884685	N=1C=CC=C2C1OC3=C2N=C(N=C3N4CCOCC4)C=5C=CC=C(O)C5	5.1
13	56680584	C1=CC(N2CCOCC2)=CC=C1C3=CN=C(C4=C3SC(=C4)C=5C=CN=CC5)OC	4.8
14	9934347	C1COCCN1C2=CC(OC)=C(C=C2)NC=3N=C(C(=CN3)Cl)NC=4C=CC=CC4C(=O)NC	5.7
15	145913779	C1=CC2=C(C=C1O)OC(C(C2=O)=O)C3=CC=C(C(=C3)O)O	5.3
16	316313	C=1C=CC2=C(C1)C=CN2CCCCN3C=CC4=C3C=CC=C4	2.99
17	45270972	C=1C=CC=2N(C=CC2C1)CCCCCCN3C=CC4=C3C=CC=C4	2.92
18	45272760	C=1C=CC2=C(C1)C=CN2CCCN3C=CC4=C3C=CC=C4	2.97
19	45269293	C=1C=CC=2N(C=CC2C1)CCCCCN3C=CC4=C3C=CC=C4	3.02
20	23646814	C=1(CN2CCCCC2)C(Cl)=CC(=C(OC)C1)NC(NC3=NC=C(N=C3)C#N)=O	5.1
21	49830838	ClC=1C(=CC(OC2CCCC2)=C(NC(=O)NC=3N=CC(=NC3)C#N)C1)C	5.1
22	49830577	O=C1NC=2C(NC=3C1=CC=C(C3)C=4C=C(OC)C(=CC4)CC#N)=CC=C(C2)CCOC5=CC=C(N6CCOCC6)C=C5	5.3
23	49830559	S(=O)(=O)(N1CCOCC1)C=2C=C(C(=O)NC3=CC=C(C4=NC5=C(N4)C=CC=C5C(=O)N)C=C3)C=CC2	5.1
24	56666509	C=1(N2CCN(CC2)C(=O)C)C=CC(NC=3N=CC(=C(N3)C=4N5C(C=CC=C5)=NC4)C#N)=C(C1)OC	4.57
25	5291	C=1(N=C(C=2C=NC=CC2)C=CN1)NC=3C=C(NC(C4=CC=C(CN5CCN(CC5)C)C=C4)=O)C=CC3C	5.1
26	11784520	C1CCOC=2N=C(C=NC2C#N)NC(NC=3C=C(C(=CC3OCC1)OCC(CO)O)Cl)=O	5.1
27	56659844	C=1(N2CCN(CC2)C(=O)C)C=CC(NC=3N=CC(=C(N3)C=4N5C(=NC4)C=CC=C5)C)=C(C1)OC	5
28	9798600	O=C(N)C=1C=2NC(=NC2C=CC1)C3=CC=C(OCCN(CC)CC)C=C3	5.1
29	11406590	N1=CC=2C=C(C(N(C2N=C1NC3CCOCC3)C)=O)OC4=CC=C(C=C4F)F	5.1
30	11362471	C1CCOC=2N=C(NC(NC=3C=C(C(=CC3OCC1)CCCO)Cl)=O)C=NC2C#N	5.24
31	49830454	ClC1=CC(C(=O)C2=CC(C3=CC(OCC(N)CC=4C5=C(NC4)C=CC=C5)=CN=C3)=CC=C2N)=CC=C1	5.1
32	49830440	FC=1C(C(=O)C=2C(N)=CC=C(C2)C3=CC(OCC(N)CC=4C=5C(NC4)=CC=CC5)=CN=C3)=CC=CC1	5.1
33	49830711	S(=O)(=O)(N(C1CC1)CC2=CC=3N4C(C(O)=NC3C=C2)=CC=C4)C	5.1
34	49830438	O(C=1C=C(C2=CC(C(=O)C3=CC=CC=C3)=C(N)C=C2)C=NC1)CC(N)CC=4C=5C(NC4)=CC=CC5	5.1
35	25141092	FC1=CC(CC=2C=C3C(NC(=O)C4=C(NC5CCOCC5)C=C(N6CCN(CC6)C)C=C4)=NNC3=CC2)=CC(F)=C1	5.5
36	56683651	C=1(N2CCN(CC2)C(=O)C)C=CC(NC=3N=CC(=C(N3)C4=CN=C5N4C=CC=C5)C(F)(F)F)=C(C1)OC	4.8
37	6538899	C12=C(O/C(/C1=O)=C\C=3C(Cl)=CC=CC3)C(C4CCN(CC4)C)=C(C=C2O)O	5.4
38	49830839	ClC1=CC=2NC(=O)NC=3N=C(OCC(O)C(O)COC2C=C1)C(=NC3)C#N	5.1
39	11265905	C1=CC=CC2=C1C=CN2CCC=3C=4C(NC3)=CC=C(C4)F	3.7
40	9934643	N1(C=NC2=C(NC3=CC=C(C=C3)P(=O)(C)C)N=C(N=C12)C4CCCC4)CCC5=CC=CC(=C5)O	4.68
41	11403673	C1=C(C=CC2=C1C=CN2CCC=3C4=C(NC3)C=CC=C4)Cl	3.37
42	56673688	C=1(N2CCN(CC2)C(=O)C)C=CC(NC=3N=CC(=C(N3)C=4N5C(=NC4)C=CC=C5)F)=C(C1)OC	5.57
43	11300307	C1=CC=CC2=C1C=CN2CCC=3C=4C(NC3)=CC=C(C4)C	3.4
44	6538898	C12=C(O/C(/C1=O)=C\C=3C=CC=CC3)C(C4CCN(CC4)C)=C(C=C2O)O	5.89
45	23433004	O=C(N)C1=C2N=C(NC2=CC=C1)C3=NC(NCCCN4CCN(CC4)C)=CC=C3	5.1
46	136086916	N1(CCC(CC1)O)C2=CC(=C(C=C2)O)C=3C=CN=C(N3)N	5.42
47	5330718	N1(C=2C=3N(C=4C=CC=CC4C3C5=C(C2C6=C1C=CC=C6)C(NC5=O)=O)C)CC(O)CO	7.22
48	11173394	C1=C(C=CC2=C1C=CN2CCC=3C4=C(NC3)C=CC=C4)C	3.3
49	49830953	FC=1C=C(CN2C=3C(C(C=4C=C5NC=6C(NC(=O)C5=CC4)=CC(=CC6)CCOC7=CC=C(N8CCOCC8)C=C7)=C2)=CC=NC3)C=C(F)C1F	5.1
50	56673689	C=1(N2CCN(CC2)C(=O)C)C=CC(NC=3N=CC(=C(N3)C=4N5C(C=CC=C5)=NC4)OC)=C(C1)OC	4.28
51	25165481	C1(=CC=C2C(=C1)C=NN2)C3=C(N=CN3CCN4CCOCC4)C5=CC=C(C=C5)F	5.1
52	45271906	C1=C(C=CC2=C1C=CN2CCC=3C=4C(NC3)=CC=C(C4)Cl)Cl	3.06
53	22607266	O1C=2C(NC1=O)=CC=C(C2)C3=CC(OCC(N)CC=4C=5C(NC4)=CC=CC5)=CN=C3	5.6
54	11293798	C1CCOC=2N=C(NC(NC=3C=C(C(=CC3OCC1)OCCCO)Cl)=O)C=NC2C#N	5.1
55	53380818	C=1(C=CC(NC2=NC=C(Cl)C(C=3N4C(=NC3)C=CC=C4)=N2)=C(OC)C1)N5CCN(CC5)C(=O)C	5.96
56	481696	FC=1C(N2CC3C(C3N)C2)=NC=4N(C=5C(F)=CC(F)=CC5)C=C(C(=O)C4C1)C(=O)O	5.1
57	56680334	C=1(N2CCN(CC2)C(=O)C)C=CC(NC=3N=CC(=C(N3)C=4N5C(=NC4)C=CC=C5)Br)=C(C1)OC	5.96
58	45272690	C1=C(C=CC2=C1C=CN2CCC=3C=4C(NC3)=CC=C(C4)F)F	3.05
59	49830767	O=C(N1CCOCC1)C2=CC(C=3C=C4C(=NC3)NC=C4)=CC=C2	5.1
60	49830406	FC=1C(NC(=O)C2=CC(C=3N=C4N(C3C5=NC(=NC=C5)NC6=CC=C(N7CCN(CC7)CC)C=C6)C=CC=C4)=CC=C2)=CC=CC1	5.1
61	45267648	C1=C(C=CC2=C1C=CN2CCC=3C=4C(NC3)=CC=C(C4)C)C	3.02
62	44442347	C1(=CC=C2C(=C1)C3=NNC(C=4C=CC(=NC4)C#N)=C3C2)OCCN5CCOCC5	5.1
63	13984334	O=C1N(C(=O)C2=C3C1=CC=C(NCCCC)C3=CC=C2)CCNCCO	5.1
64	24180596	C1(=CC=C2C(=C1)C3=C(C2)C(C=4C=CC(=NC4)C#N)=NN3)OCCCCN5CCOCC5	5.2
65	49830600	ClC1=NC=C(C=C1OCC(N)CC=2C=3C(NC2)=CC=CC3)C=CC4=CC=NC=C4	5.1
66	18451208	S1C=2C(C(C3=CC=C(NC(=O)NC4=CC(=CC=C4)C)C=C3)=C1)=C(N=CC2C#CCN5CCOCC5)N	5.1
67	6538902	C12=C(O/C(/C1=O)=C\C3=CC=C(N4CCN(CC4)C)C=C3)C(C5CCN(CC5)C)=C(C=C2O)O	5.53
68	11744184	C=1C(=NC(NC2=CC=C(N3CCN(CC3)S(C)(=O)=O)C=C2)=NC1)C=4SC(=NC4C)C	5.4
69	73321273	C=12C=C(C=CC1OCCN3CCCC3)NC=4N=CC=C(C=5C=C(COCC=CCOC2)SC5)N4	5.17
70	44968226	O1C=2C(OC1)=CC=C(C=3C=C4C(N(CC=5OC(=CC5)C)C)=NC=NC4=CC3)C2	4.95
71	136086914	N1(CCOCC1)C2=CC(=C(C=C2)O)C=3C=CN=C(N3)N	6.1
72	49830598	O(C=1C=C(C=NC1)C=CC2=CC=NC=C2)CC(O)CC=3C=4C(NC3)=CC=CC4	5.1
73	25012088	O(C1=CC2=C(N=C(N=C2C=C1)C3=CC(NC(=O)CCC)=CC=C3)NC=4C=C5C(NN=C5)=CC4)CCN6CCCC6	5.9
74	9916282	C1(OC)=C(C=C2C(C(=NC=N2)NC=3SC(=CN3)CC(NC=4C=C(C=CC4)F)=O)=C1)OCCCN5CCC(CC5)CO	4.21
75	49830435	FC1=CC=C(C2=CC(OCC(N)CC=3C=4C(NC3)=CC=CC4)=CN=C2)C=C1	5.1
76	73321258	C=12C=C(C=CC1OCCN3CCCC3)NC=4N=CC=C(C=5OC(COCC=CCOC2)=CC5)N4	5.15
77	10449125	O=C(C1=C(N=C(NC2CCNCC2)N=C1)N)C3=C(OC)C=CC=C3	5.20301
78	5311382	N1(C2=NC(NC3=CC=C(C=C3)OCCN(CC)CC)=NC=C2C=C(C1=O)C=4C(Cl)=CC=CC4Cl)C	5.5
79	135564570	OC=1NC2=C(C1C3=NC=C(C=C3)CN4CCOCC4)C=C(C=C2)C#N	6
80	49830836	O=C(N)C1=C(N2CCCCC2)C=C(C3=NC(=NC=C3)N)C=C1	5.9
81	49830502	FC=1C(C(=O)NC(CC2=CC=CC=C2)CO)=CC=C(C1)C=3C=CN=CC3	5.1
82	123631	C1COCCN1CCCOC2=C(C=C3C(=C2)C(=NC=N3)NC4=CC(Cl)=C(F)C=C4)OC	5.2
83	246391	O=C1N(C(=O)C=2C1=CC=CC2)C=3C=C(O)C(=CC3)C(=O)O	5.1
84	49830487	O=C(NC(C1=CC(OC)=CC=C1)C)C2=C(NCCCN)C=C(C=3C=CN=CC3)C=C2	5.2
85	49830780	FC1=CC(CC=2C=C3C(NC(=O)C4=C(OC)C=C(N5CCN(CC5)C)C=C4)=NNC3=CC2)=CC(F)=C1	5.5
86	6538900	C12=C(O/C(/C1=O)=C\C=3C=CC(N(=O)=O)=CC3)C(C4CCN(CC4)C)=C(C=C2O)O	6.51
87	49830988	O(C1=NC(N2CCOCC2)=CC(=N1)NN=CC3=CC(=CC=C3)C)CCC4=NC=CC=C4	5.1
88	10302451	C1(=C2C(=CC(OCCN3CCN(CC3)C)=CC2=NC=N1)OC4CCOCC4)NC5=C6C(OCO6)=CC=C5Cl	5
89	56658684	C1=CC(=CC=2C1=CN=CC2)C(=O)N[C@H](C3=CC(=C(C=C3)Cl)Cl)C4CNC4	5.01
90	22607499	O(C=1C=C(C=2C=C3C(NC(=O)C3)=CC2)C=NC1)CC(N)CC=4C=5C(NC4)=CC=CC5	5.5
91	11640926	C1=C(C(C#N)=C(N=C1NC(CC2=CC(=C(C=C2OC)S(=O)(=O)C)OC)=O)OC(C)C)N	5.1
92	56947168	C1=NC(=C(C2=CC=C(C(=C2)O[C@@H](C3=CC=CC=C3C(F)(F)F)C)C(=O)N)C=C1C4=CC(=CS4)CN(C)C)N	4.58
93	49830597	O(C=1C=C(C=NC1)C=CC2=CC=NC=C2)CC(N)CC=3C=4C(NC3)=CC=CC4	5.1
94	9977114	BrC1=C(N=C2N=CC(=C(O)C2=C1C)C(=O)O)N3CC(NC)CC3	5.1
95	49830931	O(C=1N=C(C=C(N)C1C#N)C(=O)NCC=2C(OC)=CC=C(OC)C2)C(C)C	5.1
96	49830348	S1C2=C(C(C3=CC=C(NC(=O)NC4=CC=C(C=C4)C)C=C3)=C1)C(=NC=C2C5=CN(N=C5)C(C(=O)N(C)C)C)N	5.1
97	11430448	C1CCOC=2N=C(NC(NC=3C=C(C(=CC3OCC1)OCCO)Cl)=O)C=NC2C#N	5.7
98	16666093	ClC1=CC=2NC(=NC2C(=C1)C(=O)N)C3=C(F)C=C(C=C3)C4CNCCC4	5.1
99	135524085	N1=CC=C(C=C1/C=C/C2=CC=C(C=C2)OCCN(C)C)C=3NC=4C(C3)=C(N=CN4)O	5.09
100	49830511	BrC=1C(NC=2C(S(=O)(=O)NC)=CC=CC2)=NC(NC=3C(OC)=CC=C(N4CCN(CC4)C(=O)C)C3)=NC1	7
101	24859161	FC(F)(F)C1=C2N=CC=C(NC(=O)NC3=NC(N4CCOCC4)=CC=C3)C2=CC=C1	5.1
102	10503846	N=1C(NCC2=CC=C(C=C2)Br)=NC=3N(C=NC3C1NCC=4C=CC=CC4)CCO	4.7
103	49830449	O(C1=C2C(NN=C2N)=CC(=C1)C=3C=CN=CC3)CCCN(C)C	5.5
104	23433024	O=C(N)C1=C2N=C(NC2=CC=C1)C3=NC(NCCCN(CC)CC)=CC=C3	5.1
105	23647655	C=1(S/C(/C(N1)=O)=C\C2=CC=C(O2)C3=CC=C(C=C3)S(=O)(=O)N4CCOCC4)N	3.82
106	136025987	N1(CCC(O)C1)C2=CC(=C(C=C2)O)C=3C=CN=C(N3)N	5.68
107	49830848	OC(=O)C=1NC2=C(C1CCCOC=3C(=C(C=C(C3)C)C)C)C=CC=C2C4=C(C=CC=C4)C	5.1
108	72946456	C1(=CC=C2C(=C1)C(=CC(=N2)C(N[C@H](C(O)=O)CC3=CC=C(C=C3)O)=O)C(=O)O)C4=CC=CC(=C4)C(F)(F)F	4.92
109	22557045	OCC1C2C1CN(C2)CC3=CC=C(C=4C=C5C(NC=6C=C(OC)C(OC7=CC=CC=C7)=CC6)=NC=NC5=CC4)C=C3	5.1
110	11975205	O=C(N1CCC(NC2=NC(N)=C(C=N2)C(=O)C3=C(OCC)C=CC=C3)CC1)C	5.6925
111	6538979	N(C=1C(NC=2N=CN=C(C2)NC3=CC=C(OCC(CN(C)C)O)C=C3)=CC=CC1)(=O)=O	4.6
112	11597571	C=1C(=C(C(=C(F)C1)Cl)C(OC2=CC(=CN=C2N)C3=CN(N=C3)C4CCNCC4)C)Cl	5.5
113	25100740	O=C(O)C=1N(C=2C(C1C=3C(=CC=CC3)C)=CC=CC2)CCCOC=4C=5C(C=CC4)=CC=CC5	5.1
114	16665630	FC1=C(C2=NC3=C(N2)C=CC=C3C(=O)N)C=CC(=C1)C4CNCCC4	5.1
115	11950170	O(C=1C=C(C2=NC(NC=3C=C4C(NN=C4)=CC3)=C5C(=N2)C=CC=C5)C=CC1)CC(=O)NC(C)C	5.1
116	13084523	S1N=CC=2C1=CC(N(C)C)=C(NC(=O)C(=O)O)C2	5.1
117	49830367	S1C2=C(C(C3=CC=C(NC(=O)NC=4C=C(C=CC4)C)C=C3)=C1)C(=NC=C2C5=CN(N=C5)CC(O)C)N	5.1
118	5154691	N1=CN=C2N(N=C(CC3=C4C(=CC=C3)C=CC=C4)C2=C1N)C(C)(C)C	4.54
119	49830702	ClC1=C(C=C(OC)C(NC(=O)NC=2N=CC(=NC2)C#N)=C1)C(=O)O	5.1
120	73321265	C=12C=C(C=CC1OCCN3CCCC3)NC=4N=CC=C(C=5SC(COCC=CCOC2)=CC5)N4	5.54
121	49830599	S1C(C2=CC(OCC(N)CC=3C=4C(NC3)=CC=CC4)=CN=C2)=CC5=C1C=CN=C5	5.4
122	49830365	S1C2=C(C(C3=CC=C(NC(=O)NC=4C=C(F)C=CC4)C=C3)=C1)C(=NC=C2C5=CN(N=C5)CC(O)C)N	5.1
123	5280445	C1=2C(C=C(OC1=CC(=CC2O)O)C=3C=C(O)C(=CC3)O)=O	4.7
124	49830850	ClC=1C(OCCCC=2C3=C(NC2C(=O)O)C(C(=C(C)C)C)=CC=C3)=CC=CC1Cl	5.1
125	45273796	N=1C2=CC(=CC=C2N3C=CC=C3C1O)CN4CCCC4=O	5.1
126	73317285	C=12C=C(C=CC1OCCN3CCCC3)NC=4N=CC=C(C=5OC(COCC=CCN(C2)C)=CC5)N4	5.8
127	54764565	C=12C(=CC(=CN1)C=3C=CC(=CC3)CN4CCN(CC4)C)C(=CN2)C5=CC=6C=CNC6C=C5	5.93
128	11409972	C=1(C=C(NC(NC2=CC=C(OC=3N=CN=C(C3)NC)C=C2)=O)C=CC1CN4CCN(CC)CC4)C(F)(F)F	6.35
129	165274	C=1(C=C2C(=C3C1C(=CC=4C=CC(=CC43)O)N(=O)=O)OCO2)C(=O)O	4.52
130	44587538	C1=CC=C2NC=C(C2=C1)CCN(C)C(=O)C=3C=CC(=CC3)C4=CC=C(C=C4)OC	3.54
131	135903281	[C@@H](N)(C(=O)O)CCCN=CC1=C(NC=2C=CC(=CC12)Br)O	5.18
132	44587520	C=1C=C2C(=CNC2=CC1)CCN(C)C(C=3C=CC(=CC3)C4=CC=C(C=C4)C(C)(C)C)=O	3.13
133	49864850	C=12N(C(=CN1)C=3C=CC(=CC3)C(=O)NC[C@H]4NCCC4)N=C(C=C2)NCC=5C=CC(Cl)=C(Cl)C5	4.02
134	72946100	C1(=CC=C2C(=C1)C(=CC(=N2)C(N[C@H](C(OC)=O)CC3=CC=C(C=C3)O)=O)C(=O)O)N4CCOCC4	5.62
135	49830925	IC=1C=2C(N(C1)CC(O)C(O)CN)=NC=NC2N	5.1
136	49830891	ClC=1C(=C2C(=NC1N3CC(CC3)CN)N=CC(=C2O)C(=O)O)C	5.1
137	1941	C1(=CC2=C(C=3C1=C(C=C4C3C=CC(=C4OC)O)N(=O)=O)OCO2)C(=O)O	4.6
138	161218	C=1(C=C2C(OCO2)=C3C1C(=CC=4C(=CC(=CC43)O)OC)N(=O)=O)C(=O)O	4.6
139	18451223	S1C=2C(C(C3=CC=C(NC(=O)NC4=CC(=CC=C4)C)C=C3)=C1)=C(N=CC2C#CCN5CCCC5)N	5.1
140	11610059	C1=CC=C2NC=C(C2=C1)CCN(C(=O)C=3C=CC(=CC3)C4=CC=CC=C4)C	3.28
141	672301	O(C1=NC(N2CCOCC2)=CC(=N1)NN)CCC3=NC=CC=C3	5.1
142	24947488	FC=1C(C=2N=C3N(C2C4=NC(=NC=C4)NCCC(O)(C)C)C=CN=C3C)=CC=C(F)C1	5.1
143	11590363	C1=C(N)C(=C(OCC)N=C1NC(CC2=CC(=C(C=C2OC)S(=O)(=O)C)OC)=O)Cl	5.1
144	44587808	C1=CC=C2NC=C(C2=C1)CCN(C(=O)C3=CC=C(C=C3)C=4C=CN=CC4)C	4.04
145	10391182	S(=O)(=O)(N(C=1C=C(C2=CC3=C(C=C2)C=NC=C3)C=NC1)CCN)C4=C5C(C(N(C)C)=CC=C5)=CC=C4	5.1
146	11539329	C1=C(C(C#N)=C(N=C1NC(=O)CC2=CC(=C(C=C2OC)S(=O)(=O)C)OC)OCC)N	5.1
147	44587518	C1=CC=C2NC=C(C2=C1)CCN(C)C(=O)C=3C=CC(=CC3)C4=CC=C(C=C4)F	3.06
148	49830892	FC1=C(N=C2N=CC(=C(O)C2=C1C)C(=O)O)N3CC(NC(=O)C)CC3	5.1
149	5018815	O1C(C2=NC=3C(N=C2C=4OC=CC4)=CC=C(NC(=O)N(C(C)C)C(C)C)C3)=CC=C1	5.5
150	135566450	C1=CC(=CC(=C1C=2C=C3C(=CC2)C(C4=NC5=C(C=CC=C5N6CCN(CC6)C)N4)=NN3)OC)N	5
151	5329717	C12=C(C(C3C(CN(CC3)C)O)=C(C=C1O)O)OC(=CC2=O)SC4=CC=CC=C4	5.18
152	22099513	C12=C(C(C3C(CN(CC3)C)O)=C(C=C1O)O)OC(=CC2=O)SC=4C(Cl)=CC=CC4	5.68
153	16746084	S(=O)(=O)(N)C1=CC=C(CNC=2N=C(N[C@H](C(C)C)CO)N=C3N(C(C)C)C=NC32)C=C1	5.92082
154	49830353	S1C2=C(C(C=3C=CC(NC(=O)NC4=CC=C(C=C4)C)=CC3)=C1)C(=NC=C2C5=CN(N=C5)C(C(=O)NC)C)N	5.1
155	148745	C=1C=2C(NC=3C2C(C=4C(C3)=CC=CC4)=C5C1OCO5)=O	4.82
156	5329715	C12=C(C([C@@H]3[C@@H](CN(CC3)C)O)=C(C=C1O)O)OC(=CC2=O)OC=4C(Cl)=CC=CC4	5.68
157	22099524	C12=C(C(C3C(CN(CC3)C)O)=C(C=C1O)O)OC(=CC2=O)OC=4C(Cl)=CC=CC4	5.68
158	44160269	C=1(C=2C=CNC2C=CC1NC=3C(=CN=CC3/C=C/CCN4C[C@@H](CCC4)N)C#N)C	4.77
159	6538901	C12=C(O/C(/C1=O)=C\C3=CC=C(S(=O)(=O)N)C=C3)C(C4CCN(CC4)C)=C(C=C2O)O	7.52
160	49830800	FC=1C(C=2N=C3OC=CN3C2C=4C=C5N(N=NC5=CC4)C(C)C)=CC=C(F)C1	5.1
161	14624081	C12=C(C(=O)C=C(O1)C3=C(Cl)C=CC=C3)C(O)=CC(=C2C4[C@H](CN(CC4)C)O)O	6.66
162	148297	C=1(C=C2C(=C3C1C(=CC4=C(C=CC=C43)O)N(=O)=O)OCO2)C(=O)O	4.82
163	57386803	C=1N=C(N)C(C2=CC=C(C(=C2)OC(C3=CC=CC=C3C(F)(F)F)C)C(=O)N)=CC1C=4C=CC(=CC4)CN(C)C	5.56
164	46880136	N1(C2=CC=C(C=C2)C3=CC=NC=4N3N=C(C4C5=CC(=CC=C5)O)C6=CC=NC=C6)C[C@H]7N(C[C@@H]1C7)C	4.58
165	49830408	O=C(N)C=1N=C2N(C1C3=NC(=NC=C3)NC4=CC(N5CCN(CC5)C)=CC=C4)C=CC=C2	5.1
166	71458575	C=1C(=CC(S(N(CC)CC)(=O)=O)=C(C1)Cl)NC=2N=C(C=3C=CN=C(C4=CC=C(C=C4)NC(NC)=O)C3)C=CN2	5.15
167	25026775	C1(=CC=C2C(=C1)C(=CC(=N2)C(N[C@H](C(OC)=O)CC3=CC=C(C=C3)O)=O)C(=O)O)C4=CC=CC=C4	5
168	447446	N12C3=C4N(C=5C=CC=CC5C4=C6C(=C3C7=C1C=CC=C7)C(NC6=O)=O)[C@H]8O[C@@H]2CC8	6.27
169	46223479	S1C=2C(C(C=3C=CC(NC(=O)NC4=CC=C(OC)C=C4)=CC3)=C1)=C(N=CC2C5=CN(N=C5)CC(O)(C)C)N	5.1
170	44587539	C=1C=C2C(=CNC2=CC1)CCN(C)C(=O)C=3C=CC(=CC3)C4=CC=C(C=C4)C5=CC=CC=C5	4.04
171	20261448	S1C=2N(C=3C(C(=O)C2C(=O)O)=CC(F)=C(N4CC(N)CC4)C3)C(C1)C	5.1
172	49830372	S1C2=C(C(C3=CC=C(NC(=O)NC=4C=C(F)C=CC4)C=C3)=C1)C(=NC=C2C5=CN(N=C5)C(C(=O)N)(C)C)N	5.1
173	49831008	N1(C=2N=C(N=C(NC=3NN=C(C3)C)C2)C=CC4=CC=CC=C4)CCN(CC1)C	5.1
174	5329713	C12=C(C(C3C(CN(CC3)C)O)=C(C=C1O)O)OC(=CC2=O)SCC	5.41
175	49830875	S1C=2N(C=3C(C(=O)C2C(=O)O)=CC(F)=C(N4CC(N)CC4)C3F)C(C1)C	5.1
176	44587519	C1=CC=C2NC=C(C2=C1)CCN(C)C(=O)C=3C=CC(=CC3)C4=CC=C(C=C4)C	4.15
177	23646813	C1(=C(C=C(C(OC)=C1)NC(NC2=NC=C(N=C2)C#N)=O)Cl)C=O	5.5
178	73317449	C=12C=C(C=CC1OCCOC)NC=3N=CC=C(C=4OC(COCC=CCN(C2)C)=CC4)N3	5.07
179	10434333	C1(CCN(CC1)S(C)(=O)=O)NC=2N=C(C(C(C3=CC(=C(C(=C3OC)F)F)F)=O)=CN2)N	6.31
180	44587561	C1=CC=C2NC=C(C2=C1)CCNC(=O)C3=CC(=CC=C3)C4=CC=CC=C4	3
181	44587560	C1=CC=C2NC=C(C2=C1)CCNC(=O)C=3C=CC(=CC3)C4=CC=C(C=C4)OC	2.96
182	4469813	C(C1=CC(NC2=NC=NC(=C2)NC3=CC=C(OCC(CN(C)C)O)C=C3)=C(C=C1)F)(F)(F)F	4.46
183	49830696	ClC=1C(=CC(OC)=C(NC(=O)NC=2N=CC(=NC2)C#N)C1)C	5.2
184	44587559	C1=CC=C2NC=C(C2=C1)CCNC(C=3C=CC(=CC3)C4=CC=C(C=C4)C(C)(C)C)=O	3.1
185	49830364	S1C2=C(C(C3=CC=C(NC(=O)NC=4C=C(C=CC4)C)C=C3)=C1)C(=NC=C2C=CC(=O)NCCN(CC)CC)N	5.3
186	135928488	N1C=2C=CC(=CC2C=C1)C=3C=CC=4C(C=5NC6=C(N5)C(=CC=C6)N7CCN(CC7)C)=NNC4C3	5
187	56947170	C1=NC(=C(C=2C=C(O[C@@H](/C=C\C(F)(F)F)C)C(=CC2)C(=O)N)C=C1C3=CC(=CS3)CN(C)C)N	5.34
188	135928482	C1(=NNC=2C=C(C=CC12)C3=CC=C(C=C3)NC)C=4NC5=C(N4)C(=CC=C5)N6CCN(CC6)C	3.96
189	5329719	C12=C(C(C3C(CN(CC3)C)O)=C(C=C1O)O)OC(=CC2=O)SC=4N=C(C)C=C(N4)C	4.39
190	49830849	O=C(O)C=1NC=2C(C3=C(N(N=C3C)C)C)=CC=CC2C1CCCOC=4C=5C(C=CC4)=CC=CC5	5.1
191	49855759	C1(C2=CC=C(O2)C(NC3=CC=CC=C3N)=O)=CC=C4C(C(=NC=N4)NC5=CC(=C(C=C5)OCC6=CC(=CC=C6)F)Cl)=C1	4.82
192	10248401	C=1C=NC(NC2=CC=C(N3CCOCC3)C=C2)=NC1C=4SC(=NC4C)C	5.98
193	49830451	S(=O)(=O)(N(CCOC=1C=C(C2=CC3=C(NN=C3C)C=C2)C=NC1)C)C	6.3
194	6538983	C=1(N(C2=CC(Cl)=CC=C2Cl)CC#C)C=C(NC3=CC=C(OCC(CN(C)C)O)C=C3)N=CN1	4.72
195	15941392	N=1C(=C2C(NCCC(C=3C=CC(NC(NC4=CC(=CC=C4F)C(F)(F)F)=O)=CC3)=N2)=NC1)N	5.1
196	49830737	ClC1=CC(C=2N=C(ON2)C3=CC=C(NC4CC(CC4)C(O)=O)C=C3)=CC=C1OC(C)C	5.1
197	6539437	FC(F)(F)C=1C=C(C2=NN3N=C(C=CC3=C2C=4N=C(NC=5C=C6OCCOC6=CC5)N=CC4)C)C=CC1	5.30103
198	49830620	O1C=2C(N=C1NC=3C=CC(C4=NN(C=5N=CN=C(N)C54)C6CCC(OCCOC)CC6)=CC3)=CC(=CC2C)C	5.1
199	10275985	N=1C=CC(NC2=CC=3C(=CC=CC3)N=C2)=NC1NC4=CC=C(C=C4)OCCCN5CCCCC5	4.71
200	44587604	C1=CC=C2NC=C(C2=C1)CCNC(=O)C=3C(=CC=CC3)C4=CC=CC(=C4)OC	3.03
201	10113568	N=1C(=C2C(C=3C=CC(NC(=O)NC4=CC(=CC=C4F)C(F)(F)F)=CC3)=COC2=NC1)N	4.75
202	1809920	C1(=CC(=C2NC(C(C2=C1)=O)=O)Br)Br	3.9
203	49830323	ClC=1N=C(N(CCOC)CCOC)C=C(C=2C=3C(NC2)=NC=CC3)C1	5.7
204	6538974	C1(=NC=NC(=C1)NC2=CC=C(OCC(CN(C)C)O)C=C2)NC3=C(C(C)C)C=CC=C3	4.62
205	16050452	FC=1C(C=2N=C3N(C2C4=NC(=NC=C4)NCC5(O)CC5)C=CN=C3C)=CC=C(F)C1	5.1
206	73317426	C=12C=C(C=CC1OCCN3CCCC3)NC=4N=CC=C(C=5SC(COCC=CCN(C2)C)=CC5)N4	6.15
207	21083895	N=1C=2SC(=NC2C=3N(C=NC3C1NC)C)C=4C=CC=C(C4)CNC(C)=O	4.51
208	49830712	OC1=NC2=C(N3C1=CC(=C3)C4=CC(OC)=CC=C4)C=CC=C2	5.1
209	787236	C1=CC=C2NC=C(C2=C1)CCNC(=O)C=3C=CC(=CC3)C4=CC=CC=C4	3.07
210	6539015	C1(=NC=NC(=C1)NC2=CC=C(OCC(CN(C)C)O)C=C2)NC3=C(C=CC(=C3)C)F	4.09
211	4877	N1=CN=C2N(N=C(C2=C1N)C=3C=CC=C4C3C=CC=C4)C(C)(C)C	4.74
212	44587541	C1=CC=C2NC=C(C2=C1)CCNC(=O)C=3C=CC(=CC3)C4=CC=C(C=C4)C	3.09
213	44587809	C1=CC=C2NC=C(C2=C1)CCNC(=O)C3=CC(=CC=C3)C4=CN=CC=C4	3.82
214	135928485	C=1(C=2NC3=C(N2)C(=CC=C3)N4CCN(CC4)C)C5=C(C=C(C=C5)C6=CC=C(C=C6)C(=O)C)NN1	5
215	136203706	C1(=CC=2C(=C(NC2C=C1)O)N=NC=3C=CC(=CC3)S(NCCOCCO)(=O)=O)C(=O)N	5.35
216	10024433	C1=C(C=2SC(=NC2C)C)N=C(NC=3C=CC(N4CCN(CC4)C(=O)C)=CC3)N=C1	6.36
217	44587605	C1=CC=C2NC=C(C2=C1)CCNC(=O)C=3C(=CC=CC3)C4=CC=CC=C4OC	3.43
218	44587540	C1=CC=C2NC=C(C2=C1)CCNC(=O)C=3C=CC(=CC3)C4=CC=C(C=C4)F	3.12
219	135928481	C=1(C2=C(C=C(C=C2)C3=CC=C(C=C3)NC(C)=O)NN1)C=4NC5=C(N4)C(=CC=C5)N6CCN(CC6)C	5
220	57394803	C1=CC(=C(C=C1C2=C(N=CO2)C(=O)NCC=3C=CN=CC3)N4CCOCC4)OC	4.8
221	24952851	S1C=2N(C(=C(N2)C3=CC=C(F)C=C3)C=4C=C5N(C(=NC5=CC4)N)CC6CC6)C=C1	5.1
222	10634429	C=12N(C=NC1C(N)=NC(=N2)NCCCO)C(C)C	5.62
223	10270270	C1=2C(NC3=C1C(=C(C=C3)F)C(=CC2C=4NC=CC4)NCCN(CC)CC)=O	6.53
224	5494449	N=1C(=NC(NC2=NNC(=C2)C)=CC1N3CCN(C)CC3)SC=4C=CC(NC(C5CC5)=O)=CC4	5.1
225	4478473	C=1(N(C=2C(=CC(=CC2)C)Br)CC#N)C=C(NC3=CC=C(OCC(CN(C)C)O)C=C3)N=CN1	5.52
226	46232524	C=1C2=C3C(C4=C(C(=C3NC2=O)Cl)C(=CC=C4)OC)=C(O)C1O	5
227	49830480	ClC1=CC(C(NC(=O)C2=CC=C(C=3C=CN=CC3)C=C2)CO)=CC(Cl)=C1	5.1
228	25218593	CCCN1CCC=C(C1)C2=CC=C(NC3=NC(NC4=CC=CC=C4C(N)=O)=C5C=CNC5=N3)C(C)=C2	5.6
229	135928473	C=1(NN=C2C=C(C=CC12)C3=CC=C(C=C3)CO)C=4NC5=C(N4)C(=CC=C5)N6CCN(CC6)C	4.67
230	49830917	O=C1C2=C(N(C3=C(C=C(O)C=C3)C)C=C1C(OCC)=O)C=C(C=C2)C=4C=CN=CC4	5.4
231	49830799	S1C=2N(C(C=3C=C4N(C(=NC4=C(F)C3)N)CC(C)C)=C(N2)C5=CC=C(F)C=C5)C=C1	5.1
232	44432199	C1(=CC(=C2C(=C1)C(=O)C(O)=C(C3=CC=C(C(=C3)O)O)O2)N)C	6.2
233	9981692	O=C1NC=2C(NC=3C1=CC=C(C3)C=4C=C(OC)C(O)=CC4)=CC=C(C2)C(=O)NCCNC(=O)C	6.2
234	135928475	C=1(NN=C2C=C(C=CC12)C3=C(C=CC=C3)OC)C=4NC5=C(N4)C(=CC=C5)N6CCN(CC6)C	5
235	49855951	C1(=CC=C2C(C(NC3=CC(=C(C=C3)OCC4=CC(=CC=C4)F)Cl)=NC=N2)=C1)C5=CC=C(C=C5)CCC(NC6=CC=CC=C6N)=O	5.85
236	24952854	S1C=2N(C(=C(N2)C3=CC=C(F)C=C3)C=4C=C5N(C(=NC5=CC4)N)CC(C)C)C=C1	5.1
237	135928474	C1(=C2C(C=C(C=C2)C3=C(C=C(C=C3)OC)OC)=NN1)C=4NC5=C(N4)C(=CC=C5)N6CCN(CC6)C	5
238	44587603	C1=CC=C2NC=C(C2=C1)CCNC(=O)C=3C(=CC=CC3)C4=CC=C(C=C4)OC	3.04
239	6538972	C1(=NC=NC(=C1)NC=2C=CC(OCC(CN(C)C)O)=CC2)NC=3C(=CC(=CC3)F)F	4.03
240	49830874	N1(C=2C(C(C(C=3C=C(C=NC3)C=CC4=CC=NC=C4)CN)=C1)=CC=CC2)C	5.1
241	25263283	N=1C2=C(N=C(N2C)C=3C=CC=CC3)C4=C(C1NC)N=CN4C	4.64
242	6538978	C1(=NC=NC(=C1)NC=2C=CC(OCC(CN(C)C)O)=CC2)NC3=C(OC)C=CC=C3	4.07
243	3062316	C1=C(C(NC=2C(=CC=CC2Cl)C)=O)SC(NC3=CC(=NC(C)=N3)N4CCN(CCO)CC4)=N1	5.1
244	176870	C=12C(=NC=NC1C=C(C(=C2)OCCOC)OCCOC)NC=3C=C(C#C)C=CC3	5.1
245	49830621	ClC1=C2OC(=NC2=CC(=C1)C)NC=3C=CC(C4=NN(C=5N=CN=C(N)C54)C6CCC(OCCOC)CC6)=CC3	5.1
246	71454944	C=1C(=CC(S(N(CC)CC)(=O)=O)=C(C1)C)NC=2N=C(C=3C=CN=C(C4=CC=C(C=C4)NC(NC)=O)C3)C=CN2	5.52
247	5466794	C=1(C=C(C=2C(C=C(OC2C1C3C(CN(CC3)C)O)C=4C=CC=CC4Cl)=O)O)O	7.4
248	5287969	C=12C(=C(C=C(C1C(C=C(C3=C(Cl)C=CC=C3)O2)=O)O)O)[C@H]4CCN(C[C@H]4O)C	7.4
249	44444843	C1(Cl)=CC2=C(OCCCCOC=3N=C(C=NC3C#N)NC(N2)=O)C=C1NCC4=CN=CS4	5.51
250	135928476	C1(C=2NC3=C(N2)C(=CC=C3)N4CCN(CC4)C)=C5C(C=C(C=C5)C6=C(C=C(C=C6)F)OC)=NN1	5
251	49830978	FC(F)(F)OC1=CC=C(C2=CC=3C(C4=CCNCC4)=CNC3C=C2)C=C1	5.1
252	10406644	C=1C(=C(C2=C(C1O)C(C=C(O2)C3=CC=CC=C3)=O)C4CCN(C4CO)C)O	7
253	49831024	FC1=C2OCCC(N3C4=NC(N5C=6C(N=C5)=CC=C(F)C6)=NC=C4N=C3O)C2=CC=C1	6.8
254	135928478	C1(=NNC=2C=C(C=CC12)C3=CC=C(C(=C3)F)N)C=4NC5=C(N4)C(=CC=C5)N6CCN(CC6)C	5.76
255	11987888	O=N(=O)C=1C=C(C=CC1)C(NC=2N(C=3C(N2)=CC(OC(C(C)(C)C)=O)=CC3)CCCO)=O	5.1
256	613127	C12=C(N=C3C(=C1O)C=CC(Cl)=C3)CC(CC2=O)C4=C(C=C(C=C4)Cl)Cl	5.1
257	46232404	C1=C2C(=O)NC=3C=C4C(=C(C23)C5=C1OCO5)C=CC(=C4OC)O	5.54
258	135497772	ClC=1C=C2C3=C(C(OC2=CC1)=N)C(O)=NC(O)=C3C#N	5.1
259	46830768	C1=C(C=2SC(=NC2C)N)N=C(NC=3C=CC(N4CCN(CC4)C(=O)C)=CC3)N=C1	6.28
260	25011729	N(C1=NC=CC(NC=2C=3OCOC3C=CC2Cl)=N1)C=4C=CC=C(S(C)(=O)=O)C4	4.75
261	135928484	C1(C=2NC3=C(N2)C(=CC=C3)N4CCN(CC4)C)=C5C(C=C(C=C5)C6=CC=C(C=C6)C(O)=O)=NN1	5
262	6538982	C=1(N(C2=CC(Cl)=CC=C2Cl)CCC#N)C=C(NC3=CC=C(OCC(CN(C)C)O)C=C3)N=CN1	5.3
263	49830882	S(=O)(=O)(O)C=1C=2C(C(NCC=3C=C4OCOC4=CC3)=CC1)=C(O)C=CC2	5.1
264	23647236	C1(=CC=C2C(C(C3=C(N(N=C3C)C4=CC=CC=C4)N2O)=O)=C1)Cl	5.1
265	49830346	S1C2=C(C(C3=CC=C(NC(=O)NC=4C=C(C=CC4)C)C=C3)=C1)C(=NC=C2C(=O)NCCCN(CC)CC)N	5.5
266	49830933	ClC=1C=C2C(=O)C3=C(N(N=C3C)C4=CC=C(C=C4)C)N(O)C2=CC1	5.1
267	136027083	ClC=1C=C2C(=C(C3=NNC(C3)C4=CC=CC=C4)C(O)=NC2=CC1)C5=CC=CC=C5	5.1
268	6610355	C=12N(C=NC1C(NCC=3C=CC=CC3)=NC(=N2)NCCO)C(C)C	5.8
269	49830781	S(=O)(=O)(NC(=O)C=1C=CC(C2=CC=C(F)C=C2)=CC1)C=3C=C(N(=O)=O)C(NCCSC4=CC=C(O)C=C4)=CC3	5.1
270	31940930	C1=CC=C2NC=C(C2=C1)CCNC(=O)C=3C(=CC=CC3)C4=CC=CC(=C4)C	3.39
271	49830497	ClC1=CC=C(CC(NC(=O)C2=CC=C(C=3C=CN=CC3)C=C2)CO)C=C1	5.1
272	11975074	C1(CCN(S(C)(=O)=O)CC1)NC=2N=C(C(=CN2)C(C3=CC(=CC=C3OC)Cl)=O)N	6.35
273	3038489	O(C=1C(N=C(N)N)=CC(N=C(N)N)=CC1)CCCCCCCCCCCC	5.3
274	44587606	C1=CC=C2NC=C(C2=C1)CCNC(=O)C=3C(=CC=CC3)C4=CC=CC(=C4)F	3.38
275	49830373	S1C=2C(C(C=3C=C(F)C(NC(=O)NC4=CC(=CC=C4)C)=CC3)=C1)=C(N=CC2C5=CN(N=C5)CCO)N	5.5
276	49830366	S1C2=C(C(C3=CC=C(NC(=O)NC=4C=C(F)C=CC4)C=C3)=C1)C(=NC=C2C(=O)NCCCN(CC)CC)N	5.5
277	44587562	C1=CC=C2NC=C(C2=C1)CCNC(=O)C=3C(=CC=CC3)C4=CC=C(C=C4)F	2.92
278	11161778	N=1C2=C(C3=C(C1NC)N=CN3C)N=C(O2)C=4C=CC=CC4	4.8
279	9863367	C1=NC(=C(N1C2CCNCC2)C=3N=C(N=CC3)OC)C=4C=CC(=CC4)F	5.1
280	10239038	N=1N2C(=C(C=3C=CN=C(N3)NC4=CC=C(C=C4)OCC(CN(C)C)O)C1)C=CC(=N2)N5CCOCC5	6.35
281	44587563	C1=CC=C2NC=C(C2=C1)CCNC(C=3C(=CC=CC3)C4=CC=C(C=C4)C(C)(C)C)=O	3.58
282	23645086	C1=2C(NC=3C1=C(C(=CC3)F)C(=CC2C=4NC=CC4)NCCNC(OC(C)(C)C)=O)=O	5.26
283	5319620	C=1C=2C(NC3=CC=4C(C(C23)=C5C1OCO5)=CC(=CC4)O)=O	5.67
284	6419753	C=1C=C(N=CC1)C=2N=C(C3=CC=C(C=C3)C(N)=O)NC2C4=CC5=C(C=C4)OCCO5	5.6
285	10073297	O(C1=CC(C=2C3=C(N(C2)C4CCC(N5CCCC5)CC4)N=CN=C3N)=CC=C1)CC6=CC=CC=C6	5.1
286	16037675	N(C=1SC(=CN1)C2=CC(=NC(OC3CCCCC3)=N2)C)C4=NC=C(N=C4)CN5CCN(CC5)C	5.77
287	49830639	O(C=1C=C2C3=NNC(=C3CC2=CC1)C4=CN=C(C=C4)C#N)CCCN5CCN(C(=O)NC)CC5	5.1
288	44138049	C1(=C(C=C2C(=C1)CCN=C2C3=CC=CC(=C3)Cl)Cl)OC	5
289	44138048	C1(=C(C=C2C(=C1)CCN=C2C3=CC=C(C(=C3)Cl)Cl)Cl)OC	5
290	16050453	FC=1C(C=2N=C3N(C2C4=NC(=NC=C4)NCC(O)(C)C)C=CN=C3C)=CC=C(F)C1	5.1
291	49830363	S1C=2C(C(C3=CC=C(NC(=O)NC4=CC=C(OC)C=C4)C=C3)=C1)=C(N=CC2C5=CN(N=C5)CCO)N	5.1
292	70685233	C=1(C(=O)N)C(NCCCNC(C2CCC2)=O)=C3N=C(NC3=NC1)C=4C=CC(OCCN5CCCCC5)=CC4	5.03
293	49830835	N1N=C(NC(C)C)C2=C1C=CC(N)=C2	4.7
294	49830291	OC1CCN(C2=NC=NC=3NC=C(C23)C=4C=CC=CC4)CC1	6.6
295	11156716	S1C2=C(C(C=3C=CC(NC(=O)NC4=CC(C(F)(F)F)=CC=C4F)=CC3)=C1)C(=NC=C2C5=CC=NC=C5)N	5.1
296	46207586	S1C2=C(C(C3=CC=C(NC(=O)NC=4C=C(F)C=CC4)C=C3)=C1)C(=NC=C2C5=CN(N=C5)CCO)N	5.1
297	49830900	FC=1C(NC=2OC=3C(N2)=CC(=CC3C)C)=CC=C(C=4C(N)=C(C=CC4)C(=O)N)C1	5.1
298	9825149	O(C1=CC(C=2C3=C(N(C4CC(C4)CN5CCCC5)C2)N=CN=C3N)=CC=C1)CC6=CC=CC=C6	5.1
299	15941246	N=1C(=C2C(NCCC(C3=CC=C(NC(NC4=CC=CC(=C4)C(F)(F)F)=O)C=C3)=N2)=NC1)N	5.1
300	24952850	S(=O)(=O)(N1C=2C(N=C1N)=CC=C(C=3N4C(SC=C4)=NC3C5=CC=C(F)C=C5)C2)C(C)C	5.1
301	11467730	C=1C=C(C(NC=2SC(=CN2)SC=3C=C(C(=CC3C)OC)C(N4CCN(CC4)C(C)=O)=O)=O)C=CC1CNC(C(C)(C)C)C	4.54
302	49830593	FC(F)(F)C1=CC(NC(=O)NC2=CC=C(C3=NC4=C(NCC3)N=CN=C4NC)C=C2)=CC=C1	5.1
303	9956874	O(C1=CC(C=2C=3C(N(C2C)C4CCC(N5CCCC5)CC4)=NC=NC3N)=CC=C1)CC6=CC=CC=C6	5.1
304	90645251	[C@H](NC=1N=CC2=C(N1)CN(CC2)C(=O)N[C@@H](C3=CC(=C(C=C3)C(F)(F)F)F)C)(C)CO	6.09
305	19959069	N1(C=2C(=CC=C(C2)C3=CC=NC=C3)C(C(=C1)C(=O)N)=O)C4=C(C=C(C=C4)O)C	5.7
306	70695760	C1(=CN=C2NC(=NC2=C1NCCCNC(C=3C=CC=CC3)=O)C=4C=CC(=CC4)OC)Br	5.4
307	135928479	C=1(C=2NC3=C(N2)C(=CC=C3)N4CCN(CC4)C)C5=C(C=C(C=C5)C6=CC=C(C(=C6)OC)N)NN1	6.61
308	6539000	N=1C(N(C2=CC(Cl)=CC=C2Cl)CCC#N)=CC=NC1NC3=CC=C(OCC(CN(C)C)O)C=C3	5.52
309	49830636	S1C=C(C2=NNC3=C2CC=4C3=CC=C(C4)CN5CCN(CC5)C)C=C1C#CCOCC6CC6	5.4
310	2422	C=12N(C=NC1C(NCC3=CC=CC=C3)=NC(=N2)NCCCO)C(C)C	6.1
311	49830720	ClC=1C(OC)=CC(OC)=C(NC2=NN3C(=NN=C3C=C2)C=4C=CC=CC4)C1	5.2
312	10615524	C12=C(C(NC3CCCC3)=NC(=N1)NCCCO)N=CN2C(C)C	6.05
313	6538976	C1(=NC=NC(=C1)NC2=CC=C(OCC(CN(C)C)O)C=C2)NC3=C(Cl)C=CC=C3	4.02
314	9868229	S1C=2N=CN=C(N)C2C(C3=CC=C(NC(=O)NC4=CC(C(F)(F)F)=CC=C4F)C=C3)=C1	5.1
315	49830486	S1C=2C(N=C1NC(C3=CC=CC=C3)CCO)=CC=C(C2)C=4C=CN=CC4	5.7
316	135566451	C1=C(C=C2C(=C1)C(=NN2)C3=NC4=C(N3)C(=CC=C4)N5CCN(CC5)C)C6=CC=C(C=C6)N	5.98
317	9999155	C1(CCN(C(=O)C)CC1)NC2=NC(=C(C=N2)C(C=3C=CC=CC3OC)=O)N	6.49
318	11306240	S1C2=C(C(C3=CC=C(NC(=O)NC=4C=C(C=CC4)C)C=C3)=C1)C(=NC=C2C#CCN(CC)CC)N	5.2
319	49830578	O=C1NC=2C(NC=3C1=CC=C(C=4C(C(OC)=O)=CC=CC4)C3)=CC=CC2	5.1
320	58191997	C1(=CC=C2C(=C1)C(=NC=N2)NC3=CC(=CC=C3)Br)OCC4=CC=C(C=C4)C(=O)NC5=CC=CC=C5N	4.66
321	2858816	BrC=1C(C=C(C=2NC3=C(N2)C=CC(=C3)C)C#N)=CC(OC)=C(O)C1	5.1
322	49830485	O=C(NC(C1=CC(OC)=CC=C1)C)C=2C=C(C(C=3C=CN=CC3)=CC2)C	5.4
323	6539016	C1(=NC=NC(=C1)NC2=CC=C(OCC(CN(C)C)O)C=C2)NC3=C(C=CC(=C3)C)Cl	4.66
324	4475482	C=1(NC2=NC=NC(=C2)NC3=CC=C(OCC(CN(C)C)O)C=C3)C(F)=CC=CC1F	4.42
325	216239	C=1(C(F)(F)F)C(=CC=C(NC(NC2=CC=C(OC=3C=C(C(=O)NC)N=CC3)C=C2)=O)C1)Cl	5.1
326	135928480	C=1(NN=C2C=C(C=CC12)C3=CC=C(C=C3)CN)C=4NC5=C(N4)C(=CC=C5)N6CCN(CC6)C	5
327	49831017	S1N=C(O)C2=C1N(C3=C(C2=O)C=C(F)C(NCC4=CC=CC=C4)=C3F)C5CC5	5.4
328	46886319	N(C(=O)CC=1C=CC=CC1)C2=CC(C=3N=C4N(C=CS4)C3C5=CC=NC(NC6=CC=C(C=C6)N7CCOCC7)=N5)=CC=C2	5.1
329	49830467	O1N=C(C(=O)N2CC(O)CCC2)C=C1C=3C=C4C(NN=C4)=CC3	5.1
330	6539631	S(C1=CC=C(NC=2C=C(C=3C=C(N4CCOCC4)C=CC3)NN2)C=C1)(=O)(=O)N	6.31
331	49830572	S(=O)(=O)(N(C)C)C=1C(C=2C=C3NC=4C(NC(=O)C3=CC2)=CC=CC4)=CC=CC1	5.1
332	135839312	C=1(N2CCN(CC2)C)C=CC=C3NC(=NC31)C=4C5=C(C=C(C=C5)C6=C(C=C(C=C6)O)OC)NN4	6.99
333	49830837	ClC=1C(=CC(OCC2CC(CC2)C(O)=O)=C(NC(=O)NC=3N=CC(=NC3)C#N)C1)C	5.1
334	49830817	S1C2=C(C(C=3C=C4OCOC4=CC3)=C1)C(=NC=C2C=CC(=O)NC)N	5.1
335	23882428	ClC1=C2SC=3C(N(C2=CN=C1)C(=O)C=4C=CC(OC)=CC4)=CC=CC3	5.7
336	6538973	C1(=NC=NC(=C1)NC=2C=CC(OCC(CN(C)C)O)=CC2)NC3=C(C)C=CC=C3	4.41
337	3038522	C=1(C=C2C(=NC=NC2=CC1OCCCN3CCCCC3)N4CCN(CC4)C(NC=5C=CC(=CC5)OC(C)C)=O)OC	5.1
338	25165081	C1(C2=CC(=NO2)CN3CCCCC3)=CC=C4C(=C1)C=NN4	6
339	49830576	S(=O)(=O)(NC=1C(C=2C=C3NC=4C(NC(=O)C3=CC2)=CC(C5=CC(OC)=C(OC)C(OC)=C5)=CC4)=CC=CC1)C	5.4
340	135928477	C=1(NN=C2C=C(C3=CC=CC(=C3)N)C=CC12)C=4NC5=C(N4)C(=CC=C5)N6CCN(CC6)C	5.21
341	44220913	N=1C(N2CC(OCC2)CN)=C3N=CNC3=NC1	4.1
342	46926518	O1C2=C(OC1)C=CC(C=3N=C(N=CC3)NCC4=CN=CC=C4)=C2	4.84
343	5164	NC=1N=CC=C(N1)C2=C(N=CN2C3CCNCC3)C4=CC=C(F)C=C4	5.1
344	58191965	C1(=CC=C2C(=C1)C(=NC=N2)NC3=CC(=CC=C3)C#C)OCC4=CC=C(C=C4)C(=O)NC5=CC=CC=C5N	4.89
345	49867076	C1=C(C=CC2=C1C(C(=O)N2)C(C=3C=CC=CC3)=NC4=CC=C(C=C4)CN5CCCCC5)NS(CC)(=O)=O	4.6
346	11463885	FC1=C(C=C(NC(=O)NC=2C=CC(C=3C4=C(ON=C4N)C(OC)=CC3)=CC2)C=C1)C	5.1
347	49830423	FC=1C=C(NC(=O)NC=2C=CC(C=3C4=C(ON=C4N)C(OC)=CC3)=CC2)C=C(F)C1	5.1
348	49830757	O(C1=CC(C=2C=3C(N(C2C)C4CC(C4)CN5CCCC5)=NC=NC3N)=CC=C1)CC6=CC=CC=C6	5.1
349	49830503	O=C(NC(CC1=CC=CC=C1)CO)C2=CC=C(C=3C=CN=CC3)C=C2	5.1
350	11856204	C1(=CC=C(C=2C(=NOC21)N)C=3C=CC(=CC3)NC(NC=4C=C(C=CC4)Br)=O)OC	5.1
351	21060786	O1N=C(C=C1NC=2N=C(NC=3C=C(OC)C(OC)=C(OC)C3)N=CC2)C4CCCCC4	5.1
352	135778714	COC1=CC(=CC=C1O)/C=N/NC=2N=CN=C3N(N=CC23)C(C)C	5.94
353	49830987	ClC1=CC=C(C=2C(O)=C(C=C(NC3=NC(=NC=N3)N)C2)CNC(=O)C(F)(F)F)C=C1	5.5
354	49830376	FC=1C(NC(=O)NC2=CC=C(C=3C(N)=C4N=CC=NC4=CC3)C=C2)=CC(=CC1)C	5.1
355	56683909	C=1C=C(N2CCOCC2)C=CC1C=3C4=C(C(NC3)=O)C=C(S4)C5=CC=NC=C5	4.8
356	49830379	S1C2=C(C=3C1=NC=NC3N)C4=C(CC2)C=C(NC(=O)NC=5C(=CC=CC5)C)C=C4	5.1
357	49830482	O=C(NC(C1=CC(OC)=CC=C1)CN)C2=CC=C(C=3C=CN=CC3)C=C2	5.6
358	44588881	C1CCC(C(=O)N(C2=CC=C3C(N=C(N3C)NC(C=4C=CC(=CC4)C#N)=O)=C2)C)CC1	5.1
359	96710	C1=C2C(NC3=CC=4C(C(=C23)C5=C1OCO5)=CC=CC4OC)=O	5.92
360	6539952	O(C1=CC=C(C=2C=3C(N(C2)C4CCC(N5CCN(CC5)C)CC4)=NC=NC3N)C=C1)C6=CC=CC=C6	5.1
361	49830448	O(C1=C2C(NN=C2N)=CC(=C1)C=3C=CN=CC3)CCCC	6
362	49830525	O=C(O)C1=C(NC=2N=C(NC3C(N)CCCC3)N=CC2)C=CC=C1	5.1
363	44412343	C1=CC=C2C(N(C(=N2)NC(=O)C=3C=CC=C(C3)N(=O)=O)CCCO)=C1	5.1
364	16007391	C=1C=C2C(=NC=NC2=CC1OCCCN(CCO)CC)NC=3C=C(NN3)CC(NC4=CC=CC(=C4)F)=O	5.1
365	16730109	C=1(C)C=CC(C(=O)NC=2C=CON2)=CC1NC3=C4C=NN(C4=NC=N3)C5=CC=CC=C5	5.1
366	49830615	FC=1C(C=2N=C3N(C2C4=NC(=NC=C4)NCC(O)(C)C)C=CN=C3OC(C)C)=CC=C(F)C1	5.1
367	6540027	N1=CN=C2SC3=C(C2=C1N)C=4C(=CC(=CC4)NC(NC5=CC=CC(=C5)C)=O)CC3	5.1
368	49830375	S1C2=C(C3=C1N=CN=C3N)C4=C(CC2)C=C(NC(=O)NC5=CC=CC=C5)C=C4	5.1
369	49830381	S1C2=C(C=3C1=NC=NC3N)C4=C(CC2)C=C(NC(=O)NC5=CC(=CC=C5)CC)C=C4	5.1
370	5326956	COC1=CC=C(C=C1)C=2OC3=NC=NC(N)=C3C2C4=CC=C(NC(=O)NC5=CC(=CC=C5F)C(F)(F)F)C=C4	5.61
371	6538990	N=1C(=NC=CC1NC=2C(OC)=CC=CC2)NC3=CC=C(OCC(CN(C)C)O)C=C3	4.82
372	49830610	FC=1C(C=2N=C3N(C2C4=NC(=NC=C4)NCC(CO)(C)C)C=CN=C3OC)=CC=C(F)C1	5.1
373	136086915	N1(C2=CC(=C(C=C2)O)C=3C=C(N=C(N3)N)N4CCOCC4)C[C@H](O)[C@H](C1)O	6.03
374	56675794	C1=CC(=CC2=CC=NC=C12)C(NC(C3CNCCC3)C4=CC(=C(C=C4)Cl)Cl)=O	4.68
375	49830816	S1C2=C(C(C3=CC4=C(NC(=C4)C)C(F)=C3)=C1)C(=NC=C2C=CC(=O)NC)N	5.1
376	24771867	C=1(C=CC=C(C1C=2C=3C=C(C=CC3C4=C(CN2)C=NC(=N4)NC=5C=CC(=C(C5)OC)C(=O)O)Cl)F)OC	5.1
377	1400	N1(C2=NC=NC(=C2C(=N1)C=3C=CC(=CC3)C)N)C(C)(C)C	5.1
378	53386721	C1=CC(=CC=2C1=CN=CC2)C(=O)N[C@@H](C3=CC(=C(C=C3)Cl)Cl)C4CNC4	6.17
379	46886323	C1=CC=C(C2=C(N3C=CSC3=N2)C4=CC=NC(=N4)NC5=CC=CC(=C5)N6CCOCC6)C=C1NC(=O)CC7=CC=CC=C7	5.1
380	11407183	C1=CC=C(C=2C(=NOC21)N)C3=CC=C(C=C3)NC(NC4=CC=C(C(=C4)Cl)OC)=O	5.1
381	6538980	C1(=NC=NC(=C1)NC=2C=CC(OCC(CN(C)C)O)=CC2)NC=3C=C(Cl)C=CC3Cl	4.66
382	11407497	FC1=CC=C(C=2N=C3OC=CN3C2C=4N=C(N=CC4)NC5CCN(CC5)C(=O)C)C=C1	5.1
383	6538999	N=1C(N(C2=CC(Cl)=CC=C2Cl)CC#C)=CC=NC1NC=3C=CC(OCC(CN(C)C)O)=CC3	5.7
384	49830719	O(C1=C(NC2=NN3C(=NN=C3C=C2)C=4C=CC=CC4)C=C(OC)C=C1)C	5.3
385	11710853	C1=NC=C(C2=CC=C(NC(=O)NC3=CC(=CC=C3F)C)C=C2)C=4C(=NN(C41)C)N	5.1
386	6538977	C1(=NC=NC(=C1)NC2=CC=C(OCC(CN(C)C)O)C=C2)NC3=C(Br)C=CC=C3	4.55
387	16050450	FC=1C(C=2N=C3N(C2C4=NC(=NC=C4)NCC(CO)(C)C)C=CN=C3C)=CC=C(F)C1	5.1
388	6539002	N=1C(N(C2=CC(Cl)=CC=C2Cl)CCCC(F)(F)F)=CC=NC1NC3=CC=C(OCC(CN(C)C)O)C=C3	4.92
389	49830569	FC1=CC(CNC(=O)C=2C=C3NC(=O)C=4C(NC3=CC2)=CC(C=5C=C(OC)C(O)=CC5)=CC4)=CC=C1	6.3
390	25016361	FC=1C(C=2N=C3N(C2C4=NC(=NC=C4)NCC(O)(C)C)C=CN=C3CC)=CC=C(F)C1	5.1
391	19934548	O=C1NC=2C(NC=3C1=CC=CC3)=CC=C(C2)C	5.1
392	49830641	S1C(N2C=3C(N=C2N)=CC=C(C3)C#N)=NC(=C1)C4=CC=CC=C4	5.1
393	18451197	S1C2=C(C(C3=CC=C(NC(=O)NC=4C(F)=CC=CC4)C=C3)=C1)C(=NC=C2C5=COC=C5)N	5.1
394	49830357	S1C2=C(C(C3=CC=C(NC(=O)NC=4C(F)=CC=C(C4)C)C=C3)=C1)C(=NC=C2C(=O)NC)N	5.1
395	5329718	C12=C(C(C3C(CN(CC3)C)O)=C(C=C1O)O)OC(=CC2=O)SC(C)(C)C	5.97
396	49830484	FC=1C(C=2C=CN=CC2)=CC=C(C(=O)NC(C3=CC(OC)=CC=C3)C)C1	5.7
397	16038120	C=1(C(=NC(=NC1)NC=2C=CC(=CC2OC)N3CCC(CC3)N4CCN(CC4)C)NC=5C(=CC=CC5)S(C(C)C)(=O)=O)Cl	6.9
398	49830352	S1C2=C(C(C3=CC=C(NC(=O)NC4=CC=C(OC(F)F)C=C4)C=C3)=C1)C(=NC=C2C5=CN(N=C5)C)N	5.1
399	5329902	C12=C(C(=O)NC1)C=CC=C2C=3C=C(C)C(NC(NC4=CC(C)=CC=C4)=O)=CC3	5.1
400	5166	C=1(N(C=NC1C2=CC=C(C=C2)F)C3CCC(CC3)O)C=4N=C(N=CC4)OC	5.1
401	11189864	FC(F)(F)C=1C(C=2C3=C(C(=O)NC3)C=CC2)=CC=C(NC(=O)NC4=CC(=CC(=C4)C)C)C1	5.1
402	56680583	C1=CC(N2CCOCC2)=CC=C1C3=CN(C(C4=C3SC(=C4)C=5C=CN=CC5)=O)C	4.8
403	49830826	O=C(NC(C1=CC(OC)=CC=C1)C)C2=CC=C(C3=NC=NC=C3)C=C2	5.1
404	18450667	S1C=2C(C(C=3C=C4C(NC(=C4)C)=CC3)=C1)=C(N=CC2C=5C=C(S(=O)(=O)C)C=CC5)N	5.1
405	794531	O=C(NC1=NNC=N1)C2=CC3=C(N(C(=C3C)C)CC4=CC=CC=C4)C=C2	5.1
406	3547	O=S(=O)(N1CCNCCC1)C2=CC=CC=3C2=CC=NC3	5.1
407	11624601	C=1C(NC(=O)CC2=CC(=CC=C2OC)OC)=NC(=C(C#N)C1N)OCC	6.1
408	44968224	S1C(CN(C2=NC=NC=3C2=CC(C4=COC=C4)=CC3)C)=C(C=C1)C	5.11
409	49830612	FC=1C(C=2N=C3N(C2C4=NC(=NC=C4)NCC(CO)(C)C)C=CN=C3OC(C)C)=CC=C(F)C1	5.1
410	49830932	ClC1=C(OCC)N=C(C(=O)NCC=2C(S(=O)(=O)N)=CC=CC2)C=C1N	5.1
411	5329598	C1(=NC(OCC2CCCCC2)=CC(=N1)N)NC=3C=CC(C(=O)N)=CC3	4.23
412	135398510	C1(C2=NC3=CC=C(N4CCN(CC4)C)C=C3N2)=C(C5=C(C=CC=C5F)NC1=O)N	5.1
413	49830613	FC=1C(C=2N=C3N(C2C4=NC(=NC=C4)NCC(CO)(C)C)C=C(N=C3C)C)=CC=C(F)C1	5.1
414	2213120	O1C(C2=NC=3C(N=C2C=4OC=CC4)=CC=C(NC(=O)N(CC)CC)C3)=CC=C1	5.1
415	49830628	BrC1=CC=C(C=2C3=C(SC2)C(=CN=C3N)C=CC(=O)NCCCN4C=NC=C4)C=C1	5.1
416	57602232	FC1=CC=C(C[C@H](NC(=O)C=2N=C3C(=C(C2)C(=O)O)C=C(C4=CC(=CC=C4)C(F)(F)F)C=C3)C(OC)=O)C=C1	5.60206
417	11846125	C=1C(C(NCC2=CC=CC=C2S(N)(=O)=O)=O)=NC(=C(C#N)C1N)OCC	5.1
418	10158652	C1(CNC(C=2C=CC(C=3C=C(C4=NN=C(O4)C)C=CC3C)=CC2)=O)=CC=CC(=C1)OC	4.8
419	6539007	C=1(N2C(C=CC=C2)=NC1C)C3=NC(NC(C(F)(F)F)=O)=NC=C3	4.02
420	23647201	C=1(C=C2C(=CC1)N(C3=C(C(=NN3C)C(F)(F)F)C2=O)O)Cl	5.1
421	10310395	N=1N2N=C(C=CC2=C(C=3C=CN=C(NC4=CC=C(C=C4)N5CCN(CC5)C)N3)C1)OC(C)C	6.64
422	49830362	S1C=2C(C(C3=CC=C(NC(=O)NC4=CC=C(OCC)C=C4)C=C3)=C1)=C(N=CC2C5=CN(N=C5)C)N	5.1
423	49830594	ClC1=C2C(NC(=O)C=3C=CC(=CC3)C)=C(SC2=CC=C1Cl)C#N	5.1
424	49830638	O(C1=CC=2C=3NN=C(C3CC2C=C1C#C)C4=CN=C(C=C4)C#N)C	5.1
425	25164884	O1CCC(CN2N=NC(C=3C=C4C(NN=C4)=CC3)=C2)CC1	5.7
426	135421157	C1(=C(NC=2C1=CC=CC2)O)C=NC=3C=CC(S(=O)(=O)NCCN(C)C)=CC3	6
427	16007116	C1=C(N)C(Cl)=C(N=C1C(NCC2=CC=C(C=C2)S(C)(=O)=O)=O)OCC	5.1
428	57384039	C(C)(=O)NC=1C=CC=2C=CN(C2C1)C3=NC=4N(C(=C3)NC5CC5)N=CC4C#N	4.59
429	49830354	S1C2=NC=NC(N)=C2C(C3=CC=C(NC(=O)NC4=CC(=C(C=C4)C)C)C=C3)=C1	5.1
430	49830570	S(=O)(=O)(N(C=1C(C=2C=C3NC=4C(NC(=O)C3=CC2)=CC=CC4)=CC=CC1)C)C	5.7
431	49830368	S1C2=C(C=3C1=NC=NC3N)C4=C(CC2)C=C(NC(=O)NC5=CC(=CC(=C5)C)C)C=C4	5.4
432	56682405	C1=CC(=CC=2C1=CN=CC2)C(=O)NC(C3CCNCC3)C4=CC=CC=C4	4.71
433	9826308	COC=1C=C2N=CN(C3=CC(OCC4=CC=CC=C4C(F)(F)F)=C(S3)C(N)=O)C2=CC1OC	5.1
434	72946457	FC(F)(F)C=1C=C(C2=CC=3C(=NC(C(=O)N[C@@H](CC4=CC=C(O)C=C4)C)=CC3C(O)=O)C=C2)C=CC1	5.60206
435	16220223	N1(CCN(CC=2C=C3C(C4=C(C(=NN4)C5=CSC(=C5)C#CCOCCOC)C3=O)=CC2)CC1)C	5.1
436	57387301	C1=NC(=C(C=2C=C(O[C@H](/C=C\C(F)(F)F)C)C(=CC2)C(=O)N)C=C1C3=CC(=CS3)CN(C)C)N	6.28
437	11612883	C1=C(C=CC=2NC(CCC21)=O)NC=3N=CC(C(F)(F)F)=C(NCC4=CC=CC(=C4)S(C)(=O)=O)N3	6
438	3674	COC1=CC(=C(C=C2C=3C=CC=CC3NC2=O)C(=C1)OC)OC	5.2
439	16043242	C(=O)(NC1=CC=C(C2=NSC3=NC=NC(=C32)N)C=C1)NC4=CC(=CC=C4F)C	5.1
440	18451199	S1C2=C(C(C3=CC=C(NC(=O)NC=4C=C(F)C=CC4)C=C3)=C1)C(=NC=C2C5=COC=C5)N	5.1
441	25263111	C=1C=2N=CN(C2C=C(OC)C1OC)C3=CC(OCC4=CC=CC=C4C(F)(F)F)=C(S3)C(=O)O	5.5
442	49830552	O(C=1C=2NC=3C(C(=O)NC2C=CC1)=CC=C(NC4=CC=NC=C4)C3)C	6
443	49830356	ClC1=CC(NC(=O)NC2=CC=C(C=3C4=C(SC3)C(=CN=C4N)C(=O)NC)C=C2)=CC=C1	5.1
444	10110877	O(C1=CC(C=2N=C(N3C(=NC=C3)C2)NC4=C(C(=O)N)C=CC=C4)=CC=C1OC)C	5.1
445	87862299	C1(C2=NNC(=C2C3=NC=NC=C3)C4=C(C=C(C=C4)Cl)F)CCN(C(C=O)O)CC1	5.1
446	23647212	C=1(C=C2C(=CC1)N(C3=C(C(=NN3C)C)C2=O)OCCC)Cl	5.1
447	5330717	C1(=C(C2=CN(CC(O)CO)C3=C2C=CC=C3)C(=O)NC1=O)C4=CN(C)C5=C4C=CC=C5	5.79
448	25166868	FC(F)(F)C=1C(CN2N=NC(C=3C=C4C(NN=C4)=CC3)=C2)=CC=C(C1)C(F)(F)F	5.1
449	49830384	FC(F)(F)C1=CC(NC(=O)NC2=CC=C(C3=C(N)C4=NC=CN=C4C=C3)C=C2)=CC=C1	5.1
450	136086913	N1(C2=CC(=C(C=C2)O)C=3C=C(N=C(N)N3)N4CCN(CC4)C)C[C@H](O)[C@H](C1)O	6.52
451	49830851	ClC=1C(C=2C=3NC(=C(C3C=CC2)CCCOC=4C=5C(C=CC4)=CC=CC5)C(=O)NCCOCCOCCN)=C(C=CC1)C	5.1
452	49855761	C1(C2=CC=C(O2)/C=C/C(=O)NC3=CC=CC=C3N)=CC=C4C(C(NC5=CC(=C(C=C5)OCC6=CC(=CC=C6)F)Cl)=NC=N4)=C1	5.72
453	49830495	O=C(N)C1=C(NCC2=CC=CC=C2)C=C(C=3C=CN=CC3)C=C1	5.1
454	49830360	S1C2=C(C(C3=CC=C(NC(=O)NC=4C=C(F)C=CC4)C=C3)=C1)C(=NC=C2C5=CN(N=C5)CCC)N	5.1
455	11846124	C=1C(C(NCC2=CC=C(C=C2)S(C)(=O)=O)=O)=NC(=C(C#N)C1N)OCC	5.1
456	73293	[N+]=12C(=C3NC=4C=CC=CC4C3=CC1)C(=O)C=5C2=CC=CC5	3.3
457	21907506	O=C1NCC=2C(C=3C(=CC(NC(=O)NC4=CC(=CC(=C4)C)C)=CC3)C)=CC=CC21	5.1
458	49830386	S1N=CC2=C(C3=CC=C(NC(=O)NC=4C=C(C(F)(F)F)C(F)=CC4)C=C3)C=CC=C12	5.1
459	6538996	N=1C(=NC=CC1NC=2C(=CC=C(C2)C)Cl)NC=3C=CC(OCC(CN(C)C)O)=CC3	5.3
460	36559462	ClC=1C(CC(=O)NC2=CC=3NN=CC3C=C2)=CC=CC1	5.1
461	6538981	C=1(N(C2=CC(Cl)=CC=C2Cl)CC#N)C=C(NC3=CC=C(OCC(CN(C)C)O)C=C3)N=CN1	6
462	23996921	O=C(NC=1C=CN=CC1)C2C(C2)(C3=CC(=CC=C3)C)C=4C=C(C=CC4)C	5.1
463	49830605	FC1=CC=C(C=2N=C3N(C2C=4N=C(N=CC4)NCCOC)C=CN=C3)C=C1	5.1
464	10338500	O1C2=NC=NC(N)=C2C(C3=CC=C(NC(=O)NC=4C(=CC=CC4)C)C=C3)=C1	5.1
465	44588915	C1CCC(CC1)C(=O)N(C2=CC=C3N(C(=NC3=C2)NC(C=4C=CC(=CC4)C#N)=O)CCCC)C	5.1
466	22337591	ClC1=CC=C(CNC(=O)NC=2C3=C(NN=C3)C=CC2)C=C1	5.1
467	25164885	O1N=C(C=C1C=2C=C3C(NN=C3)=CC2)C(=O)N4CCCCC4	5.1
468	44611456	S(=O)(=O)(N)C1=CC=C(CNC(=O)C2=NC(OCC)=C(C(N)=C2)C#N)C=C1	5.1
469	49830806	O=C(NC=1N(C=2C(N1)=CC(N(C(=O)C3CCCCC3)C)=CC2)CCCC)C4=CC(=CC=C4)C#N	5.1
470	49830878	FC1=CC=C(C=2N=CN(C2C=3C=CN=CC3)CCCO)C=C1	5.1
471	136086912	N1(C2=CC(=C(C=C2)O)C=3C=C(N=C(N3)N)CCCCCC)C[C@H](O)[C@H](C1)O	6.35
472	11417587	FC1=CC=C(C=2N=C3OC=CN3C2C4=NC(=NC=C4)NC5CCNCC5)C=C1	5.1
473	49830813	S1C2=C(C(C=3C=C4N=C(SC4=CC3)C)=C1)C(=NC=C2C=CC(=O)NC)N	5.1
474	49830358	S1C=2C(C(C3=CC=C(NC(=O)NC4=CC(=CC=C4)C)C=C3)=C1)=C(N=CC2C5=CN(N=C5)C)N	5.1
475	49830746	O=C(NC=1C=C(C=NC1)C=CC2=CC=NC=C2)C(N)CC=3C=4C(C=CC3)=CC=CC4	5.1
476	136027072	OC=1C(=C2C(C(=NNC(=O)CC=3C=4C(C=CC3)=CC=CC4)CCC2)=CC1)C	5.1
477	49830606	FC1=CC=C(C=2N=C3N(C2C=4N=C(N=CC4)NCC(CO)(C)C)C=CN=C3)C=C1	5.1
478	49830571	S(=O)(=O)(NC=1C(C=2C=C3NC=4C(NC(=O)C3=CC2)=CC=CC4)=CC=CC1)C	5.2
479	44588991	C1=C(C=2C=CN=C(NC=3C=CC(=CC3)S(N(CCOC)C)(=O)=O)N2)N(C)C(=N1)C	6.4
480	49855950	C1(=CC=C2C(C(NC3=CC(=C(C=C3)OCC4=CC(=CC=C4)F)Cl)=NC=N2)=C1)C5=CC=C(C=C5)/C=C/C(NC6=CC=CC=C6N)=O	5.92
481	49831004	ClC=1C=CC(C2=NN(C=C2C3=NC=NC=C3)CCOC)=CC1	5.1
482	58191950	S(=O)(=O)(C1=CC=C2C(=C1)C(=NC=N2)NC3=CC(=CC=C3)C#C)N4C=CC(=C4)/C=C/C(=O)NC5=CC=CC=C5N	4.77
483	10730551	N1(C2=C(C(NCC3=CC=CC=C3)=NC=N2)N=C1)C(C)C	5.35
484	5057999	ClC=1C=C2SC(=NC2=CC1)NC(=O)C3=C(OC)C=C(OC)C=C3	5.5
485	44560751	C1=CN=C2C=CC(C=3C=CC(=CC3)NC(NC4=CC=CC(=C4)C)=O)=C(C2=N1)N	5.1
486	49830591	FC(F)(F)C1=CC(NC(=O)NC2=CC=C(OC=3C=C(N=CC3)C(=O)NC)C=C2)=CC=C1	5.1
487	18451363	S1C2=C(C(C3=CC=C(NC(=O)NC=4C(C(F)(F)F)=CC=CC4)C=C3)=C1)C(=NC=C2)N	5.1
488	136025989	N1(C[C@H](O)[C@@H](O)C1)C2=CC(=C(C=C2)O)C3=NC(=NC(=C3)N(C)C)N	6.6
489	49830359	S1C2=C(C(C3=CC=C(NC(=O)NC=4C=C(F)C=CC4)C=C3)=C1)C(=NC=C2C5=CN(N=C5)C)N	5.1
490	49830380	FC(F)(F)C1=CC(NC(=O)NC2=CC=C(C3=C4C(NN=C4C)=CC=C3)C=C2)=CC=C1	5.1
491	18458813	O(C=1C=C(C=NC1)CCC2=CC=NC=C2)CC3N(CC3)C	5.1
492	49830371	S1C2=C(C(C3=CC=C(NC(=O)NC=4C=C(F)C=CC4)C=C3)=C1)C(=NC=C2C(=O)NCC)N	5.1
493	11485656	C1=CC(=CC=C1NC(=O)NC2=C(C=CC(=C2)C)F)C3=C4C(=CC=C3)NN=C4N	5.1
494	136086911	N1(C2=CC(=C(C=C2)O)C=3C=C(N=C(N3)N)C4CCNCC4)C[C@H](O)[C@H](C1)O	6.7
495	3810484	C=1C=C2NC(=O)C(=C(C2=CC1Cl)C=3C=CC=CC3)N	5.3
496	49830673	FC=1C(NC(=O)NC2=CC=C(C3=C4C(NN=C4N)=CC=C3)C=C2)=CC(=CC1)C(=O)O	5.7
497	49830825	FC1=C(C2=CC(OC)=C(C(=O)NC(C3=CC(OC)=CC=C3)C)C=C2)C=CN=C1	6.7
498	10043997	O1C2=NC=NC(N)=C2C(C3=CC=C(NC(=O)NC4=CC(=CC=C4)C)C=C3)=C1	5.1
499	49830382	S1C2=NC(=NC(N)=C2C(C3=CC=C(NC(=O)NC4=CC(=CC=C4)C)C=C3)=C1)N	5.1
500	49830670	FC=1C(NC(=O)NC2=CC=C(C3=C4C(NN=C4N)=CC=C3)C=C2)=CC(=CC1)CO	5.5
501	18451176	S1C2=C(C(C3=CC=C(NC(=O)NC=4C=C(C=CC4)C)C=C3)=C1)C(=NC=C2C#CCN(C)C)N	5.3
502	49830616	FC=1C(C=2N=C3N(C2C4=NC(=NC=C4)NCC(C(=O)O)(C)C)C=CN=C3C)=CC=C(F)C1	5.1
503	27338564	ClC1=CC=2N=C3C(SC2C=C1)C(=O)CC(C3)(C)C	5.2
504	18458840	O(C=1C=C(C=NC1)CCC2=CC=CC=C2)CC3N(CCC3)C	5.1
505	44447907	N1(C=2C=C3C(NN=C3NC(CC=4C=CC=CC4)=O)=CC2)CCCCC1=O	5.15
506	6538998	N=1C(N(C2=CC(Cl)=CC=C2Cl)CC#N)=CC=NC1NC=3C=CC(OCC(CN(C)C)O)=CC3	6.15
507	18451141	S1C=2C(C(C3=CC=C(NC(=O)NC4=CC(=CC=C4)C)C=C3)=C1)=C(N=CC2C#CC(N)(C)C)N	5.1
508	49830985	S1C=2C(C3=NNC=C3C1)=CC(F)=CC2	4.7
509	11442914	S1C=2C(C(C3=CC=C(NC(=O)NC4=CC(=CC=C4)C)C=C3)=C1)=C(N=CC2C#CC5=CN=CC=C5)N	5.1
510	49830350	S1C2=C(C(C3=CC=C(NC(=O)NC=4C=C(F)C=CC4)C=C3)=C1)C(=NC=C2C=5C=NC(=CC5)C)N	5.1
511	10069391	O=C(N1CCC(NC2=NC(N)=C(C=N2)C(=O)C3=C(OC)C=CC=C3)CC1)CCC	6.05257
512	49830604	FC1=CC=C(C=2N=C3N(C2C=4N=C(N=CC4)NCC(CN(C)C)(C)C)C=CN=C3)C=C1	5.3
513	49830276	FC1=C(C(=O)NC=2C=C3C(C=4C=CC=CC4)=CNC3=NC2)C=CC=C1F	5.1
514	56670167	C=1(N2CCN(CC2)C(=O)C)C=CC(NC3=NC=CC(=N3)C=4N5C(=NC4)C=CC=C5)=CC1	7.11
515	136068687	N1(C2=CC(=C(C=C2)O)C=3C=C(N=C(N3)N)C4CNCCC4)C[C@H](O)[C@H](C1)O	6.44
516	11846126	C1=C(C(C#N)=C(N=C1C(NCC=2C=CC=NC2)=O)OCC)N	5.1
517	49830857	O(C=1N=C(C=C(N)C1C#N)C(=O)NCC2=CC=NC=C2)CC	5.1
518	6540003	C=1C(NC(=O)NC=2C=C(C=C(C)C2)C)=CC=C(C=3C=4C(SC3C)=NC=NC4N)C1	5.1
519	10320107	C1=C(N=C(NC=2C=CC(N3CCN(CC3)C(=O)C)=CC2)N=C1)C=4SC(=NC4C)NC	6.53
520	44186884	N1(N=NC=2C1=CC=CC2)CC=3N=NN(C4=CC5=C(NN=C5)C=C4)C3	6
521	49855760	C1(C2=CC=C(S2)C(NC3=CC=CC=C3N)=O)=CC=C4C(C(=NC=N4)NC5=CC(=C(C=C5)OCC6=CC(=CC=C6)F)Cl)=C1	5.68
522	49830819	S(=O)(=O)(NCCCN)C=1C=C(C(O)=NC2=CC=C(C3=NN=C(O)C=4C3=CC=CC4)C=C2)C=CC1	5.1
523	11588815	C1=NC=C(C2=CC=C(C=C2)NC(=O)NC3=CC=CC(=C3)C)C=4C(=NN(C41)C)N	5.1
524	76325460	N=1C2=C(C(=C(C1)C=3SC=C(N3)C(=O)O)NCCCNC(=O)C4CCCC4)N=C(N2)C=5C=CC(=CC5)OC	4.87
525	11292807	FC(F)(F)C1=CC(NC(=O)NC2=CC=C(C=3C=C4NN=C(N)C4=CC3)C=C2)=CC=C1	5.1
526	49830671	BrC=1SC=2N=CN=C(N)C2C1C=3C=CC(NC(=O)CC=4C=C(Cl)C=CC4)=CC3	5.1
527	10409523	N1=CN=C2ON=C(C2=C1N)C3=CC=C(NC(NC4=CC(=CC=C4)C(F)(F)F)=O)C=C3	5.1
528	57602135	ClC=1C(C2=CC=3C(=NC(C(=O)N[C@@H](CC4=CC=C(O)C=C4)C(OC)=O)=CC3C(O)=O)C=C2)=CC=CC1	6.1549
529	11328632	COC=1C=C(NC=2N=CC3=C(C)N=C(C=4C=CC=C(C4)C(F)(F)F)N3N2)C=C(OC)C1OC	5.61
530	44237411	S1C=2C(N=C1NCC3=CC=CC=C3)=CC=C(C2)C=4C=CN=CC4	5.1
531	10807095	C=12N(C=NC1C(NCC=3C=CC=CC3)=NC(=N2)NC[C@H](O)C)C(C)C	6.7
532	42625518	C=1(C=CC=2C(NC(/C(=C\N(CC=3C=C(C(=CC3)OC)O)C)/C2C1)=O)=O)Br	4.35
533	3086685	S(C=1C=C2NN=C(C2=CC1)C=CC3=NC=CC=C3)C=4C(C(=O)NC)=CC=CC4	5.1
534	49830288	O=C(NC=1C=C2C(C3=CC=CC=C3)=CNC2=NC1)C=4C=CC(OC)=CC4	5.1
535	44440228	C1=C(Cl)C(C=2C3=C(C=CC=C3)NC2)=NC(NC4CCN(CC4)C(=O)CNC)=N1	5.57
536	44447904	C1=CC=CC(CC(=O)NC2=NNC=3C2=CC(=CC3)N(CCC)CCC)=C1	5.74
537	10165455	C=1C(=NC(=CC1)NC=2SC(=CN2)SC=3C=C(C(=CC3)C)C(=O)N4CCN(CC4)C(C)=O)Br	6.31
538	6538986	N=1C(=NC=CC1NC=2C(F)=CC=CC2)NC=3C=CC(OCC(CN(C)C)O)=CC3	5.15
539	73317438	C=12C=C(C=CC1OCCOC)NC=3N=CC=C(C=4SC(COCC=CCN(C2)C)=CC4)N3	6.48
540	5097	C=12N(C=NC1C(NCC3=CC=CC=C3)=NC(=N2)NC(CO)CC)C(C)C	6.7
541	10363069	N1(C=2C(=CC=C(C2)C3=CC=NC=C3)C(C(=C1)C(=O)N)=O)C4=C(C=C(C=C4)O)Cl	6.6
542	46232356	C1(=CC(=C(C=2C1=C(C(=C3C(=CC=CC32)OC)Cl)N(=O)=O)O)O)C(=O)O	4.78
543	4155347	C=12N(C=NC1C(NCC=3C(O)=CC=CC3)=NC(=N2)NCCCO)C(C)C	7.1
544	49855949	C1(=CC=C2C(C(NC3=CC(=C(C=C3)OCC4=CC(=CC=C4)F)Cl)=NC=N2)=C1)C5=CC=CC(=C5)/C=C/C(=O)NC6=CC=CC=C6N	6.07
545	6538988	N=1C(=NC=CC1NC=2C(Br)=CC=CC2)NC=3C=CC(OCC(CN(C)C)O)=CC3	5.15
546	56669075	C1=CC(=CC2=CC=NC=C12)C(=O)N[C@@H](C3=CC(=C(C=C3)Cl)Cl)C4CN(C4)C	6.44
547	6538997	N=1C(=NC=CC1NC2=CC(C(F)(F)F)=CC=C2F)NC=3C=CC(OCC(CN(C)C)O)=CC3	6
548	49830287	O=C(NC=1C=C2C(C=3C=CC=CC3)=CNC2=NC1)C4=CC(OC)=CC=C4	5.1
549	49830617	FC1=CC=C(C=2N=C3N(C2C4=NC(=NC=C4)NCC(CO)(C)C)C=CN=C3OC)C=C1	5.1
550	11676233	FC(F)(F)C1=CC(NC(=O)NC2=CC=C(C3=C4C(N(N=C4N)C)=CN=C3)C=C2)=CC=C1	5.1
551	25026772	C1(=CC=C2C(=C1)C(=CC(=N2)C(N[C@H](C(OC)=O)CC3=CC=C(C=C3)O)=O)C(=O)O)C4=CC=C(C=C4)Cl	6.05
552	49830523	O=C(O)C=1C(NC=2N=C(N=CC2)NCC=3C=C(O)C=CC3)=CC=CC1	5.1
553	49830747	O(C=1C=C(C=NC1)C=CC2=CC=NC=C2)C3CNCC3	5.1
554	6539985	C1=CC(=CC=C1NC(=O)NC=2C=CC=C(C2)C)C=3C=4C(SC3)=NC=NC4N	5.1
555	18451374	N1=CC=C2SC=C(C=3C=CC(=CC3)NC(NC4=CC(=CC=C4)C)=O)C2=C1N	5.1
556	49830994	O=C(NC(C)(C)C)C1=CC=2N=C3C(NC4=C3C=CC=C4)=NC2C=C1	5.1
557	6538994	N1=C(N=CC=C1NC=2C=CC(=CC2)C)NC3=CC=C(OCC(CN(C)C)O)C=C3	4.59
558	11975073	C1(CCN(CC1)S(C)(=O)=O)NC=2N=C(C(=CN2)C(C=3C=CC(=CC3OC)F)=O)N	7.08
559	49830351	S1C=2C(C(C=3C=CC(NC(=O)NC4=CC=C(C=C4)C)=CC3)=C1)=C(N=CC2C5=CN(N=C5)C)N	5.1
560	44587741	C1=CC=C2NC3=C(C2=C1)CCN(C(=O)C4=CC(=CC=C4)C5=CC=CC(=C5)OC)C3	3.44
561	49830479	O=C(NC(C1=CC=CC=C1)CO)C2=CC=C(C=3C=CN=CC3)C=C2	5.5
562	18450918	S1C=2C(C(C3=CC=C(NC(=O)NC4=CC(=CC=C4)C)C=C3)=C1)=C(N=CC2C#CCNS(=O)(=O)C)N	5.1
563	18451073	S1C=2C(C(C3=CC=C(NC(=O)NC4=CC(=CC=C4)C)C=C3)=C1)=C(N=CC2C=5C=NNC5)N	5.1
564	2305717	ClC1=CC=C(C(=O)NC=2C=C3NN=CC3=CC2)C=C1	5.1
565	6538995	N=1C(=NC=CC1NC=2C(=CC=C(C2)C)F)NC=3C=CC(OCC(CN(C)C)O)=CC3	5.7
566	5330641	C=1(N2C(C=CC(=C2)C(C3=C(Cl)C=CC=C3Cl)=O)=NC1N)C(C4=C(C=C(C=C4F)OCCN5CCN(CC5)C)F)=O	6.09
567	16125042	C1=CC=C(C=2C=CC(=CC2)NC(=O)NC3=CC(=CC=C3)C)C=4C=NNC41	5.1
568	49830744	O(C=1C=C(C=NC1)C=CC2=CC=NC=C2)CC(N)CC3=CC=CC=C3	5.1
569	44587810	C1=CC=C2NC3=C(C2=C1)CCN(C(=O)C=4C(=CC=CC4)C5=CC=NC=C5)C3	3.45
570	10067064	N1=CN=C2ON=C(C2=C1N)C3=CC=C(C=C3)NC(=O)NC4=CC(=CC=C4)C	5.1
571	18450541	C=1C(C=2C3=C(SC2)C=CN=C3N)=CC=C(NC(NC=4C=C(C=CC4)Cl)=O)C1	5.1
572	44587811	C1=CC=C2NC3=C(C2=C1)CCN(C(=O)C4=C(C=CC=C4)C=5C=CC=NC5)C3	3.51
573	44593713	C1CCC(CC1)C(N(C2=CC=C3N(C(=NC3=C2)NC(C=4C=CC(=CC4)C#N)=O)CCC(=O)N)C)=O	5.1
574	156422	C(=O)(NC=1C=2C(C(=CC1)OCCN3CCOCC3)=CC=CC2)NC4=CC(=NN4C5=CC=C(C=C5)C)C(C)(C)C	5.1
575	16095343	CCN1C(=NC2=CN=CC(C(=O)N3CC[C@H](N)C3)=C12)C4=NON=C4N	5.15
576	49830407	S1C=2N(C(=C(N2)C3=CC(NC(=O)C=4C(F)=CC=CC4F)=CC=C3)C=5N=C(N=CC5)NC=6C=C(N7C(=O)CCC7)C=CC6)C=C1	5.1
577	5281222	C=1(C(=CC=C(C1)O)C(/C=C/C2=CC(=C(C=C2)O)O)=O)O	4
578	18451372	C=1C(C=2C3=C(SC2)C=CN=C3N)=CC=C(NC(NC=4C=C(C=CC4)F)=O)C1	5.1
579	49830496	FC1=CC(CNC=2C(=CC=C(C2)C=3C=CN=CC3)C(=O)N)=CC=C1	5.5
580	6538993	N1=C(N=CC=C1NC=2C=CC(=CC2)OC)NC3=CC=C(OCC(CN(C)C)O)C=C3	4.44
581	49830609	FC1=CC=C(C=2N=C3N(C2C=4N=C(N=CC4)NCC(COC)(C)C)C=CN=C3C)C=C1	5.1
582	5329852	COC=1C=CC(NC2=NC=C(O2)C3=CC=CC=C3)=CC1OC	5.66
583	18451366	BrC1=CC(NC(=O)NC2=CC=C(C=3C4=C(SC3)C=CN=C4N)C=C2)=CC=C1	5.1
584	9931954	C=12C(NCCC3=C(NC(C=C(C1)F)=C23)C4=CC=C(C=C4)CNC)=O	5.1
585	49830890	ClC1=C2C(=NC=3C1=CC(SC)=CC3)C(=O)NCC2	5.1
586	49830483	O=C(NC(C1=CC(OC)=CC=C1)C)C2=CC=C(C3=C(C=NC=C3)C)C=C2	5.7
587	49830370	BrC1=CC(NC(=O)NC2=CC=C(C=3C4=C(NN=C4N)C(=CC3)C)C=C2)=CC=C1	5.2
588	11622815	N=1C(C2=CC=C(C=C2)CCN)=C3C(=NC1)NC=N3	3.84
589	45908781	O=C(NC1=C(OC)C=CC(OC)=C1)C2=C3N(N=C2)C(C4=CC=CC=C4)=CC=N3	5.1
590	6539003	N1=C(C(C)=CN=C1NC2=CC=C(OCC(CN(C)C)O)C=C2)NC=3C=CC=CC3	5.1
591	44589014	C1=C(C=2C=CN=C(N2)NC=3C=CC(=CC3)S(N(CCOC)C)(=O)=O)N(C(=N1)C)C4CC4	7.08
592	49830607	FC1=CC=C(C=2N=C3N(C2C4=NC(=NC=C4)NCC5CC5)C=CN=C3)C=C1	5.1
593	6538987	N=1C(=NC=CC1NC=2C(Cl)=CC=CC2)NC=3C=CC(OCC(CN(C)C)O)=CC3	5.22
594	6538985	N=1C(=NC=CC1NC=2C=CC=CC2)NC=3C=CC(OCC(CN(C)C)O)=CC3	4.49
595	49830456	S(C=1C=2C(NC1)=NC=NC2NCCCO)C	5.5
596	46232353	C1(=CC(=C(C2=C3C(C=CC=C3)=C(C(=C12)N(=O)=O)Cl)O)O)C(=O)O	4.74
597	9950716	O1C2=NC=NC(N)=C2C(C3=CC=C(NC(=O)NC4=CC=C(C=C4)C)C=C3)=C1	5.1
598	136183413	C1=NC2=C(C=C1)NN=C2C=3NC4=C(C3)C=CC(=C4)OC	5.4
599	49830879	OCCCN1C(=C(N=C1)C2=CC=CC=C2)C=3C=CN=CC3	5.1
600	15981404	FC1=CC=C(C=2N=C3N(C2C4=NC(=NC=C4)NCC(CO)(C)C)C=CN=C3C)C=C1	5.1
601	49830489	O=C(NC(C1=CC(OC)=CC=C1)C)C2=CC=C(C=3C=CN=CC3)C=C2	5.6
602	57393078	C1=CC(=C(C=C1C2=C(N=CO2)C(=O)NCC=3C=CN=CC3)Cl)OC4=CC=CC=C4	4.8
603	2390	OC=1C=C(C=C(C(=O)NCC2=CC=CC=C2)C#N)C=CC1O	5.1
604	6538989	N=1C(=NC=CC1NC=2C(C#N)=CC=CC2)NC3=CC=C(OCC(CN(C)C)O)C=C3	5.4
605	25166655	N1(N=NC(C=2C=C3C(NN=C3)=CC2)=C1)CC=4C(=CC(=CC4)C)C	5.3
606	136025846	N1(C2=CC(=C(C=C2)O)C=3C=C(N=C(N)N3)NCCN4CCOCC4)C[C@@H]([C@H](C1)O)O	6.35
607	49830388	S1N=CC2=C(C3=CC=C(NC(=O)NC4=CC(=CC(=C4)C)C)C=C3)C=CC=C12	5.1
608	9549184	O(C=1C=C(C2=NN(C=3N=CN=C(N)C23)C4CCC(N5CCN(CC5)C(=O)C)CC4)C=CC1NC(=O)C=6N(C=7C(C6)=CC=CC7)C)C	5.1
609	11220720	S1C(=C(N(C1=O)C)C)C2=NC(=NC=C2)NCC3=CN=CC=C3	4.82
610	11957417	COC=1C=C2N=CN(C3=CC(O[C@H](C)C4=CC=CC=C4Cl)=C(S3)C(N)=O)C2=CC1OC	5.8
611	71580634	C=1C2=C(C=CC1C#N)C=CN2C=3C=CC=C(N3)N	4.35
612	25176840	C=1(N=CC(=C(C=2N(C(=NC2)C)C(C)C)N1)F)NC3=CC=C(C(=O)N4CCN(CC4)C)C=C3	7.74
613	49830796	S1C2=C(C(C3=CC(F)=CC=C3)=CN=C2)C=C1C(OC)=O	5.1
614	9604962	COC1=CC=CC(=C1)N2N=CC3=C(N/N=C/C=4C=CC(=CC4)C(=O)NCCN(C)C)N=CN=C23	6.75
615	44587712	C1=CC=C2NC3=C(C2=C1)CCN(C(=O)C4=CC(=CC=C4)C5=CC=CC(=C5)C)C3	3.33
616	71580738	C=1C2=C(C=CC1C(F)(F)F)C=CN2C=3C=CN=C(N3)N	4.77
617	22607792	S1C(C2=CC(OCC(N)CC=3C=4C(NC3)=CC=CC4)=CN=C2)=CC=5C1=CN=CC5	6.8
618	11712649	C1C2=CN=C(NC=3C=CC(C(=O)O)=CC3)N=C2C4=C(C(=N1)C=5C(F)=CC=CC5F)C=C(C=C4)Cl	5.1
619	57328543	C1(=CN=C2C(=C1NCC(CNC(C3CCC3)=O)O)N=C(N2)C4=CC=CC=C4OC)Br	5.33
620	49830387	O=C(NC1=CC=C(C=2C=C(C=CC2)C(=O)N)C=C1)NC3=CC(=CC=C3)C	5.1
621	45269554	C1=C(C=CC2=CC(=CC=C12)NC(=O)NC=3C=NC(=CN3)C#N)C(=O)O	5.1
622	44587710	C1=CC=C2NC3=C(C2=C1)CCN(C(=O)C4=CC(=CC=C4)C5=CC=CC=C5F)C3	3.47
623	44587709	C1=CC=C2NC3=C(C2=C1)CCN(C(=O)C4=CC(=CC=C4)C5=CC=CC(=C5)F)C3	3.21
624	46224684	C=1C=2N(C=C(C2N=C(N)N1)C=3C=C(C=4SC=5C(=CC=CC5)C4)C6=C(C3)C=NN6)CCN	6.9
625	71580635	C=1C2=C(C=CC1C#N)C=CN2C=3C=CN=C(C3)N	4.41
626	10215	C1=CC2=C(C=C1)NC(C=3C(C4=C(N3)C=CC=C4)=O)=C2O	4.15
627	25167971	FC=1C(C=2N=C3N(C2C4=NN5C(=NN=C5C=C4)C(O)(C)C)CCC3)=CC=C(F)C1	5.1
628	49830290	ClC=1C=CC(C(=O)NC=2C=C3C(C4=CC=CC=C4)=CNC3=NC2)=CC1	5.1
629	49830623	O=C(NC=1C=CC(C2=NN(C=3N=CN=C(N)C32)C4CCC(N5CCN(CC5)C(=O)C)CC4)=CC1)C=6N(C=7C(C6)=CC=CC7)C	5.1
630	9956119	C=1C(=CN=C(C1)NCCNC2=NC(=C(C=N2)C=3NC=C(N3)C)C4=C(C=C(C=C4)Cl)Cl)C#N	5.8
631	44587713	C1=CC=C2NC3=C(C2=C1)CCN(C(=O)C4=CC(=CC=C4)C5=CC=CC=C5C)C3	3.18
632	42596953	C=1(C=C2C(=NC=NC2=CC1)NC3=CC(=C(OCC4=CC(=CC=C4)F)C=C3)Cl)C5=CC=CC(=C5)/C=C/C(=NO)O	6.04
633	6539019	C=1(N2C(C=CC=C2)=NC1C)C3=NC(NC=4C(Cl)=CC=CC4)=NC=C3	5.06
634	6420138	C=1C=NC(NC2=CC=C(N3CCOCC3)C=C2)=NC1C=4SC(=NC4C)N	7
635	25164470	O=C(N1N=C(N)C=2C1=CC=C(C2)C=3N=NN(C3)CC4=CC=CC=C4)C5CCN(CC5)C	5.1
636	11314310	C=1C(NC(=O)NC2=CC(=CC=C2)C)=CC=C(C3=C4C(=CC=C3)NN=C4N)C1	5.1
637	49831038	O(C(=O)N1C=2C(C(C=3N(C4CCCCC4)C=NC3)=C1)=CC=CC2)C(C)(C)C	5.1
638	11315446	C1(=C(C2=CN=C(N2C(C)C)C)N=C(NC=3C=CC(=CC3)N4CCOCC4)N=C1)F	8.1
639	90645249	ClC=1C=C([C@H](NC(=O)N2CCC3=C(N=C(N[C@H](CO)C)N=C3)C2)C)C=CC1Cl	6.98297
640	57328545	C1(=CN=C2C(=C1NCCCNC(C3CCC3)=O)NC(=N2)C4=CC(=CC=C4OC)F)Br	5.19
641	44587678	C1=CC=C2NC3=C(C2=C1)CCN(C(=O)C=4C(=CC=CC4)C5=CC=CC=C5F)C3	3.36
642	49830818	S(=O)(=O)(NCCN)C=1C=C(C(=O)NC2=CC=C(C3=NN=C(O)C4=C3C=CC=C4)C=C2)C=CC1	5.6
643	49830601	O=C1NC2=C(C1=CC=3OC=CC3)C=C(C4=CC(OCC(N)CC=5C=6C(NC5)=CC=CC6)=CN=C4)C=C2	6.9
644	49830349	S1C=2N=CN=C(N)C2C(C3=CC=C(NC(=O)NC4=CC=CC=C4)C=C3)=C1	5.1
645	11338778	FC1=CC=C(C=2N=C3OC=CN3C2C=4N=C(N=CC4)NCC(CN(C)C)(C)C)C=C1	5.1
646	44587742	C1=CC=C2NC3=C(C2=C1)CCN(C(=O)C4=CC(=CC=C4)C5=CC=CC=C5OC)C3	2.96
647	23647654	C=1(S/C(/C(N1)=O)=C\C2=CC=C(O2)C3=CC=C(C=C3)S(=O)(=O)N4CCNCC4)N	5.54
648	44397218	C=1(N2C(C=CC(=C2)C(C3=C(Cl)C=CC=C3Cl)=O)=NC1N)C(C4=C(C=C(C=C4F)OCCN(C)C)F)=O	6.01
649	49855758	C=1(C=C2C(=NC=NC2=CC1)NC3=CC(=C(OCC4=CC(=CC=C4)F)C=C3)Cl)C5=CC=C(C=C5)/C=C/C(O)=NO	6.07
650	4323109	O1C(C2=NC=3C(N=C2C=4OC=CC4)=CC=C(NC(=O)N(C)C)C3)=CC=C1	5.1
651	57396564	C1=CC(=C(C=C1C2=C(N=CO2)C(=O)NCC=3C=CN=CC3)C=4C=CN=CC4)OC	4.8
652	44465558	C=1C(=CC=C(C1)N2CCOCC2)NC3=NC=C(C(=N3)NCCCNC(=O)C4CCC4)C5CC5	6.2
653	44587679	C1=CC=C2NC3=C(C2=C1)CCN(C(=O)C=4C(=CC=CC4)C5=CC=CC(=C5)C)C3	3.41
654	10267663	C1=2C(NC=3C1=C(C(=CC3)F)C(=CC2C=4NC=CC4)OCCO)=O	7.21
655	44587711	C1=CC=C2NC3=C(C2=C1)CCN(C(=O)C4=CC(=CC=C4)C5=CC=C(C=C5)C)C3	3.33
656	10193464	C1CC1NC=2N=CC=C(N2)C=3C=NN4N=C(C=CC34)N5CCOCC5	6.01
657	16095342	CCN1C(=NC=2C=NC(OC=3C=CC=C(NC(=O)C=4C=CC(OCCN5CCOCC5)=CC4)C3)=CC12)C6=NON=C6N	6.1
658	49830278	FC1=C(C(=O)NC=2C=C3C(C4=CC=CC=C4)=CNC3=NC2)C(F)=CC=C1	5.4
659	49830556	O=C(NC=1C=C(C=NC1)C=CC2=CC=NC=C2)C(N)CC=3C=4C(NC3)=CC=CC4	5.4
660	68388345	C=1C2=C(C=CC1F)C=CN2C=3C=CN=C(N3)N	4.47
661	3038525	FC=1C=CC(SC2=NN3C(C=C2)=C(C(=O)N=C3)C=4C(Cl)=CC=CC4Cl)=C(C1)F	5.1
662	9905711	O=C(N)C1=C2NC(=NC2=CC=C1)C=3C=CN=CC3	5.1
663	44587776	C1=CC=C2NC3=C(C2=C1)CCN(C(=O)C=4C=CC(=CC4)C5=CC=CC(=C5)OC)C3	3.37
664	44587680	C1=CC=C2NC3=C(C2=C1)CCN(C(=O)C4=CC(=CC=C4)C5=CC=C(C=C5)F)C3	3.5
665	70687387	C1(=CN=C2C(=C1NCCCNC(C)=O)N=C(N2)C=3C=CC(=CC3)OC)Br	6.43
666	44587677	C1=CC=C2NC3=C(C2=C1)CCN(C(=O)C=4C(=CC=CC4)C5=CC=CC(=C5)F)C3	3.32
667	5329578	N=1C(OCC2CCCCC2)=C3N=CNC3=NC1	4.89
668	49830614	ClC1=NC=CN2C(=C(N=C21)C3=CC=C(F)C=C3)C=4N=C(N=CC4)NCC(CO)(C)C	5.1
669	49830490	O=C(NC(C1=CC(OCCC)=CC=C1)C)C2=CC=C(C=3C=CN=CC3)C=C2	6.1
670	11268820	FC1=C(C=C(NC(=O)CC2=CC=C(C3=C4C(NN=C4N)=CC=C3)C=C2)C=C1)C	5.4
671	2858224	BrC=1C(C=C(C=2NC3=C(N2)C=CC=C3)C#N)=CC(OC)=C(O)C1	6
672	11338239	S1N=C(N)C=2C(C=3C=CC(NC(=O)NC4=CC(=CC(=C4)C)C)=CC3)=CC=CC12	5.1
673	135506564	OC=1NC2=CC=CC=C2C1C=NC3=CC=C(C=C3)N4C=NC=N4	5.45
674	201327	O=C1NC=2C(NC=3C1=CC=CC3)=CC=CC2	5.1
675	49855952	C=1(C=C2C(=NC=NC2=CC1)NC=3C=CC(OCC4=CC(=CC=C4)F)=C(Cl)C3)C5=CC=C(O5)C(O)=NO	6.34
676	49795868	N=1C(C2=CC=3NN=CC3C=C2)=CC=NC1NCC4=CN=CC=C4	4.86
677	60200906	N=1C=2N(C(=C(C1N[C@@H]3CNCCC3)C)NC=4C=CC5=C(C4)C=NN5C)N=CC2	4.57
678	22607531	O(C=1C=C(C2=CC3=C(C=C2)C=NC=C3)C=NC1)CC(NC(=O)CN(C)C)CC=4C=5C(NC4)=CC=CC5	5.3
679	25026574	C1(=CC=C2C(=C1)C(=CC(=N2)C(N[C@H](C(OC)=O)CC3=CC=C(C=C3)O)=O)C(=O)O)C4=CC=CS4	6.05
680	44587777	C1=CC=C2NC3=C(C2=C1)CCN(C(=O)C=4C=CC(=CC4)C5=CC=CC=C5OC)C3	3.49
681	49830566	S1C2=NC=NC(N)=C2C(C(=O)NC=3C=CC(NC(=O)NC4=C(C=CC=C4)C)=CC3)=C1	5.1
682	9813758	N12C(=NC=C1C)C(NCCN)=NC3=C2C=C(C=C3)C	5.7
683	25022741	C1=CC=C2NC3=C(C2=C1)CCN(C(=O)C=4C=CC(=CC4)C5=CC=C(C=C5)C)C3	3.13
684	49830896	BrC1=C2SC3=C(N=C(OC3=O)C)C2=C(Cl)C=C1	5.2
685	11221493	O=C1NCC=2C(C3=CC=C(NC4=NC=5C(N4)=CC=CC5)C=C3)=CC=CC21	5.1
686	136254272	C(C)(=O)NC1=CC=2C(=CNC2C=C1)C3=NC=4N(C(=C3)NC5CC5)N=CC4C#N	4.85
687	44587676	C1=CC=C2NC3=C(C2=C1)CCN(C(=O)C=4C(=CC=CC4)C5=CC=C(C=C5)F)C3	3.45
688	70695758	C1(=CN=C2C(=C1OCC3CCNCC3)N=C(N2)C=4C=CC(=CC4)OC)Br	6.88
689	16122934	S1C2=NC=NC(N)=C2C(C(=O)NC3=CC=C(NC(=O)NC4=CC(=CC=C4)C)C=C3)=C1	5.1
690	49830378	S1C2=NC=NC(N)=C2C(C(=O)NC=3C=CC(NC(=O)NC=4C=C(C=C(C4)C)C)=CC3)=C1	5.1
691	10126509	C1(=C2N(N=CC=C2)N=C1)C3=NC(=NC=C3)NC4=CC=C(C=C4)N5CCN(CC5)C	7
692	44587743	C1=CC=C2NC3=C(C2=C1)CCN(C(=O)C=4C=CC(=CC4)C5=CC=C(C=C5)F)C3	3.36
693	6538992	N1=C(N=CC=C1NC2=CC=C(C=C2)Cl)NC3=CC=C(OCC(CN(C)C)O)C=C3	4.74
694	1540	C1(=NC(OCC2CCCCC2)=C3NC=NC3=N1)NC4=CC=CC=C4	5.64
695	44587745	C1=CC=C2NC3=C(C2=C1)CCN(C(=O)C=4C=CC(=CC4)C5=CC=CC=C5F)C3	3.51
696	22607785	O(C=1C=C(C2=CC3=C(NN=C3C)C=C2)C=NC1)CCNC	6.3
697	445840	C=12[C@H]3CCCN3C(C1C=CC=C2NC(NC4=CC=CC=N4)=O)=O	7.1
698	3142817	C1=CC(=CC=C1N(=O)=O)C(NC(NC2=CC(=C(C=C2)O)C3=NC4=C(S3)C=CC=C4)=S)=O	6.15
699	20744821	O(C1=CC(C=2C=C3C(NN=C3C)=CC2)=CN=C1)CC(N)CC=4C=5C(NC4)=CC=CC5	7.3
700	49830494	O=C1NC=2C(NC=3C1=CC=C(C3)C4=CC=NC=C4)=CC=CC2	6
701	70681033	C=1(Br)C(=C2N=C(NC2=NC1)C3=CC=C(OCCN4CCCCC4)C=C3)NCCCNC(C5CCC5)=O	6.29
702	11244819	C1=CC=C(C=2C=CC(=CC2)NC(=O)NC3=CC=CC=C3)C=4C(N)=NNC41	5.2
703	3541	BrC1=CC=C(C=C1)C=CCNCCNS(=O)(=O)C=2C3=C(C=CC2)C=NC=C3	5.1
704	18451149	S1C=2C(C(C3=CC=C(NC(=O)NC4=CC(=CC=C4)C)C=C3)=C1)=C(N=CC2C#CCN)N	5.6
705	233113	S1C(C(=O)NC1=O)=CC=2C=C(OC)C(O)=CC2	5.1
706	44587775	C1=CC=C2NC3=C(C2=C1)CCN(C(=O)C=4C=CC(=CC4)C5=CC=CC=C5C)C3	3.47
707	44587774	C1=CC=C2NC3=C(C2=C1)CCN(C(=O)C=4C=CC(=CC4)C5=CC=CC(=C5)C)C3	3.39
708	10384072	C1(=CC=C2NC3=C(C2=C1)C4=C(C(NC4=O)=O)C(=C3)C5=C(C=CC=C5)Cl)O	6.7
709	49831037	ClC1=CC=2N(C=3N=C(N=C(N)C3C(=O)C2C=C1)N)C4=C(C=C(O)C=C4)C	6.1
710	44415457	ClC1=C(N(C=2N=CN=C(NC=3C=CC(OC[C@@H](O)CN(C)C)=CC3)C2)CC#N)C=C(C=C1)C	6.85387
711	2831603	S1C(C(=O)NC1=S)=CC=2C=C(OC)C(O)=CC2	5.1
712	49831025	ClC1=C2C(NC(=O)C)=C(SC2=CC=C1Cl)C(=O)N	5.7
713	49830814	S1C=2C(C(C3=CC=C(N)C=C3)=C1)=C(N=CC2C=CC4=NC=5C(N4)=CC=CC5)N	5.1
714	135566570	N1(C[C@H](O)[C@@H](O)C1)C2=CC(=C(C=C2)O)C3=NC(=NC(=C3)C(C)C)N	7.17
715	44587744	C1=CC=C2NC3=C(C2=C1)CCN(C(=O)C=4C=CC(=CC4)C5=CC=CC(=C5)F)C3	3.53
716	60200900	N=1C=2N(C(=C(C1N[C@@H]3CNCCC3)C)NC=4C=CC(=CC4)OCCN5CCOCC5)N=CC2	4.21
717	49830635	N=1NC(=C2C1C=3C(C2)=CC=C(C3)C#CCN(CC)CC)C4=CN=C(C=C4)C#N	5.2
718	71460422	C=1C(=CC(S(N(C)C)(=O)=O)=C(C1)Cl)NC2=NC=CC(C=3C=CN=C(C4=CC=C(C=C4)NC(NC)=O)C3)=N2	6.28
719	53380599	C=1C=C2C(=CC1C3=CNC(=O)C=4C=C(SC43)C5=CC=NC=C5)OCCO2	5.8
720	135444250	S1C(C(=O)NC1=NC2=CC=CC=C2)=CC3=CC(O)=C(OC)C=C3	5.1
721	49830794	S1C2=C(C(C=3C=CC=CC3)=CN=C2)C=C1C(=O)O	5.1
722	49830404	S1C=2N(C(=C(N2)C3=CC(NC(=O)CC4=CC=CC=C4)=CC=C3)C=5N=C(N=CC5)NC=6C=C(N7C(=O)CCC7)C=CC6)C=C1	5.1
723	24971314	C1(=C(NN=C1)C(NC=2C=CC(=CC2)F)=O)N	4.07
724	49855568	C=1(C=C2C(=NC=NC2=CC1)NC3=CC(Cl)=C(OCC4=CC(=CC=C4)F)C=C3)C5=CC=C(O5)/C=C/C(O)=NO	6.36
725	57401811	C=1C(=C(C=C(C1)OC)C)C=2OC=NC2C(NCC=3C=CN=CC3)=O	4.8
726	56683910	N1=C(C=CC=C1Cl)C2=C3C(C=C(S3)C=4C=CN=CC4)=C(O)N=C2	4.8
727	49830595	ClC1=C2C(NC(=O)C=3C=CC(=CC3)C)=C(SC2=CC=C1Cl)C(=O)N	5.7
728	49831001	O=C(NC=1C(=C(O)C=CC1)C)C2=C3N(N=C2)C(C4=CC=CC=C4)=CC=N3	5.1
729	49830860	O(C=1N=C(NC(=O)C)C=C(N)C1C#N)CCC	5.1
730	135928472	C1(=NNC=2C=C(C3=CC=C(C=C3)O)C=CC12)C=4NC5=C(N4)C(=CC=C5)N6CCN(CC6)C	7.88
731	46232352	C=1(C=C(C(=C2C3=C(C=CC=C3)C=C(C12)N(=O)=O)O)O)C(=O)O	4.87
732	135435475	S1C(C(=O)NC1=NC2=CC=CC=C2)=CC=3C=C(OC)C(O)=CC3	5.1
733	71458574	C=1C(=CC(S(N(C)C)(=O)=O)=C(C1)C)NC2=NC=CC(C=3C=CN=C(C4=CC=C(C=C4)NC(NC)=O)C3)=N2	6.34
734	136007770	N1(C[C@H](O)[C@@H](O)C1)C2=CC(=C(C=C2)O)C=3C=C(N=C(N3)N)CC	7.3
735	680935	O=C(NC1=CC=CC=C1)C2=CC=NN2	4.01
736	70687386	C1(=CN=C2C(=C1NCC3CCNCC3)N=C(N2)C=4C=CC(=CC4)OC)Br	6.87
737	23586145	O=S(=O)(N)C=1C=CC(=CC1)NC=2N3C(N=C(C2)OCC4CCCCC4)=NC=N3	4.96
738	10430000	C=1C=NC(NC2=CC=C(N3CCOCC3)C=C2)=NC1C=4SC(=NC4C)NC	6.81
739	2744272	ClC=1C(OCC=2SC(=C(N2)C)C3=NC(=NC=C3)N)=CC=CC1	5.1
740	71580632	N=1C=CC(=NC1N)N2C=CC3=C2C=C(C=C3)C#N	4.78
741	49830437	S(=O)(=O)(NC1=CC=C(C=2C=C3C(NN=C3N)=CC2)C=C1)CCC	5.5
742	135421139	CN(C)C=1C=CC=2NC(O)=C(C=NC3=CC=C(C=C3)S(N)(=O)=O)C2C1	6.6
743	25016360	FC=1C(C=2N=C3N(C2C=4N=C(N=CC4)NCC(O)(C)C)C=CN=C3CC5CC5)=CC=C(F)C1	5.1
744	49855569	C=1(C=C2C(=NC=NC2=CC1)NC3=CC(Cl)=C(OCC4=CC(=CC=C4)F)C=C3)C5=CC=C(S5)/C=C/C(O)=NO	6.36
745	49830491	O=C(NCC1=CC=CC=C1)C=2C=C(C3=CC4=C(N=C3)NC=C4)C=CC2	5.1
746	176167	O=C1NC(=O)C(=C1C2=CN(C3CCN(CC3)CC4=NC=CC=C4)C=5C2=CC=CC5)C=6C=7C(N(C6)C)=CC=CC7	5.30103
747	49830998	O(C=1C(OC)=CC=C(C1)C=NNC=2N=CN=C3C2NC4=C3C=CC=C4)C	5.1
748	49830369	S1C2=NC=NC(N)=C2C(C(=O)NC3=CC=C(NC(=O)NC4=CC=C(C=C4)C)C=C3)=C1	5.1
749	49830619	FC1=CC=C(C=2N=C3N(C2C4=NC(=NC=C4)NCC(CO)(C)C)C=CN=C3NC)C=C1	5.1
750	16219401	CN1C=C(C=C2C(=O)NC=3C=CC=NC23)C4=CC=CC=C14	5.1
751	6539563	CCN1CCC(CC1)C(=O)NC2=NNC3=NN=C(C=C23)C=4C=CC=C(F)C4F	5.41
752	49830445	S(=O)(=O)(NC1=CC=C(C2=CC3=C(NN=C3N)C=C2)C=C1)CC	5.4
753	49830929	FC1=C(C2=NN=C3NN=C(NC(=O)CCCN4CCN(CC4)CC)C3=C2)C=CC=C1F	6
754	56683912	C1=C(C=NC(OCC)=C1)C=2C=3SC(=CC3C(O)=NC2)C=4C=CN=CC4	5.2
755	49830745	O(C=1C=C(C=NC1)C=CC2=CC=NC=C2)CC(N)COCC3=CC=CC=C3	5.1
756	49830743	ClC1=NC=C(OCC(N)C)C=C1C=CC2=CC=NC=C2	5.1
757	44589040	C1=C(C2=CC=NC(NC3=CC=C(C=C3)S(CCCN(C)C)(=O)=O)=N2)N(C)C(=N1)C	6.53
758	49830915	O=C1C2=C(N(C=3C(=CC(O)=CC3)C)C=C1C(=O)NN)C=C(C=C2)C4=CC=NC=C4	6.2
759	49830377	S1C=2N=CN=C(N)C2C(C(=O)NC3=CC=C(NC(=O)NC4=CC=CC=C4)C=C3)=C1	5.1
760	49831005	ClC=1C=C2C(N(OCC(C)C)C=3N(N=C(C3C2=O)C)C)=CC1	6
761	90818092	CS(=O)(=O)NC1=CC=C(N=CC2C(=O)NC3=CC=CC=C23)C=C1	5.45
762	49830588	O=C(NC1=CC=CC=C1)C2=NNC3=C2C=C(C=4C=C(OC)C(O)=CC4)C=C3	6.1
763	49830383	OC1=NC=2C(N1)=NC=C(C2)C3=CC=CC=C3	5.1
764	44440229	C=1N=C(NC2CCN(CC2)C(=O)CN(C)C)N=C(C=3C4=C(C=CC=C4)NC3)C1Cl	5.95
765	90645255	O1CCC(NC=2N=C3CN(CCC3=CN2)C(=O)N[C@@H](C=4C=C5NC=CC5=CC4)C)CC1	7.16115
766	25032700	C=1C(=NC(=CC1)NC=2SC(=CN2)SC=3C=C(C(=CC3)C)C(=O)N4CCN(CC4)C(CN)=O)Br	6.27
767	49830403	FC1=CC=C(C=2N=C3OC=CN3C2C=4N=C(N=CC4)NC(C5=CC=CC=C5)C)C=C1	5.1
768	3133620	O1C(C=NNC=2N=CN=C(N3N=C(C=C3C4=CC=CC=C4)C)C2)=CC=C1	5.1
769	136025988	N1(C[C@H](O)[C@@H](O)C1)C2=CC(=C(C=C2)O)C=3C=C(N=C(N3)N)C	7.38
770	378607	C1=CC=CC2=C1CCN2C(=O)C(=O)C=3C=4C(NC3)=CC=CC4	3.12
771	9858505	C1=2C(NC=3C1=C(C(=CC3)F)C(=CC2C=4NC=CC4)OCCCO)=O	7.74
772	25167075	C1(=CC=C2C(=C1)C=NN2)C=3N=C(SC3)NC=4C=CC=CC4	5.2
773	49831002	O=N(=O)C1=CC=2NC(=NC2C=C1)NC3=NC=C(C=C3)C	5.9
774	49830858	O=C(NC=1N=C(C(=C(N)C1)C#N)C2=CC3=C(C=C2)C=CC=C3)C	5.1
775	49830963	S1C=C(C2=CC3=C(C=C2)C=NC(NCCO)=C3)C=C1	5.1
776	135434977	C1=CC=C2NC(=C(C2=C1N(=O)=O)N=NC3=CC=C(C=C3)S(N)(=O)=O)O	5.62
777	44139711	C(C=1C=CC(=CC1)NC2=NC(=NC=C2F)NC=3C=CC(=CC3)O)(=O)NC=4C(=CC=CC4)Cl	5.9
778	135398512	ClC1=C(C2=NC3=C(NC=4C2=CC(F)=C(OC)C4)NN=C3C)C=CC=C1	6.8
779	22607336	O(C1=CC(C=2C=C3C(NN=C3C)=CC2)=CN=C1)CC(CC4=CC=CC=C4)CN	6.8
780	10132679	C1=2C(NC=3C1=C(C(=CC3)F)C(=CC2C=4NC=CC4)NCCNC(=O)C)=O	6.9
781	135909513	C1=CC(=CC=2NC(=NC21)C3=C(NC(=O)NC4CCCCC4)C=NN3)CN5CCOCC5	5.92
782	5330633	C=1(N2C(C=CC(=C2)C(C3=C(OC(F)(F)F)C=CC=C3)=O)=NC1N)C(C=4C(F)=CC=CC4F)=O	5.66
783	49830698	FC(F)(F)C=1C=C(NC(=O)NC=2C=3C(N=CC2)=CC(OC)=CC3)N=CC1	5.1
784	49830575	ClC=1C(C=2C=C3NC=4C(NC(=O)C3=CC2)=CC=CC4)=CC=NC1	6.3
785	49831016	BrC=1C=C2C=3NN=CC3CC2=CC1	5.1
786	4475481	N=1C(=NC=CC1NC2=CC(Cl)=CC=C2Cl)NC3=CC=C(OCC(CN(C)C)O)C=C3	6
787	60201066	N=1C=2N(C(=C(C1N[C@@H]3CNCCC3)C)NC=4C=CC5=C(C4)SC(=N5)C)N=CC2	4.6
788	11213558	N1C2=NC(NC3=NC(=NC=C3F)NC4=CC(=C(C(=C4)OC)OC)OC)=CC=C2OC(C1=O)(C)C	6.9
789	57328544	C1(=CN=C2C(=C1NCCCNC(C3CCC3)=O)N=C(N2)C4=CC=C(C=C4OC)F)Br	5.69
790	44541014	C1=CN=C2N(C=C(C2=C1C3=CC=C(C=C3)C(NCCO)=O)/C=C/4\OC=5C=CC=C(C5C4=O)O)C	7.45
791	136027078	C=1N=CC=2SC(C=3N=C(ON3)O)=CC2C1OC4=CC=C(C=C4)I	5.1
792	49830802	FC=1C(C=2N=C3N(C2C4=NN5C(=NN=C5C(C)C)C=C4)CCC3)=CC=C(F)C1	5.1
793	49830823	O(C1=NNC(O)=C1C=C2C=3C(N=C2)=CC=CC3)C(C)C	5.1
794	71580739	OC1=CC=2N(C=CC2C=C1)C=3N=C(N=CC3)N	5.30103
795	10317442	O=C1NC=2C(NC=3C1=CC=C(C3)C=4C=C(OC)C(O)=CC4)=CC=C(N(=O)=O)C2	7.2
796	49830573	O=C1NC=2C(NC=3C1=CC=C(C3)C=4C=C(N=CC4)C)=CC=CC2	6.3
797	5908088	C1=CC=2/C(/C(NC2C=C1)=O)=C/C=3NC=CC3	4.55
798	6539392	N12C(=C(C=3N=C(NC=4C=C5OCCOC5=CC4)N=CC3)C=N1)C=CC(=N2)OC	7
799	44578651	C=1C(C=2N(C(=NC2)C)C(C)C)=NC(NC=3C=CC(=CC3)N4CCOCC4)=NC1	8.05
800	71456728	C=1C(=CC(S(N(CC)CC)(=O)=O)=CC1)NC=2N=C(C=3C=CN=C(C4=CC=C(C=C4)NC(NC)=O)C3)C=CN2	6.25
801	71580740	C=1C2=C(C=CC1C#C)C=CN2C=3C=CN=C(N3)N	5
802	25167078	C1(=CC=C2C(=C1)C=NN2)C=3N=C(SC3)NCC4=CC=CC=C4	5.2
803	90645252	[C@H](NC=1N=CC2=C(N1)CN(CC2)C(=O)N[C@@H](C3=CC(=C(C=C3)OC)Cl)CC)(C)CO	7.15
804	11608401	N1C=NC=2C(N=CN2)=C1C3=CC=C(CNC)C=C3	3.87
805	56677280	C1=C(C(=CC(=C1)F)OC)C=2C=3SC(=CC3C(=O)NC2)C4=CC=NC=C4	5.3
806	10339994	OCC(NC1=NC=2N(C(C)C)C=NC2C(=N1)NCC=3C=C(O)C=CC3)C(C)C	7.52288
807	49795865	N1N=CC2=C1C=CC(=C2)C3=NC(NCC4=CC=CN=C4)=NC=C3	5.45346
808	6539360	C1(=C2N(N=CC=C2)N=C1)C=3N=C(N(C4=CC=CC=C4)C)N=CC3	4.7
809	72163809	O=C(NC1=CC(NC2=NC=3N(N=CC3C#N)C(NC4CC4)=C2)=CC=C1C)C	5.14267
810	20744853	O(C1=CC(C=2C=C3C(NN=C3C)=CC2)=CN=C1)CC(N)CC4=CC=CC=C4	7.1
811	10356352	C1=C(O)C(OC)=C2C3=C1C(=O)NC3=CC4=C2C=C(C=C4)O	6.85
812	49830955	ClC1=C(OC)C=C2N=C(NCC)C(=NC2=C1)NCC	5.1
813	135928471	C=1(C=2NC3=C(N2)C(=CC=C3)N4CCN(CC4)C)C5=C(C=C(C=C5)C6=CC=C(C(=C6)OC)O)NN1	8.39
814	19754146	C=1C2=C(C=CC1)C=CN2C=3C=CN=C(N3)N	4.55
815	16727123	N=1C=C(C(NCC2CCC(CC2)CN)=NC1NCC3=CC=CC=C3Cl)N(=O)=O	6.2
816	10340715	C=1C=NC(NC=2C=CC(N3CCOCC3)=CC2)=NC1C=4SC(=NC4C)NCC	6.82
817	763936	C1=CC(=NN1)C2=NC=3C=CC=CC3N2	4.6
818	72946458	FC(F)(F)C=1C=C(C2=CC=3C(=NC(C(=O)N[C@H](CCC)CC4=CC=C(O)C=C4)=CC3C(O)=O)C=C2)C=CC1	6.52288
819	49830793	S1C2=C(C(C3=CC(F)=CC=C3)=CN=C2)C=C1C(=O)O	5.5
820	6538991	N=1C(=NC=CC1NC=2C=C(Cl)C=CC2)NC3=CC=C(OCC(CN(C)C)O)C=C3	5.3
821	15986273	ClC1=NN=C2NC=3C(NC(=O)C2=C1)=CC=CC3C(=O)N	6.2
822	2850534	C=1(NC2=CC=CC=C2N1)NN=CC3=CNC4=C3C=CC=C4	5.1
823	24894081	FC(F)(F)C1=CC(NC(=O)NC=2C=CC(C3=C(N4N=CC(=C4N=C3)C5=CN(N=C5)C)N)=CC2)=CC=C1	5.1
824	49830574	FC=1C(C=2C=C3NC=4C(NC(=O)C3=CC2)=CC=CC4)=CC=NC1	6.4
825	49830328	ClC=1N=C(NC(=O)C=2C(F)=CC=CC2F)C=C(C=3C=4C(NC3)=NC=CC4)C1	5.5
826	76322219	C=1C=NC(=NC1C=2C=CC(=CC2)Cl)NC3=CC(=C(C(=C3)OC)OC)OC	4.73
827	6539611	BrC=1C=C2C(NC(=O)C3CC3)=NNC2=NC1C4=CC=CO4	5.6
828	44582716	C1(=C(Cl)C=C2N(C=C(C2=C1)C=3C(NC(=O)C3C4=COC=5C4=CC=CC5OC)=O)C)F	4.57
829	49830863	FC=1C(C2=CN3C(=NN=C3N)C=C2)=CC(=CC1)C	5.1
830	44589091	C=1N=C(N(C1C2=CC=NC(=N2)NC=3C=CC(=CC3)S(CCCN4CCOCC4)(=O)=O)C(C)C)C	7.48
831	4705	BrC1=CC(NC2=NC=NC3=C2C=C(OC)C(OC)=C3)=CC=C1	3.6
832	49830801	FC=1C(C=2N=C3OC=CN3C2C4=NN5C(=NN=C5CC(O)(C)C)C=C4)=CC=C(F)C1	5.1
833	49830554	ClC1=C2C(NC(=O)C=3C=CC(Cl)=CC3)=C(SC2=CC=C1Cl)C(=O)N	6.1
834	57396563	C=1C(=C(C=C(C1)OC)F)C=2OC=NC2C(NCC=3C=CN=CC3)=O	5.3
835	46232355	C1(=CC(=C(C2=C3C(C(=CC=C3)O)=CC(=C12)N(=O)=O)O)O)C(=O)O	5.24
836	49830700	FC(F)(F)C=1C=C2N=CC=C(NC(=O)NC=3N=C(C(F)(F)F)C=CC3)C2=CC1	5.1
837	5330830	S(=O)(=O)(N(C)C)C1=CC=C(NC2=NC(N)=C(C=C2)C(=O)C=3C(F)=CC=CC3F)C=C1	6.30103
838	9922207	C1=2C(NC=3C1=C(C(=CC3)F)C(=CC2C=4NC=CC4)OCC)=O	7.11
839	49830708	S1C(C(=O)NC(C2=CC(OC)=CC=C2)C)=CN=C1C=3C=CN=CC3	5.1
840	44582684	C1(=C(Cl)C=C2N(C=C(C2=C1)C=3C(NC(=O)C3C4=COC=5C4=CC=C(C5)CO)=O)C)F	4.97
841	52944208	N=1C(OCC2=CC=CC=C2)=C(C(=NC1NC3=CC=C(C=C3)S(N)(=O)=O)N)N=O	5.66
842	52949108	C1=C(C(C=2C(=CC=CC2Cl)F)=O)C=C3N(CC4=C(C=CC=C4F)F)C(=NC3=C1)N	7.48
843	44440214	C1=CC(=NC(NC2CCN(C(=O)NCC)CC2)=N1)C=3C4=C(NC3)C=CC=C4	5
844	49830444	S(=O)(=O)(NC=1C=CC(C=2C=C3C(NN=C3N)=CC2)=CC1)C	5.5
845	11164136	O=C(NC=1C=C(C=CC1)C)CC2=CC=C(C3=C4C(NN=C4N)=CC=C3)C=C2	5.6
846	24894620	N=1C2=C(C=NN2C(=C(C1)C=3C=CC(=CC3)NC(NC4=CC=CC(=C4)C)=O)N)C5=CN(N=C5)C	5.1
847	448991	ClC1=CC(NC2=NC(N[C@H](C(C)C)CO)=NC=3N(C(C)C)C=NC32)=CC=C1C(=O)O	8.22185
848	49830630	O=C1N2N(C=C(C2=NC(=C1)C=3C=CN=CC3)C4=CC=CC=C4)C	5.1
849	49830699	FC(F)(F)C=1C=C2N=CC=C(NC(=O)NC3=NC=C(C=C3)C#N)C2=CC1	5.1
850	5331093	C=12C(=C(/C=C/3\C(NC=4C3=CC=C(OC)C4)=O)NC1)CCOC2=O	5.82
851	136007772	N1(C2=CC(=C(C=C2)O)C=3C=C(N=C(N)N3)C4CCCCCC4)C[C@H](O)[C@H](C1)O	7.05
852	12187420	C1=CC=CC=2N(CCC12)C(=O)C(=O)C=3C=4C(NC3)=CC=C(C4)Cl	3.01
853	25134688	FC=1C(C=2N=C3OC=CN3C2C4=NN5C(=NN=C5C(C)C)C=C4)=CC=C(F)C1	5.1
854	136007771	N1(C2=CC(=C(C=C2)O)C=3C=C(N=C(N3)N)C4CCCC4)C[C@H](O)[C@@H](O)C1	7.38
855	25178540	C1=CC=C2C=C3C=4C=5N(C6=C(N3C2=C1)C(N(C6=O)CCCSC(=NC)N)=O)C=CC5C=CC4	5.2
856	44413527	N(C=1C=CC=CN1)C=2SC(C3=NC(=NC=C3C)OC4CCCCC4)=CN2	6.57
857	18516203	S1C2=C(C(OC3=CC=C(C(F)(F)F)C=C3)=CN=C2)C=C1C=4OC(=NN4)C	5.8
858	49830703	FC(F)(F)C1=C2N=CC=C(NC(=O)NC3=NC(C(F)(F)F)=CC=C3)C2=CC=C1	5.1
859	71560541	N=1C=CC(=NC1N)N2C=CC3=C2C=C(C=C3)Br	5.09
860	18451135	S1C2=C(C(C3=CC=C(NC(=O)NC=4C=C(C=CC4)C)C=C3)=C1)C(=NC=C2C#CC(N)(CC)CC)N	6.1
861	135564980	C=12C(=CC=3N(C(=O)C(C)(C)C3C1)CC)C=4CCCC=5C(C4N2)=NNC5C	4.82
862	23645576	S(=O)(=O)(N)C=1C=CC(NC=2N3N=CN=C3N=C(NC4CCC(O)CC4)C2)=CC1	5.13077
863	9412007	C1=CC2=C(C=C1)NN=C2C(NC3=CC=C(C=C3)OC)=O	5.52
864	49830918	O=N(=O)C=1C=C(C=2N3N=C(N4CCCCC4)C=CC3=NN2)C=CC1	6.2
865	54765177	N1(CCN(CC1)C)CC=2C=CC(=CC2)C=3C=C4C(C=5C=C6C(=NC5)NC=C6)=CN=C4NC3	6.14267
866	136086910	N1(C2=CC(=C(C=C2)O)C=3C=C(N=C(N3)N)C4CCCCC4)C[C@H](O)[C@H](C1)O	7.28
867	5330847	S(C1=CC=C(NC=2N=C(N)C(C(C=3C(=CC=CC3F)F)=O)=C(C2)OCCCC)C=C1)(=O)(=O)N	7.08
868	57391300	N1=C(C=C(C(=C1)OC)Cl)C=2OC=NC2C(NCC=3C=CN=CC3)=O	4.8
869	57391299	C1=C(N=C(C(=C1)OC)Cl)C=2OC=NC2C(NCC=3C=CN=CC3)=O	4.8
870	60200403	N=1C=2N(C(=C(C1NC3CNCCC3)C)NC=4C=C(C(=CC4)F)Cl)N=CC2	4.48
871	136026131	N1(C[C@H](O)[C@@H](O)C1)C2=CC(=C(C=C2)O)C=3C=CN=C(N3)N	7.68
872	56660107	C=1C(=CC(=CC1)NS(C)(=O)=O)C=2C3=C(C=C(S3)C4=C5C(=NC=C4)NC=C5)C(O)=NC2	5.5
873	11518075	C=1(N=CC(=C(C=2N(C(=NC2)C)C(C)C)N1)F)NC=3C=CC(C(=O)NC4CCN(CC4)C)=CC3	7.44
874	16741728	C1(=CC=C2N(C=C(C2=C1)C=3C(NC(C3C4=COC=5C4=CC=CC5)=O)=O)C)C6CC6	4.49
875	57602171	C1(=CC=C2C(=C1)C(=CC(=N2)C(N[C@H](COC)CC3=CC=C(C=C3)O)=O)C(=O)O)C4=CC=CC(=C4)C(F)(F)F	7
876	49830488	O=C(NC(C1=CC=CC=C1)C)C2=CC=C(C=3C=CN=CC3)C=C2	5.4
877	49855953	C=1(C=C2C(=NC=NC2=CC1)NC=3C=CC(OCC4=CC(=CC=C4)F)=C(Cl)C3)C5=CC=C(S5)C(O)=NO	6.7
878	49831015	O1N=C(N)C=2C(C3=CC(O)=CC=C3)=CC=CC12	5.1
879	135566360	O=C(NC1=CC=CC=C1)NC=2C(=NNC2)C3=NC4=CC(CN5CCOCC5)=CC=C4N3	5.74
880	49830431	FC(F)(F)OC1=CC(CC(N)COC2=CC(C=3C=C4C(NN=C4C)=CC3)=CN=C2)=CC=C1	7.4
881	44440218	C=1C=C(N=C(NC2CCN(C(=O)NCC)CC2)N1)N3C4=C(C=C3)C=CC=C4	5
882	12187419	C1=CC=CC=2N(CCC12)C(=O)C(=O)C=3C=4C(NC3)=CC=C(C4)F	2.94
883	22994151	C=1C=C(CC(=O)NC=2C=3C(NN2)=CC=C(C3)N(=O)=O)C=CC1	5.7
884	49830792	S1C2=C(C(C=3C=C(C=C(C3)C(F)(F)F)C(F)(F)F)=CN=C2)C=C1C(=O)N	5.5
885	11715520	C=1C(=C(C#N)C(OCC)=NC1NC(C)=O)N	5.1
886	12187421	C1=CC=CC=2N(CCC12)C(=O)C(=O)C=3C=4C(NC3)=CC=C(C4)C	3.02
887	5828196	O=S(=O)(N)C1=CC=C(C=C1)C=2OC(=CC2)/C=C/3\SC(NC3=O)=O	4.57
888	10177	C1(C2=NC3=CC=CC=C3C2=O)=C(NC=4C1=CC=CC4)O	5.66
889	206042	O=C1NC=2C(C1=CC=3NC(=C(C3C)CCC(=O)O)C)=CC=CC2	5.1
890	49830512	S(=O)(=O)(N)C=1C(=CC=C(NC=2N=C(NC3=CC=C(OCC(=O)NC)C=C3)C(F)=CN2)C1)C	7
891	3805075	COC1=CC(C=NNC=2N=CN=C3N(N=CC23)C4=CC=CC=C4)=CC=C1O	5.86
892	49830441	ClC=1C(Cl)=CC=C(C1)CC(N)COC2=CC(C=3C=C4C(NN=C4C)=CC3)=CN=C2	7.6
893	49830584	O(C1=CC(NC2=NC(=NC=C2)N)=CC=C1)CCN	5.1
894	10173796	CN1CCN(CC1)C2=CC=C(NC=3N=CC=C(N3)C=4C=NN5N=CC=CC45)C=C2C(F)(F)F	8.4
895	44397453	NCC1=CC=C(C=C1)N2C(=NC=3C=NC=CC23)C4=NON=C4N	5.66
896	71580828	C1=C2C(=CN=C1Cl)C=CN2C=3C=CN=C(N3)N	4.42
897	158883	C=1C=2C(NC3=CC4=C(C(C23)=C5C1OCO5)C=CC=C4O)=O	7.46
898	24995524	N1=CN=C(C=2SC=CC21)NCCC=3SC(=NC3)NC(NC4=CC(=CC=C4)Cl)=O	5.2
899	12187423	C1=C(C=CC=2N(CCC12)C(=O)C(=O)C=3C=4C(NC3)=CC=CC4)Cl	2.99
900	25164675	C1(C2=CC(=NO2)CC3=CC=CC=C3)=CC=C4C(=C1)C=NN4	6.1
901	4564	O(CC1CCCCC1)C2=NC(=NC=3N=CNC23)N	5.92082
902	57400013	C=1C(C=2OC=NC2C(NCC3=NC(=NC=C3)C)=O)=CC=C(C1Cl)OC	5.5
903	25026174	C1(=CC=C2C(=C1)C(=CC(=N2)C(N[C@H](C(OC)=O)CC3=CC=C(C=C3)O)=O)C(=O)O)C4=CC(=CC(=C4)Cl)Cl	6.7
904	71580743	C=1C2=C(C=CN1)C=CN2C=3C=CN=C(N3)N	4.35
905	49830337	ClC=1N=C(NC(=O)CCCC)C=C(C=2C=3C(NC2)=NC=CC3)C1	5.5
906	71462104	C1=C(C=CC=C1NC=2N=C(C3=CC(=NC=C3)N4CCOCC4)C=CN2)C	7.34
907	447649	C1(=NC(OCC2CCCCC2)=C3N=CNC3=N1)NC=4C=CC(O)=CC4	6
908	44557921	N1=CC(=CC(=C1)C2=CC=3N(C=C2)N=C(N3)N)S(NC(C)(C)C)(=O)=O	5
909	9921498	C1=2C(NC=3C1=C(C(C)=CC2C=4NC=CC4)C(=CC3)F)=O	6.42
910	57602200	C1(=CC=C2C(=C1)C(=CC(=N2)C(N[C@H](C(N(C)C)=O)CC3=CC=C(C=C3)O)=O)C(=O)O)/C=C/C4=CC=C(C=C4)Cl	6.8
911	71580742	N1=C2C(=CC=C1)C=CN2C=3C=CN=C(N3)N	4.38
912	49830624	IC1=NN(C=2N=CN=C(N)C21)C3CCC(O)CC3	6
913	70695759	C1(=CN=C2C(=C1NCCCNC(C3CC3)=O)N=C(N2)C4=CC=C(C=C4)OC)Br	5.86
914	49830450	O(C1=C2C(NN=C2N)=CC(=C1)C=3C=CN=CC3)C(C)(C)C	6.9
915	9604926	CCCNC=1C=CC=C(C1)N2N=CC3=C(N/N=C/C=4C=CN=CC4)N=CN=C23	5.86
916	3086686	FC1=CC=2C(C(=O)NC2C=C1)=CC=3NC(=C(C3C)C(=O)NCCN(CC)CC)C	5.1
917	90914794	O=C(N(C1=CC=C(N=C(C2C3=C(NC2=O)C=C(C=C3)C(OC)=O)C4=CC=CC=C4)C=C1)C)CN5CCN(CC5)C	5.85387
918	49830282	ClC=1N=C(N=C(NC2CCCCC2)C1)C=3C4=C(NC3)N=CC=C4	5.8
919	24884776	C1=C(C2=CC=NC(=N2)NC3=CC=C(C=C3)S(CCCN(C)C)(=O)=O)N(C(=N1)C)C(C)C	7.44
920	10398257	O=C1NC2=C(NC=3N=NC=CC31)C=CC=C2	5.6
921	23829003	O=C1NC(=O)C2=NC(=C3C(=C21)C=C(OC)C(OC)=C3)CC	6.4
922	49830602	N1N=C(N)C=2C1=CC(=CC2NCCCC)C=3C=CN=CC3	6.7
923	49830749	O(C=1C=C(C=NC1)C=CC2=CC=NC=C2)CCCN	5.1
924	25178539	S(CCCN1C(=O)C=2N3C(C=4C=5N(C2C1=O)C=CC5C=CC4)=CC=6C3=CC=CC6)C(N)=N	5.4437
925	136027064	N1C(=NC2=C1C=C(C(C)(C)C)C=C2)C3=NNC4=C3C=CC=C4	6.1
926	45271900	C1=C(C=CC=2N(CCC12)C(C(=O)C=3C=4C(NC3)=CC=C(C4)Cl)=O)Cl	3.04
927	5494425	OC1=NC=CC=2C3=C(C4=C(C12)C=C(F)C=C4)NC(=N3)C(C)(C)C	5.48
928	12187422	C1=C(C=CC=2N(CCC12)C(=O)C(=O)C=3C=4C(NC3)=CC=CC4)F	3.1
929	9944548	C1=2C(NC=3C1=C(C(=CC3)F)C(=CC2C=4NC=CC4)NCCO)=O	7.27
930	49830701	ClC1=C2N=CC=C(NC(=O)NC3=NC(C(F)(F)F)=CC=C3)C2=CC=C1	5.1
931	44563116	C1(=NC=CC(C=2N(C(=NC2)C)C(C)C)=N1)NC3=CC=C(C(=O)N4CCN(CC4)C)C=C3	8.05
932	11314340	N1=C(C=2C(=CC=C(C=3C=C(C=NC3)OC[C@H](CC=4C=CC=CC4)N)C2)N1)C	7.34
933	11560956	C=1N=C(NC2CCN(CC2)C(=O)CNC(C)=O)N=C(C=3C=4C(=CC=CC4)NC3)C1Cl	6.26
934	25164677	C=1(C=CC=2NN=CC2C1)C=3ON=C(C3)CCC	6.2
935	44447903	C=1C=C(CC(=O)NC2=NNC=3C2=CC(=CC3)N(CC)CC)C=CC1	6.7
936	11560568	C=1(C=2C3=C(C=CC(=C3)F)N(C)C2)C(=O)NC(C1C=4C=CC=C(C4)NCC(O)CO)=O	6.82
937	25165085	C=1(N2C=C(N=N2)CC3=CC=CC=C3)C=CC4=C(C1)C=NN4	6.2
938	49830477	O1N=C(C(=O)N2CC(CCC2)C(=O)N)C=C1C=3C=C4C(NN=C4)=CC3	5.1
939	44440216	C1=C(Cl)C(=NC(NC2CCN(C(=O)NCC)CC2)=N1)N3C4=C(C=C3)C=CC=C4	5.35
940	10409707	C=1C=2N=CN(C2C=CC1)C=3SC(C(N)=O)=C(OCC4=CC=CC=C4C(F)(F)F)C3	5.1
941	2727417	C=1C(=NN2C(=NN=C2C1)C=3C=CC(=CC3)C(F)(F)F)NC4CC4	5.1
942	1227681	C1(N)=NC(=O)/C(=C/C=2OC(=CC2)C3=C(C=CC=C3)N(=O)=O)/S1	4.72
943	49830289	OCCCNC1=NC=NC=2NC=C(C21)C=3C=CC=CC3	6.2
944	12187424	C1=C(C=CC=2N(CCC12)C(=O)C(=O)C=3C=4C(NC3)=CC=CC4)C	3.04
945	49830964	OCCNC=1N=CC2=C(C=C(C=3C=CN=CC3)C=C2)C1	5.1
946	49830965	OCCNC=1N=CC2=C(C=C(C3=CC=CC=C3)C=C2)C1	5.1
947	57396576	C1=C(C(=CC=C1C=2OC=NC2C(=O)NCC=3C=C(N=CC3)C(F)(F)F)OC)Cl	5.7
948	46435372	O=C(NC=1C=C(OC)C=CC1)C2=C3N(N=C2)C(C4=CC=CC=C4)=CC=N3	5.1
949	447652	O=C(C)NC=1N=C(C=CN1)C=2N3C(=NC2C)C=CC=C3	5.54
950	44447906	C=1C=C(CC(=O)NC2=NNC=3C2=CC(=CC3)N4CCCC4=O)C=CC1	6.77
951	5951796	O=C(O)C1=CC=C(C=C1)C=2OC(=CC2)/C=C/3\SC(N)=NC3=O	4.33
952	49830944	O=C1NCCC=2C3=C(NC21)C=CC(=C3)C(OCC)=O	5.3
953	49830436	O(C1=CC(C=2C=C3C(NN=C3C)=CC2)=CN=C1)CCN	6.6
954	11196984	O=C(NCC1=CC=CC=C1)C2=CC=C(C=3C=CN=CC3)C=C2	5.1
955	60200902	N=1C=2N(C(=C(C1N[C@@H]3CNCCC3)C)NC=4C=CC(=CC4)C(NC5CCCC5)=O)N=CC2	4.31
956	49830618	FC1=CC=C(C=2N=C3N(C2C4=NC(=NC=C4)NCC(CO)(C)C)C=CN=C3OCC(C)C)C=C1	5.1
957	5209964	O(C1=CC=C(NC=2N=CN=C3C2C=CC=C3)C=C1)CC4=CC=CC=C4	5.1
958	45267635	C1=C(C=CC=2N(CCC12)C(C(=O)C=3C=4C(NC3)=CC=C(C4)F)=O)F	3.09
959	10270322	C1=2C(NC=3C1=C(C(=CC3)F)C(=CC2C=4NC=CC4)SC[C@H]5NCCC5)=O	7.74
960	46224697	C=1C=2N(CCCN)C=C(C=3C=C(C=4SC=5C(=CC=CC5)C4)C6=C(C3)C=NN6)C2N=C(N)N1	7.9
961	49830300	ClC1=NC(=NC(C=2C3=C(NC2)N=CC=C3)=C1)NC4CC(N(C)C)CCC4	5.9
962	623415	BrC1=CC=2C(=NNC2C=C1)C3=CC=CC=C3	5.2
963	9952773	C1(=C(SC(=N1)CC)C2=CC(NC(=O)C=3C=CC=CC3)=NC=C2)C=4C=C(C)C=CC4	5.1
964	57522818	C1=C(C2=NN=C(O2)SCC=3C=CC(=CC3)C4=CC=C(C=C4)C#N)C=CC5=C1OCO5	6.6
965	45267643	C1=C(C=CC=2N(CCC12)C(C(=O)C=3C=4C(NC3)=CC=C(C4)C)=O)C	3.15
966	49830951	ClC1=CC(C2=NNC=C2C3=NC=NC=C3)=CC=C1Cl	5.1
967	135566358	FC=1C=CC(=CC1)C(NC=2C(=NNC2)C3=NC4=CC=C(CN5CCOCC5)C=C4N3)=O	6.28
968	23645088	C1=2C(NC=3C1=C(C(CC(C)C)=CC2C=4NC=CC4)C(=CC3)F)=O	6.91
969	9886746	N12C(C=NC(=N1)NC3=CC(=C(C(=C3)OC)OC)OC)=C(C)N=C2C=4C=CC=CC4	6.64
970	49830694	ClC1=C2N=CC=C(NC(=O)NC3=NC(C(F)(F)F)=CC=C3)C2=CC=C1Cl	5.5
971	6539629	S(C1=CC=C(NC2=CC(C3=CC(F)=C(C=C3)OC)=NN2)C=C1)(=O)(=O)N	6.39
972	49830895	BrC1=C2SC(=C(N)C2=C(Cl)C=C1)C(=O)N	6.3
973	283977	S1C(NC(=O)NC=2C=CC=CC2)=NC=C1	4.7
974	44408691	N=1C2=NC=NN2C(=CC1C3=CC(=CC=C3)Br)NCC4=CC=NC=C4	4.59
975	44563151	C1(=NC=CC(C=2N(C(=NC2)C)C(C)C)=N1)NC=3C=CC(C(=O)NC4CCN(CC4)C)=C(C3)F	7.96
976	9836341	C1=2C(NC=3C1=C(C(=CC3)F)C(=CC2C=4NC=CC4)OCCN)=O	7.92
977	44563178	C=1C(=C(C=C(NC2=NC(C=3N(C(=NC3)C)C(C)C)=C(C=N2)F)C1)C)C(N(C)C)=O	8.05
978	135435001	C=1(C=CC=2NC(=C(C2C1Cl)N=NC3=CC=C(C=C3)S(N)(=O)=O)O)OC	7.27
979	10200390	C(C=1C=CC=NC1NC=2N3C(C=C(N2)C=4C=C(C(=CC4)OC)OC)=NC=C3)(=O)N	6.5
980	44440493	N=1C=C(C(NCC2CCC(CN)CC2)=NC1NCC3=CC=CC=C3SC)N(=O)=O	6.5
981	10319097	C1(CCN(S(C)(=O)=O)CC1)NC2=NC(=C(C=N2)C(C=3C=CC=CC3OC)=O)N	7.62
982	70689448	BrC=1C(NCCCNC(=O)C2CCCC2)=C3NC(=NC3=NC1)C=4C=CC(OC)=CC4	5.5544
983	10268741	C1=2C(NC=3C1=C(C(=CC3)F)C(=CC2C=4NC=CC4)NCC(N)(C)C)=O	7.19
984	135435015	CN1CCC(CC1)C(=O)NC2=NNC3=NC(C4=CC=C(O)C=C4)=C(Br)C=C23	6.23
985	68388404	ClC1=CC=2N(C=CC2C=C1)C=3N=C(N=CC3)N	5.4318
986	10023782	C1(CCN(CC1)C(=O)NCC)NC=2N=C(C(=CN2)C(C=3C=CC=CC3OC)=O)N	5.76
987	49830960	FC=1C(C=2N=C3N(C2C4=NN5C(=NN=C5C=C4)C(CO)(C)C)CCC3)=CC=C(F)C1	5.1
988	5330964	C1=C(NC([C@@H](C2=CC=C(C=C2)N3CCN(C3=O)C)C)=O)NN=C1C4CC4	5.07
989	16050817	ClC=1C=C(C2=CC=3C(=NC(C(=O)N[C@@H](CC4=CC=C(O)C=C4)C(OC)=O)=CC3C(O)=O)C=C2)C=CC1	6.85387
990	10206423	O1CCN2C=3C(C(C4=C(C=5C=6C(N(C5)CCOCCOCC1)=NC=CC6)C(=O)NC4=O)=C2)=CC=CC3	5.61279
991	135451585	ClC=1C=C2C=3N=CN=C(O)C3OC2=CC1	5.1
992	5216867	S(C1=NC2=C(N1)C=CC=C2)C=3OC(=CC3)C=NNC(=O)C4=CC(N(=O)=O)=CC=C4	5.1
993	76321827	S1C=C(C2=CC=3NC(=NC3N=C2)C=4C=CC(OC)=CC4)C=C1C(=O)N	6.007
994	57403528	C=1C(C=2OC=NC2C(NCCC3=CC=NC=C3)=O)=CC=C(OC)C1Cl	5.5
995	25167280	C1(=CC=C2C(=C1)C=NN2)C=3N=C4N(C3)C=CC=N4	5.9
996	44440226	C1=C(Cl)C(C=2C3=C(C=CC=C3)NC2)=NC(NC4CCN(CC4)C(=O)N(C)C)=N1	5.36
997	49830338	ClC1=NC(NC(=O)C2=CC=CC=C2)=CC(C=3C4=C(NC3)N=CC=C4)=C1	5.5
998	49830803	FC=1C(C=2N=C3OC=CN3C2C4=NN5C(=NN=C5C=C4)C(CO)(C)C)=CC=C(F)C1	5.1
999	10221609	C1=2C(NC3=C1C(=C(C=C3)F)C(=CC2C=4NC=CC4)NCCCN)=O	7.32
1000	135533388	S1C(C(=O)NC1=NC2=CC=CC=C2)=CC3=CC(OC)=CC=C3	5.1
1001	23635674	C1(NC=2C=CC(=C(C2)F)C(=O)NCCN(C)C)=NC=CC(=N1)C3=CN=C(N3C(C)C)C	8.52
1002	136027088	ClC1=CC(NC=2NN=C(C2C3=CC=C(O)C=C3)C4=CC=C(O)C=C4)=CC=C1	5.5
1003	6539005	N1=C(C(Cl)=CN=C1NC=2C=CC(OCC(CN(C)C)O)=CC2)NC=3C=CC=CC3	6.3
1004	44520205	FC1=CC(NC(=O)NC2=CC=C(NC(=O)C3=C4N(N=CN=C4N)C=C3)C=C2)=CC=C1	5.1
1005	49830509	S(=O)(=O)(N)C1=CC(NC=2N=C(NC3=CC=C(OCC(=O)N)C=C3)C(=CN2)C)=CC=C1	6.7
1006	71580633	C=1C2=C(C=CC1C#N)C=CN2C=3C=CN=C(N3)NC	5.57
1007	6620116	ClC1=CC=C(CNC2=NN3C(=NN=C3C=C2)C=4C=CC=CC4)C=C1	5.1
1008	18516271	S1C2=C(C(OC=3C=C(F)C=CC3)=CN=C2)C=C1C(=O)N	6
1009	123015	O=C1NC2=C(C1=CC=3NC(=CC3C)C)C=CC=C2	5.1
1010	49830795	S1C=2C(=C(C3=CC=C(S(=O)(=O)CC)C=C3)C=NC2)C=C1C(=O)N	5.8
1011	135875602	C1=CC=C2C(O)=NC(=C(C=NCC=3C=C(C(=CC3)OC)O)C2=C1Br)O	5.51
1012	49830534	O=C1N(C=2C(N(C1CC)C3CCCC3)=NC(=NC2)NC4=C(OC)C=C(C=C4)C(=O)NC5CCCCC5)C	5.1
1013	9906347	C1(=CC=2C(OC=3C=CC(=CC3)Br)=CN=CC2S1)C(=O)N	6
1014	11634725	N=1C=C(C(C2=CNC(=C2)C(=O)N[C@@H](C3=CC=CC(=C3)Cl)CO)=NC1NC4=CC=C(C=C4Cl)F)C	6.07
1015	11316094	C1=CN=C(N=C1C2=CN=C(N2C(C)C)C)NC=3C=CC(=CC3)N4CCN(CC4)C(C)=O	8.52
1016	176155	N1C(=C(C2=CC=C(C=C2)F)N=C1C3=CC=C(S(=O)C)C=C3)C=4C=CN=CC4	5.1
1017	3653771	N12C(=NC=3C1=CC=CC3)C(=C(C=C2NNCC)C)C#N	5.1
1018	52940597	C=1C(F)=C(C(C=2C(=C3C(NN=C3)=CC2)OCCCC)=O)C(=CC1C)F	8.22
1019	49830361	O(C(=O)C=1C(=C2N(N=CN=C2N)C1C)C3=CC=C(NC(=O)NC4=CC=CC=C4)C=C3)C	5.2
1020	6539560	C1(=NN=C2NN=C(C2=C1)NC(=O)CCCN(C)C)C3=C(C(=CC=C3)F)F	5.9
1021	71580745	C1=C2C(=NC=C1)C=CN2C=3C=CN=C(N3)N	4.68
1022	11975206	S(=O)(=O)(N1CCC(NC=2N=C(N)C(=CN2)C(=O)C=3C(OC)=CC(F)=C(F)C3)CC1)C	8.22185
1023	44563110	C=1C(=CC=C(NC=2N=C(C3=CN=C(N3C(C)C)COC)C=CN2)C1)C(NC)=O	7.21
1024	49830748	O(C=1C=C(C=NC1)C=CC2=CC=NC=C2)CCN	5.1
1025	136027071	IC=1C=2N(C=C(N2)C3=CC(Cl)=CC=C3)C(O)=NC1	5.1
1026	44482304	N=1C=C(C(=NC1NC2=CC=CC3=C2CCC3)C4=CNC(=C4)C(=O)N[C@@H](C5=CC=CC(=C5)Cl)CO)C	6.19
1027	6539018	C=1(N2C(C=CC=C2)=NC1C)C3=NC(N)=NC=C3	5.4
1028	25165277	O1N=C(C=C1C=2C=C3C(NN=C3N)=CC2)CC(C)C	6.6
1029	60200737	N=1C=2N(C(=C(C1N[C@@H]3CNCCC3)C)NC=4C=CC(=CC4)OCCOC)N=CC2	4.66
1030	49830611	FC1=CC=C(C=2N=C3N(C2C=4N=C(N=CC4)NCC(CO)(C)C)C=CN=C3CCN)C=C1	5.1
1031	6539299	C1(=C(N=C(S1)C)C)C=2N=C(NC3=CC=C(N(=O)=O)C=C3)N=CC2	5.39
1032	6539006	C1(=NC(NC2=CC=C(OCC(CN(C)C)O)C=C2)=NC=C1Br)N(C3=CC=CC=C3)CCCC(F)(F)F	6.7
1033	44563069	C=1C(=CC=C(NC2=NC=CC(C3=CN=C(N3CC4CC4)C)=N2)C1)C(NC)=O	7.38
1034	11743030	C1(CCN(S(C)(=O)=O)CC1)NC=2N=C(C(=CN2)C(C=3C(=CC=CC3OC)F)=O)N	7.89
1035	9841863	N1C(=C(C2=CC=C(C=C2)F)N=C1C=3C=CC(=CC3)SC)C=4C=CN=CC4	5.1
1036	135434988	NS(=O)(=O)C1=CC=C(N=NC2=C(O)NC=3C=CC(=CC23)C(=O)NCCCN4C=CN=C4)C=C1	7.6
1037	24780352	C=1(NC=2C=CC(=C(C2)F)C(=O)NCCN(C)C)N=CC(=C(N1)C3=CN=C(N3C(C)C)C)F	8.7
1038	405914	C=1(N2N=C(SC2=NN1)SCC)COC3=CC=C(C=C3)Cl	4.62
1039	44447902	C=1C=C(CC(=O)NC=2C3=C(NN2)C=CC(=C3)NCC)C=CC1	6.3
1040	57401822	C=1C(C=2OC=NC2C(NCC=3C=C(N=CC3)C)=O)=CC=C(C1Cl)OC	5.9
1041	9811611	NC(=O)C=1C(=NSC1NC(=O)NCCCCN2CCCC2)OCC=3C(F)=CC(Br)=CC3F	5.1
1042	57393079	C=1C(=CN=C(C1Cl)OC)C=2OC=NC2C(NCC=3C=CN=CC3)=O	5.3
1043	49830739	S(=O)(=O)(NC=1C=C2N=C(C(=NC2=CC1)C)C)C3=CC=C(N)C=C3	5.3
1044	11647020	C=1C=NC(NC=2C=C(C(OC)=C(OC)C2)OC)=NC1C=3SC(=NC3C)NCC	6.33
1045	49867482	C1CCNC[C@H]1NC=2C(C)=C(N3C(N2)=CC=N3)NC=4C=CC(=CC4)OCC	4.64
1046	20744829	ClC1=CC(CC(N)COC2=CC(C=3C=C4C(NN=C4C)=CC3)=CN=C2)=CC=C1	7.6
1047	9341021	C1=CC=2C(=NNC2C=C1)C(=O)NC=3C=CC=CC3	5.52
1048	45375974	N1=C(C#N)C(=NC(NC2=CC(=NN2)C)=C1C)N[C@@H](C)C3=NC=C(C=N3)F	6.39
1049	135741685	S1N=C(C2=C1N=CC(=C2O)C(=O)O)C	5.1
1050	49830286	OCC(NC1=NC=NC=2NC=C(C21)C=3C=CC=CC3)CO	6.6
1051	44563117	C1(=NC=CC(C=2N(C(=NC2)C)C(C)C)=N1)NC=3C=CC(C(=O)NC4CCN(CC4)C)=CC3	7.43
1052	10249602	FC1=C(C(=O)C2=C(N=C(NC3CCN(CC3)C(OCC)=O)N=C2)N)C=CC=C1	5.50349
1053	19022684	S1C=2N(C(=C(N2)C3=CC=C(F)C=C3)C=4C=CN=CC4)C=C1	5.1
1054	44446940	C=1C=CC(NC=2SC(=CN2)SC3=CC(=C(C=C3)C)C(N4CCN(CC4)C([C@@H](N)C)=O)=O)=NC1Br	6.28
1055	2727469	N12N=C(NCC3=CC=C(C=C3)C)C=CC1=NN=C2C=4C=CC=CC4	5.1
1056	44582838	C1=CC(=C2N(C=C(C2=C1)C=3C(NC(C3C4=COC=5C4=CC=CC5)=O)=O)C)COC	5.41
1057	49830327	ClC=1N=C(NC(=O)CCC)C=C(C=2C=3C(NC2)=NC=CC3)C1	5.9
1058	73317385	C1=C2CN(CC=CCCOC3=CC=CC(=C3)C4=C(C=NC(=N4)NC1=CC=C2)C)C	6.82
1059	44446930	C=1C(=NC(NC=2SC(=CN2)SC=3C=C(C(=CC3)C)C(=O)N(CCNC)C)=CC1)Br	6.74
1060	44481766	N=1C=C(C(=NC1NC2=CC=CC3=C2OCCO3)C4=CNC(=C4)C(=O)N[C@H](CO)C5=CC=CC(=C5)Cl)C	6.86
1061	3496894	N1=C(C(Br)=CN=C1NC=2C=CC(OCC(CN(C)C)O)=CC2)NC=3C=CC=CC3	6.52
1062	4369536	COC1=CC=C(C=C1)C=2C(C(=O)NCC)=NNC2C3=CC(Cl)=C(O)C=C3O	5.2
1063	4306353	S(C=1N2C=3C(C(=CC2=NN1)C)=CC=CC3)CC=4N=C5N(C4)C=CC=C5	5.1
1064	9979700	S(=O)(=O)(N1CCC(NC=2N=C(N)C(=CN2)C(=O)C=3C(OC)=CC=C(F)C3)CC1)C	8.1549
1065	49830447	N1N=C(N)C=2C1=CC(=CC2N(C)C)C=3C=CN=CC3	6.2
1066	16050449	FC1=CC=C(C=2N=C3N(C2C=4N=C(N=CC4)NCC(CO)(C)C)C=CN=C3CC5CC5)C=C1	5.1
1067	16058637	C1(=NC=CC(=N1)NC=2C(C(N)=O)=CC=CC2)NC3=CC(=CC=C3)O	5.57
1068	6538897	C12=C(C=3C=C(Br)C=CC3N1)CC(=O)NC=4C2=NC=CC4	6.3
1069	22665513	O=C(N)C1=NC=C(N=C1NC=2C=C(C=CC2)C)NC3C(N)CCCC3	7
1070	44482305	N=1C=C(C(=NC1NC2=CC=CC3=C2OCO3)C4=CNC(=C4)C(=O)N[C@@H](C5=CC=CC(=C5)Cl)CO)C	6.68
1071	10430385	ClC=1C=C(NC=2N3N=CC=C3N=C(NC4CCC(N)CC4)C2C)C=CC1F	5.1
1072	10251513	S(=O)(=O)(N1CCC(NC=2N=C(N)C(=CN2)C(=O)C3=C(OC)C=CC=C3)CC1)CC	7.29243
1073	11530963	O=C1NC(=O)C(=C1C=2C=3C(NC2)=CC=CC3)C4=CC(OC)=C(OC)C(OC)=C4	5.16115
1074	15745967	ClC=1C2=C(SC1)N=CN=C2NC=3C=CC(O)=CC3	5.1
1075	5329845	N#CC=1C=CC=C(NC2=NC=C(O2)C3=CC=CC=C3)C1	5.9
1076	71580835	C1=C2C(=CN=C1)C(=CN2C=3C=CN=C(N3)N)C=4CCOCC4	6.8
1077	71460421	C=1C(=CC(S(NC)(=O)=O)=C(C1)Cl)NC2=NC=CC(C=3C=CN=C(C4=CC=C(C=C4)NC(NC)=O)C3)=N2	6.85
1078	135434970	C1=CC=C2NC(=C(C2=C1OCC)N=NC3=CC=C(C=C3)S(N)(=O)=O)O	7.03
1079	16741552	C1(=CC=C2N(C=C(C2=C1)C=3C(NC(C3C4=COC=5C4=CC(=CC5)F)=O)=O)C)Cl	5.74
1080	6539608	C=1C=C2C(=CC1C=3NC=CC3)NN=C2NC(=O)C4CC4	6.3
1081	56663572	C=1(C=CC=CC1C=2C=3SC(=CC3C(=O)NC2)C4=CC=NC=C4)C(=O)N(C)C	4.8
1082	10592750	N=1C(=C(C2=CC=NC=C2)NC1C=3C=CC(=CC3)F)C4=CC=C(C=C4)F	5.1
1083	15745966	ClC=1C2=C(SC1)N=CN=C2NC3=CC(O)=CC=C3	5.1
1084	56673950	C=1C=C(N2CCOCC2)C=CC1C=3C4=C(C(NC3)=O)C=C(S4)C5=CNN=C5	6.6
1085	10066656	C1=2C(NC=3C1=C(C(=CC3)F)C(=CC2C=4NC=CC4)S[C@H]5CCNC5)=O	8.3
1086	4477128	N1C(=C(C2=CC=CC=C12)C=NC3=CC=C(C=C3)S(=O)(=O)NC)O	6.25
1087	44563109	C=1C(=CC=C(NC=2N=C(C3=CN=C(N3C(C)C)C4CC4)C=CN2)C1)C(NC)=O	7.09
1088	10045499	O(C(=O)N1CCC(NC2=NC(N)=C(C=N2)C(=O)C3=C(C=CC=C3)C)CC1)CC	5.66434
1089	49830947	ClC1=NN=C2NC=3C(NC(=O)C2=C1)=CC=CC3	6.5
1090	44590205	C1=C(C=C(C=C1NC2=NC(=CC=N2)C3=NC(=CS3)CO)C)C	5.62
1091	11632150	C=1C=NC(NC2=CC(OC)=C(OC)C(=C2)OC)=NC1C=3SC(=NC3C)C	6.62
1092	6539399	N12N=C(C(=C1C=CC=N2)C3=NC(NC4=CC=CC=C4)=NC=C3)C=5C=CC=CC5	5.40012
1093	9965506	C1=2C(NC=3C1=C(C(CC)=CC2C=4NC=CC4)C(=CC3)F)=O	7.14
1094	16050532	ClC1=CC=C(/C=C/C2=CC=3C(=NC(C(=O)N[C@@H](CC4=CC=C(O)C=C4)COC)=CC3C(=O)O)C=C2)C=C1	7.60206
1095	49830854	FC=1C=CC(C2=NN(C=C2C3=NC=NC=C3)C)=CC1	5.1
1096	71454941	C1=C(NC2=NC(C=3C=C(N=CC3)N4CCOCC4)=CC=N2)C=CC=C1S(N)(=O)=O	7.72
1097	44589515	C=1C(=CC(=CC1NC2=NC(C3=NC(=CS3)CO)=CC=N2)C(F)(F)F)O	5.82
1098	135436430	C1(=NN=C2SC(=NN21)CC=3C=4C(N=C(NC4S)S)=NN3)COC5=CC=C(C=C5)Cl	4.43
1099	11993789	IC1=NN=C2NC=3C(NC(=O)C2=C1)=CC=CC3	6.5
1100	44397250	NC1=NON=C1C2=NC=3C=NC=CC3N2C4CC4	5.62
1101	44440224	C1=C(Cl)C(=NC(N[C@@H]2CCCN(C2)CC(NC)=O)=N1)C=3C4=C(C=CC=C4)NC3	6.21
1102	9604922	COC1=CC=CC(=C1)N2N=CC3=C(N/N=C/C=4C=CC=C(F)C4)N=CN=C23	5.81
1103	45486156	N1=C(C#N)C(=NC(NC=2C=C(NN2)C)=C1C)N[C@@H](C)C3=NC=C(C=C3)F	6.34
1104	10430386	N=1C=2N(C(=C(C1NC3CNCCC3)CC)NC=4C=CC(=C(C4)Cl)F)N=CC2	4.62
1105	49830545	ClC=1C(Cl)=CC=C(C1)CNC(=O)NC2=CC=3C(=NNC3)C=C2	5.1
1106	44582744	C1(=CC=C2N(C=C(C2=C1)C=3C(NC(C3C4=COC=5C4=CC=CC5OC)=O)=O)C)Br	5.94
1107	49830791	S1C=2C(=C(C3=CC=C(S(=O)(=O)C)C=C3)C=NC2)C=C1C(=O)N	6
1108	11718021	C=1C=NC(NC2=CC(OC)=C(OC)C(=C2)OC)=NC1C=3SC(=NC3C)NC	6.59
1109	44397301	C=1(N2C(C=CC(=C2)C(C3=C(F)C=CC=C3F)=O)=NC1N)C(C4=C(OC)C=CC=C4OC)=S	6.34
1110	3089072	O=C(NC1=CN=CC=C1)NCCCCCCNC(=O)NC2=CN=CC=C2	5.2
1111	3160258	C1=CC=C2C(=C1)C(C=NC3=CC=C(C=C3)S(N)(=O)=O)=C(N2)O	6.16
1112	5329600	N=1C(=NC(=C(C1OCC2CCCCC2)N=O)N)NC=3C=C(Br)C=CC3	6.3
1113	135778713	COC1=CC(/C=N/NC=2N=CN=C3NN=CC23)=CC=C1O	5.6
1114	57394812	C=1C(C=2OC=NC2C(NCC=3C=C(N=CC3)OC)=O)=CC=C(C1Cl)OC	6.2
1115	5330632	C=1(N2C(C=CC(=C2)C(C3=C(OC)C=CC=C3)=O)=NC1N)C(C4=C(F)C=CC=C4F)=O	6.22
1116	3453237	O1N=C(N2N=NC(=C2C3=CC=CC=C3)C(=O)NN=C(C=4OC=CC4)C)C(=N1)N	5.1
1117	47001891	S1C=2N=C(C=CC2C(N)=C1C(=O)NC=3SC=C(N3)C)C=4C=CN=CC4	5.1
1118	5329599	S(C1=CC=C(NC2=NC(OCC3CCCCC3)=CC(=N2)N)C=C1)(=O)(=O)N	5.54
1119	76329005	S1C(=NC(=C1)C(=O)N)C=2C(NCCCNC(=O)C3CCCC3)=C4NC(=NC4=NC2)C=5C=CC(OC)=CC5	5.83863
1120	9885023	C1=NC=C(C)C2=C1C=CC=C2S(N3C(CNCCC3)C)(=O)=O	5.6
1121	16129582	CCNC(=O)N1CCC(CC1)NC=2N=C(C=3C=4C=CC=CC4NC3)C(=CN2)Cl	5.82
1122	71453206	C=1C(=CC(S(NC)(=O)=O)=C(C1)C)NC2=NC=CC(C=3C=CN=C(C4=CC=C(C=C4)NC(NC)=O)C3)=N2	6.96
1123	49830464	FC1=CC=C(C=2N(N=NC2C=3C=C4C(NN=C4C)=CC3)CC5=CC=CC=C5)C=C1	6.8
1124	44590150	C=1C(=CC(=CC1NC2=NC(=CC=N2)C=3SC=CN3)C(F)(F)F)O	5.78
1125	6539382	FC(F)(F)C=1C=C(NC2=NC(C3=C4N(N=C3)N=C(OCC)C=C4)=CC=N2)C=CC1	5.70115
1126	49830608	FC1=CC=C(C=2N=C3N(C2C=4N=C(N=CC4)NCC(CO)(C)C)C=CN=C3OCC(F)(F)F)C=C1	5.1
1127	60200904	N=1C=2N(C(=C(C1N[C@@H]3CNCCC3)C)NC4=CC=C(C=C4)C=5SC(=CC5)C(=O)C)N=CC2	4.68
1128	25175220	C=1(C[C@@H](CCC2=NC(C=3C=CC=4C=NC=CC4C3)=NO2)N)C=CC(C(F)(F)F)=CC1	5.33
1129	87031	NS(=O)(=O)C1=CC=CC=2C(O)=CC=CC12	3.92
1130	44352395	C=1(C(N(C)C(=C(C1)C=2C=CC(OC(F)(F)F)=CC2)COC(C=3N(C=NC3)C)C=4C=CC(C#N)=CC4)=O)C#N	5.1
1131	49830867	O=C(NC1=CC(=CC(=C1)C(=NNC(=N)N)C)C(=NNC(=N)N)C)NCCCN(CCCNC(=O)NC2=CC(=CC(=C2)C(=NNC(=N)N)C)C(=NNC(=N)N)C)C	6
1132	44563145	C1=C(C(=CC(NC=2N=C(C3=CN=C(N3C(C)C)C)C=CN2)=C1)F)C(N(C)C)=O	8.22
1133	3662552	O1N=C(N2N=NC(=C2N3CCCC3)C(=O)NN=CC4=C(OCC)C=CC=C4)C(=N1)N	5.1
1134	5330638	N12C(=C(N)N=C1C=CC(=C2)C(C3=C(F)C=CC=C3F)=O)C(=O)C4=CC=NC=C4	5.6
1135	2868675	O(C1=CC(C=C(C=2NN=C(N)C2C#N)C#N)=CC=C1O)C	5.9
1136	6539383	N12C(=C(C=3N=C(NC=4C=C(C(F)(F)F)C=CC4)N=CC3)C=N1)C=CC(=N2)OCCC	5.9
1137	49830330	ClC=1N=C(N=C(NC2CC(O)CCC2)C1)C=3C4=C(NC3)N=CC=C4	6.2
1138	49830877	S(=O)(=O)(N)C1=CC(NC=2N=C3N(C=CC3=CN2)CC4=CC=CC=C4)=CC=C1	7
1139	6539021	C=1(N2C(C=CC=C2)=NC1C)C3=NC(NC=4C=CC(=CC4)Cl)=NC=C3	6.21
1140	9935079	O1CCN2C=3C(C(C4=C(C=5C=6C(N(C5)CCOCCOCC1)=CC=CC6)C(=O)NC4=O)=C2)=CC=CC3	6.00349
1141	9921823	C1=2C(NC=3C1=C(C(=CC3)F)C(=CC2C=4NC=CC4)OC)=O	7.74
1142	44440227	C=1N=C(NC2CCN(CC2)C(=O)N3CCN(CC3)C)N=C(C1Cl)C=4C5=C(C=CC=C5)NC4	5.28
1143	5331103	C=12C(=C(/C=C/3\C(NC4=C3C=CC(C5=CC=CC=C5)=C4)=O)NC1)CCNC2=O	5.24
1144	136086909	N1(C2=CC(=C(C=C2)O)C=3C=C(N=C(N3)N)NC4CCCC4)C[C@H](O)[C@H](C1)O	7.82
1145	136042251	C=1C(=CC=CC1NC=2N=C3C(=C(C4=CC=C(C=C4)O)N2)N=CN3)Cl	5.15
1146	57398348	C=1C(C=2OC=NC2C(NCC=3C=C(N=CC3)Cl)=O)=CC=C(C1Cl)OC	6.2
1147	44589517	C1=C(C=C(C=C1NC2=NC(C3=NC(=CS3)CO)=CC=N2)C(F)(F)F)C	5.82
1148	6466450	FC=1C=C(C(=O)NC2=CC=3C(=NNC3)C=C2)C=CC1	5.1
1149	44440225	C1=C(Cl)C(C=2C3=C(C=CC=C3)NC2)=NC(NC4CCN(CC4)CC(NC)=O)=N1	6.91
1150	9604943	COC1=CC=CC(=C1)N2N=CC3=C(N/N=C/C=4C=CC(F)=CC4)N=CN=C23	5.97
1151	15314616	O=C1NC(=O)C=2N=CC=3C(C21)=CC(OC)=C(OC)C3	6.4
1152	49830429	S1(=O)N=C(NC=2C=CC(F)=CC2)C(=N1)NCCCC	5.1
1153	135909511	C1=CC(=CC=2N=C(C=3C(NC(C=4C=CC=CC4)=O)=CNN3)NC21)CN5CCOCC5	6.85
1154	136025847	N1(C2=CC(=C(C=C2)O)C=3C=C(N=C(N)N3)NC4CCCCC4)C[C@H](O)[C@H](C1)O	7.22
1155	10297469	N1(C2=CC3=C(C=C2)NN=C3NC(CC=4C=CC(=CC4)C=5C=CN=CC5)=O)CCCS1(=O)=O	7.52
1156	4477132	N1C(=C(C2=CC=CC=C12)C=NC3=CC=C(C=C3)S(=O)(=O)N=C(N)N)O	6.18
1157	44589090	C1=C(C2=CC=NC(NC3=CC=C(C=C3)S(CCOC)(=O)=O)=N2)N(C(C)C)C(=N1)C	7.85
1158	44582745	C1(=CC=C2N(C=C(C2=C1)C=3C(NC(C3C4=COC=5C4=CC=C(C5)CO)=O)=O)C)Br	6.47
1159	6539283	C1(=C(N=C(S1)C)C)C=2N=C(NC3=CC=C(C=C3)Cl)N=CC2	5.6
1160	17163635	ClC1=CC=C(C(=O)NC2=CC=3C(=NNC3)C=C2)C=C1	5.1
1161	49830790	BrC1=C(F)C(F)=C(C=2C3=C(SC(=C3)C(=O)N)C=NC2)C=C1	6.5
1162	24991573	C=1(C=C2C(=CN(C2=CC1)C)C=3C(NC(C3C4=COC=5C4=CC=CC5)=O)=O)I	5.97
1163	398148	N1=C(OCC2CCCCC2)C(N=O)=C(N)N=C1N	5.89
1164	9952008	BrC=1C=NC2=NC1NCCCNS(=O)(=O)C3=CC(=CC=C3)N2	6.85
1165	1369	C1(=CC=CC=2C=CC=C(S(=O)(=O)O)C12)NC=3C=CC=CC3	4.43
1166	17933136	C1(=C(C=2C=CN=C(NC3=CC=C(C=C3)S(NCCOC)(=O)=O)N2)N(C)C(=N1)C)C	7.17
1167	23645572	S(=O)(=O)(N(C)C)C=1C=CC(NC=2N3N=CC(C(C)C)=C3N=C(OCC(C)C)C2)=CC1	5.92082
1168	16050816	C1(=CC=C2C(=C1)C(=CC(=N2)C(N[C@H](C(OC)=O)CC3=CC=C(C=C3)O)=O)C(=O)O)CCCCCC	7.12
1169	135566832	OC1=CC=C(C=2C(=NNC2NC3=CC=C(O)C=C3)C4=CC=C(O)C=C4)C=C1	5.9
1170	24755603	OC(C1=CC=C(C=2NC3=NC=CN=C3C2CC)C=C1)(C)C	6.6
1171	6539588	C1(=C(N=C2C(=C1)C(NC(=O)C3CC3)=NN2)C=4SC=CC4)Br	6.19
1172	3099034	O=C(NCC1=CN=CC=C1)NCCCCCCNC(=O)NCC2=CN=CC=C2	5.1
1173	71580833	N1(C=2C(C(=C1)C=3NN=CC3)=CN=CC2)C=4N=C(N=CC4)N	6.25964
1174	44440217	C=1C=C(N=C(NC2CCN(C(=O)NCC)CC2)N1)C=3N4C(=NC3)C=CC=C4	5.37
1175	136027090	O1N=C(N2N=NC(=C2C(=O)NN=C(C3=C(O)C=C(O)C=C3)C)COC)C(=N1)N	5.7
1176	44440161	C=1N=C(NC2CCN(CC2)C(=O)NCC)N=C(C=3C4=C(NC3)C=C(C=C4)F)C1C#N	6.39
1177	49830462	O=C(N(CCOC)C)C=1N(N=NC1C=2C=C3C(NN=C3)=CC2)CC4=CC=CC=C4	6.2
1178	6539304	C1(=C(N=C(S1)N)C)C=2N=C(NC=3C=CC(=CC3)N(C)C)N=CC2	6.15
1179	73317458	C1=2CN(CC=CCOCC=3C=C(C=4N=C(N=CC4)NC(=C1)C=CC2)C=NC3)C	6.38
1180	9843864	O(C(=O)N1CCC(NC2=NC(N)=C(C=N2)C(=O)C3=C(OC)C=CC=C3)CC1)CC	6.22403
1181	44482306	N=1C=C(C(=NC1NC=2C=CC=C3C2OC(O3)(F)F)C=4C=C(NC4)C(=O)N[C@H](CO)C5=CC=CC(=C5)Cl)C	6.77
1182	6539445	N=1N2N=CC=CC2=C(C1C3CC3)C=4N=C(N=CC4)NC=5C=CC=CC5	5.40012
1183	24884981	C1=C(C=2C=CN=C(N2)NC=3C=CC(=CC3)S(NCCOC)(=O)=O)N(C(=N1)C)CC(C)C	7.82
1184	135741883	IC=1C=2N(C=C(N2)C3=CC=CC=C3)C(O)=NC1	5.1
1185	5330637	N12C(=C(N)N=C1C=CC(=C2)C(C3=C(F)C=CC=C3F)=O)C(C=4C=CC(=CC4)Cl)=O	5.77
1186	70681030	C1(=CN=C2C(=C1NCCCNC(C3CC(C3)O)=O)N=C(N2)C4=CC=C(C=C4)OC)Br	6.46
1187	49830463	O=C(N(C)C)C=1N(N=NC1C=2C=C3C(NN=C3)=CC2)CC4=CC=CC=C4	6.7
1188	23647653	C=1(S/C(/C(N1)=O)=C\C2=CC=C(O2)C3=CC=C(C=C3)S(NCCN(C)C)(=O)=O)N	6.24
1189	57396577	C=1C(=CC=C(C1Cl)OC)C=2OC=NC2C(NCC3=CN=NC=C3)=O	6.3
1190	57398347	C=1C(=CC(=C(C1)OC)Cl)C=2OC=NC2C(NCC=3C=CN=CC3)=O	6.3
1191	67354554	C1=CC2=CC(OCCC=CCN(CC3=CC=CC(NC4=NC=CC2=N4)=C3)C)=C1	6.89
1192	44588990	C=1N=C(N(C1C=2C=CN=C(N2)NC=3C=CC(=CC3)S(=O)(=O)NCCN(C)C)C)C	7.6
1193	405917	C=1(COC2=CC=C(C=C2)Cl)N3N=C(SC3=NN1)NN	4.82
1194	25165861	C1(C2=CN(N=N2)CC3=CC=CC=C3)=CC=C4C(=C1)C=NN4	6.6
1195	11577250	O=C1N(C=2C(N(C1CC)C3CCCC3)=NC(=NC2)NC4=C(OC)C=C(C=C4)C(=O)NC5CCN(CC5)C)C	5.1
1196	49830307	ClC=1N=C(N=C(C=2C=3C(NC2)=NC=CC3)C1)NC4CC(NC(=O)C)CCC4	6.3
1197	44481764	N=1C=C(C(C2=CNC(=C2)C(=O)N[C@@H](C3=CC=CC(=C3)Cl)CO)=NC1NC4=CC=CC=C4CC)C	6.35
1198	20741385	C1=C(C=CC=C1NC2=NC(=CC=N2)C=3SC=CN3)C	5.61
1199	25167074	C=1(C=CC2=C(C1)C=NN2)C=3N=C4N(C3NC(C)C)C=CC=N4	6.6
1200	49830663	O=C(NC=1N(N=C(C1)C(C)(C)C)C=2C=C(C=CC2)C(=O)NCC#N)NC=3C=4C(C=CC3)=CC=CC4	5.1
1201	135909512	C1=CC(=CC=2N=C(NC21)C=3C(NC(=O)NC4=C(C=CC=C4)F)=CNN3)CN5CCOCC5	6.64
1202	44582642	C1(=CC=C2N(C=C(C2=C1)C=3C(NC(C3C4=COC=5C4=CC=C(C5)CO)=O)=O)C)F	6.63
1203	57396562	C=1C(=CC(=C(C1)OC)F)C=2OC=NC2C(NCC=3C=CN=CC3)=O	6.3
1204	5330628	C=1(N2C(C=CC(=C2)C(=O)C3=CC=CC=C3)=NC1N)C(C4=C(F)C=CC=C4F)=O	5.72
1205	24858860	FC(F)(F)C1=CC2=NC=CC(NC(=O)NC=3N=CC=NC3)=C2C=C1	5.7
1206	90645254	C1(NC=2N=CC3=C(N2)CN(CC3)C(=O)N[C@@H](C4=CC(=C(C=C4)Cl)Cl)C)=CC=NN1	7.64
1207	44578570	C1=CN=C(NC=2C=CC(=CC2)N3CCN(CC3)S(C)(=O)=O)N=C1C4=CN=C(N4C(C)C)C	8.52
1208	60198530	C=1(NC=2N=CC3=C(N2)CN(CC3)C(=O)N[C@@H](C4=CC(=C(C=C4)Cl)Cl)C)C=C(N=CC1)C	8.05
1209	6539397	FC(F)(F)C1=CC(NC=2N=C(C3=C4N(N=C(C=C4)C=5C=CC=CC5)N=C3)C=CN2)=CC=C1	5.60206
1210	9967203	C1=2C(NC=3C1=C(C(=CC3)F)C(=CC2C=4NC=CC4)SCCO)=O	7.85
1211	23647657	O=S(=O)(N)C=1C(C(F)(F)F)=CC(=CC1)C=2OC(=CC2)/C=C/3\SC(N)=NC3=O	6.21
1212	9837883	C1(C=2C3=C(C(F)=CC=C3N1)C=CC2C=4NC=CC4)=O	6.69
1213	49830334	ClC1=NC(NCCOC)=CC(C=2C=3C(NC2)=NC=CC3)=C1	6.6
1214	44482303	N=1C=C(C(C2=CNC(=C2)C(=O)N[C@@H](C3=CC=CC(=C3)Cl)CO)=NC1NC4=CC=C(C=C4F)Cl)C	6.5
1215	5330627	C=1(N2C(C=CC(/C(/C3=C(F)C=CC=C3F)=C/C=4N=NNN4)=C2)=NC1N)C(C=5C(F)=CC=CC5F)=O	5.77
1216	44440234	C=1N=C(NC2CCN(CC2)C(=O)NN3CCC(CC3)C)N=C(C1Cl)C=4C5=C(NC4)C=CC=C5	5.18
1217	5329601	N=1C(=NC(=C(C1OCC2CCCCC2)N=O)N)NC3=CC=C(C=C3)OC	6.66
1218	23654345	C=1(C[C@@H](CNC=2SC(=CN2)C3=CC4=C(C=C3)N=C(N4C)O)N)C=CC(=CC1)C(F)(F)F	6.56
1219	49830833	S(=O)(=O)(NC1=CC=C(C=2C=C3C(NN=C3NC(=O)C)=CC2)C=C1)CCC	7
1220	6539753	C1=2C(OC(=C1)C=3C=NC=CC3)=NC=NC2NC(C4CC4)=O	6.36
1221	49830520	FC=1C=CC(NC2=NC(NC3=C(C(=O)O)C=CC=C3)=NC=N2)=CC1	6
1222	44446941	C=1C=CC(NC=2SC(=CN2)SC3=CC(=C(C=C3)C)C(N4CCN(CC4)C([C@H](N)C)=O)=O)=NC1Br	6.64
1223	56683911	C=1(C=2C3=C(C(O)=NC2)C=C(C=4C=CN=CC4)S3)C(=CSC1)C#N	6.8
1224	11658882	C=1C(=C(C(C2=CC=CC=C2)=NC1NC(C)=O)C#N)N	5.9
1225	44481765	N=1C=C(C(=NC1NC2=CC=CC3=C2CCCC3)C4=CNC(=C4)C(=O)N[C@H](CO)C5=CC=CC(=C5)Cl)C	6.6
1226	15745956	ClC=1C=2C(SC1)=NC=NC2NC=3C=CC=CC3	5.1
1227	16050624	C1(=CC=C2C(=C1)C(=CC(=N2)C(N[C@H](C(OC)=O)CC3=CC=C(C=C3)O)=O)C(=O)O)CCC4=CC=C(C=C4)Cl	7.32
1228	6539310	C1(=C(NC(=C1C)C#N)C)C2=NC(NC3=CC(O)=C(C=C3)C)=NC=C2	6.89
1229	23645573	S(=O)(=O)(C=1C=CC(NC=2N3N=CC(C(C)C)=C3N=C(OCC(C)C)C2)=CC1)C	5.92082
1230	9946036	C1=2C(NC=3C1=C(C(F)=CC3)C(=CC2C=4NC=CC4)S(=O)CCN)=O	7.55
1231	11442386	O(C1=CC(C=2N=C(N3C2C(=NC=C3)N)C4CC(C4)CN5CCCC5)=CC=C1)CC6=CC=CC=C6	5.1
1232	135566504	C=1(O)C=2SC=3C(Cl)=CC=C(Cl)C3C2N=CN1	5.3
1233	10275574	N1(C=2C=C3C(=CC2)NN=C3NC(CC=4C=CC(=CC4)S(C)(=O)=O)=O)CCCS1(=O)=O	7.66
1234	44578694	C=1(F)C=NC(NC=2C=CC(N3[C@@H](CCC3)C(=O)N(C)C)=CC2)=NC1C4=CN=C(N4C(C)C)C	7.34
1235	25178329	C1=CC=C2C(N3C4=C(N5C=6C(=CC=CC6C=C5)C3C2)C(N(C4=O)CCCSC(N)=NCC)=O)=C1	5.17
1236	66908643	C=12C=C(C=CC1)NC=3N=CC=C(C=4OC(COCC=CCOC2)=CC4)N3	6.17
1237	6539284	C1(=C(N=C(S1)C)C)C=2N=C(NC=3C(F)=CC=CC3)N=CC2	5.92
1238	49830325	ClC1=NC(NC(COC)C)=CC(C=2C=3C(NC2)=NC=CC3)=C1	6.8
1239	10479319	C1(CCN(CC1)S(C)(=O)=O)NC=2N=C(C(C(C3=C(C(=C(C=C3OC)F)F)F)=O)=CN2)N	8.7
1240	44563066	C=1C(=CC=C(NC=2N=C(C3=CN=C(N3C(C)C)C)C=CN2)C1)C(NC4CC4)=O	7.77
1241	9946124	ClC1=CC=C(OC=2C3=C(SC(=C3)C=4OC(=NN4)N)C=NC2)C=C1	6.2
1242	447956	CC=1SC(=C(N1)C)C=2N=C(N=CC2)N	5.19
1243	25178538	S(CCCN1C(=O)C=2N3C(CC=4C3=CC=CC4)C=5C=6N(C2C1=O)C=CC6C=CC5)C=7NCCN7	5.11351
1244	5473015	C=1(CC2=CC=CC=C2)N3C(SC(=N3)S)=NN1	4.64
1245	23647258	N1=CC=C(NC2=CC=CC=C2C(=O)O)N=C1NC3=CC(=C(C=C3)C)F	6.4
1246	56667019	C1=C(C(=CC=C1)COC)C=2C=3SC(=CC3C(=O)NC2)C4=CC=NC=C4	5.3
1247	70687388	C1(=CN=C2C(=C1NCCCN(C(C3CCC3)=O)C)N=C(N2)C4=CC=C(C=C4)OC)Br	6.73
1248	18516214	S1C2=C(C(C3=C(F)C=C(F)C=C3)=CN=C2)C=C1C(=O)N	6.6
1249	49830622	O=C(C1=CC(C=2C=C3C(=NC2)NC=C3)=CC=C1)C	5.3
1250	90645256	C1(NC=2N=CC3=C(N2)CN(CC3)C(=O)N[C@@H](C4=CC(=C(C=C4)Cl)F)C)CCOCC1	7.89
1251	18516237	S1C2=C(C(C=3C=CC(F)=CC3)=CN=C2)C=C1C(=O)N	6.3
1252	135405229	C=1(C=CC=2NC(=C(C2C1)C=NC3=CC=C(C=C3)S(N)(=O)=O)O)C(O)=O	7.55
1253	73317278	C=12C=C(C=CC1)NC=3N=CC=C(N3)C=4OC(COCC=CCN(C2)C)=CC4	6.49
1254	56670463	C1=CC=C2C(=C1C3=CNC(=O)C=4C=C(SC43)C5=CC=NC=C5)N=CC=C2	4.9
1255	25178331	C1=CC=C2C(=C1)N3C4=C(N5C6=C(C=CC=C6C3C2)C=C5)C(N(C4=O)CCCSC(N)=NC=7C=CC=CC7)=O	5.29
1256	49830455	O(C1=NC=NC=2NC=C(C21)C=3C=CC=CC3)CCCC	6.8
1257	135421160	C=1(C2=C(C=CC=3N=CSC23)NC1O)C=NC4=CC=C(CS(=O)(=O)NC)C=C4	7.59
1258	25178328	C1=CC=C2CC3C=4C=5N(C6=C(N3C2=C1)C(N(C6=O)CCCSC(N)=NC)=O)C=CC5C=CC4	5.28
1259	57602369	C1(=CC=C2C(=C1)C(=CC(=N2)C(N[C@H](C(NC)=O)CC3=CC=C(C=C3)O)=O)C(=O)O)/C=C/C4=CC=C(C=C4)Cl	7
1260	49830329	ClC=1N=C(N=C(C=2C=3C(NC2)=NC=CC3)C1)NC4CC(NC(=O)CN(C)C)CCC4	5.7
1261	135444580	ClC1=C(C2=NC3=C(NN=C3C)NC=4C2=CC(N)=CC4)C=CC=C1	7.05552
1262	135428039	C1=CC(=CC=2N=C(NC21)C=3C(=CNN3)NC(=O)NC4=C(C=CC=C4F)F)CN5CCOCC5	6.8
1263	57396565	C1=C(C=2OC=NC2C(NCC=3C=CN=CC3)=O)C=NC(=C1)OC	5.3
1264	5330630	C=1(N2C(C=CC(=C2)C(C3=C(C(F)(F)F)C=CC=C3)=O)=NC1N)C(C4=C(F)C=CC=C4F)=O	5.97
1265	49830481	O=C(NC(C1=CC=CC=C1)CN)C2=CC=C(C=3C=CN=CC3)C=C2	6.7
1266	23645571	C1=2N(C(NC3=CC=C(S(N(C)C)(=O)=O)C=C3)=CC(=N1)NC4CC(N)CCC4)N=CC2C(C)C	5.68
1267	6539303	C1(=C(N=C(S1)C)C)C=2N=C(NC=3C=C(Cl)C(=CC3)N(C)C)N=CC2	7
1268	90645250	[C@H](NC=1N=CC2=C(N1)CN(CC2)C(=O)N[C@@H](C3=CC(=C(C=C3)F)F)CC)(C)CO	7.89
1269	44440219	C1=C(Cl)C(=NC(NC2CCN(C2)C(NCC)=O)=N1)C=3C=4C=CC=CC4NC3	5.61
1270	5330626	C=1(N2C(C=CC(=C2)/C(/C3=C(F)C=CC=C3F)=C\C#N)=NC1N)C(C4=C(F)C=CC=C4F)=O	6.05
1271	10269818	C1=2C(NC=3C1=C(C(F)=CC3)C(=CC2C=4NC=CC4)S(CCN)(=O)=O)=O	7.64
1272	5330631	C=1(N2C(C=CC(=C2)C(C3=C(C)C=CC=C3)=O)=NC1N)C(C=4C(F)=CC=CC4F)=O	5.89
1273	6539371	O1CCCOC2=C1C=C(NC3=NC(C4=C5N(N=C4)N=CC=C5)=CC=N3)C=C2	8.22185
1274	6539389	FC(F)(F)C=1C=C(NC2=NC(C3=C4N(N=C3)N=C(OC)C=C4)=CC=N2)C=C(OC)C1	6.10237
1275	23647656	C=1(S/C(/C(N1)=O)=C\C2=CC=C(O2)C=3C=CC(=CC3)C(=O)N)N	5.03
1276	10291997	C=12C(NC=3C1C(C(F)=CC3)=C(C=C2C=4NC=CC4)S(CCO)(=O)=O)=O	7.82
1277	11975075	S(=O)(=O)(N1CCC(NC=2N=C(N)C(=CN2)C(=O)C=3C(F)=CC=CC3F)CC1)C	7.82391
1278	49830742	S1C(C=2C3=NNC=C3C=C(C=4C5=NC(=NC=C5N(C4)CC(=O)N)N)C2)=CC=6C1=CC=CC6	6.4
1279	24884773	C1=C(C2=CC=NC(=N2)NC3=CC=C(C=C3)S(CC4CCCO4)(=O)=O)N(C(=N1)C)C(C)C	7.89
1280	5327664	C1=CC=C2N(C=C(C2=C1)C=3C(NC(C3C4=COC=5C4=CC=CC5)=O)=O)C	5.85
1281	49830299	ClC1=NC(NCCNS(=O)(=O)C)=CC(C=2C=3C(NC2)=NC=CC3)=C1	6.6
1282	44563068	C1=CC(NC2=NC=CC(C3=CN=C(N3CC)C)=N2)=CC=C1C(NC)=O	7.25
1283	25178327	C1=CC=C2CC3C=4C5=C(C=CC4)C=CN5C6=C(N3C2=C1)C(N(C6=O)CCCSC(=N)N)=O	5.37
1284	44580861	N=1N2N=CC=CC2=C(C=3N=C(NC4=CC(=CC=C4)C(=O)NCCN(CC)CC)N=CC3)C1	7.4
1285	25167072	C=1(C=CC2=C(C1)C=NN2)C=3N=C4N(C3NC5CCCCC5)C=CC=N4	5.9
1286	49830521	O=C(O)C=1C(NC=2N=C(NC=3C=C4NN=CC4=CC3)N=CN2)=CC=CC1	6.5
1287	44590204	C1=C(C=C(C=C1NC2=NC(=CC=N2)C3=NC=C(S3)C)C)C	5.96
1288	60198399	ClC=1C=C([C@H](NC(=O)N2CCC3=C(N=C(N[C@H](CO)C)N=C3)C2)CC)C=CC1Cl	7.92082
1289	135909514	C1=CC(=CC=2NC(=NC21)C=3C(NC(=O)NC4=CN=CC=C4)=CNN3)CN5CCOCC5	6.8
1290	16050724	C1(=CC=C2C(=C1)C(=CC(=N2)C(N[C@H](C(OC)=O)CC3=CC=C(C=C3)O)=O)C(=O)O)C4=CC=CC(=C4)C(F)(F)F	7.4
1291	135404113	C=1(C=CC=2NC(=C(C2C1)N=NC3=CC=C(C=C3)S(N)(=O)=O)O)C(N(C)C)=O	7.77
1292	49830461	O=C(N(C(C)C)C)C=1N(N=NC1C=2C=C3C(NN=C3)=CC2)CC4=CC=CC=C4	7
1293	25164272	N=1NC=2C(C1C=3C=CC=CC3)=CC(C=4N=NN(C4)CC5=CC=CC=C5)=CC2	7
1294	71580744	N1(C=2C(C=C1)=CN=CC2)C=3N=C(N=CC3)N	5.4318
1295	1035509	O1N=C(N2N=NC(=C2C3=CC=CC=C3)C(=O)NN=CC4=CC=NC=C4)C(=N1)N	5.1
1296	447766	NCCNC1=CC(C2=CC=CN2)=C3C(=O)NC4=CC=C(F)C1=C34	7.92
1297	44578649	C1=CN=C(NC=2C=CC(=CC2)N3CCN(CC3)C(CN(C)C)=O)N=C1C4=CN=C(N4C(C)C)C	7.8
1298	44412739	S(=O)(=O)(NC(=O)[C@H](N)CO)C1=CC=C(NC2=NN(C(=N2)N)C(=O)C=3C(F)=CC=CC3F)C=C1	6.85387
1299	5330990	C1=C(NN=C1C)NC(C=2C=CC(=CC2)Br)=O	5.22
1300	49830695	BrC1=NC(NC(=O)NC=2C=3C(N=CC2)=CC(OC)=CC3)=CC=C1	6.1
1301	57403529	C1=C(C(=CC=C1C=2OC=NC2C(NCC=3C=CN4C(C3)=NC=C4)=O)OC)Cl	6.3
1302	44482037	N=1C=C(C(=NC1NC2=CC=CC=C2)C3=CNC(=C3)C(N[C@H](C4=CC=CC=C4)CO)=O)C	5.96
1303	11574606	NS(=O)(=O)C=1C=CC(=CC1)NC=2N3C(N=C(C2)OC4CCCCC4)=NC=N3	6.46
1304	5330966	C=1C(=NNC1NC([C@@H](C2=CC=C(C=C2)N3CCOC3=O)C)=O)C4CC4	5.6
1305	6539626	NS(=O)(=O)C=1C=CC=C(NC=2C=C(NN2)C3=CC=C(F)C=C3)C1	6.06
1306	5207138	N=1NC=C(C1C2=CC=CC=C2)C=3C=CN=CC3	4.9
1307	11537943	FC(F)(F)C=1C=C(CNC2=NC=NC(C=3C4=C(NC3)N=CC=C4)=C2)C=CC1	6.2
1308	24809834	ClC=1C=C(F)C(C=2NC(=CC2C(=O)N)C=3N=C(N=CC3)N)=CC1	6.4
1309	18516349	S1C2=C(C(C=3C=CC=CC3)=CN=C2)C=C1C(=O)N	6.3
1310	49830959	O=C(N)C1=C2N=CC=CC2=CC(=C1)C3=CC(N)=CC=C3	5.1
1311	23642173	S1C(C2=CC=C(N3N=CC=C3)C=C2)=C(N=C1NC(=O)NCCC(=O)NC4=NOC(=C4)C)C	5.1
1312	44578537	C1=CN=C(NC2=CC=C(C=C2)N(C)C)N=C1C=3N(C(=NC3)C)C(C)C	7.62
1313	44440230	C=1N=C(NC2CCN(CC2)C(=O)N3CCC(CC3)C)N=C(C1Cl)C=4C5=C(C=CC=C5)NC4	5.72
1314	11299662	S(C1=NN(C(N)=C1C(=O)N)C2=NC=CC=C2)C	5.1
1315	49830865	N1=C2NC=CC2=CC(C3=CC=4NN=CC4C=C3)=C1	5.9
1316	10296883	C1(=C(C2=CNC3=C2C=CC=C3)C(=O)NC1=O)C4=NC(N5CCN(CC5)C)=NC=6C4=CC=CC6	6.9
1317	23654071	C=1(C[C@@H](CNC2=NC=C(C3=CC4=C(C=C3)N=C(O4)O)S2)N)C=CC(=CC1)C(F)(F)F	6.86
1318	135421135	C=1(C=CC=2NC(=C(C2C1)C(=NC3=CC=C(C=C3)S(N)(=O)=O)C)O)Cl	7.66
1319	5331089	C=12C(=C(/C=C/3\C(NC4=C3C=C(C=C4)Br)=O)NC1)CCOC2=O	6.72
1320	19689599	C=1C(Cl)=CC=CC1NC2=NC(=CC=N2)C=3C=C(N=CC3)N4CCOCC4	8.05
1321	3128424	S1C=C(C=2N3C(=NC2C)C=CC=C3)N=C1NC=4C=CC(=CC4)O	6.1
1322	23647658	C1(=NC(/C(/S1)=C/C2=CC=C(O2)C3=CC(=C(C=C3)S(=O)(=O)N)Cl)=O)N	6.24
1323	44589042	C1=C(C=2C=CN=C(N2)NC=3C=CC(=CC3)S(CC4=CC=CC=C4)(=O)=O)N(C(=N1)C)C(C)C	7.72
1324	49830590	FC(F)(F)C=1C(=NC(NC2=CC=3C4N(C(C3C=C2)CC4)C(=O)CNC(=O)C)=NC1)NC5CCC5	7.8
1325	5331090	C/1(\C(NC2=C1C(=CC=C2)C)=O)=C\C3=C4C(C(=O)OCC4)=CN3	6.57
1326	44562683	N=1C=C(C(C2=CN=C(N2C(C)C)C)=NC1NC3=CC=C(C=C3)C(=O)N4C[C@@H](CC4)N(C)C)F	8.22
1327	5330616	C=1(N2C(C=CC(=C2)C(C3=C(F)C=CC=C3F)=O)=NC1N)C(C4=C(C=C(C=C4F)OC)F)=O	7.04
1328	49830398	FC=1C(NC2C(C3CC2C=C3)C(=O)N)=NC(NC4=CC(=C(N5CCN(CC5)C)C=C4)C)=NC1	6.3
1329	44563177	C1=C(C(=CC(NC2=NC(C=3N(C(=NC3)C)C(C)C)=C(C=N2)F)=C1)F)C(N(C)C)=O	8.7
1330	10125875	ClC1=CC=C(CNC=2N=CC=C(N2)C=3C=NN4N=CC=CC34)C=C1	6
1331	3820	C=1C=C2C(=CC1)C3=C(C=4C(N3)=CC=C(C4)Br)CC(=O)N2	7
1332	136027069	S1C=2N=C(O)N3N=C(N=C3C2C=C1)C=4C=CN=CC4	5.1
1333	2797247	ClC1=CC(=C(NC(=S)NNC(=O)C(O)(C2=CC=CC=C2)C3=CC=CC=C3)C=C1)C	6.5
1334	49830522	FC1=CC(NC2=NC(NC=3C(C(=O)O)=CC=CC3)=NC=N2)=CC=C1	6.2
1335	49830331	ClC1=NC(NCCO)=CC(C=2C=3C(NC2)=NC=CC3)=C1	6.5
1336	11524200	ClC=1N=C(N=C(NC=2C=C(F)C(OC=3C4=C(NC=C4C)N=CC3)=C(F)C2)C1)N	6.4
1337	23654167	C=1(C[C@@H](CNC2=NC=C(C3=CC4=C(C=C3)N=C(S4)O)S2)N)C=CC(=CC1)C(F)(F)F	6.55
1338	49830333	ClC=1N=C(N=C(NC2CCC(N)CC2)C1)C=3C4=C(NC3)N=CC=C4	6.4
1339	14983992	ClC=1C=CC(NC(=S)NNC(=O)C(O)(C2=CC=CC=C2)C3=CC=CC=C3)=CC1	5.6
1340	6539758	C1=2C(OC(=C1)C=3C=NC=CC3)=NC=NC2NC(=O)C4CCCC4	6.35
1341	49830297	ClC1=NC(=NC(C=2C3=C(NC2)N=CC=C3)=C1)NC4CCOCC4	7.2
1342	3708	OC=1NC2=CC=C(C=C2C1C3=NC=4C=CC=CC4C3=O)S(=O)(=O)O	7.66
1343	10215776	CCN(CC)CC1=CC=C(NC2=NC=CC(=N2)C=3C=NN4N=CC=CC34)C=C1	6.83
1344	11562531	C1=CC=C(C(C(N2N=C(NC3=CC=C(C=C3)S(NC(COCCOC)=O)(=O)=O)N=C2N)=O)=C1F)F	6.61
1345	24768216	BrC1=CC=C(CNC(=O)NC2=CC=3C(=NNC3)C=C2)C=C1	5.1
1346	49830832	S(=O)(=O)(NC1=CC=C(C=2C=C3C(NN=C3NC(=O)CC)=CC2)C=C1)CCC	7.2
1347	619250	ClC(F)(F)C1=NC2=C(C(N)=C1C#N)C=C(OC)C=C2	5.28233
1348	60200097	N=1C=2N(C(=CC1NC3CNCCC3)NC=4C=C(C(=CC4)F)Cl)N=CC2	6.15
1349	6539369	O1C2=C(OCC1)C=CC(NC3=NC(C4=C5N(N=C4)N=CC=C5)=CC=N3)=C2	8.22185
1350	16113378	N=1C=C(C(C2=CN=C(N2C(C)C)C)=NC1NC3=CC=C(C=C3)C(=O)N4CCCN(CC4)C)F	8.7
1351	5330622	C=1(N2C(C=CC(=C2)C(C3=C(Cl)C=CC=C3Cl)=O)=NC1N)C(C4=C(C=C(C=C4F)C(=O)O)F)=O	7.02
1352	135418427	C=1C=CC=2NC(=C(C2C1CO)C=NC3=CC=C(C=C3)S(N)(=O)=O)O	7.27
1353	49830785	BrC1=CC=C(C=2C=3C(=NNC3N)C=CC2)C=C1	5.4
1354	11676096	C1=CC(=CC=2C=NNC21)C=3SC(=NN3)NC[C@H](CC4=CC=C(C=C4Cl)Cl)N	6.49
1355	66555775	C1=CC=C(C=C1NC(=O)C)C2=CN=C3C(=C2)C(=NN3)C	6.52
1356	135421153	S(N(C=1N=CC=CC1)C)(C2=CC=C(N=CC=3C4=C(C=CC=5N=CSC45)NC3O)C=C2)(=O)=O	8.25
1357	24859013	FC(F)(F)C1=C2N=CC=C(NC(=O)NC=3N=CC=NC3)C2=CC=C1	6
1358	6539622	S(C1=CC=C(NC=2C=C(C3=CC(NC(NC4=CC(C(F)(F)F)=CC=C4F)=O)=CC=C3)NN2)C=C1)(=O)(=O)N	7.21
1359	49830279	ClC1=NC(=NC(C=2C3=C(NC2)N=CC=C3)=C1)NC4CCCCC4	6.7
1360	71456727	C1(=CC=CC(=C1)NC=2N=CC=C(C3=CC=NC(=C3)N4CCCCC4)N2)S(=O)(N)=O	7.8
1361	49830298	ClC1=NC(NCCN)=CC(C=2C=3C(NC2)=NC=CC3)=C1	6.4
1362	5330583	N12C(C3=CC=CC(=C3[C@@H]1CCC2)NC(NC=4NN=C(C4)CN[C@@H]5CC=6C=C(Cl)C=CC6C5)=O)=O	7.11
1363	5330921	C1(=NC(C(F)(F)F)=NC=2C1=CC(=CC2)C=3C=NC=CC3)NC(C)(C)C	5.92
1364	25165084	N1(N=NC(=C1C2=CC=CC=C2)C=3C=C4C(NN=C4)=CC3)CC5=CC=CC=C5	7.2
1365	44440215	C1=C(Cl)C(=NC(NC2CCN(C(=O)NCC)CC2)=N1)C=3N4C(=NC3)C=CC=C4	6.22
1366	6539396	O1C2=C(OCC1)C=CC(NC3=NC(C4=C5N(N=C4)N=C(C=C5)C)=CC=N3)=C2	8.22185
1367	49830326	ClC1=NC(NCC2=C(C(=CC=C2)C)C)=CC(C=3C=4C(NC3)=NC=CC4)=C1	6.7
1368	4121107	S1N=C2C(=N1)C=CC=C2NC(=O)NN=CC=3C(O)=CC(O)=CC3	5.1
1369	5331084	S(C1=CC=2/C(/C(=O)NC2C=C1)=C/C3=C4C(C(=O)OCC4)=CN3)(NC(C)C)(=O)=O	7.19
1370	11992146	N1C(=O)C=2C=C(C=3C=C(N=CC3)C=4C=CC=CC4F)NC2CC1	5.1
1371	884767	S(C=1N=C(NN1)C=2C=CN=CC2)CC3=CC=CC=C3	5.1
1372	6539296	C1(=C(N=C(S1)NC)C)C=2N=C(NC=3C=C(N(=O)=O)C=CC3)N=CC2	6.1
1373	10286242	FC(F)(F)CNC=1N=CC=C(N1)C=2C=NN3N=CC=CC23	6
1374	49830927	O=C(NC1=NNC2=NC=3C(C=C21)=CC=CC3)CCC	6.2
1375	24896610	NC(=O)C1=CC=CC(NC2=NC=CC(NC=3C=CC=C4NN=CC34)=N2)=C1	6.17
1376	23645090	C1=2C(NC=3C1=C(C(CCCN)=CC2C=4NC=CC4)C(=CC3)F)=O	8.15
1377	24906268	O=C1NC2=C(C1=CC=3NC=NC3)C=C(OC)C=C2	7.3
1378	11525251	S(=O)(=O)(NC(=O)CN)C1=CC=C(NC2=NN(C(=N2)N)C(=O)C=3C(F)=CC=CC3F)C=C1	6.92082
1379	5329602	N=1C(=NC(=C(C1OCC2CCCCC2)N=O)N)NC=3C=CC(=CC3)SC	6.92
1380	49830924	O=C(NC1=NNC2=NC=3C(C=C21)=CC=CC3)C=4C=CN=CC4	6.3
1381	71580831	C1=C2C(=CN=C1)C(=CN2C=3C=CN=C(N3)N)C=4C=NC=CC4	5.96
1382	456214	ClC=1C=C(C=CC1)NC2=C3N=CN(C3=NC(=N2)N[C@H](C(C)C)CO)C(C)C	8.4
1383	49830293	ClC=1N=C(N=C(NC2CCC(O)CC2)C1)C=3C4=C(NC3)N=CC=C4	6.6
1384	49830565	S1C2=NNC(=C2C=C1C(=O)NCC3=CC(OC)=CC=C3)C4=CC=CC=C4	5.1
1385	49830928	O=C(N1N=C(NC(=O)CCC)C=2C1=NC=3C(C2)=CC=CC3)CC	6.5
1386	49830762	S1C2=NNC(=C2C=C1C(=O)NCC3=CC=C(N(C)C)C=C3)C4=CC=CC=C4	5.1
1387	135434992	C=1C(=CC=2NC(=C(N=NC3=CC=C(C=C3)S(N)(=O)=O)C2C1)O)Br	7.37
1388	56677279	C1=C(C=C(C=C1)CC#N)C=2C=3SC(=CC3C(=O)NC2)C4=CC=NC=C4	5.4
1389	49830317	O=C(N)C1=CC=C(NC2=NC=NC=3NC=C(C32)C4=CC=CC=C4)C=C1	6.3
1390	24765714	O=C1N(N(C2=NC(=NC=C2N1C)NC3=C(OC)C=C(C=C3)C(=O)NC4CCN(CC4)C)C5CCCC5)CC	5.1
1391	49830332	ClC1=NC(NCCCCO)=CC(C=2C=3C(NC2)=NC=CC3)=C1	6.9
1392	23647251	N=1C=CC(NC=2C=CC=CC2C(O)=O)=NC1NC3=CC(=CC=C3)O	6.5
1393	447962	C=1N=C(N=C(C1)C2=C(N=C(S2)C)C)NC3=CC=C(C=C3)N(C)C	6.66
1394	49830321	N1C=2N=CC=CC2C(C=3N=CN=C(NCCCC)C3)=C1	6.7
1395	135434965	NS(=O)(=O)C1=CC=C(N=NC2=C(O)NC=3C=CC(Cl)=CC23)C=C1	7.52
1396	49830294	ClC1=NC(=NC(C=2C3=C(NC2)N=CC=C3)=C1)NC4CC(N)CCC4	6.8
1397	135421141	CC(C)COC(=O)C=1C=CC=2NC(O)=C(C=NC3=CC=C(C=C3)S(N)(=O)=O)C2C1	8.52
1398	5289411	C1(=NC(OCC2CCCCC2)=C(N=O)C(N)=N1)NC3=CC=C(C=C3)C(N)=O	7.47
1399	44397032	NC1=NON=C1C2=NC=3C=NC=CC3N2C4CCCCC4	5.91
1400	23586146	O=S(=O)(N)C=1C=CC(=CC1)NC=2N3N=CN=C3N=C(C2)NC4CCCCC4	6.14
1401	6539386	O(C1=NN2N=CC(=C2C=C1)C=3N=C(NC4=CC=C(C=C4)C#N)N=CC3)C	6.30103
1402	6539282	C1(=C(N=C(S1)C)C)C=2N=C(NC=3C=C(Cl)C=CC3)N=CC2	6.17
1403	5330629	C=1(N2C(C=CC(=C2)C(C3=C(Cl)C=CC=C3)=O)=NC1N)C(C4=C(F)C=CC=C4F)=O	6.37
1404	5331081	C=12C(=C(/C=C/3\C(NC=4C3=CC(=CC4)OC)=O)NC1)CCOC2=O	7.4
1405	5331088	C=12C(=C(/C=C/3\C(NC4=C3C=C(C=C4)Cl)=O)NC1)CCOC2=O	7.06
1406	6263849	C1(=NN=C2C(=C1C3=CC=CC=C3)C(=NN2)N)C=4C=CC=CC4	5.8
1407	44482040	N=1C=C(C(C2=CNC(=C2)C(=O)N[C@@H](C3=CC=CC(=C3)Cl)CO)=NC1NC4=CC=CC(=C4C)F)C	6.82
1408	135434993	C=1C(=CC=2NC(=C(C2C1)N=NC3=CC=C(C=C3)S(N)(=O)=O)O)CC	7.68
1409	9604948	COC1=CC=CC(=C1)N2N=CC3=C(N/N=C/C=4C=CC(=CC4)S(C)(=O)=O)N=CN=C23	6.67
1410	6539020	C=1(N2C(C=CC=C2)=NC1C)C3=NC(NC=4C=C(Cl)C=CC4)=NC=C3	6.82
1411	766949	O=C(NC=1SC=2CCCCC2C1C#N)C=3C=CC=C4C=CC=CC34	5
1412	135434990	CC(C)(CO)CNC(=O)C=1C=CC=2NC(O)=C(C2C1)N=NC3=CC=C(C=C3)S(N)(=O)=O	8.17
1413	6539385	FC(F)(F)OC1=CC(NC2=NC(C3=C4N(N=C3)N=C(OC)C=C4)=CC=N2)=CC=C1	6.72125
1414	5331095	C=12C(=C(/C=C/3\C(NC4=C3C=C(C=C4)OC)=O)NC1)CCNC2=O	6.6
1415	49830295	ClC1=NC(NCC(CN)(C)C)=CC(C=2C=3C(NC2)=NC=CC3)=C1	6.3
1416	5031818	S1C(C=NNC(=O)C=2N=NN(C2C3=CC=CC=C3)C4=NON=C4N)=CC=C1	5.4
1417	11640390	OC1(CC(C=2N3C(=C(N2)C4=CC5=NC(=CC=C5C=C4)C=6C=CC=CC6)C(=NC=C3)N)C1)C	5.1
1418	71580834	C1=C2C(=CN=C1)C(=CN2C=3C=CN=C(N3)N)C4=COC=C4	7
1419	24971342	C=1N=C(N=C(C1Br)NC2=CC(=NN2)C3CC3)NCC4=CC(=NO4)C	6.96
1420	44582836	C1=CC(=C2N(C=C(C2=C1)C=3C(NC(C3C4=COC=5C4=CC=CC5)=O)=O)C)CO	6.83
1421	695484	C1=C(N=C2C(C3=C(C(=NC=N3)N)S2)=C1C)C	5.1
1422	23645577	N=1C2=NC=NN2C(=CC1N(CC)CC)NC=3C=CC(=CC3)S(N)(=O)=O	6.4
1423	49830824	O=C(N1CC=C(C=2C3=C(NC2)N=CC=C3)CC1)NC(C4=CC(OC)=CC=C4)C	6.5
1424	44578692	C=1(F)C=NC(=NC1C2=CN=C(N2C(C)C)C)NC=3C=CC(N4CC(C4)NC(C)=O)=CC3	9.3
1425	23647255	N=1C=CC(NC2=CC=CC=C2C(=O)O)=NC1NC3=CC=CC(=C3)F	6.5
1426	72546233	C=1(C=CN2C(N1)=C(C=N2)C=3C=C(C=CC3)C4=NN=C(O4)C)NCCN	6.24
1427	11508924	C=1C(=CC=C(NC=2N=CC(=C(C3=CN=C(N3C(C)C)C)N2)F)C1)C(NC)=O	8.52
1428	49830938	N1N=C(C2=C(C(=CN=C12)C#N)C3=CC=CC=C3)C	5.8
1429	11678367	C1=CC=C(C(C(N2N=C(N=C2N)NC3=CC=C(C=C3)S(NC(CCN4CCN(CC4)C)=O)(=O)=O)=O)=C1F)F	6.58
1430	5331087	C=12C(=C(/C=C/3\C(NC=4C3=CC(=CC4)F)=O)NC1)CCOC2=O	7.09
1431	23647265	N1=C(NC2=CC3=C(C=C2)NN=C3)N=C(NC=4C=CC=CC4C(O)=O)C=C1	7.1
1432	135434964	C1=CC=C2C(=C1)C(N=NC3=CC=C(C=C3)S(N)(=O)=O)=C(N2)O	6.92
1433	44482038	N=1C=C(C(=NC1NC2=CC=CC=C2)C3=CNC(=C3)C(=O)N[C@@H](C4=CC=CC(=C4)Cl)CO)C	6.54
1434	11537871	C1=C(C=CC(NC2=NC=CC(C3=CN=C(N3C(C)C)C)=N2)=C1)C(N(C)C)=O	8.1
1435	16661285	C1=C2C(=CC(C3=CC(=NC(O)=N3)C4=CC=CC=C4)=C1)C=NN2	6.4
1436	23586143	BrC=1C=C(C2=NC=3N(N=CC3)C(NCC4=CC=NC=C4)=C2)C=CC1	5.74473
1437	136027082	FC1=CC(CNC=2N=C(C=3C=CN=CC3)C=C(O)N2)=CC(F)=C1	6.1
1438	405913	C=1(CC2=CC=CC=C2)N3C(=NN1)SC(=N3)SCC	4.62
1439	44588964	C1=C(C2=CC=NC(=N2)NC3=CC=C(C=C3)S(CCC)(=O)=O)N(C(=N1)C)C(C)C	8.1
1440	657138	C1(=C(N=C(N=C1)NC=2C=C(C=CC2)NC(=O)N3CCCC3)NCCCNC(=O)C(C)(C)C(=O)N)Br	5.82
1441	11669987	C=1(N=CC(=C(C=2N(C(=NC2)C)C(C)C)N1)F)NC=3C=CC(C(=O)NC4CCN(CC4)C)=C(C3)F	9
1442	49830789	S1C2=C(C(C3=CC(F)=CC=C3)=CN=C2)C=C1C(=O)N	6.8
1443	6539311	C1(=C(NC(=C1C)C#N)C)C2=NC(NC3=CC(C)=C(C=C3)F)=NC=C2	7.05
1444	49830921	O=C(NC1=CC(=CC(=C1)C(=NNC(=N)N)C)C(=NNC(=N)N)C)NCCCCCCNC(=O)NC2=CC(=CC(=C2)C(=NNC(=N)N)C)C(=NNC(=N)N)C	6.3
1445	447958	FC(F)(F)C=1C=CC(=CC1)NC2=NC=CC(=N2)C=3SC(=NC3C)C	6.54
1446	5330617	C=1(N2C(C=CC(=C2)C(C3=C(F)C=CC=C3F)=O)=NC1N)C(C4=C(OC)C=CC=C4)=O	7.17
1447	11552773	C=1C(=C(C=C(NC2=NC(C3=CN=C(N3C(C)C)C)=C(C=N2)F)C1)F)C(NC)=O	9
1448	24809769	O=C(N)C1=C(NC(=C1)C=2N=C(N=CC2)N)C3=C(C(=CC=C3)C)C	6.3
1449	44481491	N=1C=C(C(C2=CNC(=C2)C(=O)N[C@@H](C3=CC=CC=C3)CO)=NC1NC4=CC=CC=C4CC)C	6.68
1450	6539632	S(C1=CC=C(NC2=CC(C3=CC(N)=CC=C3)=NN2)C=C1)(=O)(=O)N	6.78
1451	314123	N1N=C2C(=C1C=3C=CN=CC3)CC4=C2C=CC=C4	5.89
1452	6538740	N1(C2=NC(NC=3C=C(Cl)C=CC3)=NC=C2)C=NC4=C1C=CC=C4	6.17
1453	135434972	C1=CC=C2NC(=C(C2=C1OC3=CC=CC=C3)N=NC4=CC=C(C=C4)S(N)(=O)=O)O	7.89
1454	49830324	ClC1=NC(NCC(O)(C)C)=CC(C=2C=3C(NC2)=NC=CC3)=C1	6.6
1455	23570850	ClC1=CC(C(C(=O)NC2=CC=3C(=NNC3)C=C2)CCN)=CC=C1Cl	6.1
1456	6539307	C1(=C(NC(=C1C)C#N)C)C2=NC(NC3=CC(N(=O)=O)=C(C=C3)C)=NC=C2	7.3
1457	5330989	C1=C(NC(C=2C=CC(=CC2)Br)=O)NN=C1C3CCCCC3	6
1458	49830759	S1C2=NNC(=C2C=C1C(=O)NC3CCN(CC3)C)C4=CC=CC=C4	5.1
1459	2797246	S=C(NNC(=O)C(O)(C1=CC=CC=C1)C2=CC=CC=C2)NC=3C=CC(F)=CC3	5.9
1460	10179293	C=1C(=CC(=C(OC)C1OC)OC)NC2=NC(=CC=N2)NC3=CC4=C(N=C3)C=CC=C4	6.15
1461	52940761	C1=C(NC=2C=CC=CC2)C=C3C(=C1)N=C(N=C3NC(C)(C)C)C(F)(F)F	6.22
1462	9820089	ClC=1C=2C(=C(O)C(O)=NC2C=C(Cl)C1)C3=C(O)C=CC(Cl)=C3	5.3
1463	49830589	S1C(C=2C=C3C(NN=C3C)=CC2)=C(C=C1C(=O)NC(C4=CC(OC)=CC=C4)C)C	7.3
1464	10389239	C=1C=2C=CC=CC2N=CC1C=3C=C(C=CN3)C4=CC=5C(=O)NCCC5N4	5.1
1465	52942870	C=1C=C(C=C(C1)C=2N3C(=NC2)C=CC=C3)NC4=CC=C(C=C4)S(NCCN(C)C)(=O)=O	8.3
1466	24864077	CC(=O)NC=1C=NNC1C(=O)NC2=CC=C(F)C=C2	6.07
1467	44482041	N=1C=C(C(C2=CNC(=C2)C(=O)N[C@@H](C3=CC=CC(=C3)Cl)CO)=NC1NC4=CC=C(C=C4C)Cl)C	7.12
1468	6539025	C1=C(C2=NC(NC=3C=CC(=CC3)S(NCCOC)(=O)=O)=NC=C2)N4C=CC=CC4=N1	7.92
1469	5330832	S(=O)(=O)(N)C1=CC=C(NC2=NC(N)=C(C=C2)C(=O)C=3C(F)=CC=CC3F)C=C1	6.74473
1470	5330948	C=1C(=NNC1NC([C@@H](C2=CC=C(C=C2)N3CCCC3=O)C)=O)C4CC4	5.6
1471	6539302	C=1(N(=O)=O)C(=CC=C(NC2=NC(C3=C(N=C(S3)C)C)=CC=N2)C1)N(C)C	7.7
1472	6539315	C1(=C(NC(=C1C)Cl)C)C2=NC(NC=3C=CC(=CC3)F)=NC=C2	6.44
1473	5330639	C=1(N2C(C=CC(=C2)C(C3=C(Cl)C=CC=C3Cl)=O)=NC1N)C(C=4C(=CC(=CC4F)O)F)=O	7.28
1474	71458573	C=1C(=CC(S(NC)(=O)=O)=CC1)NC2=NC=CC(C=3C=CN=C(C4=CC=C(C=C4)NC(NC)=O)C3)=N2	7
1475	44235884	N1=C(NC2=CC=CC=C2)N=C3C4=C(CCC3=C1)C(C(NC5CCCC5)=O)=NN4C	5.41
1476	44481490	CC1=C(N=C(N=C1)NC2=CC=CC=C2Cl)C3=CNC(C(N[C@H](CO)C4=CC=CC=C4)=O)=C3	6.62
1477	49830274	ClC=1C=2C(C3=CC=C(C=C3)C(=O)N)=CNC2N=CC1	6.3
1478	123442979	FC=1C(C2C3C(=NC4=NNC(=C24)C)CC(CC3=O)(C)C)=CC=CC1	5.7
1479	5330621	C=1(N2C(C=CC(=C2)C(C3=C(F)C=CC=C3F)=O)=NC1N)C(C4=C(C=C(C=C4F)OC)F)=S	7.54
1480	6539367	O(C=1C=C(NC=2N=C(C3=C4N(N=C3)N=CC=C4)C=CN2)C=CC1OC)C	7.30103
1481	11294864	C1(=C(C2=CN3CCN(C(N4CCCCC4)=O)CC5=C3C2=CC=C5)C(=O)NC1=O)C=6N7C(C=CC=C7)=NC6	5.27
1482	5331101	C/1(\C(NC2=C1C(=CC=C2)CCO)=O)=C\C3=C4C(C(=O)NCC4)=CN3	6.47
1483	5289179	C1(=CN2C(C=C1)=NC(=C2C(C=3C=CC=CC3)=O)N)C(C4=C(C=CC=C4F)F)=O	6.49
1484	135434991	C1(=CC=2C(=C(NC2C=C1)O)N=NC=3C=CC(S(N)(=O)=O)=CC3)C(NCC4=C(C=CC=C4OC)OC)=O	8.77
1485	44588942	C1=C(C=2C=CN=C(N2)NC=3C=CC(=CC3)S(NCCOC)(=O)=O)N(C(=N1)C)C4CCCC4	8.52
1486	5330982	C1=C(NN=C1C2CC2)NC(=O)C=3C=CC=CC3Br	5.82
1487	49830283	O=C(N1CC=C(C=2C3=C(NC2)N=CC=C3)CC1)NC(C4=CC=CC=C4)CO	5.8
1488	11328863	C1(=C(C2=CN3CCN(C(OC(C)C)=O)CC4=C3C2=CC=C4)C(=O)NC1=O)C=5N6C(C=CC=C6)=NC5	5.47
1489	4592	N1(C=NC2=C1N=C(N=C2NCC=3C=CC=CC3)NCCO)C	8.15
1490	11533897	C1=CC=C(C(C(N2N=C(N=C2N)NC3=CC=C(C=C3)S(NC(CCN4CCOCC4)=O)(=O)=O)=O)=C1F)F	6.93
1491	5331100	C=12C(=C(/C=C/3\C(NC4=C3C=C(C=C4)Br)=O)NC1)CCNC2=O	6.28
1492	46215814	C=1C=C2C(=NNC2=CC1C3=CC=NC(=N3)N)N	6.55
1493	6539036	N12C(=CN=C1C=CC(=C2)SC3=CC=CC=C3)C4=NC(NC=5C=CC(S(=O)(=O)NCCOC)=CC5)=NC=C4	7.8
1494	46829290	O=C(NCC1=CC=NC(C)=C1)C=2C=3CCC4=C(C3N(N2)C)N=C(N=C4)NC=5C=CC(=CC5)N6CCN(C)CC6	6.5
1495	9926933	N(C(C1=C2C=CC=CC2=NN1)=O)C=3C=CC(=CC3)S(=O)(=O)N	6.18
1496	90645253	C=1(NC=2N=CC3=C(N2)CN(CC3)C(=O)N[C@@H](C4=CC(=C(C=C4)Cl)Cl)C)C=NNC1	8.4
1497	11675054	C=1C(=C(C=C(NC2=NC=CC(C3=CN=C(N3C(C)C)C)=N2)C1)F)C(NC)=O	9
1498	49830316	ClC1=NC=NC(C=2C3=C(NC2)N=CC=C3)=C1	5.5
1499	6539040	C1=C(C2=NC(NC=3C=CC(=CC3)S(NCCN(C)C)(=O)=O)=NC=C2)N4N=CC=CC4=N1	8.1
1500	44578538	C1=CN=C(NC2=CC=C(C=C2)OC)N=C1C=3N(C(=NC3)C)C(C)C	8.1
1501	49830306	FC1=NC(NCC(CN)(C)C)=CC(C=2C=3C(NC2)=NC=CC3)=C1	6.5
1502	447873	N1(C(=NC(=C1C=2C=CN=C(N2)NC3CCCCC3)C4=CC(=C(C=C4)Cl)Cl)C5CCNCC5)CCC	6.2
1503	6539300	C1(=C(N=C(S1)C)C)C=2N=C(NC=3C=C(N)C=CC3)N=CC2	6.4
1504	44582837	C1=CC(=C2N(C=C(C2=C1)C=3C(NC(=O)C3C4=COC=5C4=CC=C(C5)CO)=O)C)CO	7.57
1505	5289419	N1C=NC=C1/C=C/2\C(=O)NC3=CC=C(OC)C=C23	7.66
1506	6539301	C1(=C(N=C(S1)C)C)C=2N=C(NC=3C=C(C#N)C=CC3)N=CC2	6.52
1507	6539365	N(C1=CC=C(C(CC)C)C=C1)C2=NC(C3=C4N(N=C3)N=CC=C4)=CC=N2	6.82391
1508	44563146	C=1C(=C(C=C(NC=2N=CC(=C(C3=CN=C(N3C(C)C)C)N2)F)C1)F)C(N)=O	9
1509	70681032	C1(=CN=C2C(=C1NCCCNC(C3CCC3)=O)N=C(N2)C=4C=CC=C(C4)N)Br	6.81
1510	66908644	C1=2COCC=CCOCC=3C=C(C=NC3)C=4N=C(N=CC4)NC(=C1)C=CC2	6.7
1511	46830766	C1=C(N=C(NC2=CC=C(C=C2)NC)N=C1)C=3SC(=NC3C)C	6.54
1512	135655504	S1C=2N=C(O)N3N=C(N=C3C2C(=C1C)C)C=4C=CN=CC4	5.1
1513	405795	C1(=NN=C2SC(C=3C=CC(=CC3)N)=NN21)COC4=CC=C(C=C4)Cl	6.48
1514	145920280	FC=1C(C2C=3C(=NNC3OC(=N)C2C#N)C(C)(C)C)=CC=CC1	5.1
1515	44563112	C1=C(C=CC(NC2=NC(C3=CN=C(N3C(C)C)C)=C(C=N2)F)=C1)C(N(C)C)=O	8.7
1516	44563067	C=1C(=CC=C(NC=2N=C(C3=CN=C(N3C(C)C)C)C=CN2)C1)C(NCCO)=O	8.7
1517	5330975	C1=C(NN=C1C2CC2)NC(C=3C=CC(=CC3)OC)=O	6.15
1518	448014	C=1(SC(=CN1)N(=O)=O)NC(NCC2=CC=C(C=C2)OC)=O	5.3
1519	16113377	CC(C)N1C(C)=NC=C1C=2N=C(NC=3C=CC(=CC3)C(=O)N4CC[C@@H](C4)N(C)C)N=CC2F	8.7
1520	49830473	O=C(NC=1NN=C2C1C=C(C=3N=NN(C3)CC4=CC=CC=C4)C=C2)C=5C(OC)=CC=CC5	6.6
1521	5005498	N1C(CC2=C(C3=C1C=CC=C3)NC4=C2C=C(C=C4)N(=O)=O)=O	7.82
1522	5330642	C=1(N2C(C=CC(=C2)/C(/C=3C(F)=CC=CC3F)=C/C#N)=NC1N)C(C4=C(F)C=CC=C4F)=O	6.8
1523	56643097	C=1C(C=2OC=NC2C(NCC=3C=CN=CC3)=O)=CC=C(C1)OC	6.3
1524	5330980	C1=C(NN=C1C2CC2)NC(C3=CC=CC(=C3)OC)=O	6.22
1525	6539027	C1=C(C2=NC(NC=3C=CC(=CC3)S(NCCN(C)C)(=O)=O)=NC=C2)N4C=CC=CC4=N1	8.3
1526	5331085	S(C=1C=C2/C(/C(=O)NC2=CC1)=C/C3=C4C(C(=O)OCC4)=CN3)(N(C)C)(=O)=O	7.48
1527	25164882	N1(N=NC(=C1C2CC2)C=3C=C4C(NN=C4)=CC3)CC5=CC=CC=C5	7.5
1528	49830277	O=C(N)C=1C=C(C=2C=C3C(C=4C=CC=CC4)=CNC3=NC2)C=CC1	6.5
1529	5687	N1=CN=C2C(=C1NC3=CC(=CC=C3)O)C=C(C(=C2)OC)OC	6
1530	5330983	C1=C(NN=C1C2CC2)NC(=O)C=3C=CC=CC3Cl	6
1531	22273524	C1=C(N(C)C(=N1)C)C=2C=CN=C(NC=3C=CC(=CC3)S(NCCOC)(=O)=O)N2	8.1
1532	2745748	C=1(C(=NOC1C)C=2C=CC=CC2)C=3N=C(N=CC3)NC(C)=O	6.6
1533	6918852	N1(CCC(CC1)NC2=NC=C(C(=N2)N)C(=O)C3=C(C(=CC=C3OC)F)F)S(C)(=O)=O	9.28
1534	712193	C1(=C2C(C=CC=C2)=NC=N1)NC3=CC(OC)=CC=C3	5.1
1535	23645089	C1=2C(NC=3C1=C(C(CCC#N)=CC2C=4NC=CC4)C(=CC3)F)=O	8.3
1536	16113484	N=1C=C(C(=NC1NC2=CC=C(C=C2)C(=O)N3C[C@H](CC3)NC)C4=CN=C(N4C(C)C)C)F	8.7
1537	6539316	C1(=C(NC(=C1C)Br)C)C2=NC(NC=3C=CC(=CC3)F)=NC=C2	6.57
1538	135435006	C1=C2C(=C3C(=C(NC3=C1)O)N=NC4=CC=C(C=C4)S(N)(=O)=O)SC=N2	8.15
1539	405797	C=1(N2C(SC(C3=CC=C(C=C3)N)=N2)=NN1)C	6.24
1540	25171665	N=1C=C(NC2=CC(=NN2)C)N=C(N[C@@H](C)C3=NC=C(C=N3)F)C1C#N	7.3
1541	25167277	C=1(C=CC2=C(C1)C=NN2)C=3N=C4N(C3NCCCC)C=CC=N4	6.4
1542	135421158	C=1(C=2C(=CC=C3N=CSC23)NC1O)C=NC=4C=CC(S(=O)(=O)C)=CC4	8.24
1543	2337532	C1=CC2=NC=CC=C2C=C1/C=C\3/C(N=C(S3)N)=O	5.7
1544	9858586	C1=2C(NC=3C1=C(C(=CC3)F)C(=CC2C=4NC=CC4)SCCN)=O	8.52
1545	44589041	C1=C(N(CC)C(C)=N1)C2=NC(NC=3C=CC(=CC3)S(C)(=O)=O)=NC=C2	7.64
1546	151194	C1(CC2=CC=NC=C2)=NN=C(C=3C1=CC=CC3)NC4=CC=C(C=C4)Cl	5.1
1547	49830318	FC1=CC(C=2C3=C(NC2)N=CC=C3)=CC=C1	5.9
1548	71580830	C1=C2C(=CN=C1)C(=CN2C=3C=CN=C(N3)N)C4=CC=CC=C4	6.51
1549	6539010	C=1(N2C(C=CC=C2)=NC1C)C3=NC(NC=4C=CC(OCC(CN(C)C)O)=CC4)=NC=C3	9
1550	5330619	N12C(=C(N)N=C1C=CC(=C2)C(C3=C(F)C=CC=C3F)=O)C(=S)C4=CC=CC=C4	6.67
1551	91895658	O=C1NC2=CC=C(C=3OC=NC3)C=C2C1C=NC4=CC=5CS(=O)(=O)CC5C=C4	8.05
1552	136027062	C=1C(=NC(=NC1O)NC2CCCCC2)C=3C=CN=CC3	6.6
1553	49830684	FC(F)(F)C1=NC(NC(=O)NC=2C=3C(N=CC2)=CC(OC)=CC3)=CC=C1	7
1554	135434971	C1=CC=C2NC(=C(C2=C1OC(C)C)N=NC3=CC=C(C=C3)S(N)(=O)=O)O	8.47
1555	6539030	C=1(N2C(C=CC=C2)=NC1)C=3N=C(NC4=CC=C(S(=O)(=O)NCCOC)C=C4)N=CC3Cl	8.52
1556	49830452	N1(N=NC(=C1C2=CC=C(N(C)C)C=C2)C3=CC=4C(=NNC4N)C=C3)CC5=CC=CC=C5	6.9
1557	49830760	ClC1=CC=C(CNC(=O)C=2SC3=NNC(=C3C2)C4=CC=CC=C4)C=C1	5.1
1558	5331099	C=12C(=C(/C=C/3\C(NC4=C3C=C(C=C4)F)=O)NC1)CCNC2=O	6.52
1559	44481768	N=1C=C(C(=NC1NC2=CC=CC=C2C)C3=CNC(=C3)C(=O)N[C@@H](C4=CC=CC=C4)CO)C	6.85
1560	10158868	C1=C(C=2C=CN=C(NC=3C=CC(=CC3)S(NCCOC)(=O)=O)N2)N(CC)C(=N1)C	8.4
1561	6539291	C1=NC(NC=2C=CC(=CC2)O)=NC(=C1)C3=C(N=C(S3)C)C	6.85
1562	6539388	O(C1=NN2N=CC(=C2C=C1)C=3N=C(NC=4C=C(OC)C=C(OC)C4)N=CC3)C	6.72125
1563	405898	C=1(C)N2C(SC(SCC3=CC=CC=C3)=N2)=NN1	4.8
1564	49830315	ClC1=NC(=NC(C=2C3=C(NC2)N=CC=C3)=C1)NC4C(N)CCCC4	6.9
1565	53380598	C1(=C(C=C(C=C1)C#N)C=2C=3SC(=CC3C(=O)NC2)C4=CC=NC=C4)F	6.7
1566	135909510	C=1C2=C(C=CC1)N=C(C=3C(=CNN3)NC(C)=O)N2	6
1567	6539031	C=1(N2C(C=CC=C2)=NC1)C=3N=C(NC4=CC=C(S(=O)(=O)NCCOC)C=C4)N=CC3Br	8.52
1568	136027077	ClC=1C=C(C2=NCC(=O)NC=3SC4=C(C32)CCCC4)C=CC1	5.1
1569	11598432	C1=CC=C(F)C(C(N2N=C(NC3=CC=C(C=C3)S(NC(CCC(O)=O)=O)(=O)=O)N=C2N)=O)=C1F	7.15
1570	23647264	N1=C(NC2=CC3=C(C=C2)C=NN3)N=C(NC=4C=CC=CC4C(O)=O)C=C1	7.3
1571	5329850	NS(=O)(=O)C=1C=CC(NC2=NC=C(O2)C3=CC=CC=C3)=CC1	7.11
1572	44581167	N(CC1=CC(NC=2N=C(C3=C4N(N=C3)N=CC=C4)C=CN2)=CC=C1)(CC)CC	7.30103
1573	6539368	C1(=C2N(N=CC=C2)N=C1)C=3N=C(NC=4C=C5OCOC5=CC4)N=CC3	8
1574	42642932	C1(=NN=C2SC(=NN21)CC=3SC(=NC3O)N)CC4=CC=CC=C4	4.85
1575	23646578	O1N=C(C=2N(C=3C(N2)=CN=CC3)CC)C(=N1)N	6.77211
1576	24809803	ClC=1C(C=2NC(=CC2C(=O)N)C=3N=C(N=CC3)N)=CC=C(Cl)C1	7.2
1577	5330979	C1=C(NN=C1C2CC2)NC(=O)C3=CC=CC(=C3)Cl	6
1578	71580916	C1=C2C(=CN=C1)C(=CN2C=3C=CN=C(N3)N)C=4C(=NC=CC4)Cl	6.51
1579	135421137	C=1(C=CC=2NC(=C(C2C1)C(=NC3=CC=C(C=C3)S(N)(=O)=O)C)O)C=4OC=NC4	8.7
1580	5331092	C/1(\C(NC2=C1C(C3CCNCC3)=CC=C2)=O)=C\C4=C5C(C(=O)OCC5)=CN4	8.05
1581	5330623	C=1(N2C(C=CC(=C2)C(C3=C(Cl)C=CC=C3Cl)=O)=NC1N)C(C=4C(=CC(=CC4F)C(=O)N)F)=O	7.34
1582	49830750	O(C=1C=C(C=CC2=CC=NC=C2)C=NC1)C	5.1
1583	60198532	N=1C(=NC2=C(C1)CCN(C2)C(=O)N[C@@H](C3=CC(=C(C=C3)F)Cl)CO)NC4CCOCC4	7.8
1584	44232695	C(N)(=O)C1=NN(C=2C3=C(CCC21)C=NC(NC4=CC=C(C=C4)N5CCOCC5)=N3)C	7.85
1585	5330618	C=1(N2C(C=CC(=C2)C(C3=C(F)C=CC=C3F)=O)=NC1N)C(C4=C(Cl)C=CC=C4Cl)=O	6.92
1586	5331098	C=12C(=C(/C=C/3\C(NC4=C3C=C(C(=O)O)C=C4)=O)NC1)CCNC2=O	7.17
1587	136027061	O=C(NC1=CC(=CC(=C1)C(=NNC(=N)N)C)C(=NNC(=N)N)C)C=2C=C(C(=O)NC3=CC(=CC(=C3)C(=NNC(=N)N)C)C(=NNC(=N)N)C)C=CC2	6.9
1588	44482036	N=1C=C(C(=NC1NC2=CC=CC=C2O)C3=CNC(=C3)C(=O)N[C@@H](C4=CC=CC=C4)CO)C	7
1589	11316975	C1(=C(C2=CN3CCN(CC4=C3C2=CC=C4)C(N(C)C)=O)C(=O)NC1=O)C=5N6C(C=CC=C6)=NC5	5.68
1590	49830296	ClC1=NC(NCC(CNS(=O)(=O)C)(C)C)=CC(C=2C=3C(NC2)=NC=CC3)=C1	6.7
1591	6539381	N12C(=C(C=3N=C(NC=4C=C(C(F)(F)F)C=CC4)N=CC3)C=N1)C=CC(=N2)OC	6.8
1592	5330978	C1=C(NN=C1C2CC2)NC(=O)C3=CC=CC(=C3)Br	6
1593	6539289	C1(=C(N=C(S1)NC)C)C=2N=C(NC=3C=C(O)C=CC3)N=CC2	6.96
1594	73317455	C=12CN(CC=CCCOC=3C=C(C4=NC(=NC=C4)NC(C1)=CC=C2)C=CN3)C	7.66
1595	6539306	C1(=C(NC(=C1C)C#N)C)C2=NC(NC3=CC(N(=O)=O)=CC=C3)=NC=C2	6.85
1596	44440223	C1=C(Cl)C(=NC(N[C@@H]2CCCN(C2)C(=O)NCC)=N1)C=3C4=C(C=CC=C4)NC3	5.9
1597	49830731	S1C2=NNC(=C2C=C1C(=O)NC)C=3C(F)=CC=CC3	5.3
1598	44236108	C(NC)(=O)C1=NN(C2=C1C(C)(C)CC=3C=NC(NC=4C=C(C=CC4)N5CCOCC5)=NC32)C	6.61
1599	5330614	C=1(N2C(C=CC(=C2)C(C=3C(F)=CC=CC3F)=O)=NC1N)C(C4=C(F)C=CC=C4F)=O	6.91
1600	5711	O=C(NC=1C=CN=CC1)C2CCC(CC2)C(N)C	5.1
1601	16747683	C=1C(S(C)(=O)=O)=CC=C(NC=2N=C(C=CN2)C3=CN=C(N3C(C)C)C)C1	8.22
1602	5331091	C/1(\C(NC2=C1C(=CC=C2)CCO)=O)=C\C3=C4C(C(=O)OCC4)=CN3	7.52
1603	44563144	C=1C(=C(C=C(NC2=NC=CC(C3=CN=C(N3C(C)C)C)=N2)C1)F)C(N)=O	9
1604	5329774	C=1(C(C=2C(=CC(=CC2F)F)F)=O)C(=C3C=NN=C3NC1)OCCCC	7.3
1605	11210054	S1C(=C(N(C1=O)CC)C)C2=NC(=NC=C2)NC3=CC(OC)=CC=C3	7.7
1606	46830767	C1=C(N=C(NC2=CC=C(C=C2)N)N=C1)C=3SC(=NC3C)C	6.77
1607	9891182	N=1C=C(N(=O)=O)C(NC2=CC=CC=C2C(N)=O)=NC1NC=3C=C(C(=C(C3)OC)OC)OC	7.8
1608	6539378	C1(=C2N(N=CC=C2)N=C1)C3=NC(NC=4C=C(Cl)C=C(C4)Cl)=NC=C3	6.51
1609	9604911	COC1=CC=CC(=C1)N2N=CC3=C(N/N=C/C4=CC=NC=C4)N=CN=C23	6.95
1610	135421142	C=1(C=CC=2NC(=C(C2C1)C=NC3=CC=C(C=C3)S(N)(=O)=O)O)C(CC(C)C)=O	8.72
1611	44563070	C=1C(C(NC)=O)=CC=C(NC=2N=C(C3=CN=C(N3C4CCCC4)C)C=CN2)C1	8.7
1612	18732328	N=1C=2N(C=C(C=3C=CC(OC)=CC3)C1)N=CC2Br	6.6
1613	5330615	C=1(N2C(C=CC(=C2)C(C3=C(F)C=CC=C3F)=O)=NC1N)C(C=4C(Cl)=CC=CC4F)=O	6.99
1614	9818231	N=1C=NC=2NC=CC2C1N(C3CN(CCC3C)C(=O)CC#N)C	5.1
1615	8515	O=C1C=2C=3C(=NNC3C=CC2)C4=C1C=CC=C4	7.1
1616	11631662	C=1C(=CC=C(NC2=NC=CC(C3=CN=C(N3C(C)C)C)=N2)C1)C(NC)=O	8.52
1617	6539394	FC(F)(F)C1=CC=C(NC2=NC(C3=C4N(N=C3)N=C(C=C4)C)=CC=N2)C=C1	6.72125
1618	71580913	C1=C2C(=CN=C1)C(=CN2C=3C=CN=C(N3)N)C4=C(C=CC=C4)Cl	6.96
1619	91350381	C1(C(C(=O)O[C@]1(CC=2C=CC(=C(C2)CC=C(C)C)O)C(=O)OC)=O)C3=CC=C(C=C3)O	5.82
1620	135421140	C=1(C=CC=2NC(=C(C2C1)C=NC3=CC=C(C=C3)S(N)(=O)=O)O)C(OC)=O	8.68
1621	5331102	C/1(\C(NC2=C1C(C3CCNCC3)=CC=C2)=O)=C\C4=C5C(C(=O)NCC5)=CN4	7.31
1622	5473014	C=1(COC2=CC=C(C=C2)Cl)N3C(=NN1)SC(=N3)S	6.4
1623	44588989	C1=C(C=2C=CN=C(N2)NC=3C=CC(=CC3)S(NCCCOC(C)C)(=O)=O)N(C(=N1)C)C	8.22
1624	49830587	OCCNC1=NC=C2C(C=C(C3=CN=CC=C3)C=C2)=C1	6.9
1625	44232694	C(NC)(=O)C1=NN(C=2C=3N=C(NC4=CC=C(C=C4)N5CCN(CC5)C)N=CC3CCC21)C	7.35
1626	9604912	COC=1C=CC=C(C1)C2=CNC3=C(N/N=C/C4=CC=NC=C4)N=CN=C23	6.64
1627	9820195	O=C(NC1=C2C(NC=C2)=NC=C1)C3CCC(CC3)C(N)C	6
1628	135421136	C1(=CC=C2NC(=C(C2=C1)C=NC3=CC=C(C=C3)S(N)(=O)=O)O)C=4OC=NC4	8.6
1629	4247366	C1=C(NN=C1C)NC(C=2C=CC=CC2)=O	5.82
1630	46880292	C=1(C=CC(=CC1)C(F)(F)F)C[C@@H](CNC=2SC(C3=CC=4C=CN=CC4C=C3)=NC2)N	5.97
1631	24971322	C=1(NC(C=2C(=CC(=CC2F)F)F)=O)C(=NNC1)C(=O)NC3CCNCC3	6.12
1632	9994066	NS(=O)(=O)C1=CC=C(NC=2C=NC=C(Cl)N2)C=C1	5.72
1633	11210632	C=1(C(=NNC1)C(=O)NC2CCNCC2)NC(C=3C(=CC=CC3F)OC)=O	6.46
1634	135421149	C=1(C2=C(C=CC=3N=CSC23)NC1O)C=NC=4C=CC(S(=O)(=O)NCCC=5N=CNC5)=CC4	8.44
1635	16050623	ClC1=CC=C(/C=C/C2=CC=3C(=NC(C(=O)N[C@@H](CC4=CC=C(O)C=C4)C(OC)=O)=CC3C(O)=O)C=C2)C=C1	8.30103
1636	5330992	C1=C(NN=C1CCC)NC(=O)C=2C=CC(=CC2)Br	6.19
1637	135436431	C1(=NN=C2SC(=NN21)CC3=C4C(=NN3)N=C(N=C4S)S)CC5=CC=CC=C5	4.62
1638	49830685	FC(F)(F)C=1N=C(NC(=O)NC=2C=3C(N=CC2)=CC=C(C3)C)C=CC1	7.1
1639	135434986	C=1(C=CC=2NC(=C(C2C1)N=NC3=CC=C(C=C3)S(N)(=O)=O)O)C(N)=O	8.35
1640	44481495	N=1C=C(C(C2=CNC(=C2)C(=O)N[C@@H](C3=CC=CC(=C3)Cl)CO)=NC1NC4=CC=CC(=C4C)C)C	7.39
1641	5330991	C1=C(NN=C1CC)NC(=O)C=2C=CC(=CC2)Br	6.2
1642	16720432	C1(=CC(=CC=N1)C2=CC3=C(CCNC3=O)N2)Cl	5.7
1643	49830761	ClC1=CC=C(CCNC(=O)C=2SC3=NNC(=C3C2)C)C=C1	5.1
1644	11717025	C1=CC(NC2=NC=CC(C3=CN=C(N3C(C)C)C)=N2)=CC=C1C(N)=O	8.52
1645	86705475	C1(NC=2N=CC3=C(N2)CN(CC3)C(=O)N[C@@H](C4=CC(=C(C=C4)Cl)Cl)CO)CCOCC1	7.96
1646	135421144	NS(=O)(=O)C1=CC=C(N=CC2=C(O)NC3=CC=C4N=CSC4=C23)C=C1	8.55
1647	49830465	O=C(NC=1NN=C2C1C=C(C=3N=NN(C3)CC4=CC=CC=C4)C=C2)C5=CC(OC)=CC(OC)=C5	6.6
1648	6539297	C1(=C(N=C(S1)NCC=C)C)C=2N=C(NC=3C=C(N(=O)=O)C=CC3)N=CC2	6.8
1649	11569937	C1=CC=C(C(C(N2N=C(N=C2N)NC3=CC=C(C=C3)S(NC(CCC(OCC)=O)=O)(=O)=O)=O)=C1F)F	7.21
1650	6539312	C1(=C(NC(=C1C)C#N)C)C2=NC(NC3=CC=C(C=C3)F)=NC=C2	7
1651	49830313	ClC=1N=C(N(CC2=CC=CC=C2)C)C=C(C=3C=4C(NC3)=NC=CC4)C1	7.5
1652	5330625	C=1(N2C(C=CC(=C2)C(C=3C(F)=CC=CC3F)=C)=NC1N)C(C4=C(F)C=CC=C4F)=O	7.2
1653	4566	S(=O)(=O)(N)C=1C=CC(NC=2N=C(OCC3CCCCC3)C=4NC=NC4N2)=CC1	8.09151
1654	6539619	S(C1=CC=C(NC2=CC(C3=CC(OC)=CC=C3)=NN2)C=C1)(=O)(=O)N	7.61
1655	5330945	C=1C(=NNC1C2CC2)NC(C(C=3C=CC=CC3)=O)=O	5.59
1656	11486283	N1=C(NC2=CC=CC=C2)N=C3C4=C(CCC3=C1)C(C(NC5=CC=CC=C5)=O)=NN4C	6.24
1657	86298673	C1(NC=2N=CC3=C(N2)CN(CC3)C(=O)N[C@@H](C4=CC(=C(C=C4)Cl)F)CO)CCOCC1	8
1658	135976660	N1N=C(C(N=NC=2C=CC=CC2)=C1C=3C=NC=CC3OC)O	7.12
1659	49830335	ClC1=NC(=NC(NC2CCC(NS(=O)(=O)C)CC2)=C1)C=3C=4C(NC3)=NC=CC4	6.4
1660	6539366	N(C1=CC=C(C(C)(C)C)C=C1)C2=NC(C3=C4N(N=C3)N=CC=C4)=CC=N2	6.82391
1661	49830930	FC1=C(C2=NN=C3NN=C(NC(=O)CCC)C3=C2)C=CC=C1F	7.6
1662	44563111	C=1C(=CC=C(NC=2N=CC(=C(C3=CN=C(N3C(C)C)C)N2)F)C1)C(N)=O	9
1663	24963033	C1(=NC(=NC=C1)NC2=CC=C(C=C2)S(NCCOC)(=O)=O)C=3N(C(=NC3)C)C(C)C	9
1664	135434967	C1=CC=C2NC(=C(C2=C1CC)N=NC3=CC=C(C=C3)S(N)(=O)=O)O	8.1
1665	447960	CC=1N=C(NC)SC1C=2C=CN=C(N2)NC=3C=CC(=CC3)O	7.15
1666	25171666	N=1C=C(NC=2C=C(NN2)C)N=C(N[C@@H](C)C3=NC=C(C=C3)F)C1C#N	7.52
1667	49830305	ClC1=NC(=NC(C=2C3=C(NC2)N=CC=C3)=C1)NC4CCC(NCC(C)C)CC4	6.6
1668	71462893	C1=NC(=NC(=C1Br)NCC#N)NC=2C=CC=CC2	7
1669	44232696	C(NC)(=O)C1=NN(C=2C=3N=C(NC=4C=CC(=CC4)N5CCOCC5)N=CC3CC(C21)(C)C)C	6.86
1670	135435019	NS(=O)(=O)C1=CC=C(NC=2C=C(NN2)C3=CC=C(O)C(F)=C3)C=C1	7.9
1671	24859296	FC1=C2N=CC=C(NC(=O)NC=3N=CC=NC3)C2=CC=C1	6.6
1672	6539295	C=1(SC(C=2N=C(NC=3C=C(N(=O)=O)C=CC3)N=CC2)=C(N1)C)N(C)C	7.22
1673	49830336	ClC1=NC(NCCCC(CO)(C)C)=CC(C=2C=3C(NC2)=NC=CC3)=C1	7
1674	6539293	C1(=C(N=C(S1)C)C)C=2N=C(NC=3C=C(N(=O)=O)C=CC3)N=CC2	6.96
1675	23645578	S(=O)(=O)(N)C=1C=CC(NC=2N3N=CN=C3N=C(NC4CCC(N)CC4)C2)=CC1	6.56864
1676	71580832	C1=C2C(=CN=C1)C(=CN2C=3C=CN=C(N3)N)C=4C=CN=CC4	6.8
1677	24971312	CC(C)NC1=CC(Cl)=NC2=C(C#N)C=NN12	5.82
1678	135418490	NS(=O)(=O)C1=CC=C(N=NC2=C(O)NC3=CC=C(C=C23)C4=CN=CO4)C=C1	8.64
1679	24203040	S1C2=C(N=CN=C2N)C=3C1=NC=NC3N	5.8
1680	44562738	N1=CC=C(N=C1NC2=CC=C(C=C2)C(=O)N3C[C@H](CC3)NC)C4=CN=C(N4C(C)C)C	8.7
1681	90645247	C1(NC=2N=CC3=C(N2)CN(CC3)C(=O)N[C@@H](C4=CC(=C(C=C4)C#N)Cl)CC)CCOCC1	8.7
1682	10352920	C1(=CN=CC(NC=2C=CC=CC2)=N1)Cl	5.15
1683	6539009	C=1(N2C(C=CC=C2)=NC1C)C3=NC(NC=4C=CC=CC4)=NC=C3	7.44
1684	76332128	ClC1=C(N2N=C(C3=C2N4C(C5=C3C(=O)NC5=O)=CC=C4)C)C=CC(Cl)=C1	5.55284
1685	5330957	C=1C(=NNC1NC([C@@H](C2=CC=C(C=C2)N3CCNC3=O)C)=O)C4CC4	6.34
1686	11488074	S(=O)(=O)(C=1C=CC(NC=2N3N=CN=C3N=C(NC4CCC(N)CC4)C2)=CC1)C5=CC=CC=C5	6.58503
1687	6918710	N(C1CC1)C2=NC(C3=C4N(N=C3)N=CC=C4)=CC=N2	6.92082
1688	46880365	C1=CC(C=2SC(=NN2)NC[C@H](CC3=CC=CC(=C3)C(F)(F)F)N)=CC=4C(=NNC41)C5=CC=CC=C5	7.1
1689	6539308	C1(=C(NC(=C1C)C#N)C)C2=NC(NC=3C=CC(=CC3)O)=NC=C2	7.3
1690	5331083	C=12C(=C(/C=C/3\C(NC4=C3C=C(S(=O)(=O)N)C=C4)=O)NC1)CCOC2=O	7.92
1691	44413509	S1C(C=2N=C(OC3CCCCC3)N=CC2)=CN=C1NC4=NC=CC=C4	7.85387
1692	447959	OC=1C=C(C=CC1)NC=2N=CC=C(N2)C3=C(C)N=C(S3)C	7.22
1693	49830319	ClC=1N=C(NCC=C)C=C(C=2C=3C(NC2)=NC=CC3)C1	7
1694	10308706	N=1N2C(=C(C1)C=3N=C(N=CC3)NC4=CC=C(C=C4)C(O)=O)C=CC=N2	7.4
1695	44481494	N=1C=C(C(=NC1NC2=CC=CC=C2)C3=CNC(=C3)C(=O)N[C@@H](C4=CC=CC(=C4)C)CO)C	7.16
1696	44232693	C(NCC1=CC=CC=C1)(=O)C2=NN(C=3C=4N=C(NC5=CC=CC=C5)N=CC4CCC32)C	5.98
1697	23645580	S(=O)(=O)(C=1C=CC(NC=2N3N=CN=C3N=C(NC4CCC(N)CC4)C2)=CC1)C	6.60206
1698	6539285	C1(=C(N=C(S1)C)C)C=2N=C(NC=3C=C(F)C=CC3)N=CC2	7
1699	5330634	C=1(N2C(C=CC(=C2)C(C3=C(Cl)C=CC=C3Cl)=O)=NC1N)C(C4=C(F)C=CC=C4F)=O	7.28
1700	25164271	N=1NC=2C(C1C=3N=NN(C3)CC4=CC=CC=C4)=CC(C=5N=NN(C5)CC6=CC=CC=C6)=CC2	8.3
1701	6539029	S(C=1C=CC(NC=2N=C(C=3N4C(C=CC=C4)=NC3)C=CN2)=CC1)(N(CCCN(C)C)C)(=O)=O	8.3
1702	46911003	C=1C(=CC=CC1CC(N(C)C)=O)NC=2N=CC3=C(C=4N(N=C(C(NCC5=CC=NC(=C5)C)=O)C4CC3)CCCN)N2	6.3
1703	46880366	C1=CC(=CC=2C=NNC21)C=3SC(=NN3)NC[C@H](CC4=CC=C(C=C4)F)N	7.13
1704	6539026	C=1(N2C(C=CC=C2)=NC1)C3=NC(NC4=CC=C(S(=O)(=O)NCCCOC)C=C4)=NC=C3	8.4
1705	44593471	CC1=CC(C)=CC(NC=2N=CC=C(N2)C3=NC(C)=CS3)=C1	7
1706	5331097	S(C=1C=C2/C(/C(=O)NC2=CC1)=C/C3=C4C(C(=O)NCC4)=CN3)(N(C)C)(=O)=O	7.17
1707	6539561	O=C(NC1=NNC2=NN=C(C=C12)C3=CC=CN=C3)C4CC4	7.28
1708	46880416	C=1(C[C@@H](CNC2=NC=C(C=3C=C4C(=CC3)N=NN4N)S2)N)C=CC(=CC1)C(F)(F)F	7.26
1709	71580915	ClC1=CC=C(C=2C=3C(N(C2)C=4N=C(N=CC4)N)=CC=NC3)C=C1	7.22185
1710	49830880	O=C1NCCC=2NC(=CC21)C=3C=C(N=CC3)C=CC4=CC=CC=C4	5.8
1711	49830434	FC1=CC=C(C=2N(N=NC2C3=CC=4C(=NNC4N)C=C3)CC5=CC=CC=C5)C=C1	6.9
1712	71458572	C1(S(N)(=O)=O)=CC=CC(=C1)NC=2N=CC=C(C3=CC=NC(=C3)N4C5COCC4CC5)N2	7.51
1713	160355	OC[C@@H](CC)NC1=NC=2N(C(C)C)C=NC2C(=N1)NCC3=CC=CC=C3	9.22
1714	44440221	C1=C(Cl)C(=NC(N[C@H]2CCCN(C2)C(NCC)=O)=N1)C=3C4=C(C=CC=C4)NC3	6.26
1715	948954	N(C1=CC=CC=C1)C2=CC=NC(NC3=CC=CC=C3)=N2	5.3
1716	44578536	C1=CN=C(NC2=CC=C(C=C2)C#N)N=C1C=3N(C(=NC3)C)C(C)C	8.52
1717	24971316	C=1(NC(=O)CC2=CC=CC=C2)C(C(=O)NC=3C=CC(F)=CC3)=NNC1	5.8
1718	44481769	N=1C=C(C(=NC1NC2=CC=CC=C2F)C3=CNC(=C3)C(=O)N[C@@H](C4=CC=CC=C4)CO)C	7.24
1719	5330981	C1=C(NC(C=2C=CC=C(C2)C(F)(F)F)=O)NN=C1C3CC3	6.3
1720	49830966	FC(F)(F)C1=CC(CC(N)COC2=CC(C=3N=CC4=NNC(=C4C3)C)=CN=C2)=CC=C1	8
1721	1268887	BrC1=CC2=C(C=3SC(S)=NC3O)C(=O)N=C2C=C1	5.1
1722	44236109	C(NC)(=O)C1=NN(C=2C=3N=C(NC=4C=C(C=CC4)OC5CCN(CC5)C)N=CC3CC(C21)(C)C)C	7.33
1723	44578616	C1=CN=C(NC=2C=CC(=CC2)N3CCN(CC3)S(CCOC)(=O)=O)N=C1C4=CN=C(C)N4C(C)C	8.52
1724	6539384	O(C1=NN2N=CC(=C2C=C1)C=3N=C(NC=4C=C(OC)C=CC4)N=CC3)C	7.22185
1725	135434968	C1=CC=C2NC(=C(C2=C1C(C)C)N=NC3=CC=C(C=C3)S(N)(=O)=O)O	8.6
1726	16664858	O=C(NC=1SC=2N(CCCC2C1C#N)C(=O)C3CC3)C=4C=CC=C5C=CC=CC45	5
1727	23645569	S(=O)(=O)(N(C)C)C=1C=CC(NC=2N3N=CC(=C3N=C(NC4CCC(N(CC)CC)CC4)C2)C(C)C)=CC1	7.03621
1728	44465026	N(C1=NC=C(C(=N1)NCCCNC(=O)C2CCC2)C3CC3)C4=CN(N=C4)C	6.96
1729	71449587	C=1C(=CC(S(N)(=O)=O)=CC1)NC2=NC=CC(C=3C=CN=C(C4=CC=C(C=C4)NC(NC)=O)C3)=N2	7.64
1730	49830469	N1(N=NC(=C1C=2C(=CC=CC2)C)C=3C=C4C(NN=C4C)=CC3)CC5=CC=CC=C5	8.4
1731	25164469	C=1(C=CC=2C(C1)=C(NN2)N)C3=CN(N=N3)CC4=CC=CC=C4	6.3
1732	49830322	N1C=2N=CC=CC2C(C=3N=CN=C(NCC4=CC(=CC=C4)C)C3)=C1	7.4
1733	44562736	N1=CC=C(N=C1NC2=CC=C(C=C2)C(=O)N3C[C@H](CC3)N(C)CCC)C=4N(C(=NC4)C)C(C)C	8.4
1734	406259	C=1(N2C(=NN1)SC(=N2)SSC3=NN4C(=NN=C4S3)CC5=CC=CC=C5)CC6=CC=CC=C6	4.82
1735	46880407	C=1(SC(=NN1)NC[C@@H](N)CC=2C=CC(C(F)(F)F)=CC2)C3=CC4=C(C=C3)C=NC(=C4)C	6.22
1736	6539313	C=1(C(=C(C(=O)N)NC1C)C)C2=NC(NC=3C=CC(=CC3)F)=NC=C2	7.1
1737	49831050	S1C(NC(=O)C2C(C2(C)C)(C)C)=C(C3=C1C=NC=C3)C(OCC)=O	6
1738	5330986	C1=C(NN=C1C2CC2)NC(C3=CC=C(C(=C3)Cl)Cl)=O	7.08
1739	6539033	N12C(=CN=C1C=CC(=C2)Br)C3=NC(NC4=CC=C(S(=O)(=O)NCCOC)C=C4)=NC=C3	8.52
1740	25175218	C=1(C[C@@H](CNC=2OC(C=3C=CC=4C=NC=CC4C3)=NN2)N)C=CC(C(F)(F)F)=CC1	6.46
1741	44578568	C1=CN=C(NC2=CC=C(C=C2)F)N=C1C=3N(C(=NC3)C)C(C)C	8.52
1742	135515045	S1C=2N=C(O)N3N=C(N=C3C2C4=C1CCCC4)C=5C=CN=CC5	5.1
1743	135654401	S1C=2N=C(O)N3N=C(N=C3C2C4=C1CCCC4)C5=CN=CC=C5	5.1
1744	44578569	C1=CN=C(NC2=CC=C(C=C2)Cl)N=C1C=3N(C(=NC3)C)C(C)C	8.52
1745	11248978	C1N(C(N2CCOCC2)=O)CCN3C=4C(C(=C3)C=5C(NC(=O)C5C6=CN=C7N6C=CC=C7)=O)=CC=CC41	6.5
1746	44232939	C(NC)(=O)C1=NN(C=2C=3N=C(NC4=CC=CC(CN5CCOCC5)=C4)N=CC3CC(C21)(C)C)C	6.8
1747	6539035	N12C(=CN=C1C=CC(=C2)SCC)C3=NC(NC4=CC=C(S(=O)(=O)NCCOC)C=C4)=NC=C3	8.52
1748	136027068	S1C=2N=C(O)N3N=C(N=C3C2C4=C1CCCC4)C=5C=CC=CC5	5.1
1749	22273548	C1=C(N(C)C(C)=N1)C2=NC(=NC=C2)NC=3C=CC(=CC3)S(N)(=O)=O	7.96
1750	6539034	N12C(=CN=C1C=CC(=C2)C#N)C3=NC(NC=4C=CC(S(=O)(=O)NCCOC)=CC4)=NC=C3	8.52
1751	49830758	S1C2=NNC(=C2C=C1C(=O)NCC3CCCCC3)C4=CC=CC=C4	5.1
1752	49830442	N1(N=NC(C2=CC=3C(=NNC3N)C=C2)=C1C)CC4=CC=CC=C4	6.6
1753	5331086	C=12C(=C(/C=C/3\C(NC4=C3C=C(C(=O)O)C=C4)=O)NC1)CCOC2=O	8.4
1754	44235888	C(N)(=O)C1=NN(C=2C=3N=C(NC=4C=CC(=CC4)N5CCN(CC5)C)N=CC3CC(C21)(C)C)C	7.77
1755	5330624	C=1(N2C(C=CC(=C2)C(C=3C(F)=CC=CC3Cl)=O)=NC1N)C(C4=C(F)C=CC=C4F)=O	7.48
1756	49830457	O=C(NC=1NN=C2C1C=C(C=3N=NN(C3)CC4=CC=CC=C4)C=C2)C=5C=C(OC)C(OC)=CC5	7.9
1757	49830292	BrC=1C=C2C(C=3C=CC=CC3)=CNC2=NC1	6.6
1758	5729339	O=S(=O)(N)C1=CC=C(C=C1)C=2OC(=CC2)/C=C/3\SC(N)=NC3=O	6.74
1759	24971315	C=1(C(C(=O)NC2=CC=C(C=C2)F)=NNC1)NC(=O)CO	6.14
1760	6539280	C1(=C(N=C(S1)C)C)C=2N=C(NC=3C=CC=CC3)N=CC2	7.1
1761	6539309	C1(=C(NC(=C1C)C#N)C)C2=NC(NC3=CC(O)=CC=C3)=NC=C2	7.52
1762	10029385	C1(=C(C2=CN3CCN(C(N4CCCCC4)=O)CC5=C3C2=CC(=C5)F)C(=O)NC1=O)C=6N7C(C=CC=C7)=NC6	6.6
1763	70689447	C1(=CN=C2C(=C1NCCCNC(C3(CC3)CN)=O)N=C(N2)C4=CC=C(C=C4)OC)Br	7.15
1764	24858859	FC(F)(F)C1=CC=2C(=NC=CC2NC(=O)NC=3N=CC=NC3)C=C1	7.2
1765	6539292	C1(=C(N=C(S1)N)C)C2=NC(NC=3C=CC(=CC3)O)=NC=C2	7.52
1766	5330976	C1=C(NC(C=2C=CC(=CC2)C(O)=O)=O)NN=C1C3CC3	6.78
1767	49830876	S(=O)(=O)(N)C1=CC(NC=2N=C3N(C4=CC=CC=C4)C=CC3=CN2)=CC=C1	7.6
1768	49830273	ClC1=NC(=NC(C=2C3=C(NC2)N=CC=C3)=C1)NC4CCC(N)CC4	7.5
1769	11646645	C1=CN=C(NC=2C=CC(=CC2)CNC(=O)C)N=C1C=3SC(=NC3C)NCC	7.49
1770	135435008	C1=C(N=C2C(=C1)C(=NN2)NC(C3CC3)=O)C4=CC=C(C=C4)O	7.89
1771	24772168	O=C(NC1=C2C(=NC=C1)C=CC=C2)NC=3N=CC=NC3	6.8
1772	5330947	C1=C(NN=C1C2CC2)NC([C@@H](C3=CC=CC=C3)C)=O	5.22
1773	49830693	FC(F)(F)C=1N=C(NC(=O)NC=2C=3C(N=CC2)=C(F)C=CC3)C=CC1	7.3
1774	23645579	S(=O)(=O)(N(C)C)C=1C=CC(NC=2N3N=CN=C3N=C(NC4CCC(N)CC4)C2)=CC1	6.92082
1775	405799	C=1(N2C(=NN1)SC(=N2)SSC3=NN4C(S3)=NN=C4COC5=CC=C(C=C5)Cl)COC6=CC=C(C=C6)Cl	6.09
1776	6539305	C1(C2=NC(NC3=CC(N(=O)=O)=CC=C3)=NC=C2)=C(NC=C1C)C	7.3
1777	11552741	C1=CC(=CC=2C=NNC21)C=3SC(=NN3)NC[C@H](CC4=CC=C(C=C4)Cl)N	7.39
1778	5330636	N12C(=C(N)N=C1C=CC(=C2)C(C=3C(F)=CC=CC3F)=O)C(C=4SC=CC4)=O	6.26
1779	23647652	O=S(=O)(NC)C=1C=CC(=CC1)C=2OC(=CC2)/C=C/3\SC(N)=NC3=O	6.92
1780	2044508	S1C(C=2N(N=NC2C(=O)NN=CC=3SC=CC3)C4=NON=C4N)=CC=C1	5.8
1781	135435018	C1(=CC=C2C(=C1)NN=C2NC(=O)C3CC3)C4=CC=C(C=C4)O	8.3
1782	49830280	ClC1=NC(=NC(C=2C3=C(NC2)N=CC=C3)=C1)NC4CCC(N(C)C)CC4	7.6
1783	5330993	C1=C(NN=C1C(C)C)NC(=O)C=2C=CC(=CC2)Br	6.7
1784	44447908	N1(C2=CC=3C(=NNC3NC(CC=4C=CC=CC4)=O)C=C2)C(CNC1=O)=O	5.7
1785	6539028	C=1(N2C(C=CC=C2)=NC1)C3=NC(NC=4C=CC(S(=O)(=O)NCCCN(C)C)=CC4)=NC=C3	8.52
1786	44232697	C(NC)(=O)C1=NN(C=2C=3N=C(NC=4C=CC(=CC4)OC5CCN(CC5)C)N=CC3CC(C21)(C)C)C	7.54
1787	46880294	C=1(C[C@@H](CCC2=CC(C=3C=CC=4C=NC=CC4C3)=NO2)N)C=CC(C(F)(F)F)=CC1	6.93
1788	22319604	C1(C=2C(Cl)=CC3=NNC(=C3C2)NC(=O)CCC)=CC=CC=C1	5.6
1789	5330620	C=1(N2C(C=CC(=C2)C(C3=C(F)C=CC=C3F)=O)=NC1N)C(C4=C(F)C=CC=C4F)=S	7.59
1790	6539286	C1(=C(N=C(S1)C)C)C=2N=C(NC3=CC=C(C=C3)F)N=CC2	7.4
1791	46881853	C=1(C(=C(C2=NNC(=C2C1)NC(CCC)=O)F)Cl)C3=CC=CC=C3	5.5
1792	6539624	S(C=1C=CC(NC=2C=C(C3=CC(Br)=CC=C3)NN2)=CC1)(=O)(=O)N	7.63
1793	49830729	O=C1C(NC=2N=C(N=CC2)NC=3C=C(C=CC3)C)=C(NC(C(C)(C)C)C)C1=O	6.5
1794	135434966	C=1(C=2C(=CC=CC2I)NC1O)/N=N/C=3C=CC(S(=O)(=O)N)=CC3	8.34
1795	6539620	NS(=O)(=O)C1=CC=C(NC2=CC(=NN2)C3=CC=CC(O)=C3)C=C1	8.04
1796	49830310	FC1=NC(NCC2=CC=C(OC)C=C2)=CC(C=3C=4C(NC3)=NC=CC4)=C1	8.1
1797	25165278	C=1(C=CC=2C(C1)=C(NN2)N)C3=CC(=NO3)CC4=CC=CC=C4	6.7
1798	44578615	C1=CN=C(NC=2C=CC(=CC2)N3CCN(CC3)S(CCN(C)C)(=O)=O)N=C1C4=CN=C(C)N4C(C)C	8.52
1799	135930678	C1(C)=NN=C2SC(=NN21)CC3=NN=C4C3=C(NC(=N4)S)S	4.62
1800	6539621	S(C1=CC=C(NC2=CC(C3=CC(NS(=O)(=O)C)=CC=C3)=NN2)C=C1)(=O)(=O)N	7.97
1801	49830303	ClC1=NC(=NC(C=2C3=C(NC2)N=CC=C3)=C1)NCC(CN)(C)C	7.4
1802	6539373	C1(=C2N(N=CC=C2)N=C1)C=3N=C(NC4=CC(C(F)(F)F)=C(C=C4)Cl)N=CC3	8
1803	6539393	FC(F)(F)C1=CC(NC=2N=C(C3=C4N(N=C3)N=C(C=C4)C)C=CN2)=CC=C1	7.30103
1804	5330940	C1=C(NC([C@H](C2=CC=CC=C2)OC)=O)NN=C1C3CC3	5.7
1805	49831041	IC1=NN(C2OC(C(O)C2O)CO)C=3N=CN=C(N)C31	5.5
1806	16718576	O=C(NC)C1=NN(C)C2=C1C(CC=3C2=NC(=NC3)NC4=CC=C(C=C4)N5CCN(C)CC5)(C)C	7.35
1807	135435011	OC1=CC=C(C=C1)C=2N=C3NN=C(NC(=O)C4CC4)C3=CC2Br	8.3
1808	135416016	C1(=C(C=2C=CC(=CC2)O)N=C3NN=C(C3=C1)NC(C4CC4)=O)C5=CC=CC=C5	8.3
1809	15605335	BrC=1C(=NC(NC=2C=C(S(=O)(=O)N)C=CC2)=NC1)NC=3C=CC(OCC#N)=CC3	8.1
1810	21874004	O=C(N1CC2=C(NN=C2NC(=O)C=3C=CC(N4CCN(CC4)C)=CC3)C1)C(OC)C5=CC=CC=C5	6.3
1811	52943026	C1(=CC(NC2=NC=CC(C3=CC=C(C=C3)S(N)(=O)=O)=N2)=C(F)C=C1)C	7.49
1812	5331082	C=12C(=C(/C=C/3\C(NC=4C3=CC(S(=O)(=O)NC)=CC4)=O)NC1)CCOC2=O	8.4
1813	667926	C1=CC=C(C=C1)NC2=NC(=NC=C2F)NC3=CC=CC=C3	6.4
1814	44570694	ClC1=CC=C(CNC=2N3N=CC(C(C)C)=C3N=C(N[C@H](C(C)C)CO)N2)C=C1	7.22185
1815	49830476	O=C(NC=1NN=C2C1C=C(C=3N=NN(C3)CC4=CC=CC=C4)C=C2)C5=CC=C(N(C)C)C=C5	7.3
1816	11442891	C1=C(C=CC(=C1)N2CCN(CC2)C)C(NC=3C4=C(CN(C([C@H](OC)C5=CC=CC=C5)=O)C4)NN3)=O	6.34
1817	5329767	C1=CC(C(C=2C(=C3C(NC2)=NN=C3)OCCCC)=O)=CC=C1	6.96
1818	44235885	C(N)(=O)C1=NN(C=2C=3N=C(NC4=CC=C(C=C4)N5CCN(CC5)C)N=CC3CCC21)C	8.7
1819	6539387	N12C(=C(C3=NC(NC=4C=CC(N(=O)=O)=CC4)=NC=C3)C=N1)C=CC(=N2)OC	7.7
1820	49830302	ClC=1N=C(N=C(C=2C=3C(NC2)=NC=CC3)C1)NC4CCC(NS(=O)(=O)C)CC4	7
1821	49830312	ClC=1N=C(N=C(C=2C=3C(NC2)=NC=CC3)C1)NC4CCC(NC(=O)CN(C)C)CC4	7.4
1822	10286133	S1C(N(=O)=O)=CN=C1NC(=O)NCC2=CC=CC=C2	5.6
1823	6539395	N12C(=C(C3=NC(NC4=CC(C(F)(F)F)=CC(=C4)OC)=NC=C3)C=N1)C=CC(=N2)C	7.7
1824	49830272	ClC1=NC(=NC(C=2C3=C(NC2)N=CC=C3)=C1)NC4CCC(O)CC4	7.9
1825	6539623	S(NC=1C=C(C2=CC(NC=3C=CC(S(=O)(=O)N)=CC3)=NN2)C=CC1)(=O)(=O)C4=CC=CC=C4	7.97
1826	6539024	C=1(N2C(C=CC=C2)=NC1)C3=NC(NC4=CC=C(S(=O)(=O)NC)C=C4)=NC=C3	8.52
1827	135434969	C1=CC=C2NC(=C(C2=C1CC(C)C)N=NC3=CC=C(C=C3)S(N)(=O)=O)O	8.92
1828	22273530	C1=C(N(C)C(C)=N1)C2=NC(NC=3C=CC(=CC3)S(NC)(=O)=O)=NC=C2	8.52
1829	49830275	ClC=1N=C(NCC2=CC=CC=C2)C=C(C=3C=4C(NC3)=NC=CC4)C1	7.7
1830	49830458	FC=1C(C(=O)NC=2NN=C3C2C=C(C=4N=NN(C4)CC5=CC=CC=C5)C=C3)=CC(F)=CC1	7.6
1831	11582467	C1=CC(=CC=2C=NNC21)C3=NN=C(NC[C@H](CC4=CC=C(C=C4)C(F)(F)F)N)S3	7.62
1832	49830466	O=C(NC=1NN=C2C1C=C(C=3N=NN(C3)CC4=CC=CC=C4)C=C2)C5=CC(OC)=CC=C5	7.4
1833	44232940	C(NC)(=O)C1=NN(C=2C3=C(CC(C21)(C)C)C=NC(NC=4C=C(C=CC4)N(C)C)=N3)C	6.66
1834	71458571	S(N)(=O)(=O)C=1C=C(NC=2N=CC=C(C=3C=C(N=CC3)N(CC)CC)N2)C=CC1	8.28
1835	449088	C1(C2CC2)=CC(=NN1)NC(C=3C=CC=CC3)=O	6.54
1836	5330987	C1=C(NN=C1C2CCC2)NC(C=3C=CC(=CC3)Br)=O	7.05
1837	44236107	C(NC)(=O)C1=NN(C=2C=3N=C(NC4=CC=CC(=C4)N5CCN(CC5)C)N=CC3CC(C21)(C)C)C	7.51
1838	6539023	C=1(N2C(C=CC=C2)=NC1)C3=NC(NC=4C=C(Cl)C=CC4)=NC=C3	8.3
1839	10138993	C1(=CC=C(C=C1)CC(=O)NC=2NN=C3C=CC(=CC23)N4CCCS4(=O)=O)N5CCCCC5	7.52
1840	11270783	N1(CCC)C(=O)N(C=2N=C(C=3C=NN(C3)CC4=CC=CC(=C4)C(F)(F)F)NC2C1=O)CC	5.3
1841	44580824	N=1N2C(=C(C1)C=3N=C(N=CC3)NC4=CC=C(C=C4)C(N)=O)C=CC=N2	7.8
1842	6539038	C1=C(N2N=CC=CC2=N1)C3=NC(=NC=C3)NC=4C=CC(=CC4)S(NC)(=O)=O	8.52
1843	5287990	S(=O)(=O)(N(C)C)C=1C=CC(NC=2N3N=CC(=C3N=C(NC4CCC(N)CC4)C2)C(C)C)=CC1	7.22915
1844	49830474	ClC=1C=C(C(=O)NC=2NN=C3C2C=C(C=4N=NN(C4)CC5=CC=CC=C5)C=C3)C=CC1	7.1
1845	11565683	N1C=2N=CC=CC2C(C=3N=CN=C(NCC4=CC=CC=C4)C3)=C1	7.8
1846	6539627	S(C1=CC=C(NC=2C=C(C3=CC=C(C=C3)F)NN2)C=C1)(=O)(=O)N	7.76
1847	49830281	N1C=2N=CC=CC2C(C=3N=C(NC4C(N)CCCC4)N=CC3)=C1	7.9
1848	23645568	S(=O)(=O)(N(C)C)C=1C=CC(NC=2N3N=CC(=C3N=C(NC4CCC(NCC)CC4)C2)C(C)C)=CC1	7.21467
1849	5330974	C1=C(NN=C1C2CC2)NC(=O)C=3C=CC(=CC3)Cl	7.07
1850	5330988	C1=C(NC(C=2C=CC(=CC2)Br)=O)NN=C1C3CCCC3	7.3
1851	42642933	C1(=NN=C2SC(=NN21)CC3=C(N=C(S3)N)O)COC4=CC=C(C=C4)Cl	6.74
1852	406261	C=1(N2C(=NN1)SC(=N2)SSC3=NN4C(=NN=C4S3)C)C	4.64
1853	54581340	S1C(C(C=2C=CC=CC2F)=O)=C(N=C1NC=3C=NC=CC3)N	7.6
1854	71458568	C=1C(NC=2N=C(C3=CC(=NC=C3)NCCCO)C=CN2)=CC=CC1S(N)(=O)=O	8.17
1855	46880293	C=1(C[C@@H](CNC2=CC(C=3C=CC=4C=NC=CC4C3)=NO2)N)C=CC(C(F)(F)F)=CC1	7.03
1856	71460420	C1(S(N)(=O)=O)=CC=CC(=C1)NC=2N=CC=C(C3=CC=NC(=C3)N4CC5OC(C4)CC5)N2	7.68
1857	44236110	C(NC)(=O)C1=NN(C=2C=3N=C(NC=4C=C(C=CC4)CN5CCN(CC5)C)N=CC3CC(C21)(C)C)C	7.23
1858	5330790	C=1(C(=CC=CC1F)F)C(N2N=C(NC=3C=CC(=CC3)S(=O)(N)=O)N=C2N)=O	8.7
1859	25094210	C=1(N=C(C2=NC=C(C3=CNN=C3)N2C1)NC=4SN=C(C4)C)SC	5.64
1860	25165086	N1(N=NC(=C1C2CC2)C3=CC=4C(=NNC4N)C=C3)CC5=CC=CC=C5	7.1
1861	44232698	C(NC)(=O)C1=NN(C=2C=3N=C(NC=4C=CC(=CC4)CN5CCN(CC5)C)N=CC3CC(C21)(C)C)C	7.26
1862	135435017	C1(=CC=C2C(=NNC2=N1)NC(=O)C3CC3)C4=CC=C(C(=C4)Cl)O	8.7
1863	49830301	ClC=1N=C(N=C(C=2C=3C(NC2)=NC=CC3)C1)NC4CC(NS(=O)(=O)C)CCC4	6.9
1864	46232590	C=1(C=C2C(OC)=C3C(NN=C3C)=NC2=CC1)OC	7.7
1865	24864078	FC=1C=CC(NC(=O)C2=NNC=C2NC(=O)C3=CC=CC=C3)=CC1	6.85
1866	44236111	C(NC)(=O)C1=NN(C=2C=3N=C(NC4=CC=C(C=C4)CN5CCOCC5)N=CC3CC(C21)(C)C)C	7.44
1867	5331002	C1=C(NC(CC2=CC=C(C=C2)OC(F)(F)F)=O)NN=C1C3CC3	7.17
1868	6539380	FC(F)(F)C1=CC(NC=2N=C(C3=C4N(NC(=O)C=C4)N=C3)C=CN2)=CC=C1	8.09691
1869	135435016	C1=C(N=C2NN=C(C2=C1)NC(=O)C3CC3)C4=CC=C(C(=C4)Br)O	8.7
1870	6539375	C1(=C2N(N=CC=C2)N=C1)C=3N=C(NC=4C=C(C(F)(F)F)C=C(C4)OC)N=CC3	8
1871	46880330	C=1(C[C@@H](CNC=2SC(C=3C=CC4=CN=CN=C4C3)=CN2)N)C=CC(C(F)(F)F)=CC1	6.87
1872	49830432	N1(N=NC(=C1C2=CC=CC=C2)C3=CC=4C(=NNC4N)C=C3)CC5=CC=CC=C5	7.3
1873	46829289	C=1C(=CC=CC1)NC2=NC=3C4=C(CCC3C=N2)C(=NN4CC5CCNCC5)C(N)=O	7.92
1874	6539011	C=1(N2C(C=CC=C2)=NC1C)C=3N=C(NC4=CC=C(S(=O)(=O)N)C=C4)N=CC3	8.52
1875	10297090	N1(C2=CC=3C(C=C2)=NNC3NC(CC=4C=CC(N(CC)CC)=CC4)=O)CCCS1(=O)=O	7.4
1876	6539364	CC(C)C1=CC=C(NC=2N=CC=C(N2)C=3C=NN4N=CC=CC34)C=C1	8
1877	49830314	FC(F)(F)C=1C(CNC2=NC(C=3C4=C(NC3)N=CC=C4)=CC=N2)=CC=CC1	8.3
1878	5330970	C1=C(NC([C@H](C2=CC=C(C=C2)N3CCCC3)C)=O)NN=C1C4CC4	7.1
1879	44235886	C(N)(=O)C1=NN(C=2C=3N=C(NC4=CC(=CC=C4)N5CCN(CC5)C)N=CC3CCC21)C	9
1880	135416046	C=1(Br)C=C2C(=NN=C2NC1C=3C=CC(=CC3)O)NC(CCCN4CCN(CC4)CC)=O	7.22
1881	6539314	C1(=C(C(C2=NC(NC=3C=CC(=CC3)F)=NC=C2)=C(N1)C)C)N(=O)=O	7.52
1882	135566361	O=C(NC1=CNN=C1C2=NC=3C=CC=CC3N2)C4=CC=CC=C4	7.28
1883	5330977	C1=C(NC(C2=CC=C(C=C2)C(N)=O)=O)NN=C1C3CC3	7.17
1884	23645570	S(=O)(=O)(N(C)C)C=1C=CC(NC=2N3N=CC(=C3N=C(OC4CCC(N)CC4)C2)C(C)C)=CC1	7.76955
1885	644215	OCCCNC=1C=C(C=CN1)C=2C=CN=C(NC=3C=CC=C(Cl)C3)N2	8.28
1886	49830513	BrC=1C(=NC(NC2=CN(N=C2)C)=NC1)NC3=C(C(=O)N)C=CC=C3	8.8
1887	5331096	C=12C(=C(/C=C/3\C(NC4=C3C=C(S(=O)(=O)NC)C=C4)=O)NC1)CCNC2=O	8.05
1888	6539616	S(C1=CC=C(NC=2C=C(C3=CC=C(C=C3)Br)NN2)C=C1)(=O)(=O)N	8
1889	44480711	CC1=CN=C(NC=2C=CC=CC2)N=C1C=3C=C(NC3)C(=O)N[C@H](CO)C4=CC=CC=C4	7.8
1890	11163861	COC=1C=C(NC=2N=CC=C(N2)C=3C=NN4N=CC=CC34)C=C(OC)C1	8
1891	6539022	C=1(N2C(C=CC=C2)=NC1)C3=NC(NC4=CC=CC=C4)=NC=C3	8.52
1892	5330965	C1=C(NC([C@H](C2=CC=C(C=C2)N3CCN(C3=O)C)C)=O)NN=C1C4CC4	7.77
1893	11268094	C1CC(NC(=O)C2=NNC=C2NC(=O)C3=C(F)C=CC=C3F)CCN1	6.85
1894	49798058	C=1C(NC2=NC=3C4=C(CCC3C=N2)C(=NN4CC(N)=O)C(N)=O)=CC=CC1	8
1895	49830518	ClC=1C(=NC(NC2=CN(N=C2)C)=NC1)NC3=C(C(=O)N)C=CC=C3	8.9
1896	11639939	C(C1N(C2NON=C2N)N=NC1C(=O)N/N=C/C=3C=CN=CC3)N4CCCCC4	4.02
1897	44236354	C(NCCO)(=O)C1=NN(C=2C3=C(CCC21)C=NC(NC4=CC=CC=C4)=N3)C	7.13
1898	5330943	C1=C(NN=C1C2CC2)NC([C@H](C3=CC=CC=C3)N)=O	6.02
1899	49830308	ClC=1N=C(N=C(C=2C=3C(NC2)=NC=CC3)C1)NC4CCC(NC(=O)CNC)CC4	7.7
1900	11715767	C1C=2NC(=CC2C(NC1)=O)C=3C=CN=CC3	6.62
1901	9814156	ClC1=CC=C(CC(=O)NC2=NNC3=C2CCC3)C=C1	6.4
1902	5330999	C=1C(NC(CC2=CC=C(C=C2)C(=O)N)=O)=NNC1C3CC3	7.13
1903	44562737	N1=CC=C(N=C1NC2=CC=C(C=C2)C(=O)N3C[C@H](CC3)NC4CC4)C=5N(C(=NC5)C)C(C)C	9
1904	5330967	C=1C(=NNC1NC([C@H](C2=CC=C(C=C2)N3CCOC3=O)C)=O)C4CC4	7.7
1905	24971323	C=1(NC(C=2C(=CC=CC2F)Cl)=O)C(C(=O)NC3CCNCC3)=NNC1	6.96
1906	6539376	C1(=C2N(N=CC=C2)N=C1)C3=NC(NC4=CC(C(F)(F)F)=CC(=C4)Br)=NC=C3	8
1907	44232941	C(NC)(=O)C1=NN(C=2C=3N=C(NC=4C=C(C=CC4)CN(C)C)N=CC3CC(C21)(C)C)C	7.08
1908	5330973	C1=C(NN=C1C2CC2)NC(=O)C=3C=CC(=CC3)Br	7.47
1909	135400873	C=1C=C2N=CC=CC2=CC1/C=C\3/C(N=C(NCC4=CC=CS4)S3)=O	6.47
1910	6539017	S(C1=CC=C(NC2=NC(NC3=C(C=CC(=C3)C)F)=CC=N2)C=C1)(=O)(=O)N	8.22
1911	49831012	S(C=1C(O)=C2C(=NC1)C3=C(C=C2)C=NC=C3)C	6.9
1912	1568886	S1C=2N3C(N4C(=NN=C4S)C2C5=C1CCC5)=NN=C3S	5.1
1913	72707724	C=1(C(=CN(N1)C2=CC=CC=C2)C(NC(NC=3C=CC(=CC3)OC)=S)=O)C=4C=CC(=CC4)C	7.33
1914	5329603	S(C=1C=CC(NC=2N=C(OCC3CCCCC3)C(=C(N2)N)N=O)=CC1)(=O)(=O)N	8.96
1915	23645574	BrC1=C2N=C(NC3CCC(N)CC3)C=C(N2N=C1)NC=4C=C(Cl)C(S(=O)(=O)N(C)C)=CC4	8.69897
1916	45269647	N1=C(NC2=CC=CC=C2)N=C3C4=C(C(=NN4C)C(NC5CC5)=O)CCC3=C1	7.09
1917	49830460	FC=1C=C(C(=O)NC=2NN=C3C2C=C(C=4N=NN(C4)CC5=CC=CC=C5)C=C3)C=CC1	7.6
1918	72707651	S=C(NC(=O)C=1C(=NN(C1)C2=CC=CC=C2)C=3C=CC=CC3)NC=4C=CC(OC)=CC4	7.25181
1919	44236112	C(NC)(=O)C1=NN(C=2C3=C(CC(C21)(C)C)C=NC(NC=4C=CC(=CC4)N(C)C)=N3)C	7.23
1920	49830471	O=C(NC=1NN=C2C1C=C(C=3N=NN(C3)CC4=CC=CC=C4)C=C2)C=5C=C(C=CC5)C#N	7.5
1921	49830311	ClC1=NC(N)=CC(C=2C=3C(NC2)=NC=CC3)=C1	7.4
1922	24971317	C1(NC(=O)C2CCCCC2)=C(C(=O)NC3=CC=C(C=C3)F)NN=C1	7.05
1923	5288527	C=1C(=CC=C(S(=O)(=O)N)C1)NC=2N=C(C=CN2)C=3N4C=CC=CC4=NC3	9
1924	72707726	ClC=1C=CC(NC(=S)NC(=O)C=2C(=NN(C2)C3=CC=CC=C3)C=4C=CC(=CC4)C)=CC1	7.20066
1925	5330949	C=1C(=NNC1NC([C@H](C2=CC=C(C=C2)N3CCCC3=O)C)=O)C4CC4	7.43
1926	72707728	ClC=1C=CC(C2=NN(C=C2C(=O)NC(=S)NC=3C=CC(OC)=CC3)C4=CC=CC=C4)=CC1	7.4318
1927	22971096	S(CC=1OC(C(C)(C)C)=CN1)C=2SC(NC(=O)C3=CC(OC)=C(OC)C=C3)=NC2	7.30103
1928	44235887	C(N)(=O)C1=NN(C=2C3=C(C=NC(NC=4C=CC=CC4)=N3)CC(C21)(C)C)C	7.62
1929	72707787	C=1(C(=CN(N1)C2=CC=CC=C2)C(NC(NC=3C=CC(=CC3)F)=S)=O)C=4C=CC(=CC4)Cl	7.23
1930	72707788	C=1(C(=CN(N1)C2=CC=CC=C2)C(NC(NC=3C=CC(=CC3)Cl)=S)=O)C=4C=CC(=CC4)Cl	7.24
1931	72707652	C=1(C(=CN(N1)C2=CC=CC=C2)C(NC(NC=3C=CC(=CC3)Cl)=S)=O)C=4C=CC=CC4	7.15
1932	73349258	S=C(NC(=O)C=1C(=NN(C1)C2=CC=CC=C2)C=3C=CC=CC3)NC=4C=CC(F)=CC4	7.12494
1933	72707790	S=C(NC(=O)C=1C(=NN(C1)C2=CC=CC=C2)C=3C=CC(F)=CC3)NC=4C=CC(OC)=CC4	7.4437
1934	49830475	ClC1=CC=C(C(=O)NC=2NN=C3C2C=C(C=4N=NN(C4)CC5=CC=CC=C5)C=C3)C=C1	7.7
1935	11284129	BrC1=C2N=C(NC3CCC(N)CC3)C=C(N2N=C1)NC=4C=CC(S(=O)(=O)C5=CC=CC=C5)=CC4	7.79588
1936	72707855	ClC=1C=CC(NC(=S)NC(=O)C=2C(=NN(C2)C3=CC=CC=C3)C=4C=CC(OC)=CC4)=CC1	7.52288
1937	72707650	S=C(NC(=O)C=1C(=NN(C1)C2=CC=CC=C2)C=3C=CC=CC3)NC=4C=CC(=CC4)C	7.16115
1938	25190761	OC[C@H](NC=1N=C(NCC2=CC=CC=C2)N3N=CC(=C3N1)C(C)C)CC	7.4
1939	72707854	S=C(NC(=O)C=1C(=NN(C1)C2=CC=CC=C2)C=3C=CC(OC)=CC3)NC=4C=CC(F)=CC4	7.49485
1940	90645248	[C@@H]1(NC=2N=CC3=C(N2)CN(CC3)C(=O)N[C@@H](C4=CC(=C(C=C4)Cl)Cl)C)C[C@@H](OCC1)CO	8.7
1941	11654950	C1=CC(=CC2=C(NN=C21)C)C=3SC(=NN3)NC[C@H](CC4=CC=C(C=C4Cl)Cl)N	7.15
1942	44236353	N1=C(NC2=CC=CC=C2)N=C3C=4N(N=C(C4CCC3=C1)C(NC)=O)C	7.72
1943	11568147	C1=CC(=CC=2C1=CN=CC2)C=3SC(=NN3)NC[C@@H](N)CC4=CC=C(C=C4)C(F)(F)F	7.3
1944	44401437	C1(=NC(NC=2C=C3N=CNC3=CC2)=NC=C1C(F)(F)F)NC4=C(Cl)C=CC=C4	8.7
1945	72707723	S=C(NC(=O)C=1C(=NN(C1)C2=CC=CC=C2)C=3C=CC(=CC3)C)NC=4C=CC(=CC4)C	7.284
1946	49830433	IC=1N(N=NC1C2=CC=3C(=NNC3N)C=C2)CC4=CC=CC=C4	7.6
1947	72707852	C=1(C(=CN(N1)C2=CC=CC=C2)C(NC(NC=3C=CC(=CC3)C)=S)=O)C=4C=CC(=CC4)OC	7.54
1948	49830304	ClC=1N=C(N=C(C=2C=3C(NC2)=NC=CC3)C1)NC4CCC(NC(=O)NC)CC4	7.8
1949	72707791	C=1(C(=CN(N1)C2=CC=CC=C2)C(NC(NC=3C=CC(=CC3)F)=S)=O)C=4C=CC(=CC4)F	7.31
1950	5331000	C1=C(NC(CC2=CC=CC(=C2)OC)=O)NN=C1C3CC3	7.54
1951	72707792	C=1(C(=CN(N1)C2=CC=CC=C2)C(NC(NC=3C=CC(=CC3)Cl)=S)=O)C=4C=CC(=CC4)F	7.36
1952	72707727	C=1(C(=CN(N1)C2=CC=CC=C2)C(NC(NC=3C=CC(=CC3)C)=S)=O)C=4C=CC(=CC4)Cl	7.38
1953	72707853	S=C(NC(=O)C=1C(=NN(C1)C2=CC=CC=C2)C=3C=CC(OC)=CC3)NC=4C=CC(OC)=CC4	7.60206
1954	25190763	C=1C=CC=C(CNC=2C=3N(C(=CN3)C(C)C)N=C(N[C@@H](CO)CC)N2)C1	6.66
1955	11386640	BrC1=C2N=C(NC3CCC(N)CC3)C=C(N2N=C1)NC=4C=CC(S(=O)(=O)N(C)C)=CC4	8
1956	72707789	C=1(C(=CN(N1)C2=CC=CC=C2)C(NC(NC=3C=CC(=CC3)C)=S)=O)C=4C=CC(=CC4)F	7.37
1957	11645208	C1=CN=C2NC=C(C=3N=C(N=CC3)NCC4CCCCC4)C2=C1	8.4
1958	72707725	C=1(C(=CN(N1)C2=CC=CC=C2)C(NC(NC=3C=CC(=CC3)F)=S)=O)C=4C=CC(=CC4)C	7.39
1959	44447913	N1(C2=CC=3C(=NNC3NC(CC=4C=CC=CC4Cl)=O)C=C2)CCCS1(=O)=O	7.62
1960	449087	C1CC1C2=CC(=NN2)NC(CC3=CC4=C(C=C3)C=CC=C4)=O	7.43
1961	11477611	ClC1=C2N=C(NC3CCC(N)CC3)C=C(N2N=C1)NC=4C=CC(S(=O)(=O)C=5SC=CC5)=CC4	7.95861
1962	6539370	C1(=C2N(N=CC=C2)N=C1)C=3N=C(NC=4C=C(F)C(=CC4)F)N=CC3	8.7
1963	136176135	C1=C(C(N[C@H](CN(C)C)C2=CC=CC=C2)=O)C=CC3=NNC(=C31)C=4NC=5C=CC=CC5N4	8.47
1964	44236349	C(NC)(=O)C1=NN(C=2C=3N=C(NC=4C=CC(=CC4)CN(C)C)N=CC3CC(C21)(C)C)C	7.46
1965	6539363	O=N(=O)C1=CC=C(NC2=NC(C3=C4N(N=C3)N=CC=C4)=CC=N2)C=C1	8.52288
1966	23645567	ClC1=C2N=C(NC3CCC(N)CC3)C=C(N2N=C1)NC=4C=CC(S(=O)(=O)N(C)C)=CC4	8.09691
1967	49830472	FC1=CC=C(C(=O)NC=2NN=C3C2C=C(C=4N=NN(C4)CC5=CC=CC=C5)C=C3)C=C1	7.9
1968	44580807	O1C=C(N=C1)C=2C=C(NC3=NC(C4=C5N(N=C4)N=CC=C5)=CC=N3)C=CC2	8.52288
1969	5331003	C1=C(NC(CC2=CC=C(C=C2)C3=CC=CC=C3)=O)NN=C1C4CC4	7.25
1970	9825189	S(=O)(=O)(N(C)C)C=1C=CC(NC=2N3N=CC(=C3N=C(NC4CCC(N)CC4)C2)C#N)=CC1	8.1549
1971	49830470	O=C(NC=1NN=C2C1C=C(C=3N=NN(C3)CC4=CC=CC=C4)C=C2)C5=CC=C(C=C5)C#N	7.9
1972	44447930	N1(C2=CC=3C(C=C2)=NNC3NC(CC=4C=CC(=CC4)N(C)C)=O)CCCS1(=O)=O	8
1973	447961	NC1=NC(C)=C(S1)C=2N=C(N=CC2)NC=3C=CC=C(C3)N(=O)=O	8.7
1974	6539359	N12N=CC(=C1C=CC=N2)C=3N=C(NC=4C=CC=CC4)N=CC3	8.30103
1975	46880284	C1=CC(=CC2=C(NN=C21)C)C3=NN=C(NC[C@H](CC4=CC=CC=C4C(F)(F)F)N)S3	6.7
1976	49830309	ClC=1N=C(N=C(C=2C=3C(NC2)=NC=CC3)C1)NC4CCC(NC(=O)NCC)CC4	8
1977	6539361	COC=1C=CC=C(NC=2N=CC=C(N2)C=3C=NN4N=CC=CC34)C1	8.7
1978	6539379	N12N=CC(=C1C=CC=N2)C3=NC(NC4=CC(=CC(=C4)C)C)=NC=C3	8.52288
1979	49830459	O=C(NC=1NN=C2C1C=C(C=3N=NN(C3C4=CC=CC=C4)CC5=CC=CC=C5)C=C2)CCC	7
1980	11338033	ClC=1C(C(=O)NC=2C(=NNC2)C(=O)NC3CCNCC3)=C(Cl)C=CC1	7.52288
1981	23654594	C=1(C[C@@H](CNC=2SC(C3=CC=4C=C(N=CC4C=C3)N)=CN2)N)C=CC(C(F)(F)F)=CC1	7.81
1982	10134861	N1(C2=CC=3C(=NNC3NC(CC=4C=CC(=CC4)F)=O)C=C2)CCCS1(=O)=O	7.7
1983	10200092	N1(C2=CC=3C(=NNC3NC(CC=4C=CC(=CC4)N)=O)C=C2)CCCS1(=O)=O	7.8
1984	46880934	C1=CC(=CC2=C(NN=C21)C)C=3SC(=NN3)NC[C@H](CC4=C(C=CC=C4)F)N	6.98
1985	9951265	N1(C2=CC=3C(=NNC3NC(CC=4C=CC=CC4)=O)C=C2)CCCS1(=O)=O	7.44
1986	5330972	C1=C(NN=C1C2CC2)NC(CCC)=O	6.65
1987	6539609	C1=CC=2C(C=C1C=3OC=CC3)=NNC2NC(=O)C4CC4	6.2
1988	10159114	N1(C2=CC3=C(NC(CC=4C=5C(C=CC4)=CC=CC5)=O)NN=C3C=C2)CCCS1(=O)=O	7.7
1989	44563836	C=1C(=NNC1NC(CC2=CC=C(C(=C2)C)C3=CC=CC=C3)=O)C4CC4	8.05
1990	6539372	C1(=C2N(N=CC=C2)N=C1)C=3N=C(NC=4C=C(Cl)C(=CC4)Cl)N=CC3	9
1991	10308522	N#CC=1C=CC=C(NC=2N=CC=C(N2)C=3C=NN4N=CC=CC34)C1	8.7
1992	10223662	N1(C2=CC=3C(C=C2)=NNC3NC(CC=4C=CC(=CC4)SC)=O)CCCS1(=O)=O	8
1993	10110675	N1(C2=CC=3C(=NNC3NC(CC=4C=CC(=CC4)O)=O)C=C2)CCCS1(=O)=O	8.05
1994	49830787	FC=1C(C2=CC=3C(=NNC3NC(=O)CCC)C=C2)=CC=CC1F	7.8
1995	5330998	C1=C(NN=C1C2CC2)NC(=O)CC3=CC=CC=C3	7.32
1996	126565	O1[C@@]2(N3C4=C5N([C@H]1C[C@]2(O)CO)C=6C(C5=C7C(=C4C=8C3=CC=CC8)CNC7=O)=CC=CC6)C	7.69897
1997	72696779	FC=1C=C(CNC(=O)CC2N3C(C(=O)NC2)=CC(=C3)C4=CNN=C4)C=CC1	7.22185
1998	24864079	FC=1C=CC(NC(=O)C2=NNC=C2NC(=O)C3=C(F)C=CC=C3F)=CC1	8.52
1999	44236351	N1=C(N=C2C=3N(N=C(C3CCC2=C1)C(N)=O)C)NC4=CC=CC=C4	8.7
[truncated: 66 more rows]
