# Supplementary material for: On the difficulty of validating molecular generative models realistically: a case study on public and proprietary data
Source: J Cheminform. 2023 Nov 21;15:112. doi: 10.1186/s13321-023-00781-1 (PMC10664602; doi:10.1186/s13321-023-00781-1)
Supplement: Supplementary file 4 — Additional file 4. Supporting_Dataset_4_EGFR.xlsx. [file 13321_2023_781_MOESM4_ESM.xlsx]

## Sheet: EGFR_Pseudo_Time
Pseudo_time_series_EGFR	CID_EGFR	SMILES_EGFR	pXC50_EGFR
1	4788	C1=C(C=C(C(=C1O)C(CCC=2C=CC(=CC2)O)=O)O)O	1.6
2	5613	N#CC(C#N)CC=1C=CC(=CC1)O	2.19
3	5328759	C1(C=2C(=C(O)C=CC2)CCC1)=C(C#N)C#N	2.92
4	129317	C(O)(P(O)(=O)O)C=1C=CC2=CC=CC=C2C1	3.7
5	1558661	C(\C(=O)O)(=C/C=1C=CC(=CC1)C)/C#N	2.87
6	519420	C(C(O)=O)(C(=O)O)=CC1=CC=C(C=C1)O	2.82
7	5328796	C1=C(C=CC(=C1)/C=C(\C#N)/C(N)=O)O	3.1
8	403661	C1(=C(C=C(C=C1C(C)(C)C)C=C2C(C=CC2=O)=O)C(C)(C)C)O	3.49
9	37583	C(C#N)(C#N)=CC1=CC=C(C#N)C=C1	2.85
10	643159	C(\C(O)=O)(=C/C=1C=CC=CC1)/C#N	3.07
11	6419746	C1(C(C(C=C1)=O)=CC=2C=C(C(=C(C2)C)O)C)=O	3.36
12	1550170	C(\C(=O)O)(=C/C1=CC=C(C=C1)F)/C#N	3.08
13	5328789	C(\C(=O)O)(=C/C=1C=CC(N(=O)=O)=CC1)/C#N	2.89
14	1550166	C(\C(=O)O)(=C/C=1C=CC(=CC1)N(C)C)/C#N	2.85
15	24905338	N=1C=NC=2N(C(C)C)N=C(C3=CC=C(C=C3)S(N)(=O)=O)C2C1N	4
16	44576156	C=1C(=CC=C(C1)C(=C(C#N)C#N)C#N)C=O	3.22
17	21853172	C(C(C=1C=CC(=CC1)OC)=O)(C#N)C#N	3.35
18	24905162	N1=CN=C2N(C(C)C)N=C(C=3C=CC=C(C3)S(N)(=O)=O)C2=C1N	4
19	24905217	N=1C=NC=2N(N=C(C3=CC=C4C(=C3)C=NC=C4)C2C1N)C(C)C	4
20	24905208	N=1C=NC=2N(N=C(C3=CC=C4C(C=CC(=N4)C)=C3)C2C1N)C(C)C	4
21	24905233	N=1C=NC=2N(N=C(C3=CC=C4C(C(=CC=N4)N)=C3)C2C1N)C(C)C	4
22	54249210	C1=C(C=CC(=C1)C(C(C#N)C#N)=O)O	3.64
23	44576155	C1=C(C=CC(=C1)C(=C(C#N)C#N)C#N)O	3.22
24	24905160	N1=CN=C2C(=C1N)C(C3=CC(=CC=C3)C#N)=NN2C(C)C	4
25	24905236	N1=CN=C2N(C(C)C)N=C(C3=CC(=C(C=C3)F)C#N)C2=C1N	4
26	24905341	N1=CN=C2C(=C1N)C(C=3C=NC(=CC3)C#N)=NN2C(C)C	4
27	24905216	N=1C=NC=2N(N=C(C3=CC=C4C(C=CC(=N4)Cl)=C3)C2C1N)C(C)C	4
28	24905171	N=1C(=C2C(C3=CN=CN=C3)=NN(C2=NC1)C(C)C)N	4
29	24905170	N=1C(=C2C(C=3C=NC=CC3)=NN(C2=NC1)C(C)C)N	4
30	736236	C(\C(=O)O)(=C/C=1C=CC(=CC1)OC)/C#N	3.08
31	24905344	N1=CN=C2C(=C1N)C(C3=CC(=CC=C3)CO)=NN2C(C)C	4
32	52942235	N1=CN=C2N(C(C)C)N=C(C3=CC=C(C(=C3)Cl)C(=O)N)C2=C1N	4
33	24905220	N1=CN=C2N(N=C(C=3C(=NC=4C(=CC=CC4)C3)Cl)C2=C1N)C(C)C	4
34	24905225	N1=CN=C2N(N=C(C=3C=NC=4C(C3)=NC=CN4)C2=C1N)C(C)C	4.15
35	5328751	C(C#N)(C#N)=CC1=CC=2C=CNC2C=C1	2.66
36	24905179	N1=CN=C2N(C(C)C)N=C(C=3C=NC(=NC3OC)OC)C2=C1N	4
37	24905246	N1=CN=C2N(C(C)C)N=C(C3=CC=4N(C=C3)C=CN4)C2=C1N	4.35
38	91895606	C(\C(C(C#N)C#N)=N)(=C/C1=CC=2C=CNC2C=C1)/C#N	3.09
39	44576151	C=1(C(=C(C=C(C1)C(=C(C#N)C#N)C#N)OC)O)OC	3.05
40	44576154	C=1(C=CC=C(C1)C(=C(C#N)C#N)C#N)O	3.4
41	5154691	N1=CN=C2N(N=C(CC3=C4C(=CC=C3)C=CC=C4)C2=C1N)C(C)(C)C	4.37
42	24905321	N=1C=NC=2N(N=C(C=3C=C(C(=CC3)F)O)C2C1N)[C@H](C)CN	4
43	2812	ClC=1C=CC=CC1C(C=2C=CC=CC2)(C3=CC=CC=C3)N4C=CN=C4	4.16
44	44318047	C(C(=S)N)(C#N)CC=1C=C(O)C(=CC1)O	4.15
45	44450544	N1=CC(=C(C=2C=C(N=CC12)N(C)C3=CN=CC=C3)NC=4C=C(C(=CC4)F)Cl)C#N	2.3
46	54212223	C(C#N)(C#N)C=NC=1C=CC(=CC1)O	3.46
47	136130281	C(=C/C=1C=C(C(C)(C)C)C(=C(C1)OC(C)(C)C)O)(\C(=S)N)/C#N	3.3
48	689033	C1(C=2C(=CC(=CC2OC)OC)OC=C1C3=CC(Cl)=CC=C3)=O	3.3
49	52947801	CCCCC(=CC1=COC=2C1=C(N)N=C(N)N2)C3=CC=CC=C3OC	3.28
50	5328747	C(C#N)(C#N)=CC1=CC(F)=C(C=C1)OC	3.1
51	5328791	OC(=O)/C(=C/C1=CC=C(O)C=C1)/C#N	3.78
52	24905215	N1=CN=C2N(N=C(C=3C=CC4=C(C3)C=CN=C4)C2=C1N)C(C)C	4.6
53	16760346	C=1(C(=C(C=C(C1Br)Br)/C=C/C(=O)O)Br)Br	3.52
54	689043	C(O)(/C=C/C1=CC(=C(C=C1)O)O)=O	3.4
55	24905163	N1=CN=C2N(C(C)C)N=C(C2=C1N)C=3SC4=C(C3)C=C(C=C4)C=O	4
56	5328783	C(C#N)(C#N)=CC=1C=CC(/C=C/C(O)=O)=CC1	3.82
57	5614	C1(=C(C(C)(C)C)C=C(C=C1C(C)(C)C)C=C(C#N)C#N)O	3.81
58	5328795	C(=C(/C=1C=C(OC)C(=CC1)O)\C)(\C(=O)O)/C#N	3.47
59	5328784	C(C#N)(C#N)=CC=1C=CC(C(=O)O)=CC1	3.84
60	24905331	N=1C(=C2C(C=3C=C(C(=CC3)Br)O)=NN(C2=NC1)C)N	4
61	24905218	N1=CN=C2N(N=C(C=3C=CC=4C(C3)=NC=CN4)C2=C1N)C(C)C	4.74
62	24905219	N=1C=NC=2N(N=C(C3=CC=C4C(N=C(C=C4)C)=C3)C2C1N)C(C)C	4.74
63	5328802	C(C=1C=C(/C=C(/C(=O)N)\C#N)C=C(C1O)C(C)(C)C)(C)(C)C	4.3
64	92970	C(C#N)(C#N)=CC1=CC=C(C=C1)O	3.8
65	24905167	N1=CN=C2N(C(C)C)N=C(C3=CC(=CC=C3)CC#N)C2=C1N	4.77
66	24905166	N=1C=NC=2N(C(C)C)N=C(C=3C=CC(=CC3)CC#N)C2C1N	4.89
67	24905229	N=1C=NC=2N(N=C(C3=CC=C4C(C(C=CO4)=O)=C3)C2C1N)C(C)C	4.54
68	52945630	N1=CN=C2N(N=C(C=3C=CC(=C(C3)OCC)OC)C2=C1N)C(C)C	4.27
69	793666	C1=CC2=C(C=C1)C(=O)C(=NNC=3C=CC=CC3)C2=NO	4.01
70	24905155	N=1C=NC=2N(C(C)C)N=C(C=3C=CC(=CC3)C(C)=O)C2C1N	4.92
71	44315416	C(=C/C=1C=C(CCCC)C(=C(C1)CCCC)O)(\C(=O)N)/C#N	4.26
72	720879	C(=C/C=1C=C(OC)C(=CC1)O)(\C(O)=O)/C#N	3.49
73	121059	C(=NNC=1C=CC(=CC1)OC)(C#N)C#N	3.22
74	24905323	N=1C=NC=2N(N=C(C=3C=C(C(=CC3)F)O)C2C1N)[C@@H](C)CN	4.59
75	24905291	N=1C(=C2C(=NC1)N(C)N=C2C=3C=C(C(=CC3)OC)O)N	4
76	24905232	N=1C=NC=2N(N=C(C3=CC=C4C(C=CC(=N4)N)=C3)C2C1N)C(C)C	4.92
77	707914	N(C1=C(C=C(C#N)C#N)C=C2C(=C1)OCO2)(=O)=O	3.25
78	5328790	C(=C/C=1C=C(OC)C(=C(C1)OC)O)(\C(O)=O)/C#N	3.58
79	5113385	O=C1C=2C=CC=CC2C3=NC4=NN=NN4N=C13	4.6
80	52942956	CC(C)C(=CC1=COC=2C1=C(N)N=C(N)N2)C3=CC=CC=C3OC	3.95
81	44246327	N1=C(N=C2C(=C1N)C(CC(C3CC3)C4=CC=CC=C4OC)=CO2)N	4.25
82	24905235	N1=CN=C2N(C(C)C)N=C(C3=CC(=C(C(=C3)F)C=O)F)C2=C1N	5
83	746495	C1(=C(C=C(C=C1OC)C=C(C#N)C#N)OC)O	3.52
84	24905165	N1=CN=C2N(C(C)C)N=C(C3=CC=4C(C=C3)=NON4)C2=C1N	5.08
85	24905238	N=1C=NC=2N(C(C)C)N=C(C=3C=C(C(=CC3)C=O)F)C2C1N	5.05
86	5328792	C(\C(=O)O)(=C/C1=CC=C(C=O)C=C1)/C#N	4.33
87	252473	C(C#N)(C#N)=CC1=CC(O)=CC=C1	3.91
88	135402842	N(C=1C(=CC=C(/C=C(/C(C(C#N)C#N)=N)\C#N)C1)O)(=O)=O	4.22
89	52944152	CCCC(=CC1=COC=2C1=C(N)N=C(N)N2)C3=CC=CC=C3OC	3.8
90	5329468	N=1C=2N(C=C(C3=CC=C(OC)C=C3)C1)N=CC2C4=CSC=C4	4.6
91	44346250	C12=C(N(C)C(=C1C)C)N=CN=C2NC3=CC(Cl)=CC=C3	3.35
92	24905237	N1=CN=C2N(C(C)C)N=C(C3=CC(=C(C=C3)C#N)F)C2=C1N	5.05
93	135410197	C(=C\C1=CC=C(C=C1)O)(\C#N)/C=2N=CC=CC2	4.14
94	2046	N(C1=C(C=C(C=C(C#N)C#N)C=C1)O)(=O)=O	3.82
95	5328797	C(\C(=O)NCC#N)(=C/C=1C=CC(=CC1)O)/C#N	3.44
96	24905204	N=1C=NC2=C(C1N)C(C3=CC4=C(C=C3)N=CC=C4)=NN2C	4.47
97	24905184	N1=CN=C2N(N=C(C3=CC(=CC(=C3)Br)OC)C2=C1N)C(C)C	4.96
98	10475547	S(OC=1C=CC(C(C(CN(C)C)C)=O)=CC1)(C2=CC=C(C(=O)O)C=C2)(=O)=O	4
99	135947976	N=1C=NC=2N(N=C(C3=CC=C4C(C(=NC=N4)O)=C3)C2C1N)C(C)C	5.13
100	24905226	N1=CN=C2N(N=C(C=3C=CC4=C(C=CC(=N4)O)C3)C2=C1N)C(C)C	5.17
101	5328813	C(=NNC=1C=CC(=CC1)O)(C#N)C#N	3.65
102	52941368	C=1C(Br)=CC=CC1N(C2=NC(N)=NC=3N(C(=CC23)CC4=CC=CC=C4)C)C	3.6
103	4592	N1(C=NC2=C1N=C(N=C2NCC=3C=CC=CC3)NCCO)C	3.36
104	24905228	N=1C=NC=2N(N=C(C3=CC=C4C(C=CC(=N4)NN)=C3)C2C1N)C(C)C	5.15
105	10041429	C1=C(C=C2C(=O)C=3C=C(C(=C(C3C(C2=C1O)=O)O)[C@@H](C)O)O)O	4.43
106	135947974	N=1C=NC=2N(C(C)C)N=C(C3=CC(=C(C=C3F)O)F)C2C1N	5.16
107	11493598	C1=CN2C(C=C1)=C(C(=N2)C3=CC=CC=C3)C=4C=C5C(=NN4)NN=C5N	4.6
108	24905324	N=1C=NC=2N(N=C(C=3C=C(C(=CC3)Cl)O)C2C1N)[C@H](CN)C	5.04
109	10759989	C1(=C(C=C2C(=O)C3=C(C(=C(C(=C3)O)[C@@H](C)OC)O)C(C2=C1O)=O)O)O	4.39
110	24905176	N1=CN=C2N(C(C)C)N=C(C=3C(=CC(=C(C3)F)OC)F)C2=C1N	4.99
111	2802451	C=1C=CC=C(C1)C=2CC(N(N2)C3=CC=CC=C3)C4=C5C(=CC=C4)C=CC=C5	5.6
112	24905230	N=1C=NC=2N(N=C(C3=CC=C4C(C(C=CO4)=O)=C3)C2C1N)C5CCCC5	4
113	57394879	N1=C(N=C2N(C=CC2=C1NC=3C=C(C=CC3)Br)CC4=CC=CC=C4)N	3.78
114	44246326	N1=C(N=C2C(=C1N)C(CC(C(C)C)C3=CC=CC=C3OC)=CO2)N	4.74
115	54768724	C=1C=C(/C=C/C(=N/NC(N)=S)/C2=CC=CC=C2)C=CC1Br	4.58
116	54483521	C1(=C(C=CC=C1)C(F)(F)F)C(C#N)C(SC2=CC=C(C=C2)N)=N	4.6
117	24905168	N=1C=NC2=C(C1N)C(=NN2C(C)C)C=3C=CC(=CC3)OC	5.37
118	10611103	C1(=CC(C=2C=CC(=CC2)CO)=CC(=C1)O)C(C)(C)C	4.42
119	10564143	C=1(C(C=2C=CC(=CC2OC1)O)=O)C3=CC(Cl)=CC=C3	4.23
120	3945141	C1(C2=CC(=CC=C2C3=CC=C(C=C31)OCC=C)OCC=C)=NO	4.09
121	11665831	C1=C2C3=C(C=C1)N(N=C3C=4C(C2=O)=CC=CC4)C	4.6
122	12814948	N=1C(N)=C2N=CN(CC(C=3C=CC=CC3)=O)C2=NC1	4.12
123	42603881	N=1C(N)=C2N=CN(CC(C=3C=NC=CC3)=O)C2=NC1	4.03
124	16760417	C=1C=CN2C(C1)=C(C(=N2)C3=CC=CC=C3)C=4C=C5C(=NN4)NN=C5O	4.6
125	2044	CC(C)(C)C1=CC(C=C(C#N)C#N)=CC(=C1O)Br	4.6
126	51000510	O1C2=CC=C(C=C2C3=C(C(=CN=C13)O)C4=CC=CC=C4)O	3.53
127	24905290	N=1C(=C2C(C=3C=C(C(=CC3)C)O)=NN(C2=NC1)C)N	4.72
128	18091	C(C#N)(C#N)=CC=1C=C2OCOC2=CC1	3.93
129	42604009	N=1C(N)=C2N=CN(CC(C=3N=CC=CC3)=O)C2=NC1	4.05
130	10359253	C1=C(C=C2C(=O)C3=C(C(=C(C(=C3)O)[C@@H](C)OC)O)C(C2=C1O)=O)O	4.56
131	57396646	N1=C(N=C2N(C=CC2=C1NC3=CC=CC(=C3)Br)CC4=C(C=CC=C4)C)N	3.95
132	24905231	N1=CN=C2N(N=C(C2=C1N)C3=CC4=C(N=CC=C4NC(OC(C)(C)C)=O)C=C3)C(C)C	4
133	135511836	N1=C(SC=2C1=C(C=C(O)C2)O)C3=CC=C(C=C3)O	3.77
134	54772086	C=1C(=C(/C=C/C(=N/NC(N)=S)/C2=CC=CC=C2)C=CC1)Br	4.59
135	135524474	C1(=NC=2C=C(O)C(=CC2S1)O)C3=CC(O)=C(C=C3)O	3.61
136	404051	N12C(=NC(=C1)C3=CC=CC=C3)C=C(N=C2)N	4.7
137	71524916	FC=1C=CC(C2=NN(C(C2)C=3C=4C(C=CC3)=CC=CC4)C5=CC=CC=C5)=CC1	5.97062
138	44345337	C(C#N)(C#N)=CC=1C=C(OC)C(=C(C1)C)O	4.06
139	54768725	C=1C=C(/C=C/C(=N/NC(N)=S)/C2=CC=CC=C2)C=CC1C	4.76
140	11644425	C=1(NC=2C=CC(=CC2)F)C=3C(=NC=NC3NN1)N	3.52
141	5328787	C(C#N)(C#N)=CC=1C=CC(C=O)=CC1	4.7
142	5371857	C1=CC=CC(=C1)/C=C/C(NC(C)(C)C)=O	4.53
143	24905322	N=1C=NC=2N(N=C(C=3C=C(C(=CC3)Cl)O)C2C1N)[C@@H](CN)C	5.32
144	24905313	N=1C=NC=2N(N=C(C3=CC=C(C(=C3)O)OC)C2C1N)C4CNC4	4.77
145	24905172	N1=CN=C2N(C(C)C)N=C(C=3C=CC4=C(C3)OCCO4)C2=C1N	4.82
146	24905180	N=1C=NC2=C(C1N)C(C=3C(=C(C=CC3)O)F)=NN2C(C)C	5.43
147	24905157	N1=CN=C2C(=C1N)C(C3=CC(=C(S3)C=O)C)=NN2C(C)C	5
148	54768722	C=1C=C(/C=C/C(=N/NC(N)=S)/C2=CC=CC=C2)C=CC1F	4.72
149	54768723	C=1C=C(/C=C/C(=N/NC(N)=S)/C2=CC=CC=C2)C=CC1Cl	4.69
150	44557921	N1=CC(=CC(=C1)C2=CC=3N(C=C2)N=C(N3)N)S(NC(C)(C)C)(=O)=O	5
151	52945845	N=1C=NC=2N(C(C)C)N=C(C=3C=C(C=CC3)C(C)=O)C2C1N	5.55
152	5328785	N(C=1C(=CC=C(C=C(C#N)C#N)C1)O)(=O)=O	4.31
153	57394880	N1=C(N=C2N(C=CC2=C1NC3=CC=CC(=C3)Br)CC4=CC=C(C=C4)Cl)N	4
154	24905190	N=1C=NC2=C(C1N)C(C=3C=CC=C4C3C=CN4)=NN2C(C)C	5.34
155	24905177	N1=CN=C2N(N=C(C=3C=C(C(=C(OC)C3)OC)OC)C2=C1N)C(C)C	5.29
156	54772084	C=1C(=C(/C=C/C(=N/NC(N)=S)/C2=CC=CC=C2)C=CC1)F	4.65
157	135518082	C1(=NC=2C=CC(=CC2S1)O)C3=CC=C(C=C3)O	3.89
158	71508694	C1(=CC(=CC(=C1)/C=C/2\CCC/C(/C2=O)=C\C3=CC=C(C=C3)OC)OC)OC	4.73
159	54772085	C=1C(=C(/C=C/C(=N/NC(N)=S)/C2=CC=CC=C2)C=CC1)Cl	4.63
160	135407125	N1=C(SC2=C1C(=CC(O)=C2)O)C3=CC(O)=C(C=C3)O	3.89
161	5328767	C(\C(C1=C(C=C(C=C1C)C)C)=O)(=C/C2=CC(O)=C(C=C2)O)/C#N	4.97
162	71525007	C=1C(=CC=C(C1)C=2CC(N(N2)C3=CC=CC=C3)C4=CC=5C(C=C4)=CC=CC5)Br	6.15
163	19424	C(C#N)(C#N)=CC1=CC(OC)=C(C=C1)O	4.17
164	2914037	C=1(N=C2C(=C3CCCCC13)C(=NN2)N)C=4OC=CC4	3.9
165	5083839	C1C(C=2C=CC(=C(C2)Cl)Cl)=NN(C(C)=O)C1C3=CC=CC=C3	4.54
166	12482705	C1C(C=2C=CC(=C(C2)C)C)=NN(C(C)=O)C1C3=CC=CC=C3	4.7
167	44381073	C1=2N(C=C(C1=C(N)N=CN2)C3=CC=CC=C3)C(CC=4C=CC(=CC4)O)CO	4.88
168	54768955	C=1C=C(/C=C/C(=N/NC(N)=S)/C2=CC=C(C=C2)Br)C=CC1	4.91
169	3298146	C1(=CC(=CC(=C1)C(NC=2C(=CC=CC2)C(=O)C3=CC=CC=C3)=O)N(=O)=O)N(=O)=O	3.84
170	58857	C=1(N(=O)=O)C(=C(OC)C=C(C1)C=C(C#N)C#N)O	4.26
171	5328793	C1(=C(C=CC(=C1)/C=C(/C(=O)O)\C#N)O)O	4.6
172	71524917	C=1C(=CC=C(C1)C=2CC(N(N2)C3=CC=CC=C3)C4=C5C(=CC=C4)C=CC=C5)Cl	6.17
173	44345675	C(=C/C=1C=C(CSCCC(O)=O)C(=C(C1)OC)O)(\C(=O)N)/C#N	3.9
174	49799021	C1C(C2=CC(=C(C=C2)C)C)=NN(C(C)=O)C1C3=CC=C(C=C3)Br	4.69
175	5328016	C1(=C2C(C=CC=C2)=NC=N1)N(C3=CC=CC=C3)C	4
176	24905175	N1=CN=C2N(N=C(C3=CC(=C(C=C3)F)OC)C2=C1N)C(C)C	5.41
177	49798984	C1C(N(C(C)=O)N=C1C2=CC(=C(C=C2)Cl)Cl)C3=CC(=CC(=C3)OC)OC	4.59
178	24905178	N1=CN=C2N(N=C(C=3C=CC=C(C3OC)OC)C2=C1N)C(C)C	5.44
179	49799323	C1C(N(C(C)=O)N=C1C2=CC(=C(C=C2)C)C)C3=CC(=CC(=C3)OC)OC	4.76
180	49799361	C1C(C2=CC(=C(C=C2)Cl)Cl)=NN(C(C)=O)C1C3=CC=C(C=C3)Br	4.73
181	24905240	N=1C=NC=2N(N=C(C=3C=C(C(=CC3)C#N)O)C2C1N)C(C)C	5.59
182	71524918	C=1C(=CC=C(C1)C=2CC(N(N2)C3=CC=CC=C3)C4=C5C(=CC=C4)C=CC=C5)Br	6.31
183	49799285	C1C(C2=CC(=C(C=C2)C)C)=NN(C(C)=O)C1C3=CC=C(C=C3)C	4.76
184	54772087	C=1C(=C(/C=C/C(=N/NC(N)=S)/C2=CC=CC=C2)C=CC1)OC	4.48
185	24905330	N1=CN=C2N(C(C)(C)C)N=C(C=3C=CC(=C(C3)OC)OC)C2=C1N	5.2
186	49799362	C1C(C2=CC(=C(C=C2)Cl)Cl)=NN(C(C)=O)C1C3=CC=C(C=C3)C	4.71
187	15324448	C1C(C2=CC(=C(C=C2)C)C)=NN(C(C)=O)C1C3=CC=C(C=C3)Cl	4.7
188	49798985	C1C(C2=CC(=C(C=C2)C)C)=NN(C(C)=O)C1C3=CC=C(C=C3)F	4.81
189	24905336	N1=CN=C2N(C(C)C)N=C(C=3C=CC(=C(C3)OCOC)Br)C2=C1N	5.36
190	49799381	C1C(C2=CC(=C(C=C2)Cl)Cl)=NN(C(C)=O)C1C3=CC=C(C=C3)Cl	4.79
191	24905158	N=1C(N)=C2C(=NC1)N(C(C)C)N=C2C3=CC(=CO3)C=O	5.22
192	44381507	C1=2N(C=C(C1=C(N)N=CN2)C3=CC=CC=C3)C(CC4=CC=C(C=C4)OC)CO	4.84
193	49799382	C1C(C2=CC(=C(C=C2)Cl)Cl)=NN(C(C)=O)C1C3=CC=C(C=C3)F	4.74
194	136027083	ClC=1C=C2C(=C(C3=NNC(C3)C4=CC=CC=C4)C(O)=NC2=CC1)C5=CC=CC=C5	5.8
195	5328812	C(=C\C=1C(=CC=C(C1)O)O)(\C(=O)O)/C#N	4.62
196	71508690	C1(=CC(=CC(=C1)/C=C/2\CCC/C(/C2=O)=C\C3=CC=CC=C3OC)OC)OC	4.68
197	49831016	BrC=1C=C2C=3NN=CC3CC2=CC1	5
198	24905194	N1=CN=C2N(C(C)C)N=C(C3=CC4=C(C=C3)OCC4)C2=C1N	5.3
199	24905210	N=1C(N)=C2C(=NC1)N(C)N=C2C3=CC4=C(N=C3)NC=C4	4.82
200	71508647	C1(=CC(=CC(=C1)/C=C/2\CCC/C(/C2=O)=C\C3=CC=C(C=C3)Cl)OC)OC	4.82
201	49799286	C1C(C2=CC=C(C=C2)OC)N(C(C)=O)N=C1C3=CC(=C(C=C3)C)C	4.82
202	447966	C1(=C(NN=C1)C2=NC=CC=C2)C3=C4C(=NC=C3)C=CC=C4	4.6
203	24905251	N=1C=NC=2N(C(C)C)N=C(C3=CC(=C(C=C3)N)OC)C2C1N	5.41
204	49798983	C1C(C2=CC(=C(C=C2)Cl)Cl)=NN(C(C)=O)C1C3=CC=CC=C3Cl	4.62
205	13965155	C1C(C2=CC=C(C=C2)OC)N(C(C)=O)N=C1C3=CC(=C(C=C3)Cl)Cl	4.76
206	57591	C=1(C(=CC(=CC1OC)C=C(C#N)C#N)Br)O	4.3
207	6047	OC1=CC(C[C@H](N)C(=O)O)=CC=C1O	5.54061
208	49799287	C1C(C2=CC(=C(C=C2)C)C)=NN(C(C)=O)C1C3=CC=CC=C3Cl	4.67
209	2063	C(C#N)(C#N)=CC1=CC=C(C=C1)OC	4.6
210	24905282	N1=CN=C2N(N=C(C=3C=CC(=C(C3)OC)OCC)C2=C1N)C(C)C	5.23
211	15730	C=1(C=CC(=CC1)CCCCCCCC)O	4.79
212	135469322	N(\C=1C(=CC(=CC1)O)O)=N/C2=CC=C(C=C2)O	4.24
213	24905203	N=1C=NC=2N(C(C)C)N=C(C=3C=C4C(=CC3)C=NN4)C2C1N	5.6
214	24905343	N1=CN=C2N(C(C)C)N=C(C=3C=CC(=C(C3)OC)OC)C2=C1N	5.52
215	2048	C=1(C(=CC=2N=CC(=NC2C1)C=3C=CC=CC3)C)C	4.6
216	24905286	N1=C(C2=C(C=3C=C(C(=CC3)OC)O)NN=C2N=C1)N	4
217	91937004	C1(CCCCC1)=NNC2=NC(=CS2)O	4.39
218	14547432	C=1C=C(C=C(C1O)/C=C(\C#N)/C(O)=O)O	4.7
219	135410311	C=1(C(=O)OC)C(=CC=C(/N=C/C2=C(C=CC(=C2)O)O)C1)O	4.1
220	24905148	N1=CN=C2N(C3CCCC3)N=C(C=4C=CN5C(C4)=NC=C5)C2=C1N	4.92
221	24905207	N1=CN=C2N(N=C(C=3C=CC=4C(=CC=C(C4)OCC)C3)C2=C1N)C	4.68
222	2840206	O=C1C2=C(C(=O)C=3C1=CC=CC3)C=CC=C2N(C)C	4.55
223	24905307	N=1C(=C2C(C3=CC=C(F)C(O)=C3)=NN(C2=NC1)CC4=NN(N=C4C)C5=CC=CC=C5)N	4
224	54768726	C=1C=C(/C=C/C(=N/NC(N)=S)/C2=CC=CC=C2)C=CC1OC	4.83
225	5328786	N(C=1C(C=C(C#N)C#N)=CC(=CC1)O)(=O)=O	4.62
226	4750207	N1=CN=C2N(C=C(C=3C=CC=CC3)C2=C1NC)C4=CC=CC=C4	4.51
227	71524914	S=C(N1N=C(CC1C2=CC=3C(C=C2)=CC=CC3)C=4C=CC=CC4)N	5.52143
228	24905252	N=1C=NC2=C(C1N)C(C=3C=C(C(=CC3)N)O)=NN2C(C)C	5.67
229	44381095	C1=2N(C=C(C1=C(N)N=CN2)C3=CC(OC)=CC=C3)C(CC4=CC=C(C=C4)OC)CO	5.01
230	71524870	C=1C(=CC=C(C1)C=2CC(N(N2)C(N)=S)C3=C4C(=CC=C3)C=CC=C4)Br	5.25
231	24905325	N=1C=NC=2N(N=C(C=3C=C(C(=CC3)F)O)C2C1N)C4CCC4	5.54
232	44345676	C1(=C(C(OC)=CC(=C1)C=C(C#N)C#N)O)CSCC(O)=O	4.27
233	71524867	S=C(N1N=C(CC1C=2C=3C(C=CC2)=CC=CC3)C=4C=CC=CC4)N	5.6517
234	71524868	S=C(N1N=C(CC1C=2C=3C(C=CC2)=CC=CC3)C=4C=CC(F)=CC4)N	5.08355
235	24905288	N=1C=NC=2N(C(C)C)N=C(C=3C=C(C(=CC3)OC)O)C2C1N	5.66
236	135750268	N1=C(C2=C(N=C1)N(N=C2C=3C=CC(=CC3)O)C(C)C)N	6.04
237	5388678	C(=C/C=1C(=CC=C(C1)O)O)(\C(=O)N)/C#N	5
238	24905234	N=1C=NC=2N(N=C(C=3C=C4C(=CC3)OC=CC4=O)C2C1N)C	5
239	71524961	FC=1C=CC(C2=NN(C(C2)C3=CC=4C(C=C3)=CC=CC4)C5=CC=CC=C5)=CC1	6.52288
240	135407149	C1(/C=N/C2=CC(CC(=O)O)=C(C=C2)O)=C(C=CC(=C1)O)O	4.46
241	71524915	S=C(N1N=C(CC1C2=CC=3C(C=C2)=CC=CC3)C=4C=CC(F)=CC4)N	5.48413
242	24905289	N=1C=NC=2N(N=C(C=3C=C(C(=CC3)C)O)C2C1N)C(C)CC	5.78
243	613127	C12=C(N=C3C(=C1O)C=CC(Cl)=C3)CC(CC2=O)C4=C(C=C(C=C4)Cl)Cl	5.7
244	9860872	N(C=1C=C(NC2=NC(C3=CN=CC=C3)=CC=N2)C=CC1)(=O)=O	4
245	438981	N=1C2=C(N=C3C=CC=CC13)C(=NN2)N	4.6
246	46887039	C1(=NC(=C2C=C(NC2=N1)CC=3C=CC(=CC3Cl)Cl)NC=4C(=CC=CC4)C(C)C)N	4.02
247	46886974	C1(=NC(NC=2C=C(C(=CC2)C(F)(F)F)F)=C3C=C(NC3=N1)CC=4C=CC(=CC4Cl)Cl)N	4.04
248	22402079	O=C(NC1=NN2C(=C1)C=CC=C2)C	4.7
249	5353431	C=1C=C(S(/C=C/C#N)(=O)=O)C=CC1C	4.6
250	71524872	C=1C(=CC=C(C1)C=2CC(N(N2)C(N)=S)C3=C4C(=CC=C3)C=CC=C4)C	5.69
251	44361710	C1(=C(SCC(=O)O)C=C(C=C1OC)C=C(C#N)C#N)O	4.27
252	24905292	N1=CN=C2C(=C1N)C(C3=CC(=C(C=C3)OCC)OC)=NN2	4
253	5328054	N(C1=CC=C(NC=2C=3C(=CC(=NC3)N)N=CN2)C=C1)(=O)=O	4.19
254	135473382	C=1(N=C2C(=C(N1)O)C(=NN2C=3C(=CC=CC3Cl)Cl)C(C)C)CC4=CC=C(C=C4)OCCO	4.6
255	49799528	C1C(C2=CC(=C(C=C2)Br)Br)=NN(C(N)=S)C1C3=CC=C(C=C3)C	5.01
256	49799573	C1C(C2=CC(=C(C=C2)Br)Br)=NN(C(N)=S)C1C3=CC=C(C=C3)Br	5
257	76312208	C=1(C=CC2=C(C1)C(=C(C=N2)C#N)NC=3C=CC=C(C3)Br)NC(C#CCNC(C)C)=O	3.6
258	11542889	N=1C=NC2=NN3C(=C2C1N)C=CC=C3	5
259	71456750	C(=O)(C1=C(C=C(C=C1)Cl)O)N2N=C(CC2C=3C=CC(=CC3)Cl)C4=CC=C(C=C4)OC	4.98
260	46842921	C1C(C2=CC(=C(C=C2)Br)Br)=NN(C(N)=S)C1C=3C=CC(=CC3)O	4.95
261	49799195	C1C(C2=CC(=C(C=C2)Br)Br)=NN(C(N)=S)C1C3=CC=C(C=C3)F	5.05
262	24905280	N=1C=NC2=C(C1N)C(C=3C=C(C(=CC3)F)O)=NN2C(C)C	5.85
263	11311217	C1(=NC(C2=CN=CC=C2)=CC=N1)NC=3C=CC=CC3	4
264	5328087	C12=C(N=CN=C1C=C(N=C2)N)NCC3=C(OC)C=CC=C3	4
265	49799574	C1C(C2=CC(=C(C=C2)Br)Br)=NN(C(N)=S)C1C3=CC=C(C=C3)Cl	5.09
266	71583530	N1=C(N=C2C(=C1NC3=CC=CC=C3)C4=C(N2)C=CC=C4Cl)NC(=O)C(C)(C)C	3.94
267	46842947	C1C(C2=CC(=C(C=C2)Cl)Cl)=NN(C(N)=S)C1C3=CC=C(C=C3)Br	5.16
268	38853	OC(=O)[C@@](N)(CC=1C=C(O)C(O)=CC1)C	5.28166
269	2725645	C=1C(=CC=C(C1)C=2CC(N(N2)C3=CC=CC=C3)C4=C5C(=CC=C4)C=CC=C5)C	6.7
270	46886971	C1(=NC(=C2C(=N1)NC(=C2)CC=3C=CC(=CC3Cl)Cl)NC=4C=C(C=CC4)F)N	3.79
271	54768958	C=1C=C(/C=C/C(=N/NC(N)=S)/C2=CC=C(C(=C2)Cl)Cl)C=CC1	5.01
272	71508718	C1(=CC(=CC(=C1)/C=C/2\CCC/C(/C2=O)=C\C=3C=C(C(=C(C3)C(C)(C)C)O)C(C)(C)C)OC)OC	5.32
273	54469159	C=1(C(=C(C=C(C1)C(C(C#N)C#N)=O)O)O)O	5.35
274	46842946	C1C(C2=CC(=C(C=C2)Cl)Cl)=NN(C(N)=S)C1C3=CC=C(C=C3)C	5.13
275	46842919	C1C(C2=CC(=C(C=C2)Cl)Cl)=NN(C(N)=S)C1C3=CC=C(C=C3)Cl	5.14
276	44246328	N1=C(N=C2C(=C1N)C(CC(CCCC)C3=CC=CC=C3OC)=CO2)N	4.87
277	25164469	C=1(C=CC=2C(C1)=C(NN2)N)C3=CN(N=N3)CC4=CC=CC=C4	5.7
278	44407234	O1C2=C(C3=C1C(C4=CC=CC=C4C3=O)=O)C(=C(C5=CC=CC=C52)O)C(=O)OC	4.13
279	4256836	C1(=CC=C(CC(NC=2C=C(C=C(C2)N(=O)=O)SCC(CO)O)=O)C=C1)F	4.31
280	46842918	C1C(C2=CC(=C(C=C2)Cl)Cl)=NN(C(N)=S)C1C3=CC=C(C=C3)F	5.2
281	49799240	C1C(C2=CC(=C(C=C2)Cl)Cl)=NN(C(N)=S)C1C=3C=CC(=CC3)O	5.28
282	46842882	C1C(C2=CC(=C(C=C2)C)C)=NN(C(N)=S)C1C3=CC=C(C=C3)Br	5.66
283	3799	C1(=CC2=CC=CC=C2C=C1)C(C=C)=O	5
284	11617204	C=1C=CC=C(C1)C=2CC(N(N2)C3=CC=CC=C3)C4=CC=5C(C=C4)=CC=CC5	6.62
285	44576153	C=1(C=C(C=C(C1)C(=C(C#N)C#N)C#N)O)O	5
286	135947973	N=1C=NC2=C(C1N)C(C3=C(C=C(C=C3)O)C)=NN2C(C)C	6.02
287	24905169	N1=CN=C2C(=C1N)C(C3=CC(=CC=C3)OC)=NN2C(C)C	5.85
288	24905328	N=1C=NC=2N(N=C(C3=CC=C(C(=C3)O)F)C2C1N)CCCC#N	4.74
289	49799527	C1C(C2=CC=C(C=C2)OC)N(C(N)=S)N=C1C3=CC(=C(C=C3)Br)Br	5.09
290	44361668	C(=C\C=1C=C(CSCC2=CC=C(C=C2)Cl)C(=C(C1)OC)O)(\C(=O)N)/C#N	4.8
291	56935337	C=1N=C2C(=C(N1)N)C=C(C(=N2)NCCO)C#N	4.03
292	91937003	C1(=NNC2=NC(O)=CS2)CCCCCC1	4.44
293	71508645	C1(=CC(=CC(=C1)/C=C/2\CCC/C(/C2=O)=C\C3=CC=C(C=C3)Br)OC)OC	5.15
294	54768956	C=1C=C(/C=C/C(=N/NC(N)=S)/C2=CC=C(C=C2)OC)C=CC1	5.06
295	3855263	N1C(=C(C2=CC(=CC=C12)I)/N=N/C=3C=CC=C4C=CC=NC34)O	4
296	5328066	C1(=C2C(C=C(N=C2)N)=NC=N1)NC3=C(N(C)C)C=CC=C3	4.16
297	44576152	C1(=C(C=CC(=C1)C(=C(C#N)C#N)C#N)O)O	5
298	52948634	C=1C(=CC=CC1N(C2=NC(N)=NC=3NC(=CC23)CC4=CC=CC=C4)C)Br	4.27
299	71524869	C=1C(=CC=C(C1)C=2CC(N(N2)C(N)=S)C3=C4C(=CC=C3)C=CC=C4)Cl	6.03
300	46842923	C1C(C2=CC(=C(C=C2)Br)Br)=NN(C(N)=S)C1C3=CC=CC=C3Br	4.96
301	5328815	C1(C(NC(NC1=O)=O)=O)=C(C#N)C#N	2.85
302	135947972	N=1C=NC2=C(C1N)C(C3=CC(=C(C=C3)O)F)=NN2C(C)C	5.98
303	71583635	N1=C(N=C2C(=C1NC3=CC(=CC=C3)OC)C4=C(N2)C=CC=C4Cl)NC(=O)C(C)(C)C	3.88
304	54768952	C1=C(C=CC(/C=C/C(=N/NC(N)=S)/C=2C=CC=CC2)=C1)C3=CC=CC=C3	5.29
305	71583412	N1=C(N=C2C(=C1NC3=CC=C(C=C3)C(C)C)C4=C(N2)C=CC=C4Cl)N	4.38
306	44345633	C(=C/C=1C=C(CSCC=2C=CC(=CC2)Cl)C(=C(C1)OC)O)(\C(=O)N)/C#N	4.83
307	46842971	C1C(C2=CC(=C(C=C2)Br)Br)=NN(C(N)=S)C1C3=CC=CC=C3F	4.87
308	10070969	C(=C\C=1C=C(I)C(=CC1)OC=2C=CC=CC2)(\C#N)/C=3N=CC=CC3	4.34
309	46842922	C1C(C2=CC(=C(C=C2)Br)Br)=NN(C(N)=S)C1C3=CC=CC=C3Cl	4.91
310	2856	C=1C(Cl)=CC=CC1NC=2N=C(N=C3C2N=CN3C(C)C)NCCO	4.6
311	44407169	O1C2=C3C=CC=CC3=C(OCC4=CC=C(C=C4)C(F)(F)F)C(=C2C=5C(C6=CC=CC=C6C(C51)=O)=O)C(=O)OC	4.4
312	49799238	C1C(C2=CC(=C(C=C2)Cl)Cl)=NN(C(N)=S)C1C3=CC=CC=C3Br	5.19
313	49799452	C1C(C2=CC=C(C=C2)OC)N(C(N)=S)N=C1C3=CC(=C(C=C3)Cl)Cl	5.24
314	71508643	C1(=CC(=CC(=C1)/C=C/2\CCC/C(/C2=O)=C\C3=CC=CC=C3Br)OC)OC	5.1
315	24905314	N=1C=NC=2N(N=C(C=3C=C(C(=CC3)F)O)C2C1N)C4CNC4	5.54
316	46842917	C1C(C2=CC(=C(C=C2)C)C)=NN(C(N)=S)C1C3=CC=CC=C3Br	5.38
317	49799526	C1C(C2=CC=C(C=C2)N(=O)=O)N(C(N)=S)N=C1C3=CC(=C(C=C3)Br)Br	4.97
318	49799239	C1C(C2=CC(=C(C=C2)Cl)Cl)=NN(C(N)=S)C1C3=CC=CC=C3Cl	5.14
319	46842881	C1C(C2=CC(=C(C=C2)C)C)=NN(C(N)=S)C1C3=CC=C(C=C3)Cl	5.87
320	24905200	N1=CN=C2N(C(C)C)N=C(C3=CC=4C(N=C3)=CC=CC4)C2=C1N	6
321	24905143	OC1=CC(C2=NN(C(C)C)C3=NC=NC(N)=C32)=CC=C1	6.02045
322	44407235	O1C2=C(C3=C(C(=C4C=CC=CC4=C13)OC(=O)C)C(=O)OC)C(C5=CC=CC=C5C2=O)=O	4.14
323	5174	C1(=C(OC(=N1)C)C=2C=CN=CC2)C=3C=CC=CC3	4.6
324	71524965	S=C(N1N=C(CC1C2=CC=3C(C=C2)=CC=CC3)C=4C=CC(=CC4)C)N	6.284
325	46842887	C1C(C2=CC(=C(C=C2)C)C)=NN(C(N)=S)C1C3=CC=CC=C3F	5.28
326	46842945	C1C(C2=CC(=C(C=C2)Cl)Cl)=NN(C(N)=S)C1C3=CC=CC=C3F	5.18
327	44398371	N1(C(C2=C(C(C)=CC=C2F)F)=O)N=C(NC=3C=CC(S(=O)(=O)N)=CC3)N=C1C	4.34
328	13492273	C1=2C(=NC(=C1C)C)N=CNC2NC=3C=CC(=CC3)CC	4.11
329	49830907	N12C(=NC=C1C=CN=C2N)C=3C=CC=CC3	4.7
330	5328788	C(C#N)(C#N)=CC=1C=C(O)C=C(C1)O	5
331	10109823	C=1(C=NC=CC1)CCNC2=NC(C(C3=NC=4C(S3)=CC=CC4)C#N)=CC=N2	4.6
332	46842888	C1C(C2=CC(=C(C=C2)C)C)=NN(C(N)=S)C1C3=CC=CC=C3Cl	5.41
333	10133732	FC=1C=CC(=CC1)C2=NN3C=C(C=CC3=C2C=4C=CN=C(NC5CC5)N4)C#N	5.85
334	46842916	C1C(C2=CC(=C(C=C2)C)C)=NN(C(N)=S)C1C3=CC=C(C=C3)F	6.08
335	46842920	C1C(C2=CC=C(C=C2)N(=O)=O)N(C(N)=S)N=C1C3=CC(=C(C=C3)Cl)Cl	5.11
336	71508644	C1(=CC(=CC(=C1)/C=C/2\CCC/C(/C2=O)=C\C3=CC=CC(=C3)Br)OC)OC	5.17
337	71524964	S=C(N1N=C(CC1C2=CC=3C(C=C2)=CC=CC3)C=4C=CC(OC)=CC4)N	5.98297
338	46912446	C=1C(Br)=CC=CC1N(C2=NC(N)=NC=3NC(=CC23)CC4=C(C=CC(=C4)OC)OC)C	3.84
339	25022735	N=1C(=NC=2NC(=CC2C1NC3=CC(=C(C=C3)F)C(F)(F)F)CCC4=CC=CC=C4)N	3.91
340	56934855	C1=NC(NC(C2=CC=C(C=C2)C(F)(F)F)C)=C3C=C(NC3=N1)C4=CC=C(C=C4)O	5.34
341	71524962	C=1C(=CC=C(C1)C=2CC(N(N2)C(N)=S)C3=CC=4C(C=C3)=CC=CC4)Cl	6.28
342	5281222	C=1(C(=CC=C(C1)O)C(/C=C/C2=CC(=C(C=C2)O)O)=O)O	5.1
343	2052	C(C#N)(C#N)=CC=1C=C(O)C(=CC1)O	4.96
344	54768721	C=1C=C(/C=C/C(=N/NC(N)=S)/C2=CC=CC=C2)C=C(OC)C1	4.96
345	49830433	IC=1N(N=NC1C2=CC=3C(=NNC3N)C=C2)CC4=CC=CC=C4	5.7
346	24905153	C1CCC1N2N=C(C=3C2=NC=NC3N)C4=CC(=C(C=C4)OC)OC	5.64
347	71524963	C=1C(=CC=C(C1)C=2CC(N(N2)C(N)=S)C3=CC=4C(C=C3)=CC=CC4)Br	6.46
348	46842886	C1C(C2=CC=C(C=C2)N(=O)=O)N(C(N)=S)N=C1C3=CC(=C(C=C3)C)C	5.51
349	71525006	ClC=1C=C(C2=NN(C(C2)C3=CC=4C(C=C3)=CC=CC4)C(=S)N)C=CC1Cl	6.18046
350	5328798	C(=C(C1=CC=C(NC(=O)CCC(O)=O)C=C1)C)(C#N)C#N	3.3
351	135543616	C1(C(NOC(C)(C)C)=O)=C(C=CC(/N=C/C=2C(=CC=C(C2)O)O)=C1)O	4.4
352	5775636	C=1(C=C(/C=C(/N(=O)=O)\C)C=CC1O)O	5.05
353	71508691	C1(=CC(=CC(=C1)/C=C/2\CCC/C(/C2=O)=C\C=3C=CC(=CC3)O)OC)OC	5.34
354	46207014	C1=C(C=CC(=C1)C(=O)NC(C)(C)C)N(CCCl)CCCl	4.5
355	49830434	FC1=CC=C(C=2N(N=NC2C3=CC=4C(=NNC4N)C=C3)CC5=CC=CC=C5)C=C1	5.7
356	13492275	C12=C(NC(=C1C)C)N=CN=C2NC3=C(Cl)C=CC=C3	4.12
357	5162	N1C(C=2C=CC(=CC2)OC)=NC(=C1C=3C=CN=CC3)CC	4.6
358	24905198	N=1C=NC=2N(C(C)C)N=C(C=3C=CC(=C(OC)C3)NC(C)CO)C2C1N	5.27
359	24905221	N1=CN=C2N(C(C)C)N=C(C=3C=CC4=C(C3)C=CN4C)C2=C1N	6.02
360	9549303	O=C(NC=1C=C(C=CC1)NC2=NC=CC(=N2)NC3=CC(C(F)(F)F)=CC=C3)C4CC4	4.19
361	5330790	C=1(C(=CC=CC1F)F)C(N2N=C(NC=3C=CC(=CC3)S(=O)(N)=O)N=C2N)=O	4.6
362	644354	C1=CC=2C(=CNC2C=C1)C=3C=CN=CC3	4.6
363	71508649	O=C\1/C(/CCC/C1=C\C2=CC(OC)=CC=C2)=C/C3=CC(OC)=CC(OC)=C3	5.21467
364	6539411	COC1=CC=C(C=C1)C2=NN3N=CC=CC3=C2C=4C=CN=C(NC=5C=CC=C(C5)C(F)(F)F)N4	5.44
365	71508646	FC1=CC=C(/C=C/2\CCC/C(/C2=O)=C\C3=CC(OC)=CC(OC)=C3)C=C1	5.25181
366	341040	C=1C=CC(=CC1)C(=O)C(CN(C)C)=C	5.25
367	24905244	N1=CN=C2N(C(C)C)N=C(C=3C=C(C=4C(C3)=NNC4)F)C2=C1N	5.92
368	1500232	S(NC(C1=CN=CC=C1)=O)(C2=CC=C(C=C2)C)(=O)=O	4.61
369	18732328	N=1C=2N(C=C(C=3C=CC(OC)=CC3)C1)N=CC2Br	5.7
370	24905223	N=1C=NC=2N(C(C)C)N=C(C3=CC4=C(C=C3)NN=C4)C2C1N	5.96
371	44273559	C(N(C1=CC(NC=2N=C(C=3C=NC=CC3)C=CN2)=C(C=C1)C)C)(=O)C=4C=CC=CC4	4.31
372	54769186	C=1C(=C(/C=C/C(=N/NC(N)=S)/C=2C=CC(=CC2)OC)C=CC1)Cl	5.11
373	57397973	O=S(NC(=O)C1=CN=C(C=C1)Cl)(C2=CC=C(C=C2)Br)=O	4.54
374	672296	C1=CC(=CC2=C1OCO2)/C=C/N(=O)=O	4.6
375	10784704	C(NCC1=CC=CC=C1)(C2=CC=C(C3=C(C=C(C=C3)C(C)(C)C)O)C=C2)=O	5.12
376	49830874	N1(C=2C(C(C(C=3C=C(C=NC3)C=CC4=CC=NC=C4)CN)=C1)=CC=CC2)C	5.7
377	76332996	O=S(=O)(C1=CC=C(NC2=NC=NC=3C2=CC(=CC3)NC(C=C)=O)C=C1)N	4.12
378	2727417	C=1C(=NN2C(=NN=C2C1)C=3C=CC(=CC3)C(F)(F)F)NC4CC4	5.7
379	24905152	N1(N=C(C2=C1N=CN=C2N)C=3C=C4C(N=CC=C4)=CC3)C(C)C	6.21467
380	46842883	C1C(C2=CC(=C(C=C2)C)C)=NN(C(N)=S)C1C3=CC=C(C=C3)C	6.47
381	57398417	N1=C(N)N=C2N(C=CC2=C1NC3=CC=CC(Br)=C3)CC4=C(C=CC(=C4)OC)OC	4.16
382	6447923	C=1(C(=C(C=C(C1)/C=C(/C(N)=O)\C#N)CSC2=CC=C(C=C2)C)O)OCC	4.7
383	46912444	C=1C(Br)=CC=CC1N(C2=NC(N)=NC=3NC(=CC23)CC4=C(C=CC=C4)C)C	4.51
384	49830785	BrC1=CC=C(C=2C=3C(=NNC3N)C=CC2)C=C1	5.7
385	49830432	N1(N=NC(=C1C2=CC=CC=C2)C3=CC=4C(=NNC4N)C=C3)CC5=CC=CC=C5	5.7
386	135402843	C1(=C(C=CC(=C1)/C=C(\C#N)/C(C(C#N)C#N)=N)O)O	5.6
387	24905293	N=1C=NC2=C(C1N)C(C=3C=C(C(=CC3)OC)O)=NN2CC	5.19
388	54673975	N1=C(N=C2C(=C1NC3=CC(=CC=C3)OC)C4=C(N2)C=CC=C4Cl)N	4.08
389	135947978	N=1C=NC=2N(C(C)C)N=C(C3=CC(=C(C=C3)O)OC)C2C1N	6.04
390	10430484	C1=2N(C=C(C1=C(N)N=CN2)C=3C=C(O)C=CC3)C(CC4=CC=C(C=C4)OC)CO	5.47
391	56951305	N1=C(N)N=C2NC(CC3=CC=CC=4C3=CC=CC4)=CC2=C1NC=5C(=CC(=CC5)Cl)F	3.95
392	10803426	C=1(C=C(C=2C=CC=CC2)C=C(C1)O)C3=CC=C(C(=O)O)C=C3	5
393	9817165	CC1=NC=2C=C3C(=CC2N1C)N=CC(C4=CC=CS4)=N3	4.6
394	71583531	N1=C(N=C2C(=C1NC3=CC=C(C=C3)C(C)C)C4=C(N2)C=CC=C4Cl)NC(=O)C(C)(C)C	4.41
395	49830482	O=C(NC(C1=CC(OC)=CC=C1)CN)C2=CC=C(C=3C=CN=CC3)C=C2	5.7
396	16757526	C1=C(C=C2C(=C1)S(C3=CC=C(C=C3)Br)=NS2(=O)=O)N(=O)=O	4.66
397	9857146	FC=1C=CC(=CC1)C2=NN3C=CC=CC3=C2C4=CC=NC=C4	6.07
398	350901	N1(C2=C(C(N)=NC=N2)N=C1)C3=CC=CC=C3	4.82
399	71583527	N1=C(N=C2C(=C1NC3=CC=C(C=C3)Cl)C4=C(N2)C=CC=C4Cl)N	4.2
400	49830958	OC1=NNC2=C1C(C3=CC=CC=C3)=CC=C2	4.7
401	6439158	C=1(C(O)=CC=C(/C=C/N(=O)=O)C1)O	5.06
402	71524960	ClC=1C=C(C2=NN(C(C2)C=3C=4C(C=CC3)=CC=CC4)C5=CC=CC=C5)C=CC1Cl	6.85387
403	4712	N=1C(=C(C2=CC=NC=C2)NC1C3=CC=C(N(=O)=O)C=C3)C=4C=CC(=CC4)F	4.6
404	135400972	C=1(C(=O)OCC)C(=CC=C(/N=C/C2=C(C=CC(=C2)O)O)C1)O	4.4
405	24905287	N=1C=NC2=C(C1N)C(C=3C=C(C(=CC3)C)O)=NN2C(C)C	6.18
406	135474309	C1(C(=O)NOC)=C(C=CC(/N=C/C2=C(C=CC(=C2)O)O)=C1)O	4.57
407	14246203	C=1C(=CC=C(C1)C=2CC(N(N2)C3=CC=CC=C3)C4=CC=5C(C=C4)=CC=CC5)Cl	6.96
408	44273619	N(C(=O)C=1C=CC=CC1)(C(=O)C=2C=CC=CC2)C3=CC(NC=4N=C(C=5C=NC=CC5)C=CN4)=C(C=C3)C	4.12
409	24905326	N=1C=NC=2N(N=C(C=3C=C(C(=CC3)Cl)O)C2C1N)C4CCC4	5.94
410	2326992	C1(=[N+](C=2C=C(C3=NC4=CC=CC=C4S3)C=CC2N1C5=CC=CC=C5)CC)C=CN(C6=CC=CC=C6)C	4.6
411	49830442	N1(N=NC(C2=CC=3C(=NNC3N)C=C2)=C1C)CC4=CC=CC=C4	5.7
412	3641059	C1(=C(C2=NC=CN=C2N1)CCCC)C3=CC=C(C=C3)OC	4.6
413	24905195	N1=CN=C2N(C(C)C)N=C(C3=CC4=C(C=C3)OC=C4)C2=C1N	6.02
414	57392917	S(NC(C1=CN=CC=C1)=O)(C2=CC=C(C=C2)Cl)(=O)=O	4.6
415	44345342	S(CC1=C(C(OC)=CC(=C1)C=C(C#N)C#N)O)(C2=CC=C(C=C2)C)(=O)=O	4.82
416	6706	O=C1C2=C(C(=O)C=3C1=CC=CC3)C=CC=C2NC	4.7
417	24905285	N1=C(C2=C(NN=C2N=C1)C=3C=C(C(=CC3)C)O)N	4.91
418	91937001	N(=C1CCCCCCC1)NC=2SC=C(O)N2	4.57
419	9943194	C1(=NC(C2=CN=CC=C2)=CC=N1)NC3=CC(N)=CC=C3	4.3
420	6419739	C=1(SC)NC(=C(N1)C2=CC=C(C=C2)F)C=3C=C(N=CC3)NC(C4=CC=CC=C4)C	4.6
421	10618464	C1(=CC(C=2C=CC(C(NCC=3C=CC=CC3)=O)=CC2)=CC(=C1)O)C(C)(C)C	5.27
422	135485502	P(CC1=C(C=CC(/N=C/C2=C(C=CC(=C2)O)O)=C1)O)(=O)(OCC)OCC	4.12
423	5328084	C12=C(N=CN=C1C=C(N=C2)N)NCC3=C(C(F)(F)F)C=CC=C3	5
424	71583532	N1=C(N=C2C(=C1NC3=CC=C(C=C3)Cl)C4=C(N2)C=CC=C4Cl)NC(=O)C(C)(C)C	4.23
425	46887038	C1(=NC(=C2C=C(NC2=N1)CC=3C=CC(=CC3Cl)Cl)NC=4C=CC(=CC4)C(C)C)N	4.34
426	76335418	C=1C(=C(C=C2C1N=C(N=C2NC3=CC=C(C=C3)S(N(C)C)(=O)=O)Cl)OC)OC	4.17
427	4677622	O=S(NC(C=1C=NC=C(C1)Br)=O)(C2=CC=CC=C2)=O	4.69
428	3004085	SC1=C2C(=NC=3C1=CC=CC3)C(OC)=CC=C2OC	4.39
429	44361706	C(=C/C=1C=C(SCCCC(=O)O)C(=C(C1)OC)O)(\C(=O)N)/C#N	4.32
430	44138049	C1(=C(C=C2C(=C1)CCN=C2C3=CC=CC(=C3)Cl)Cl)OC	5
431	44138048	C1(=C(C=C2C(=C1)CCN=C2C3=CC=C(C(=C3)Cl)Cl)Cl)OC	5
432	24905342	N1=CN=C2C(=C1N)C(C=3C=C(C=C(C3)F)O)=NN2C(C)C	6.24
433	6918386	N1=CN(C2=NC(=NC(=C12)NCC=3C=CC(=CC3)OC)N(CCO)CCO)C(C)C	4.6
434	57396218	O=S(NC(=O)C1=C(N=CC=C1)Cl)(C2=CC=C(C=C2)C)=O	4.57
435	5328768	C1(=C(C=CC(=C1)/C=C(\C#N)/C(N)=O)O)O	5.46
436	10157645	C(C=1C(OC)=CC=CC1)(NC=2C=C(NC=3N=C(C=4C=NC=CC4)C=CN3)C=CC2)=O	4
437	135472465	C=1(N=C(NC2=CC=C(C=C2)F)N=C(N/N=C/C3=C(C(=C(C(=C3)Br)O)Br)O)N1)N(C)C	4.59
438	46886972	C1(=NC(NC=2C=C(C=CC2)C(F)(F)F)=C3C=C(NC3=N1)CC=4C=CC(=CC4Cl)Cl)N	4.57
439	3467590	C1=2C3=CC=CC1=C(C=CC2C=4N(C3=O)C=5C=CC=CC5N4)C(O)=O	4.6
440	71524873	C=1C(=C(C=C(C1)C=2CC(N(N2)C(N)=S)C3=C4C(=CC=C3)C=CC=C4)Cl)Cl	6.68
441	71525008	O(C=1C=CC(C2=NN(C(C2)C3=CC=4C(C=C3)=CC=CC4)C5=CC=CC=C5)=CC1)C	6.92082
442	11012217	C=1(C=2C(=CC=C(/N=N/N(C)C)C2)N=CN1)N(C3=CC=CC=C3)C	4.87
443	24905145	N=1C=NC2=C(C1N)C(C=3C=C(C(=CC3)Br)O)=NN2C(C)C	6.26
444	46886973	C1(=NC(=C2C(NC(=C2)CC=3C=CC(=CC3Cl)Cl)=N1)NC=4C=C(C=CC4)C#C)N	4.26
445	4713	C=1C=CC2=C(C1)OC(=CC2=O)C=3C(=C(C=CC3)OC)N	4.6
446	49830497	ClC1=CC=C(CC(NC(=O)C2=CC=C(C=3C=CN=CC3)C=C2)CO)C=C1	5.7
447	71524919	C=1C(=CC=C(C1)C=2CC(N(N2)C3=CC=CC=C3)C4=C5C(=CC=C4)C=CC=C5)OC	7
448	25218335	N1=C(N=C2C(C3=CC=CC=C3C2)=C1NC4=CC=CC(=C4)Br)N	4.62
449	24905205	N=1C=NC=2N(N=C(C3=CC=C4C(C=CC=N4)=C3)C2C1N)C5CCCC5	5.68
450	56933480	C1(=NC=2C(C(=N1)N)=C(C(=C(N2)NCCO)C#N)C)NCCO	4.32
451	57397974	O=S(NC(=O)C1=CN=C(C=C1)Cl)(C2=CC=C(C=C2)Cl)=O	4.74
452	4878	C12=NC=NC(=C1C(=NN2C(C)(C)C)C3=CC=C(C=C3)Cl)N	6.32
453	5281767	C1(=C(O)C=CC(/C=C/C(=O)/C=C(/C=C/C2=CC=C(C(=C2)OC)O)\O)=C1)OC	5.07
454	9797370	C1(=C(C=C2CC=3C(=NNC3NC=4C=CC=C(C4)F)C2=C1)OC)OC	4.6
455	46842885	C1C(C2=CC(=C(C=C2)C)C)=NN(C(N)=S)C1C=3C=CC(=CC3)O	6.89
456	5339183	C=1(C=C(N(=O)=O)C=CC1)C=2OC(=CC2)/C=N\N/C(=N/N(=O)=O)/N	4.6
457	49830503	O=C(NC(CC1=CC=CC=C1)CO)C2=CC=C(C=3C=CN=CC3)C=C2	5.7
458	71508693	C1(=CC(=CC(=C1)/C=C/2\CCC/C(/C2=O)=C\C=3C=C(C(=CC3)OC)O)OC)OC	5.28
459	52945348	N=1C=NC=2N(C(C)C)N=C(C3=CC=C4C(NC=C4C=O)=C3)C2C1N	6.2
460	76098	C1COCCN1C=2N=CN=C3C2N=CN3	2.99
461	46887112	C=1N=C(NC2=CC(=CC=C2)C(F)(F)F)C=3C=C(NC3N1)CC=4C=CC(=CC4Cl)Cl	4.48
462	57396219	O=S(NC(=O)C1=C(N=CC=C1)Cl)(C2=CC=C(C=C2)F)=O	4.54
463	1538822	C/1(\C(NC2=C1C=CC=C2)=O)=C/C3=CC=C(C=C3)C(C)C	4.73
464	5328757	C1(C(C2=CC(O)=CC=C2N1C)=C(C#N)C#N)=O	4.59
465	72202733	C=1C=C(C=CC1NC2=NC3=C(C=N2)N=CC(N3C4=CC=C(C=C4)OC)=O)NC(=O)C=C	4.47
466	792233	C1=CC=CC(=C1)/C=C/C(NC2=CC=C(C=C2)C(C)C)=O	4.84
467	49830966	FC(F)(F)C1=CC(CC(N)COC2=CC(C=3N=CC4=NNC(=C4C3)C)=CN=C2)=CC=C1	5.7
468	44407248	O1C2=C(C3=C(C(=C4C=CC=CC4=C13)OCCC)C(=O)OC)C(C5=CC=CC=C5C2=O)=O	4.5
469	5328086	C12=C(N=CN=C1C=C(N=C2)N)NCC3=CC=C(C(F)(F)F)C=C3	5.1
470	9899125	C(C#N)(C#N)=CC=1C=C(O)C(=C(C1)C)O	5.25
471	24905334	N1=CN=C2N(C[C@@H](C)CO)N=C(C=3C=CC(=C(OC)C3)OC)C2=C1N	4.74
472	52949915	C1=C(Br)C=CC=C1NC2=NC(N)=NC=3N(C(=CC23)CC4=C(C=CC=C4)C)C	4.89
473	10203018	OCCCNC=1N=CC=C(N1)C=2C(=NN3C=C(C=CC23)C(F)(F)F)C=4C=CC(F)=CC4	5.51
474	9996177	N=1C2=CC(OC)=C(C=C2C=C(/C=C/C3=CC=C(C=C3)OC)C1)OC	4.7
475	24905241	N=1C=NC=2N(C(C)C)N=C(C3=CC=C4C(=C3)N=C(N4)O)C2C1N	6.03
476	44407126	O1C2=C3C=CC=CC3=C(OCC=4C=CC(=CC4)C(=O)OC(C)(C)C)C(=C2C=5C(C=6C=CC=CC6C(C51)=O)=O)C(=O)OC	4.82
477	71524871	C=1C(=CC=C(C1)C=2CC(N(N2)C(N)=S)C3=C4C(=CC=C3)C=CC=C4)OC	6.8
478	14246200	N1(N=C(CC1C2=CC=3C(C=C2)=CC=CC3)C=4C=CC(=CC4)C)C5=CC=CC=C5	7.22185
479	10640018	C1(=C(C=CC(=C1)C(C)(C)C)C2=CC=C(C(=O)OC)C=C2)OCOC	5
480	5287855	C\1(NC(S/C1=C\C2=CC3=C(C=C2)OC(O3)(F)F)=O)=O	4.6
481	72202866	C=1C=C(C=CC1NC2=NC3=C(C=N2)N=CC(N3C4=CC=C(C=C4)OC)=O)N	4.59
482	54769185	C=1C=C(/C=C/C(=N/NC(N)=S)/C2=CC=C(C=C2)Br)C=CC1F	5.66
483	5311510	FC(F)(F)OC1=CC=C(C=C1)NC2=NC=NC(=C2)C3=CC(=CC=C3)C(=O)N	4.6
484	5328758	C1(=C(C=C2C(=C1)NC(C2=C(C#N)C#N)=O)OC)O	4.22
485	5328127	C1(=NC2=NC(N)=NC=C2C=C1C=3C=C(OC)C=C(C3)OC)NC(NC(C)(C)C)=O	4.3
486	2049	N=1C=2C=C(OC)C(=CC2N=CC1C=3C=CC=CC3)OC	4.6
487	54768954	C=1C=C(/C=C/C(/C2=CC=CC=C2)=N/NC(N)=S)C=CC1	5.62
488	25039251	O=S(NC(=O)C=1C=NC=C(C1)Br)(C2=CC=C(C=C2)C)=O	4.92
489	57396158	O=S(NC(=O)C1=C(N=C(C=C1)C)Cl)(C2=CC=CC=C2)=O	4.67
490	375473	OC1=C(CCC=2C=C(C(O)=CC2)C(O)=O)C=C(O)C=C1	5.48149
491	10762274	C(NCC1=CC=CC=C1)(C=2C=CC(C=3C=C(C=4C=CC=CC4)C=C(C3)O)=CC2)=O	5.1
492	690158	C(/C=C/C=1C=CC=CC1)(NC2=CC=CC=C2)=O	4.64
493	3385203	N1N=C2C(=C1C=3C=CC=CC3)OC=4C2=CC=CC4	4.6
494	5328782	C(C#N)(C#N)=CC1=CC=C(NC(=O)CCC(O)=O)C=C1	3.62
495	16004616	N=1C=CC(NC2=C(C=CC=C2)OC)=NC1NC=3C(=CC=CC3)OC	4.04
496	25166868	FC(F)(F)C=1C(CN2N=NC(C=3C=C4C(NN=C4)=CC3)=C2)=CC=C(C1)C(F)(F)F	5.7
497	49830483	O=C(NC(C1=CC(OC)=CC=C1)C)C2=CC=C(C3=C(C=NC=C3)C)C=C2	5.7
498	402810	C1(=C(C=CC(=C1)O)O)CNC2=CC=C(C=C2)O	4.38
499	24905189	N1=CN=C2N(N=C(C=3C=CC(=C(OC)C3)OC)C2=C1N)C4CCCC4	5.48
500	5328865	C1=2C(=C(C#N)C=NC1=CC(=C(C2)OC)OC)NC3=CC(C(C)C)=CC=C3	4.21
501	24905310	N=1C=NC=2N(N=C(C3=CC=C(C(=C3)O)F)C2C1N)[C@@H]4CCNC4	4.81
502	49830485	O=C(NC(C1=CC(OC)=CC=C1)C)C=2C=C(C(C=3C=CN=CC3)=CC2)C	5.7
503	24905329	N=1C=NC=2N(N=C(C3=CC=C(C(=C3)O)F)C2C1N)CCCCC#N	4.96
504	10248747	C=12C(=NC(=C(C1C=CC=3NC(=NC23)NC=4C(Cl)=CC=CC4Cl)C)C)O	4
505	6439072	C(C=1C=C(/C=C(/C(=O)N)\C#N)C=C(C1O)C(C)C)(C)C	6
506	49850407	O(C1=CC2=C(C=C(C3=NN(C(C)C)C4=NC=NC(N)=C34)C=C2)C=C1)C	6.29243
507	23546055	O=S1(=O)N=S(C=2C=CN=CC21)C3=CC=C(C=C3)Br	5.27
508	57398015	O=S(NC(=O)C1=C(N=CC=C1)Cl)(C2=CC=C(C=C2)Cl)=O	4.7
509	6620116	ClC1=CC=C(CNC2=NN3C(=NN=C3C=C2)C=4C=CC=CC4)C=C1	5.7
510	24905297	N1=CN=C2N(N=C(C=3C=CC(=C(C3)OC)OCC)C2=C1N)CC=C	5.29
511	25218334	N1=C(N=C2C(C3=CC=CC=C3C2)=C1NC4=CC=CC(=C4)Cl)N	4.71
512	49830489	O=C(NC(C1=CC(OC)=CC=C1)C)C2=CC=C(C=3C=CN=CC3)C=C2	5.7
513	49830826	O=C(NC(C1=CC(OC)=CC=C1)C)C2=CC=C(C3=NC=NC=C3)C=C2	5.7
514	69956412	C=1(C=CC2=C(C1)C(=C(C=N2)C#N)NC=3C=CC=C(C3)Br)NC(C#CCNCCC)=O	3.89
515	36811	C1(=C(C=CC(=C1)CCNC(CCC=2C=CC(=CC2)O)C)O)O	5.26
516	49850435	O(C1=CC2=C(C=C(C3=NN(C(C)C)C4=NC=NC(N)=C34)C=C2)C=C1)CC	6.1549
517	135523696	C12=C(NC3=C(C1)C=C(C(OC)=C3)OC)N=CN=C2O	4.12
518	71508692	C1(=CC(=CC(=C1)/C=C/2\CCC/C(/C2=O)=C\C3=CC=C(C=C3)N(C)C)OC)OC	5.41
519	9864718	C=1(C)C=CC(=CC1NC=2N=CC=C(C3=CC=CN=C3)N2)NC(C4=CC=CC=C4)=O	4.19
520	44321301	C/1(\C(NC2=C1C=CC=C2)=O)=C\C=3C=C(C(C)(C)C)C(=C(C3)Br)OC	4.72
521	76309779	C1(=C(C=C2N=CN=C(C2=C1)C#C[C@](C)(N(CC)CC)C3=CC=CC=C3)OC)OC	5.14
522	72203136	C1=CC(=CC=C1NC2=NC3=C(C=N2)N=CC(N3C4=CC=CC(=C4)NC(/C=C/CN(C)C)=O)=O)OC	4.58
523	9549296	C=1(N=C(C(=CN1)C(=O)N)NC2=CC(=CC=C2)C(F)(F)F)NCCN	4.6
524	24905209	N=1C(N)=C2C(=NC1)N(C)N=C2C=3C=C4C(=CC3)C=CN4	5.54
525	73291832	C1(=CN=C(N=C1C=2C=NN3C2C=CC=C3)NC4=C(C=CC(=C4)NC(/C=C/CN(C)C)=O)OC)C	4.62
526	10434923	N1C(C2=CC(NC=3C=CC(=CC3)N(CC)CC)=C(C=C2C1=O)NC4=CC=C(C=C4)N(CC)CC)=O	4.3
527	6539412	COC1=CC=C(C=C1)C2=NN3N=CC=CC3=C2C=4C=CN=C(NC5=CC=C(F)C(F)=C5)N4	5.43
528	71583528	N1=C(N=C2C(=C1NC3=C(C=C(C=C3)Cl)F)C4=C(N2)C=CC=C4Cl)N	4.41
529	638439	C1=CC(/C=C/N(=O)=O)=CC(=C1O)OC	5.1
530	44345309	C=1(C(O)=O)C(SCC2=C(C(OC)=CC(=C2)C=C(C#N)C#N)O)=CC=CC1	5.1
531	24905227	N1=CN=C2N(N=C(C=3C=CC4=C(C=CC(=N4)O)C3)C2=C1N)C5CCCC5	5.85
532	5494425	OC1=NC=CC=2C3=C(C4=C(C12)C=C(F)C=C4)NC(=N3)C(C)(C)C	4.6
533	6419747	C=1C(=CC=2/C(/C(NC2C1)=O)=C/C=3C4=C(N(C3)C)C=CC=C4)S(N)(=O)=O	4.6
534	2703	O1C2=CC=3C=4[N+](=CC=5C(C4C=CC3C=C2OC1)=CC=C(OC)C5OC)C	4.6
535	71583634	N1=C(N=C2C(=C1NC3=CC(=CC=C3)F)C4=C(N2)C=CC=C4Cl)NC(=O)C(C)(C)C	4.51
536	5328765	C=1(C=C(/C=C(\C#N)/C(C=2C=CC(=CC2)N(=O)=O)=O)C=CC1O)O	5.7
537	24905181	N=1C=NC=2N(N=C(C3=CC=CC(=C3F)O)C2C1N)C4CCCC4	5.75
538	45102725	C=1(C=CC(C2=C(C=3C=CN=CC3)N(C#C)C(C#CCCO)=N2)=CC1)F	5.3
539	17938633	C1=2C(N(C=3C=C(C(F)(F)F)C=CC3)C)=NC=NC1=CC(=C(C2)OC)OC	4.52
540	44576150	O(C1=CC(=CC(O)=C1O)C(=C(C#N)C#N)C#N)C	5.22185
541	44576146	OC=1C=C(C=C(O)C1O)C(=C(C#N)C#N)C#N	5.52288
542	44246325	N1=C(N=C2C(=C1N)C(CC(CCC)C3=CC=CC=C3OC)=CO2)N	5.66
543	44416499	N=1C(=C2C(SC3=C(C=C(OC)C(OC)=C3)CN2)=NC1C)NC4=CC=5C(C=C4)=CNN5	4.61
544	2890949	O=C1C=2C(C(=O)C=3C1=CC=CC3)=CC=CC2N4CCCC4	4.55
545	509554	C1(=CC=C2N=CN=C(C2=C1)NCCC3=CC=C(C=C3)OC4=CC=CC=C4)N	4.6
546	24905335	N1=CN=C2N(C[C@H](C)CO)N=C(C=3C=CC(=C(OC)C3)OC)C2=C1N	4.92
547	24905312	N=1C=NC=2N(N=C(C3=CC=C(C(=C3)O)Cl)C2C1N)[C@@H]4CCNC4	4.91
548	57390936	O=S(NC(=O)C1=C(N=CC=C1)Cl)(C2=CC=C(C=C2)Br)=O	4.8
549	5328764	ClC1=C(C(=O)/C(=C/C2=CC(O)=C(O)C=C2)/C#N)C=CC=C1	5.81248
550	44723861	C=1C=C(/C=C/C(=N/NC(N)=S)/C=2C=CC=CC2)C=C(C1)N(=O)=O	5.43
551	49830744	O(C=1C=C(C=NC1)C=CC2=CC=NC=C2)CC(N)CC3=CC=CC=C3	5.7
552	76311275	O=S(=O)(C1=CC=C(NC2=NC=NC=3C2=CC(=CC3)NC(C=C)=O)C=C1)NC(N)=N	4.27
553	72199982	O=C(C=1C(F)=CC(=CC1)F)C=2C=C[N+](O)=C(C2N)C=3C(C)=CC=CC3	5.6
554	57395925	N1=C(N)N=C2NC(CC3=CC(=CC=C3OC)OC)=CC2=C1NC=4C(=CC(=CC4)Cl)F	3.95
555	753704	C1(=CC=C(NC2=NC(=CS2)C3=CC=C(C=C3)Cl)C=C1)O	4.6
556	49830484	FC=1C(C=2C=CN=CC2)=CC=C(C(=O)NC(C3=CC(OC)=CC=C3)C)C1	5.7
557	57397975	O=S(NC(=O)C1=C(N=C(C=C1)C)Cl)(C2=CC=C(C=C2)C)=O	4.82
558	3198	C=1(C(=CC(=CC1)Cl)Cl)C(CN2C=NC=C2)OCC3=CC=C(C=C3)Cl	4.49
559	45117022	C=1(NC2=CC=CC=C2C1CC(O)=O)S	4.83
560	73291830	C1=CN=C(N=C1C=2C=NN3C2C=CC=C3)NC4=C(C=CC(=C4)NC(/C=C/CN(C)C)=O)OC	4.7
561	54768720	C=1C=C(/C=C/C(=N/NC(N)=S)/C2=CC=CC=C2)C=C(C1)F	5.68
562	71508717	S(=O)(=O)(C1=CC=C(/C=C/2\CCC/C(/C2=O)=C\C3=CC(OC)=CC(OC)=C3)C=C1)C	5.72125
563	73294507	C1(=CN=C(N=C1C=2C=NN3C2C=CC=C3)NC4=C(C=CC(=C4)NC(/C=C/CN(C)C)=O)OC)Cl	4.64
564	24905202	N1=CN=C2N(C(C)C)N=C(C3=CC4=C(N=C3)NC=C4)C2=C1N	6.42
565	9884745	C=1C=CC=2NC(/C(/C2C1)=C\C=3C=C(C(=C(C3)C(C)(C)C)O)C(C)(C)C)=O	5.1
566	135516745	C1(/C=N/C2=CC(CC(=O)OC)=C(C=C2)O)=C(C=CC(=C1)O)O	4.7
567	10377751	C1=CC2=C(C=C1/C=C/3\C(NC(=O)S3)=O)N=CC=N2	4.6
568	71525009	ClC=1C=C(C2=NN(C(C2)C3=CC=4C(C=C3)=CC=CC4)C5=CC=CC=C5)C=CC1Cl	7.30103
569	5371842	C1=CC=CC(=C1)/C=C/C(NCCCCCCCCCCCC)=O	4.41
570	46842884	C1C(C2=CC=C(C=C2)OC)N(C(N)=S)N=C1C3=CC(=C(C=C3)C)C	7.15
571	49830863	FC=1C(C2=CN3C(=NN=C3N)C=C2)=CC(=CC1)C	5.7
572	5328079	N(C=1C=C(CNC=2C=3C(=CC(=NC3)N)N=CN2)C=CC1)(=O)=O	5
573	44345469	S(CC=1C(O)=C(OC)C=C(C1)C=C(C#N)C#N)C2=CC=CC=C2	5.22185
574	1900460	O=S(=O)(NC1=C(N=C2C(C=CC=C2)=N1)NC3=CC=C(C=C3)C(O)=O)C=4C=CC(=CC4)NC(C)=O	4.45
575	72712979	C=1C(=CC=CC1NC2=NC3=C(C=N2)N=CC(N3C4=CC=C(C=C4)OC)=O)N	4.74
576	42604008	N1=CN=C2C(=C1N)N(CC(=O)C3=CNC4=C3C=CC=C4)C=N2	4.09
577	5328057	C1(=C2C(C=C(N=C2)N)=NC=N1)NC3=C(C(F)(F)F)C=CC=C3	5
578	71508695	C1(=CC(=CC(=C1)/C=C/2\CCC/C(/C2=O)=C\C3=CC(=CC(=C3)OC)OC)OC)OC	5.7
579	24905186	N1=CN=C2C(=C1N)C(C=3C=C(C=C(C3)Br)O)=NN2C(C)C	6.6
580	9970231	C12=C(OC(=CC1=O)C3=CC=C(C=C3)N)C=C(C(=C2)N)O	4.85
581	689424	C(/C=C/C=1C=CC=CC1)(NC2=CC=CC(=C2)C)=O	4.71
582	136266111	C=1(C=CC(/C=N/NC=2SC=C(N2)O)=CC1)O	5.33
583	24905311	N=1C=NC=2N(N=C(C3=CC=C(C(=C3)O)OC)C2C1N)[C@@H]4CCNC4	4.9
584	73291831	C1(=CN=C(N=C1C=2C=NN3C2C=CC=C3)NC4=C(C=CC(=C4)NC(/C=C/CN(C)C)=O)OC)F	4.72
585	10783444	C/1(\C(NC=2C1=CC(=CC2)Cl)=O)=C\C=3C=C(C(C)(C)C)C(=CC3)OC	4.71
586	24905309	N=1C=NC=2N(N=C(C3=CC=C(C(=C3)O)F)C2C1N)[C@H]4CCNC4	5.06
587	10616703	C1(=C(C=CC(=C1)C=2C=CC=CC2)C3=CC=C(C(=O)O)C=C3)OCOC	5
588	4879	N1(C2=C(C(N)=NC=N2)C=N1)C3=CC=CC=C3	5.57
589	5329136	C/1(\C(NC=2C1=CC=C(C=3C=C(OC)C=CC3)C2)=O)=C\C4=C(C(C)=CN4)CCC(=O)O	4.31
590	71508608	C1(=CC(=CC(=C1)/C=C/2\CCC/C(/C2=O)=C\C3=CC(=CC=C3)Cl)OC)OC	5.66
591	3008963	N1=C(N=C2NC(=CC2=C1NC3=CC(=CC=C3)Br)CC=4C=CC(=CC4)Cl)N	4.76
592	25166655	N1(N=NC(C=2C=C3C(NN=C3)=CC2)=C1)CC=4C(=CC(=CC4)C)C	5.7
593	5327864	ClC1=C(C=2C(=O)N(C3=NC(=NC=C3C2)N)C)C(Cl)=CC=C1	5.25181
594	52940797	N1=CN=C2N(N=C(C=3C=CC(=C(C3)OCC)OC)C2=C1N)CCO	5.1
595	6604931	C12=C(C(NC=3C=C(N)C=C(C3)Cl)=NC(=N1)N[C@H](C(C)C)CO)N=CN2C(C)C	4.6
596	56670200	C(CC=1C=CC(=CC1)OC)(=O)NS(C=2C=CC(=CC2)C)(=O)=O	4.41
597	71508610	C1(=CC(=CC(=C1)/C=C/2\CCC/C(/C2=O)=C\C3=CC=CC=C3F)OC)OC	5.68
598	3008964	N1=C(N)N=C2NC(=CC2=C1NC3=CC(=CC=C3)Br)CC=4C=C(C(=CC4)Cl)Cl	4.7
599	136648646	C1(C(=C(C(C2=CC=CC=C12)=O)N3C(O)=CC=C3O)Cl)=O	4.6
600	4189	C=1(C(=CC(=CC1)Cl)Cl)C(CN2C=NC=C2)OCC=3C(=CC(=CC3)Cl)Cl	4.53
601	16760619	C=1C=C2C(=CC1Cl)/C(=C/C=3C=C(C(=C(C3)Cl)O)Cl)/C(N2)=O	4.6
602	1400	N1(C2=NC=NC(=C2C(=N1)C=3C=CC(=CC3)C)N)C(C)(C)C	6.7
603	456214	ClC=1C=C(C=CC1)NC2=C3N=CN(C3=NC(=N2)N[C@H](C(C)C)CO)C(C)C	4.6
604	5281811	C1(O)=C(C(=C2C(=C1)OC=C(C3=CC=C(C=C3)O)C2=O)O)OC	5.48
605	11281930	NC=1N=CC(C2=CC=CC(=C2)S(N)(=O)=O)=C3SC=C(C4=CC=C(F)C(Cl)=C4)C13	5.48
606	18792962	C12=C(C(C3=CC=CC=C3)=CN1C4CCNC4)C(N)=NC=N2	4.87
607	71525246	C=1(N=C2C(=C(N1)NC=3C=C(C(=CC3)F)Cl)C=C(N2)CCC=4C=CC=CN4)N	3.96
608	91061242	N1C(=NC=2C(C=3C=CC=CC3C2)=C1NC4=CC=C(C=C4)F)N	3.56
609	5328762	C=1(C=C(/C=C(\C#N)/C(=O)C=2C=CC(=CC2)C)C=CC1O)O	6.06
610	23647236	C1(=CC=C2C(C(C3=C(N(N=C3C)C4=CC=CC=C4)N2O)=O)=C1)Cl	5.7
611	5328094	C12=C(N=CN=C1C=C(N=C2)N)NCC3=CC(N(C)C)=CC=C3	5
612	25165861	C1(C2=CN(N=N2)CC3=CC=CC=C3)=CC=C4C(=C1)C=NN4	5.7
613	71525287	C=1(N=C2C(=C(N1)NC=3C=C(C(=CC3)F)C(F)(F)F)C=C(N2)CCC=4C=CC=CN4)NC(C(C)(C)C)=O	4.57
614	10682457	C/1(\C(NC2=C1C=CC=C2)=O)=C\C=3SC(CC)=CC3	4.36
615	5328763	C1(=C(C=CC(=C1)/C=C(/C(C=2C=CC=CC2)=O)\C#N)O)O	6
616	76310006	C=1C(=C(C=C2C1N=C(N=C2NC3=CC=C(C=C3)S(C)(=O)=O)Cl)OC)OC	4.21
617	5472558	C1=CC=C2C(=C1)/C(=C\C3=C(NC4=C3C=CC=C4)Cl)/C(=O)N2	4.6
618	24905332	N=1C=NC=2N(N=C(C=3C=C(C(=CC3)Br)O)C2C1N)C4CCC4	6.49
619	44385739	C12=C(C(C3=C(C)C=CC=C3)=CN1C=4C=CC=CC4)C(N)=NC=N2	5.58
620	25181586	N1=C(N=C2C(C=3C(=CC=CC3N2)SC4=CC=CC=C4)=C1N)N	4.82
621	135402844	C=1(C(=C(C=C(C1)/C=C(\C#N)/C(C(C#N)C#N)=N)O)O)O	6.1
622	11449069	C12=CC=C(C=C1/C(/C(N2)=O)=C\C3=CC=CN3)C4=CC=CN=C4	4.6
623	71525245	C=1(N=C2C(=C(N1)NC=3C=C(C(=CC3)F)Br)C=C(N2)CCC=4C=CC=CN4)N	4.07
624	3034797	S=C(N)C(=CC1=CC(O)=C(O)C=C1)C#N	5.88273
625	5328886	C=1(C=2C(=CC(=C(C2)OC)OC)C(=CN1)C#N)NC3=CC(Cl)=CC=C3	4.05
626	49830353	S1C2=C(C(C=3C=CC(NC(=O)NC4=CC=C(C=C4)C)=CC3)=C1)C(=NC=C2C5=CN(N=C5)C(C(=O)NC)C)N	5.7
627	91937046	C=1C(=CC=C(C1O)C2C(C(=NC(=N2)SCC3=CC=CC=C3)C)C(NC=4C=CC=C(C4)N(=O)=O)=O)O	4.25
628	1304420	C1=NC2=C(C(=N1)NCC=3C=C4OCOC4=CC3)C=NN2C=5C=C(C=CC5)C	4.82
629	49830638	O(C1=CC=2C=3NN=C(C3CC2C=C1C#C)C4=CN=C(C=C4)C#N)C	5.7
630	24905191	N=1C=NC=2N(N=C(C=3C=CC=C4C3C=CN4)C2C1N)C5CCCC5	5.85
631	71508607	C1(=CC(=CC(=C1)/C=C/2\CCC/C(/C2=O)=C\C3=CC=CC=C3)OC)OC	5.8
632	44407237	O1C=2C(C3=C1C(C4=CC=CC=C4C3=O)=O)=C(C(=C5C=CC=CC52)OC)C(=O)OC	4.9
633	60020799	O1C(=C(C2=C(N[C@@H](C3=CC=CC=C3)C)N=CN=C12)C4=CC=CC=C4)C5=CC=CC=C5	5.52418
634	49830746	O=C(NC=1C=C(C=NC1)C=CC2=CC=NC=C2)C(N)CC=3C=4C(C=CC3)=CC=CC4	5.7
635	9928668	C=12C3=C(C=4C=CC=C(C4N3)O)C5=C(C1C=6C=CC=C(C6N2)O)C(NC5=O)=O	4.54
636	54539763	C(C(C(SC1=C(N)C=CC=C1)=N)C#N)(C(SC=2C(N)=CC=CC2)=N)C#N	4.4
637	10319118	C(C(C=1C=CC(OCC2=CC=CC=C2)=CC1)=O)(CN(C)C)CSC3=CC=CC=C3	5.14
638	44416335	N1=C(C2=C(SC3=C(C=C(C(OC)=C3)OC)CN2)N=C1)NC4=CC=5C(C=C4)=CNN5	4.85
639	6603792	NC1=NC=NC=2N(C3CCCC3)C=C(C12)C4=CC=C(C=C4)OC5=CC=CC=C5	5.49
640	5329098	C1(/C(/C2=C(C=CC=C2)N1)=C\C3=C(C=C(N3)C)C)=O	4.6
641	46207039	C1=C(C=CC(=C1)C(=O)NC2CCCC2)N(CCCl)CCCl	4.45
642	49830635	N=1NC(=C2C1C=3C(C2)=CC=C(C3)C#CCN(CC)CC)C4=CN=C(C=C4)C#N	5.7
643	49830502	FC=1C(C(=O)NC(CC2=CC=CC=C2)CO)=CC=C(C1)C=3C=CN=CC3	5.7
644	71525248	C=1(N=C2C(=C(N1)NC=3C=C(C=CC3)C(F)(F)F)C=C(N2)CCC4=CC=CC=N4)N	4.71
645	10549169	C(NCC1=CC=CC=C1)(C=2C=CC(C3=C(C=C(C=C3)C(C)(C)C)OCOC)=CC2)=O	5.25
646	5353678	C=1C=CC=2NC(/C(=C\C3=C(C=C(C=C3OC)OC)OC)/C2C1)=O	4.6
647	3374314	C1(C(C=2C=C(N(=O)=O)C=CC2N1)=C(C#N)C#N)=O	4.7
648	49830825	FC1=C(C2=CC(OC)=C(C(=O)NC(C3=CC(OC)=CC=C3)C)C=C2)C=CN=C1	5.7
649	11617559	COC1=CC=C(COC2=CC=C(CC3=CN=C(N)N=C3N)C=C2OC)C=C1	4.6
650	375472	OC1=C(C=C(N=CC=2C=C(O)C=CC2O)C=C1)C(O)=O	5.30103
651	5328885	C=1(C=2C(=CC(=C(C2)OC)OC)C(=CN1)C#N)NC3=CC(Br)=CC=C3	4.15
652	56666767	C(CC=1C=CC(=CC1)OC)(=O)NS(C=2C=CC(=CC2)Cl)(=O)=O	4.48
653	136027072	OC=1C(=C2C(C(=NNC(=O)CC=3C=4C(C=CC3)=CC=CC4)CCC2)=CC1)C	5.7
654	53324441	C=1(C=CC2=C(C=NC(=C2C1)NC=3C=C(C=CC3)Br)C#N)NC(=O)C=4C=COC4	4.34
655	787183	C1=CC=CC(=C1)/C=C/C(NC2=CC=C(C=C2)C)=O	4.9
656	46207041	N(C(=O)C1=CC=C(C=C1)N(CCCl)CCCl)(C2=CC=CC=C2)C	4.83
657	5329148	C=1(/C=C/2\C(NC=3C2=CC(S(=O)(=O)N)=CC3)=O)NC(C)=C(C1C)CCC(O)=O	4.07
658	5312122	C=1C(=C(C=CC1)CN(C/C=C/C2=CC=C(C=C2)Cl)C)N(S(C=3C=CC(=CC3)OC)(=O)=O)CCO	4.6
659	44345316	C(=C/C=1C=C(CSC=2N=CC=CC2)C(=C(C1)OC)O)(\C(=O)N)/C#N	5.47
660	5328015	C1(=C2C(C=CC=C2)=NC=N1)NCC3=CC=C(C=C3)OC	5
661	17748275	C=1(C=CC=C(C1)OC(C(F)F)(F)F)C(=O)NC=2C=C(OC=3N=CC=CC3C=4N=C(NC)N=CN4)C(=CC2)C	4.6
662	44330975	C1=2C(C=C(C(=C1)OC)OC)=NC=CC2NC3=CC(OC)=C(C=C3)OC	4.09
663	5329134	C/1(\C(NC=2C1=C(C=CC2)C)=O)=C\C3=C(C(C)=CN3)CCC(=O)O	4.54
664	56663334	C(CC=1C=CC(=CC1)OC)(=O)NS(C=2C=CC(=CC2)Br)(=O)=O	4.62
665	17163635	ClC1=CC=C(C(=O)NC2=CC=3C(=NNC3)C=C2)C=C1	5.7
666	10826740	C12=C(NC(=C1C)C)N=CN=C2NC3=CC(C(=O)O)=CC=C3	4.79
667	13068482	C1=C(C=2C=CC=CC2N1)C(=O)NC	4.89
668	5329143	C/1(\C(NC2=C1C=CC(C=3C=C(OC)C=CC3)=C2)=O)=C\C=4NC=C(C4C)CCC(O)=O	4.52
669	54768951	C=1C=C(/C=C/C(=N/NC(N)=S)/C=2C=CC=CC2)C=CC1N(=O)=O	5.8
670	44321317	C/1(\C(NC2=C1C=C(C=C2)Cl)=O)=C\C=3C=C(C(C)C)C(=C(C3)C(C)C)O	5.02
671	44361915	C(=C/C=1C=C(CSC2=NC=3C=C(OCC)C=CC3S2)C(=C(C1)OC)O)(\C(=O)N)/C#N	3.78
672	5328024	N(C=1C2=C(N=CN=C2C=CC1)NCC=3C=CC=CC3)(=O)=O	5.1
673	56673723	C(CC=1C=CC(=CC1)OC)(=O)NS(C=2C=CC=CC2)(=O)=O	4.58
674	6539176	C1(C)=C(C=C(S1)C(=O)CCl)C(=O)CCl	4.52
675	764334	C1=CC=CC(=C1)/C=C/C(NC=2C(=CC=CC2)Br)=O	4.8
676	5328872	C1=2C(=C(C#N)C=NC1=CC(=C(C2)OC)OC)NC3=CC(NC(=O)C)=CC=C3	4.16
677	24905182	N1=CN=C2N(N=C(C3=CC(=CC(=C3)O)F)C2=C1N)C4CCCC4	6.12
678	56659876	C(CC=1C=CC(=CC1)Br)(=O)NS(C=2C=CC(=CC2)C)(=O)=O	4.74
679	6518171	O=C(C1=C(N[C@@H](CC2=CC=C(OCCN(C=3N=CC=CC3)C)C=C2)C(O)=O)C=CC=C1)C4=CC=CC=C4	4.96
680	49830490	O=C(NC(C1=CC(OCCC)=CC=C1)C)C2=CC=C(C=3C=CN=CC3)C=C2	5.7
681	3797	N(CCC(C1=CC=2C(C=C1)=CC=CC2)=O)(CC=3C=CC=CC3)C(C)C	5.6
682	5328014	C1=CC2=C(N=CN=C2C=C1)NCC3=CC=C(C=C3)Cl	5.15
683	24755603	OC(C1=CC=C(C=2NC3=NC=CN=C3C2CC)C=C1)(C)C	5.7
684	10037831	C1(=CC(=O)C2=C(O1)C=CC(N)=C2)C3=CC=C(C=C3)N	5.06
685	10113568	N=1C(=C2C(C=3C=CC(NC(=O)NC4=CC(=CC=C4F)C(F)(F)F)=CC3)=COC2=NC1)N	5
686	766168	C1=CC=CC(=C1)/C=C/C(NC2=CC=C(C=C2)Cl)=O	4.86
687	47108713	C(CC=1C=CC(=CC1)Br)(=O)NS(C=2C=CC=CC2)(=O)=O	4.75
688	135499946	C1(/C=N/C2=CC(CC(=O)OCC)=C(C=C2)O)=C(C=CC(=C1)O)O	4.7
689	5327868	N1(C2=NC(NC)=NC=C2C=C(C1=O)C3=C(Cl)C=CC=C3Cl)C	5.12
690	56683696	C(CC=1C=C(C=CC1)Br)(=O)NS(C=2C=CC(=CC2)C)(=O)=O	4.58
691	135469328	OC=1C=C2C(N=CC(=C2)C=3C=CN=CC3)=CC1O	5.30103
692	677915	C(/C=C/C=1C=CC=CC1)(NC2=CC=CC(=C2)Cl)=O	4.84
693	71508609	ClC=1C(/C=C/2\CCC/C(/C2=O)=C\C3=CC(OC)=CC(OC)=C3)=CC=CC1	5.82391
694	6447922	C=1(C(=C(C=C(C1)/C=C(/C(N)=O)\C#N)CSC2=CC=CC(=C2)OC)O)OCC	5.4
695	56670199	C(CC=1C=CC(=CC1)Br)(=O)NS(C=2C=CC(=CC2)Br)(=O)=O	4.76
696	11314043	C=1(N=C(C=2C=NC=CC2)C=CN1)NC=3C=C(C(=O)NCCCN)C=CC3	4.35
697	5329142	C/1(\C(NC2=C1C=CC(C3=CC=CC=C3)=C2)=O)=C\C=4NC=C(C4C)CCC(O)=O	4.66
698	4205046	C1=C(C2=C(C(=C1)O)C(=O)C3=CC=CC(=C3C2=O)OC)O	5.37
699	17271861	C1=CC=CC(=C1)/C=C/C(NC=2C=C(C=C(C2)F)F)=O	4.88
700	20744853	O(C1=CC(C=2C=C3C(NN=C3C)=CC2)=CN=C1)CC(N)CC4=CC=CC=C4	5.7
701	24322804	C1=CC(C=2OC(SCC3=CC=CC=C3)=NN2)=CC=C1C(C)(C)C	5.13
702	56935107	C1=NC(NC(C2=CC=CC=3C2=CC=CC3)C)=C4C=C(C5=CC=C(C=C5)O)NC4=N1	6
703	44324921	C1=2C(NC3C4=C(C=CC=C4)CC3)=NC=NC1=CC(=C(C2)OC)OC	6.04
704	24905239	N=1C=NC=2N(C(C)C)N=C(C3=CC=C4C(=C3)NN=C4N)C2C1N	6.68
705	702486	C1=CC=CC(=C1)/C=C/C(NC=2C=C(C=C(C2)Cl)Cl)=O	4.86
706	5328846	C1=2C(=C(C#N)C=NC1=CC(=C(C2)OC)OC)NC3=CC=C(C=C3)F	4.32
707	44381185	N1=CN=C2C(=C1N)C(C3=CC=C(C=C3)O)=CN2C4CCC4	6.22
708	42603880	N1=CN=C2C(=C1N)N=CN2CC(C=3C4=C(NC3)C=CC=C4)=O	4.46
709	46887397	N1=C(C=2C=C(NC2N=C1)CCC3=CC=CC=C3)NC4=CC5=C(C=C4)NC=C5	4.25
710	73294505	C1(=CN=C(N=C1C=2C=NN3C2C=CC=C3)NC4=C(C=CC(=C4)NC(C=C)=O)OC)Cl	4.89
711	56683695	C(CC=1C=C(C=CC1)Br)(=O)NS(C=2C=CC=CC2)(=O)=O	4.61
712	2683	[N+]=1(CCCCCCCCCCCCCCCC)C=CC=CC1	5.46
713	56666766	C(CC=1C=CC(=CC1)OC)(=O)NS(C=2C=CC(=CC2)F)(=O)=O	4.66
714	25165085	C=1(N2C=C(N=N2)CC3=CC=CC=C3)C=CC4=C(C1)C=NN4	5.7
715	44407176	O1C2=C3C=CC=CC3=C(OCC4=CC=C(C=C4)OC)C(=C2C=5C(C6=CC=CC=C6C(C51)=O)=O)C(=O)OC	5.12
716	135413029	C1(=NC(=CC(=N1)C=2C=CC=CC2)O)SCC(=O)N3C=4C(CCC=5C3=CC=CC5)=CC=CC4	3.84
717	10868706	C1(=C2C(C=CC(=C2)N)=NC=N1)N(C3=CC=CC=C3)C	5.08
718	9858940	C=1C(=CC=C2OCOC12)C=3N=C(NC3C4=CC=CC(=N4)C)C(C)(C)C	4.6
719	25218207	N1=C(N=C2NC=3C=CC=C(C3C2=C1N)SC4=CC=C(C=C4)C)N	4.98
720	17953498	N=1C(=C2C(=NC1)N(C3CCC3)C=C2C4=CC=CC=C4)N	6.14
721	780790	C1=CC=CC(=C1)/C=C/C(NC=2C(=CC=CC2)C)=O	4.91
722	46207043	C1=C(C=CC(C(=O)NCC2=CC=CC=C2)=C1)N(CCCl)CCCl	4.76
723	9969021	N1=C(NC=2C1=CC(C(=O)N)=CC2)C3=CC=C(OC=4C=CC(=CC4)Cl)C=C3	4.6
724	56683698	C(CC=1C=C(C=CC1)Br)(=O)NS(C=2C=CC(=CC2)Br)(=O)=O	4.61
725	24905201	N=1C=NC=2N(C(C)C)N=C(C=3C=C4C(=CC3)C=CN4)C2C1N	6.66
726	5329145	C/1(\C(NC2=C1C=CC(C3=CC=C(C=C3)OC)=C2)=O)=C\C=4NC=C(C4C)CCC(O)=O	4.64
727	5327820	N=1C=NC=2N(C3=CC=CC=C3)N=C(C=4C=CC=CC4)C2C1N	6.1
728	46207036	N(C(=O)C1=CC=C(C=C1)N(CCCl)CCCl)(CCC)CCC	4.53
729	9676365	C(C1=CC=CC=C1)(=O)OC=2C(=C3C=CC=CC3=CC2)/C=N/NC(=O)COC=4C=CC(=CC4)C	3.79
730	24894081	FC(F)(F)C1=CC(NC(=O)NC=2C=CC(C3=C(N4N=CC(=C4N=C3)C5=CN(N=C5)C)N)=CC2)=CC=C1	5.7
731	667601	C=1(C=C(/C=C(/C(N)=S)\C#N)C=CC1O)O	6.07
732	3038525	FC=1C=CC(SC2=NN3C(C=C2)=C(C(=O)N=C3)C=4C(Cl)=CC=CC4Cl)=C(C1)F	5.7
733	76318482	N=1C=2C(C(=NC1)NC=3C=CC=CC3CC)=CC(=CC2)NC(C=C)=O	4.72
734	24905224	N=1C=NC=2N(N=C(C=3C=CC=4C(=CNN4)C3)C2C1N)C5CCCC5	6.24
735	76317239	C=1C2=C(C=C3C1N=C(N=C3NC4=CC=C(C=C4)S(N)(=O)=O)Cl)OCO2	4.46
736	5328196	N(C1=CC=2N=CN=C(C2C=C1)NC3=CC=CC=C3)(=O)=O	4.92
737	135433976	C=1(/C=N/C2=CC(CC(NOC(C)(C)C)=O)=C(C=C2)O)C(=CC=C(C1)O)O	4.52
738	136042228	C1=CC(C2=NN=C(SCC3=CC=CC=C3)O2)=C(C=C1C)O	4.47
739	5328761	FC=1C=CC(C(=O)/C(=C/C2=CC(O)=C(O)C=C2)/C#N)=CC1	6.25181
740	135402846	BrC1=CC(=CC(O)=C1O)/C=C(/C(=N)C(C#N)C#N)\C#N	6.30103
741	6539732	O1C(=NN=C1SCC2=CC(I)=CC=C2)C=3C=CN=CC3	4.6
742	18770811	C1=2C(N(C=3C=C(C=CC3)C)C)=NC=NC1=CC(=C(C2)C)C	5.19
743	24905295	N=1C=NC2=C(C1N)C(C=3C=C(C(=CC3)Cl)O)=NN2C(C)C	6.8
744	44381508	C1=2N(C=C(C1=C(N)N=CN2)C3=CC=CC=C3)C(CC4=CC=CC=C4)CO	6.36
745	10066030	N1C(C2=CC(NC3=CC=CC=C3)=C(C=C2C1=O)N(C=4C=CC=CC4)C)=O	5.06
746	56677027	C(CC=1C=CC(=CC1)Br)(=O)NS(C=2C=CC(=CC2)F)(=O)=O	4.84
747	3659633	C1=CC=C2C(=C1)C=CC(N3C(=NN=C3C=4C=CN=CC4)S)=C2	5.6
748	56670198	C(CC=1C=CC(=CC1)Br)(=O)NS(C=2C=CC(=CC2)Cl)(=O)=O	4.8
749	5328766	C1(=CC(=CC=C1O)/C=C(/C(=O)C=2SC=CC2)\C#N)O	5.51
750	24905206	N=1C=NC=2N(N=C(C3=CC=C4C(NN=C4)=C3)C2C1N)C5CCCC5	6.12
751	727131	C1=CC=CC(=C1)/C=C/C(NC2=CC=C(C=C2)F)=O	5
752	24905211	N1=CN=C2N(N=C(C=3C=NC=4C(=CC=CC4)C3)C2=C1N)C5CCCC5	6.27
753	12211388	C=12N(C(C)=C(C1C(N)=NC=N2)C)C3=CC=CC=C3	5.57
754	44416334	N1=CN=C2C(=C1NC=3C(=C(C=CC3)Cl)F)NCC=4C=C(C(OC)=CC4S2)OC	4.2
755	198909	C12=C(N=CN=C1C=CC=C2)NCCC3=CC=CC=C3	5.39
756	11382492	C1=CC(F)=C(C=2C=CC(CCCC(NC=3C=CC(=CC3)O)=O)=CC2)C=C1	4.6
757	10333483	C=1(C(=O)OC)C(=CC=C(NCC=2C(O)=CC=CC2)C1)O	4.7
758	3008961	BrC=1C=C(NC2=NC(=NC=3NC(CC=4C(=CC=CC4)C)=CC32)N)C=CC1	5.04096
759	135402845	C1(=C(C(=CC(=C1)/C=C(\C#N)/C(C(C#N)C#N)=N)OC)O)O	6
760	10084671	C=1(C(=O)OC)C(=CC=C(NCC=2C=C(O)C=CC2)C1)O	4.68
761	49831015	O1N=C(N)C=2C(C3=CC(O)=CC=C3)=CC=CC12	5.7
762	76313718	C=1C2=C(C=C3C1N=C(N=C3NC4=CC=C(C=C4)S(N(C)C)(=O)=O)Cl)OCO2	4.74
763	71525249	C=1(N=C2C(=C(N1)NC=3C=C(C(=CC3)F)C(F)(F)F)C=C(N2)CCC4=CC=CC=N4)N	4.81
764	22692773	C=1C(=C(C=C2C1N=C(N=C2NC3=CC=C(C=C3)N(C)C)Cl)OC)OC	4.44
765	25165277	O1N=C(C=C1C=2C=C3C(NN=C3N)=CC2)CC(C)C	5.7
766	24905308	N=1C(=C2C(C3=CC=C(F)C(O)=C3)=NN(C2=NC1)CC4=C(N=CO4)C5=CC=CC=C5)N	4
767	56951306	N1=C(N)N=C2NC(CC3=CC=CC=4C3=CC=CC4)=CC2=C1NC=5C=CC(=CC5)Cl	4.9
768	91006960	N1C(=NC2=CC3=C(C=CC=C3)C2=C1NC4=CC=C(C=C4)C(C)C)N	4.37
769	5289419	N1C=NC=C1/C=C/2\C(=O)NC3=CC=C(OC)C=C23	4.6
770	10356451	C1=2C(C=C(OC1=CC(N)=C(C2N)O)C=3C=C(N)C=CC3)=O	5.11
771	46207062	C=1C=C(NC(C2=CC=C(C=C2)N(CCCl)CCCl)=O)C=CC1N(=O)=O	4.72
772	5328059	C=1(C=2C(=CC(=NC2)N)N=CN1)NC=3C=CC(C(F)(F)F)=CC3	5.33
773	5328078	N(C1=C(CNC=2C=3C(=CC(=NC3)N)N=CN2)C=CC=C1)(=O)=O	5.37
774	11575228	N1=CN=C2C(=C1N(C3=CC(=CC=C3)Cl)C)NCC=4C=C(C(OC)=CC4S2)OC	4.57
775	56663333	C(CC=1C=CC(=CC1)Cl)(=O)NS(C=2C=CC(=CC2)C)(=O)=O	4.86
776	19959069	N1(C=2C(=CC=C(C2)C3=CC=NC=C3)C(C(=C1)C(=O)N)=O)C4=C(C=C(C=C4)O)C	5.7
777	201327	O=C1NC=2C(NC=3C1=CC=CC3)=CC=CC2	5
778	25164675	C1(C2=CC(=NO2)CC3=CC=CC=C3)=CC=C4C(=C1)C=NN4	5.7
779	5714572	C1=CC=2/C(/C(NC2C=C1)=O)=C/C=3NC=NC3	5.07
780	5329152	C=1(/C=C/2\C(NC3=C2C=CC(C=4C(OC)=CC=CC4)=C3)=O)NC(C)=C(C1C)CCC(O)=O	4.5
781	6263849	C1(=NN=C2C(=C1C3=CC=CC=C3)C(=NN2)N)C=4C=CC=CC4	5.7
782	56659883	C(CC=1C=C(C=CC1)Br)(=O)NS(C=2C=CC(=CC2)Cl)(=O)=O	4.67
783	5329144	C/1(\C(NC2=C1C=CC(C=3C(OC)=CC=CC3)=C2)=O)=C\C=4NC=C(C4C)CCC(O)=O	4.72
784	136027069	S1C=2N=C(O)N3N=C(N=C3C2C=C1)C=4C=CN=CC4	5.7
785	8515	O=C1C=2C=3C(=NNC3C=CC2)C4=C1C=CC=C4	5.7
786	44576145	C=1C=CC=CC1CC=2C(=C(C=C(/C=C(\C(=O)N)/C#N)C2)CC3=CC=CC=C3)O	6.22
787	25167280	C1(=CC=C2C(=C1)C=NN2)C=3N=C4N(C3)C=CC=N4	5.7
788	135566832	OC1=CC=C(C=2C(=NNC2NC3=CC=C(O)C=C3)C4=CC=C(O)C=C4)C=C1	5.7
789	72697576	ClC=1C=C(N2C(=O)C3=C(C=C2)C=C(OC)C=C3OC)C=CC1F	5.26043
790	5329150	C=1(/C=C/2\C(NC3=C2C=CC(C=4C=CC=CC4)=C3)=O)NC(C)=C(C1C)CCC(O)=O	4.66
791	3008960	N=1C(=C2C=C(NC2=NC1N)CC=3C=CC(=CC3)C4=CC=CC=C4)NC5=CC(=CC=C5)Br	5.21
792	56683697	C(CC=1C=C(C=CC1)Br)(=O)NS(C=2C=CC(=CC2)F)(=O)=O	4.73
793	44345383	C(=C/C=1C=C(CSC2=CC=C(C=C2)O)C(=C(C1)OC)O)(\C(=O)N)/C#N	5.7
794	16048415	NC(=O)C=1C=C(C=C(C2=CC=CC=C2)C1N)C=3C=CN=CC3	5.82
795	6447934	C=1(C(=C(C=C(C1)/C=C(/C(N)=O)\C#N)CSC=2C=CC(=CC2)O)O)OCC	5.52
796	54768957	C=1C=C(/C=C/C(=N/NC(N)=S)/C2=CC=C(C=C2)Cl)C=CC1	6.23
797	44361703	C(\C(NC1=C(C=C(C=C1C)C)C)=O)(=C/C2=CC(O)=C(C=C2)O)/C#N	4.72
798	72697720	O(C1=CC2=C(C(=O)N(C=3C=C(C=CC3)C#C)C=C2)C(O)=C1)C	5.51428
799	5328030	N(C1=CC2=NC=NC(=C2C=C1)NCC3=CC=CC=C3)(=O)=O	5.23
800	24905188	N1=CN=C2N(C(C)C)N=C(C=3C=C4C(=CC3)NC=C4)C2=C1N	6.75
801	10272700	NC(=O)C=1C=CC2=C(C(=NN2C1)C3=CC=C(F)C=C3)C=4C=CN=C(NCCCO)N4	6.01
802	5328843	C1=2C(=C(C#N)C=NC1=CC(=C(C2)OC)OC)NC3=CC(OC)=C(C=C3)OC	4.3
803	44190762	C=1(C=C2N(C(C)=C(C(=O)C=3C=CC(=CC3)Cl)C2=CC1)CC4=CC(=CC=C4)O[C@@H](C(=O)O)C)OC(F)(F)F	5.65
804	5328879	C1(=C(C(=O)N)C=NC=2C1=CC(=C(OC)C2)OC)NC3=CC(Br)=CC=C3	4.82
805	967629	C=1(C=C(C=2OC(SCC3=CC=CC=C3)=NN2)C=C(C1)OC)OC	4.58
806	24809769	O=C(N)C1=C(NC(=C1)C=2N=C(N=CC2)N)C3=C(C(=CC=C3)C)C	5.7
807	44361553	C(=C/C=1C=C(CSC=2C=3C(=CC=CC3)C=CC2)C(=C(C1)OC)O)(\C(=O)N)/C#N	5.77
808	44345649	C(=C/C=1C=C(CSC=2C=C3C=CC=CC3=CC2)C(=C(C1)OC)O)(\C(=O)N)/C#N	5.77
809	47108694	C(CC=1C=CC(=CC1)Cl)(=O)NS(C=2C=CC=CC2)(=O)=O	4.92
810	71525247	C=1(N=C2C(=C(N1)NC=3C=C(C=CC3)C#C)C=C(N2)CCC=4C=CC=CN4)N	4.7
811	24905193	N1=CN=C2N(N=C(C3=CC=C4C(C=CN4)=C3)C2=C1N)C5CCCC5	6.13
812	24905222	N1=CN=C2N(N=C(C=3C=CC4=C(C=CN4C)C3)C2=C1N)C5CCCC5	6.27
813	11517688	FC1=C(NC2=NC3=NNC(C4=C(OC)C=CC(=C4)C#CC(N)(C)C)=C3C=N2)C=CC(F)=C1	5.284
814	44347354	S(C1=CC(NCC2=C(C=CC(=C2)O)O)=CC=C1O)(=O)(=O)O	4.99
815	2843335	C1(=NN=C(SCC2=CC=CC=C2)O1)C=3C=CC=CC3	4.78
816	21180244	C1(=CC=C(/C=N/NC=2SC=C(N2)O)C=C1)Br	5.76
817	5329151	C=1(/C=C/2\C(NC3=C2C=CC(C=4C=C(OC)C=CC4)=C3)=O)NC(C)=C(C1C)CCC(O)=O	4.62
818	5328756	C=1C(=CC2=C(C1)NC(C2=C(C#N)C#N)=O)O	5
819	5328125	C=1(C(C2=C(C(C)=CC(=C2C)C)C)=CC=3C(=NC(N)=NC3)N1)NC(NC(C)(C)C)=O	5.18
820	56659875	C(CC=1C=CC(=CC1)Cl)(=O)NS(C=2C=CC(=CC2)Br)(=O)=O	4.95
821	49830348	S1C2=C(C(C3=CC=C(NC(=O)NC4=CC=C(C=C4)C)C=C3)=C1)C(=NC=C2C5=CN(N=C5)C(C(=O)N(C)C)C)N	5.7
822	44345182	C(\C(C1=CC(O)=C(C=C1)O)=O)(=C/C=2C=C(CSCC=3C=CC=CC3)C(=C(C2)OC)O)/C#N	6.12
823	44347328	OC1=C(CNC2=CC(=C(O)C=C2)C(=O)NC)C=C(O)C=C1	5.01323
824	72713386	C1=CC(=CC=C1NC2=NC3=C(C=N2)N=C(C(N3C4=CC=C(C=C4)NC(=O)C=C)=O)C)OC	4.79
825	47232283	O=S(NC(=O)C=1C=NC=C(C1)Br)(C2=CC=C(C=C2)F)=O	5.49
826	24905296	N1=CN=C2N(N=C(C=3C=CC(=C(OC)C3)OCC)C2=C1N)C4CCCC4	5.85
827	49830938	N1N=C(C2=C(C(=CN=C12)C#N)C3=CC=CC=C3)C	5.7
828	135464283	C1(/C=N/C2=CC(CC(=O)NOCC3=CC=CC=C3)=C(C=C2)O)=C(C=CC(=C1)O)O	4.3
829	76329348	N=1C=2C(C(=NC1)NC3=CC=C(C=C3OC)OC)=CC(=CC2)NC(C=C)=O	4.27
830	6419753	C=1C=C(N=CC1)C=2N=C(C3=CC=C(C=C3)C(N)=O)NC2C4=CC5=C(C=C4)OCCO5	4.6
831	14862536	S(OC=1C=CC(/C=C/N(=O)=O)=CC1)(C2=CC=C(C(NC(C)(C)C)=O)C=C2)(=O)=O	5.89
832	6610278	C=1(C(=CC2=NC=NC(=C2C1)NC3=CC=C(C=C3)NC(C=4C=CC=CC4)=O)OC)OC	4.6
833	5327869	N1(C=2N=C(NCC)N=CC2C=C(C1=O)C=3C(Cl)=CC=CC3Cl)C	5.35
834	3039851	C(CCN(C)C)(C=1C=CC(OCC=2C=CC=CC2)=CC1)=O	5.82
835	44345648	C(=C/C=1C=C(CSC2=CC=C(C=C2)C)C(=C(C1)OC)O)(\C(=O)N)/C#N	5.76
836	135401136	C1(C(=O)NOCC2=CC=CC=C2)=C(C=CC(/N=C/C3=C(C=CC(=C3)O)O)=C1)O	5.18
837	623415	BrC1=CC=2C(=NNC2C=C1)C3=CC=CC=C3	5.7
838	44395178	C1=2C(NC=3C=C(NC(C=4C=C(N(C)C)C=CC4)=O)C=CC3Cl)=NC=NC1=CC(=C(C2)OC)OC	4.54
839	44564818	C=1C=C(C2=NC=3C=CC=CC3S2)C=CC1NC4=NC=NC5=C4N=CN5	5.11
840	9839360	C1=C(C2=C(C=C1O)OC(C(C2=O)=O)C3=CC=C(C(=C3)O)O)O	6.05
841	72697435	O(C=1C2=C(C=CN(C2=O)C=3C=C(C=CC3)C#C)C=C(OC)C1)C	5.45469
842	690965	O(C1=CC=C(NC(=O)/C=C/C2=CC=CC=C2)C=C1)C	5.04335
843	10251852	N=1C(=NC=2NC(=CC2C1NC3=CC(=C(C=C3)F)Br)CCC4=CC=CC=C4)N	4.64
844	71579323	O(C)C=1C=C2C(=NC=NC2=CC1OC)NC3=CC=CC=C3C4=CC=CC=C4	4.84
845	24179332	C(CC=1C=CC(=CC1)Cl)(=O)NS(C=2C=CC(=CC2)Cl)(=O)=O	4.99
846	5280569	C=1C(O)=C(C=2OC(C=CC2C1)=O)O	5.12
847	9906350	N=1C2=CC(=C(C=C2C(=NC1)NC=3C=CC=CC3C(F)(F)F)OC)OC	5
848	1893668	C=1C=C2S/C(/N(CC)C2=CC1OC)=C\C(=O)C	4.6
849	56934853	C1=NC(=C2C=C(NC2=N1)C3=CC=C(C=C3)O)N[C@H](C)C4=CC=C(C=C4)C	6.35
850	5328760	OC=1C=C(C(=O)/C(=C/C2=CC(O)=C(O)C=C2)/C#N)C=CC1O	6.4318
851	10295633	C=1C=C(C=C(C(=O)C=2C=CC(NC3=C(C=C(C=C3)F)F)=CC2)C1OC)C#CC(C)(C)N	5.36
852	765318	ClC=1C(NC(=O)/C=C/C2=CC=CC=C2)=CC=CC1	5.01
853	76332992	O=S(=O)(C1=CC=C(NC2=NC=NC=3C2=CC(=CC3)NC(C=C)=O)C=C1)NC4=NC=CC=C4	5.01
854	449241	C1(=CC=CC2=CN=CC=C12)S(=O)(=O)NCCNC/C=C/C3=CC=C(Br)C=C3	4.6
855	24905144	N1(N=C(C=2C1=NC=NC2N)C3=CC=4C(C=C3)=CC=CC4)C	6.41117
856	76327248	C1=CC=CC(=C1)/C=C/C(NC2=CC(=C(C(=C2)F)F)F)=O	4.89
857	44345433	C(=C/C=1C=C(CSCC2=CC=CC=C2)C(=C(C1)O)O)(\C(=O)N)/C#N	6.19
858	25164677	C=1(C=CC=2NN=CC2C1)C=3ON=C(C3)CCC	5.7
859	49830274	ClC=1C=2C(C3=CC=C(C=C3)C(=O)N)=CNC2N=CC1	5.7
860	2733526	C(=C(\C=1C=CC=CC1)/CC)(\C2=CC=C(C=C2)OCCN(C)C)/C3=CC=CC=C3	5.45
861	71578750	N(C(=O)NC1=CC=CC=C1)C2=CC=C3C(C(NS3(=O)=O)=NC=4C(=CC(=CC4)Cl)Cl)=C2	4.59
862	44355618	C1=2C(N(C=3C=C(C=CC3)C)C)=NC=NC1=CC(=C(C2)OC)OC	4.92
863	5329111	C=1(N=C2N=C(N)N=CC2=CC1C3=CC=CC=C3)NC(NC(C)(C)C)=O	5.26
864	10073101	C(C(C=1C=CC(OCC=2C=CC=CC2)=CC1)=O)(CN(C)C)CSC3=C(C(=O)OC)C=CC=C3	5.06
865	44416467	N=1C(=C2C(OC3=C(C=C(C(OC)=C3)OC)CN2C)=NC1)OC4=CC(=C(C=C4)F)Cl	4.97
866	46207040	C1=C(C=CC(=C1)C(=O)NCCCC)N(CCCl)CCCl	4.64
867	18451135	S1C2=C(C(C3=CC=C(NC(=O)NC=4C=C(C=CC4)C)C=C3)=C1)C(=NC=C2C#CC(N)(CC)CC)N	5.7
868	24905196	N1=CN=C2N(N=C(C=3C=CC4=C(C=CO4)C3)C2=C1N)C5CCCC5	6.24
869	56680357	S(=O)(=O)(NC(=O)CC1=CC=C(F)C=C1)C2=CC=C(C=C2)C	5.08197
870	59322491	O1C(=C(C2=C(N[C@@H](C3=CC=CC=C3)C(OC)=O)N=CN=C12)C4=CC=CC=C4)C5=CC=CC=C5	5.10276
871	49830606	FC1=CC=C(C=2N=C3N(C2C=4N=C(N=CC4)NCC(CO)(C)C)C=CN=C3)C=C1	5.7
872	667645	C1(=C(C=C(C=C1OC)C=C(C#N)C#N)O)O	5.66
873	11582856	N=1C(=C2C(SC3=C(C=C(C(OC)=C3)OC)CN2)=NC1C)NC=4C=C(C(=CC4)F)Cl	4.34
874	49830380	FC(F)(F)C1=CC(NC(=O)NC2=CC=C(C3=C4C(NN=C4C)=CC=C3)C=C2)=CC=C1	5.7
875	10786162	C1(=C(C=CC(=C1)C(C)(C)C)C2=CC=C(C(OCC(CC(C)(C)C)C)=O)C=C2)O	4.82
876	56680358	C(CC=1C=CC(=CC1)Cl)(=O)NS(C=2C=CC(=CC2)F)(=O)=O	5.02
877	10804454	C1(=C(C=CC(=C1)C=2C=CC=CC2)C=3C=CC(C(=O)OC)=CC3)O	5.75
878	5328085	C12=C(N=CN=C1C=C(N=C2)N)NCC3=CC(C(F)(F)F)=CC=C3	5.71
879	54576742	C=1C=C(/C=C/C(=N/NC(N)=S)/C2=CC=C(C=C2)C)C=CC1	6.46
880	44361640	C(\C(NCC=1C=CC(=CC1)O)=O)(=C/C2=CC(O)=C(C=C2)O)/C#N	5.52
881	3677514	C=1C(Cl)=C(CN2N=C(C=C2)NC(C=3C(=NN(C3)C)C)=O)C(=CC1)F	4.14
882	5328083	C12=C(N=CN=C1C=C(N=C2)N)NCC=3C=CC(=CC3)Br	5.61
883	135947979	N1=CN=C2N(N=C(C=3C=CC4=C(C=CC(=C4)O)C3)C2=C1N)C(C)C	7.06
884	49830823	O(C1=NNC(O)=C1C=C2C=3C(N=C2)=CC=CC3)C(C)C	5.7
885	58191961	S(=O)(=O)(C1=CC=C2C(=C1)C(=NC=N2)NC=3C=C(C=CC3)C#C)N4C=CC(=C4)/C=C/C(O)=NO	5.92
886	136217840	O(C1=CC(C=C(C=2N=CC=CC2)C#N)=CC=C1O)C	5.67778
887	46855360	O1C(=C(C2=C(N[C@@H](C3=CC=CC=C3)CO)N=CN=C12)C4=CC(N(=O)=O)=CC=C4)C5=CC=CC=C5	6.08619
888	135524445	C(=C\C1=CC(OC)=C(C=C1)O)(\C#N)/C=2N=CC=CC2	5.68
889	44586490	C=1C=C(C(=CC1NC2=NC(N)=NC=3NC(=CC23)CCC4=CC=CC=C4)Cl)F	4.64
890	49830792	S1C2=C(C(C=3C=C(C=C(C3)C(F)(F)F)C(F)(F)F)=CN=C2)C=C1C(=O)N	5.7
891	2061	C1(=C(C=C(C=C1O)C=C(C#N)C#N)O)O	6
892	778859	C1=CC=CC(=C1)/C=C/C(NC2=C(C=C(C=C2)Cl)Cl)=O	4.79
893	44418539	CNC(=O)C1=CN=CC(/C=C/C2=C(C)C=CC=C2C)=C1	5.85
894	14994201	C=1(C=2C=C(/C=C(/C(=O)N)\C#N)C=C(C2O)C3=CC=CC=C3)C=CC=CC1	6.4
895	44385035	N1=CN=C2N(C=C(C=3C=CC=CC3)C2=C1N)C4=CC=CC=C4CNCCO	5.19
896	5152277	C1=C(C=2C=CC=CC2N1C)C(=O)NC	5.51
897	72713172	C=1C=C(C=CC1NC2=NC3=C(C=N2)N=CC(N3C=4C=CC(=CC4)NC(=O)C=C)=O)OC	5.29
898	11561637	N=1C(=NC2=C(C1NC=3C=C(C=CC3)Br)NCC=4C=C(C(OC)=CC4S2)OC)C	4.51
899	732136	C1=CC=CC(=C1)/C=C/C(NC2=CC=C(C=C2)OCC)=O	4.99
900	10590515	C1(C=2C(=CC(=CC2O)OC)OC=C1C3=CC(Cl)=CC=C3)=O	5.9
901	49830854	FC=1C=CC(C2=NN(C=C2C3=NC=NC=C3)C)=CC1	6.9
902	695484	C1=C(N=C2C(C3=C(C(=NC=N3)N)S2)=C1C)C	5.7
903	44450792	C(/C=C/C=1C(=CC=C(C1)CO)CO)(O)=O	6.11
904	18770812	O(C=1C=C2C(N=CN=C2C#CC3=CC=CC=C3)=CC1OC)C	5.25181
905	11525136	N1=CN=C2C(=C1OC3=CC(=CC=C3)Br)NCC=4C=C(C(=CC4S2)OC)OC	4.66
906	5328068	C=1(C=2C(=CC(=NC2)N)N=CN1)NC3=CC=C(C=C3)N(C)C	5.31
907	875024	FC1=C(NC(=O)/C=C/C2=CC=CC=C2)C=CC=C1	5.13253
908	6091659	C(=C/C=1C=C(CSC2=NC=3C=CC=CC3S2)C(=C(C1)OC)O)(\C(=O)N)/C#N	4.73
909	44324692	C1(C(C=2C=CC=CC2)C1)NC=3C=4C(=CC(=C(C4)O)OC)N=CN3	6.41
910	53325743	C1(=CC=C2C(=C1)C(NC3=CC(=CC=C3)Br)=NC=C2C#N)NC(CC)=O	4.68
911	9604943	COC1=CC=CC(=C1)N2N=CC3=C(N/N=C/C=4C=CC(F)=CC4)N=CN=C23	5.73
912	18792940	C12=C(C(C3=CC=C(C=C3)O)=CN1C4CCNC4)C(N)=NC=N2	5.57
913	46845702	C(C=1C=CC(C2=CC(=CC=C2)C(F)(F)F)=CC1)N3C=C(C=4C=C(C=CC34)OCCC5=CC=C(C=C5)O)CCN	5.97
914	5280961	C=1C(O)=CC(O)=C2C(=O)C(=COC12)C3=CC=C(O)C=C3	6
915	10409523	N1=CN=C2ON=C(C2=C1N)C3=CC=C(NC(NC4=CC(=CC=C4)C(F)(F)F)=O)C=C3	5.7
916	47108695	S(=O)(=O)(NC(=O)CC1=CC=C(F)C=C1)C2=CC=CC=C2	5.17134
917	56673722	BrC1=CC=C(S(=O)(=O)NC(=O)CC2=CC=C(F)C=C2)C=C1	5.19314
918	24203040	S1C2=C(N=CN=C2N)C=3C1=NC=NC3N	5.7
919	2868675	O(C1=CC(C=C(C=2NN=C(N)C2C#N)C#N)=CC=C1O)C	5.7
920	136027061	O=C(NC1=CC(=CC(=C1)C(=NNC(=N)N)C)C(=NNC(=N)N)C)C=2C=C(C(=O)NC3=CC(=CC(=C3)C(=NNC(=N)N)C)C(=NNC(=N)N)C)C=CC2	5.7
921	22185379	NCC1=CC=C(C=C1)C2=NC(=C(N2)C=3C=CN=CC3)C4=CC=C(Cl)C(O)=C4	5.67
922	47108773	O=S(NC(=O)C=1C=NC=C(C1)Br)(C2=CC=C(C=C2)Br)=O	5.68
923	24905294	N=1C=NC=2N(N=C(C3=CC=C(C(=C3)O)OC)C2C1N)C4CCCC4	6.36
924	24905301	N=1C=NC=2N(N=C(C3=CC=C(C(O)=C3)F)C2C1N)CC4CCNCC4	4
925	24905302	N=1C=NC=2N(N=C(C3=CC=C(C(=C3)O)F)C2C1N)C4CCCC4	6.5
926	22692759	C=1C(=C(C=C2C1N=C(N=C2NC=3C=CC(=CC3)NC(=O)C)Cl)OC)OC	4.42
927	4350438	C12=C(N(C3=CC=CC=C3)C)NC=NC1=NC=N2	5.7
928	44384548	N1=CN=C2N(C=C(C=3C=CC=CC3)C2=C1N)C4=CC=CC=C4CO	5.96
929	44345439	C(=C/C=1C=C(CSC2=C(NC(=O)C)C=CC=C2)C(=C(C1)OC)O)(\C(=O)N)/C#N	5.25
930	44564791	C=1C=C(C2=NC=3C=CC=CC3S2)C=CC1NC4=NC(=NC5=C4C=CN5)OC	5.11
931	24905197	N=1C=NC=2N(N=C(C3=CC=C(C(O)=C3)OCC)C2C1N)C4CCCC4	6.11
932	11588815	C1=NC=C(C2=CC=C(C=C2)NC(=O)NC3=CC=CC(=C3)C)C=4C(=NN(C41)C)N	5.7
933	58191950	S(=O)(=O)(C1=CC=C2C(=C1)C(=NC=N2)NC3=CC(=CC=C3)C#C)N4C=CC(=C4)/C=C/C(=O)NC5=CC=CC=C5N	5.89
934	59322583	C1=NC(=C2C(=N1)OC(=C2Cl)C3=CC=CC=C3)N[C@H](CO)C4=CC=CC=C4	6.23
935	24809803	ClC=1C(C=2NC(=CC2C(=O)N)C=3N=C(N=CC3)N)=CC=C(Cl)C1	5.7
936	46912445	C1=C(N(C2=NC(N)=NC=3N(C(=CC23)CC4=C(C=CC=C4)C)C)C)C=CC=C1Br	5.92
937	135408977	OC1=CC2=C(C=C1O)C=NC(=C2)C(=O)NCC3=CC=CC=C3	5.51
938	24905303	N=1C=NC=2N(N=C(C3=CC=C(C(O)=C3)Cl)C2C1N)CC4CCNCC4	4
939	91936211	N=1C(=C2C(SC3=C(C=C(OC)C(OC)=C3)CN2)=NC1C)NC4=CC=C5C(=C4)C=NN5	4.79
940	49830286	OCC(NC1=NC=NC=2NC=C(C21)C=3C=CC=CC3)CO	5.7
941	57402469	C=1(C=CC(=CC1)NC=2C=3C(=CSC3N)C=4C(=NC=NC4N)N2)S(=O)(=O)N	4.53
942	54769187	C1=C2C(=C(/C=C/C(=N/NC(N)=S)/C3=CC=CC=C3)C=C1)C=CC=C2	6.39
943	135417010	C1=2C(=C(O)C=CC1=CC(C(NC3=CC=CC=C3)=O)=NC2)O	5.11
944	71578751	N(C(=O)NC=1C=CC(=CC1)Cl)C2=CC=C3C(C(=NS3(=O)=O)NC=4C(=CC(=CC4)Cl)Cl)=C2	4.67
945	23647201	C=1(C=C2C(=CC1)N(C3=C(C(=NN3C)C(F)(F)F)C2=O)O)Cl	5.7
946	5151543	O=C1C2=C(C(=O)C=3C1=CC=CC3)C=CC=C2N4CCN(CC4)C	4.55
947	49830292	BrC=1C=C2C(C=3C=CC=CC3)=CNC2=NC1	5.7
948	44564402	ClC=1C=C(NC2=C3C(=NC=C2)C=C(OC)C(NC(=O)/C=C/C(N(C)C)C)=C3)C=CC1F	5.28233
949	49830351	S1C=2C(C(C=3C=CC(NC(=O)NC4=CC=C(C=C4)C)=CC3)=C1)=C(N=CC2C5=CN(N=C5)C)N	5.7
950	6450551	C1=CC=CN=C1/C=C/C=2C=3C=CC(=CC3NN2)SC4=C(C=CC=C4)C(=O)NC	5.64
951	16661285	C1=C2C(=CC(C3=CC(=NC(O)=N3)C4=CC=CC=C4)=C1)C=NN2	5.7
952	44576163	C1(=C(C=CC(=C1)/C=C(\C(NC=2C=CC=CC2Cl)=O)/C#N)O)O	5
953	49830352	S1C2=C(C(C3=CC=C(NC(=O)NC4=CC=C(OC(F)F)C=C4)C=C3)=C1)C(=NC=C2C5=CN(N=C5)C)N	5.9
954	24809834	ClC=1C=C(F)C(C=2NC(=CC2C(=O)N)C=3N=C(N=CC3)N)=CC1	5.7
955	5328065	C=1(C=2C(=CC(=NC2)N)N=CN1)NC3=CC=C(C=C3)N	5.23
956	5330812	FC1=CC=CC(F)=C1NC(=S)N2N=C(N=C2N)NC3=CC=C(C=C3)S(=O)(=O)N	4.6
957	50990961	C=1N=C2NC(CCC2=C(OC3=CC=C4CC[C@H](CC4=C3)NC(C5=CC(=CC(=C5)CN(C)C)C(F)(F)F)=O)C1)=O	5.31
958	44381267	N1(C=2C(=C(N)N=CN2)C(=C1)C3=CC=CC=C3)C4CC(C4)O	5.55
959	10928765	C1=2C(=C(C#N)C=NC1=CC(=C(C2)NC(/C=C/C(N(C)C)C)=O)OC)NC3=CC(Cl)=C(C=C3)F	5.28
960	16049771	CC1=CC(O)=CC(C)=C1/C=C/C2=CN=CC(=C2)C=3N=NNN3	6.12
961	71659771	O=C(NC=1N=C(C=2C=CC=NC2)C=CN1)C3=C(C=CC(NC(=O)/C=C/CN(C)C)=C3)C	5.30103
962	755464	C1=CC=CC(=C1)/C=C/C(NC2=C(C=C(C=C2)F)F)=O	4.93
963	44345431	C(=C/C=1C=C(CSCC2=CC=CC=C2)C(=C(C1)OC)O)(\C(=O)N)/C#N	6.05
964	46854893	BrC=1C2=C(N[C@@H](C3=CC=CC=C3)CO)N=CN=C2OC1C4=CC=CC=C4	6.34486
965	49830386	S1N=CC2=C(C3=CC=C(NC(=O)NC=4C=C(C(F)(F)F)C(F)=CC4)C=C3)C=CC=C12	5.7
966	9978638	C1=2C(C(C3=CC(Cl)=CC=C3)=CN(C1=CC(=CC2O)OC)CCC4=CC=CC=C4)=O	5.82
967	11164136	O=C(NC=1C=C(C=CC1)C)CC2=CC=C(C3=C4C(NN=C4N)=CC=C3)C=C2	5.7
968	18451363	S1C2=C(C(C3=CC=C(NC(=O)NC=4C(C(F)(F)F)=CC=CC4)C=C3)=C1)C(=NC=C2)N	5.7
969	16730109	C=1(C)C=CC(C(=O)NC=2C=CON2)=CC1NC3=C4C=NN(C4=NC=N3)C5=CC=CC=C5	5.7
970	4477	C=1(C=CC(=CC1Cl)N(=O)=O)NC(=O)C=2C(=CC=C(C2)Cl)O	4.98
971	9977010	C(NCC1=CC=CC=C1)(C2=CC=C(C3=C(C=C(C=C3)C=4C=CC=CC4)O)C=C2)=O	5.85
972	44456911	N=1C=CC=2C(C1)=C(NC=3C(=CC(=CC3)C(F)(F)F)N)N=CN2	5.32
973	10468511	C1(=C(C=CC(=C1)O)O)CNC2=CC(C(=O)OC)=CC=C2	5.05
974	9604922	COC1=CC=CC(=C1)N2N=CC3=C(N/N=C/C=4C=CC=C(F)C4)N=CN=C23	5.78
975	71525284	C=1(N=C2C(=C(N1)NC=3C=C(C(=CC3)F)Cl)C=C(N2)CCC=4C=CC=CN4)NC(C(C)(C)C)=O	4.79
976	3894	C1(=CC(N(CC=2C(=CC=C(C2)O)O)CC3=C(O)C=CC=C3)=CC=C1O)C(O)=O	5.39
977	10430383	C(=C/C=1C=C(CSCC2=C(Cl)C=CC=C2)C(=C(C1)OC)O)(\C(=O)N)/C#N	6
978	49830622	O=C(C1=CC(C=2C=C3C(=NC2)NC=C3)=CC=C1)C	5.7
979	2983225	C1=CC(C2=NN=C(SCC3=CC=CC=C3)O2)=C(C=C1)OCC	4.42
980	56735038	C1=CC(C2=NN=C(SCC3=CC=CC=C3)O2)=C(C=C1)N(=O)=O	4.42
981	44564862	C=1C=C(C2=NC=3C=CC=CC3S2)C=CC1NC4=CC=NC=5C4=CC=C(C5)Cl	5.28
982	44381381	N1=CN=C2N(C3CCC3)C=C(C4=CC(=CC=C4)OC)C2=C1N	6.35
983	49830963	S1C=C(C2=CC3=C(C=C2)C=NC(NCCO)=C3)C=C1	5.7
984	135565635	N1=CN=C2N(N=C(C=3NC4=C(C3)C=C(C=C4)O)C2=C1N)C(C)C	6.66
985	56683687	C(CC=1C=CC(=CC1)F)(=O)NS(C=2C=CC(=CC2)F)(=O)=O	5.29
986	5329271	S(/C(=C/C=1C=C(Br)C(=C(C1)O)O)/C#N)(/C(=C/C2=CC(Br)=C(C(=C2)O)O)/C#N)(=O)=O	6.07
987	49830994	O=C(NC(C)(C)C)C1=CC=2N=C3C(NC4=C3C=CC=C4)=NC2C=C1	5.7
988	56683151	C=1C(=CC=C(C1)N(=O)=O)/C=C/C(NC=2C=C3C(N=CN=C3NC=4C=C(C=CC4)Br)=CC2)=O	5.29
989	1206783	C1(=CC=CS1)C(=O)NC=2C=C(NN2)C3=CC=C(C=C3)C	3.9
990	46888663	C(C1=CC=C(C=2C=CC=CC2)C=C1)N3C=C(C=4C=C(C=CC34)OCCC5=CC=C(C=C5)O)CCN	5.89
991	53324027	C=1C(NC2=CC(Cl)=C(OCC3=CC(=CC=C3)F)C=C2)=NC=NC1C=4C=CC=NC4	4.33
992	44442731	O(C1=CC=2C(N[C@H]3[C@@H](C3)C4=CC=CC=C4)=C(C=NC2C=C1)C#N)C	6.4437
993	390508	C1(=C(C=C(NCC2=C(C=CC(=C2)O)O)C=C1)O)C(=O)OC	5
994	24905333	N=1C=NC=2N(N=C(C3=CC=C(C(=C3)O)Br)C2C1N)C4CCCC4	6.63
995	71720674	N=1C2=CC(=C(C=C2C(=NC1)NC3=CC=C(C=C3)C(F)(F)C)OC)OC	5.33
996	56669670	C=1(SC=CC1)/C=C/C(NC2=CC=C3C(C(=NC=N3)NC4=CC(=CC=C4)Cl)=C2)=O	5.06
997	5353388	C(\C(NC(C1=CC=CC=C1)C)=O)(=C/C2=CC(O)=C(C=C2)O)/C#N	6.4
998	56673721	C(CC=1C=CC(=CC1)F)(=O)NS(C=2C=CC(=CC2)Cl)(=O)=O	5.23
999	46845704	C(C=1C=CC(C2=CC=C(C=C2)OC)=CC1)N3C=C(C=4C=C(C=CC34)OCCC5=CC=C(C=C5)O)CCN	5.9
1000	67699718	O(C)C=1C=C2C(=NC=NC2=CC1OC)NC3=CC=C(C=C3)C4=CC=CC=C4	4.95
1001	5328189	N(C=1C=C2C(=NC=NC2=CC1)NC3=CC=CC=C3)(=O)=O	5.3
1002	49830444	S(=O)(=O)(NC=1C=CC(C=2C=C3C(NN=C3N)=CC2)=CC1)C	5.7
1003	9797919	ClC1=CC=C(C=C1)NC(=O)C2=C(NCC3=CC=NC=C3)C=CC=C2	5.14
1004	5328026	C12=C(N=CN=C1C=CC=C2OC)NCC=3C=CC=CC3	5.31
1005	44186884	N1(N=NC=2C1=CC=CC2)CC=3N=NN(C4=CC5=C(NN=C5)C=C4)C3	5.7
1006	5328197	N(C1=CC=2N=CN=C(C2C=C1)NC=3C=C(F)C=CC3)(=O)=O	5.21
1007	10477008	S(OC=1C=CC(C(C(CN(C)C)=C)=O)=CC1)(C2=CC=C(C(N(C)C)=O)C=C2)(=O)=O	6.15
1008	9903786	C=1C=C(C2=CC(=C(S2)NC(=O)N)C(=O)N)C=CC1F	4.6
1009	3086685	S(C=1C=C2NN=C(C2=CC1)C=CC3=NC=CC=C3)C=4C(C(=O)NC)=CC=CC4	5.7
1010	44416473	N=1C(=C2C(SC3=C(C=C(OC)C(OC)=C3)CN2)=NC1C)NC=4C=C5C(=CC4)N=CS5	4.82
1011	14862540	S(OC1=CC=C(C=C1)/C=C/N(=O)=O)(=O)(=O)C=2C=CC(=CC2)C(=O)NCCN	5.30103
1012	44345334	C(=C/C=1C=C(CSCCCC(O)=O)C(=C(C1)OC)O)(\C(=O)N)/C#N	5.19
1013	44576157	C1=C(C=CC(/C=C/N(=O)=O)=C1)OS(C=2C=CC(=CC2)C(NC(C)C)=O)(=O)=O	6
1014	3468	C1(=C(C=2C=CC(=CC2)N(C)C)C3=CC=C(N(C)C)C=C3)C=CC(=[N+](C)C)C=C1	6.33
1015	11560794	N1=CN=C2C(=C1OC3=C(C(=CC=C3)Cl)F)NCC=4C=C(C(OC)=CC4S2)OC	4.71
1016	24894620	N=1C2=C(C=NN2C(=C(C1)C=3C=CC(=CC3)NC(NC4=CC=CC(=C4)C)=O)N)C5=CN(N=C5)C	6
1017	136027088	ClC1=CC(NC=2NN=C(C2C3=CC=C(O)C=C3)C4=CC=C(O)C=C4)=CC=C1	5.9
1018	71717623	O(C)C=1C=C2C(=NC=NC2=CC1OC)NC3=CC=C(C=C3)C=4C=CC(=CC4)N	5.03
1019	11290221	NC1=NC(=C(S1)C=2C=CC3=NC=CC=C3N2)C4=CC=C(F)C=C4	6.19
1020	49830487	O=C(NC(C1=CC(OC)=CC=C1)C)C2=C(NCCCN)C=C(C=3C=CN=CC3)C=C2	5.7
1021	10451087	N1=CN=C2N(C=C(C=3C=CC=CC3)C2=C1N)C4=CC=CC(=C4)CNCCO	5.47
1022	5328063	C1(=C2C(C=C(N=C2)N)=NC=N1)NC=3C(N)=CC=CC3	5.28
1023	30851656	N1=C(S/C(/C1=O)=C\C2=CC=C(OCCCOC3=CC(=CC(=C3)C)C)C(=C2)OC)N	4.25
1024	90818125	N1C(=NC=2C(C=3C=CC=CC3C2)=C1NC4=CC=C(C=C4)Cl)N	4.59
1025	44381269	N1=CN=C2C(=C1N)C(C=3C=C(C=CC3)O)=CN2C4CCC4	6.52
1026	57394394	O=S(NC(=O)C1=C(N=C(C=C1)C)Cl)(C2=CC=C(C=C2)Br)=O	5.58
1027	53325047	C=1C(=NC=NC1NC=2C=C(Cl)C(OCC3=CC(=CC=C3)F)=CC2)C=4C=CSC4	4.66
1028	10446123	N(C1=CC(NCC2=C(C=CC(=C2)O)O)=CC=C1O)(=O)=O	5.27
1029	25164676	O=C(NC=1NN=C2C1C=C(C=3N=NN(C3)CC4=CC=CC=C4)C=C2)C5=CC=CC=C5	5.7
1030	56676438	C=1C(=CC=C(C1)OC)/C=C/C(NC=2C=C3C(N=CN=C3NC=4C=C(C=CC4)Br)=CC2)=O	5.14
1031	135566504	C=1(O)C=2SC=3C(Cl)=CC=C(Cl)C3C2N=CN1	5.7
1032	49831012	S(C=1C(O)=C2C(=NC1)C3=C(C=C2)C=NC=C3)C	5.7
1033	10048519	C(C(C1=CC=C(OCC=2C=CC=CC2)C=C1)=O)(CN(C)C)CSC3=CC(=C(C=C3)C)C	5.68
1034	10638517	C1=2C(=NC3=C1CCCC3)N=CNC2NC=4C=C(C(=O)O)C=CC4	4.59
1035	44416647	N=1C(=C2C(SC3=C(C=C(OC)C(OC)=C3)CN2)=NC1C)NC=4C=CC5=C(C4)N=CN5	4.84
1036	24905142	C1CCCC1N2N=C(C=3C2=NC=NC3N)C4=CC=5C=CNC5N=C4	6.59
1037	44384514	N1=CN=C2N(C=C(C3=CC=C(C(OCC)=O)C=C3)C2=C1N)C4=CC=CC=C4	5.89
1038	5327871	N1(C=2N=C(NCCCC)N=CC2C=C(C1=O)C=3C(Cl)=CC=CC3Cl)C	5.36
1039	46229380	C=1(C(O)=C(CN(C(NC=2C=CC=CC2)=O)CC=3C=CC(=CC3)F)C=C(C1)C)C	4.56
1040	16760286	C(CCC1=CC=C2C(C3=C(CC(N2)=O)C4=CC(=CC=C4N3)N(=O)=O)=C1)#N	4.6
1041	9604915	COC1=CC=CC(=C1)N2C=NC3=C(N/N=C/C4=CC=NC=C4)N=CN=C23	5.65
1042	16219401	CN1C=C(C=C2C(=O)NC=3C=CC=NC23)C4=CC=CC=C14	5.7
1043	59322547	O1C(=C(C2=C(N[C@@H](C3=CC=CC=C3)CO)N=CN=C12)C=4C=COC4)C5=CC=CC=C5	6.45346
1044	49830748	O(C=1C=C(C=NC1)C=CC2=CC=NC=C2)CCN	5.7
1045	71508689	C1(=CC(=CC(=C1)/C=C/2\CCC/C(/C2=O)=C\C3=CC(=C(C=C3)O)O)OC)OC	6.4
1046	5328256	C=1(C=2C(=CN=CC2)N=CN1)NCC3=CC=CC=C3	5.69
1047	5328400	C1=2SC3=CC=CC=C3C1=NC=NC2N[C@@H](C=4C=CC=CC4)C	6.27
1048	10494804	C=12SC=3C=CC=CC3C1N=CN=C2N[C@H](C=4C=CC=CC4)C	6.27
1049	10644813	C1(=C(C=CC(=C1)C2=CC=CC=C2)C3=CC=C(C(OCC(CC(C)(C)C)C)=O)C=C3)O	4.87
1050	13492270	C1=2C(=NC(=C1C)C)N=CNC2NC=3C=CC(=CC3)C	5.68
1051	11589199	N1C(C2=C(C3=C(C4=C2C=C(C(=C4OC)OC)OC)N(C5=CC=CC=C35)C)C1=O)=O	5.31
1052	5328878	C1(=C(C(=O)O)C=NC=2C1=CC(=C(OC)C2)OC)NC3=CC(Br)=CC=C3	5.06
1053	4124851	S1N(C(N(C1=O)CC=2C=CC=CC2)=O)C	4.6
1054	14862527	C=1C=C(/C=C/N(=O)=O)C=CC1OS(C=2C=CC(=CC2)C(OC)=O)(=O)=O	5.82
1055	136002660	N1C=2C(C(=NC3=CNN=C31)C=4C=CC=CC4F)=CC(=CC2)C#N	4.96
1056	49830814	S1C=2C(C(C3=CC=C(N)C=C3)=C1)=C(N=CC2C=CC4=NC=5C(N4)=CC=CC5)N	5.7
1057	10427712	N1=C(N=C2N=C(C(C=3C=C(C=CC3)O)=NC2=C1N)C4=CC(=CC=C4)O)N	6.1
1058	13492280	C12=C(NC(=C1C)C)N=CN=C2NC3=CC(C(F)(F)F)=CC=C3	5.72
1059	44381435	N1=CN=C2C(=C1N)C(C3=CC=CC=C3)=CN2C4CCCC4	6.3
1060	50990953	C1=C(C=C(C=C1OC2=CN=CN=C2)C(NC=3SC=C(N3)C)=O)F	4.73
1061	18451141	S1C=2C(C(C3=CC=C(NC(=O)NC4=CC(=CC=C4)C)C=C3)=C1)=C(N=CC2C#CC(N)(C)C)N	5.7
1062	135438239	C(C=1N=CC2=C(C1)C=C(O)C(=C2)O)(NC3=CC=CC=C3)=O	5.25
1063	44435405	N(C=1C2=C(N=CC1C#N)C=NC(NCC3=CC=CN=C3)=C2)C=4C=CC=CC4	5.30103
1064	49830460	FC=1C=C(C(=O)NC=2NN=C3C2C=C(C=4N=NN(C4)CC5=CC=CC=C5)C=C3)C=CC1	5.7
1065	889945	S(C=1OC(=NN1)C2=C(C=CC=C2)C)CC3=CC=CC=C3	5.24
1066	44381224	N1=CN=C2N(C3CCCC3)C=C(C=4C=CC(=CC4)OC)C2=C1N	6.24
1067	49830290	ClC=1C=CC(C(=O)NC=2C=C3C(C4=CC=CC=C4)=CNC3=NC2)=CC1	5.7
1068	5328845	C1=2C(=C(C#N)C=NC1=CC(=C(C2)OC)OC)NC3=CC(C#N)=CC=C3	4.85
1069	15941246	N=1C(=C2C(NCCC(C3=CC=C(NC(NC4=CC=CC(=C4)C(F)(F)F)=O)C=C3)=N2)=NC1)N	5.7
1070	44442753	C1(=C(OC)C=C2N=CC(C#N)=C(C2=C1)N[C@@H]3C[C@H]3C4=CC=C(C=C4)Br)OC	6.66
1071	18516237	S1C2=C(C(C=3C=CC(F)=CC3)=CN=C2)C=C1C(=O)N	5.7
1072	46229856	N(C(=O)C1=CC=C(C=C1)N(CCCl)CCCl)(CCCC)CCCC	4.51
1073	44345288	C(=C/C=1C=C(CSC2=NCCS2)C(=C(C1)OC)O)(\C(=O)N)/C#N	5.06
1074	5328781	O=C(NC1=C(C=CC=C1C)C)/C(=C/C2=CC(O)=C(O)C=C2)/C#N	5.29243
1075	22607336	O(C1=CC(C=2C=C3C(NN=C3C)=CC2)=CN=C1)CC(CC4=CC=CC=C4)CN	5.7
1076	15981404	FC1=CC=C(C=2N=C3N(C2C4=NC(=NC=C4)NCC(CO)(C)C)C=CN=C3C)C=C1	5.7
1077	46229516	C=1(C(O)=C(CN(C(NC=2C=CC=CC2)=S)CC=3C=CC(=CC3)F)C=C(C1)C)C	4.71
1078	14862522	C=1C=C(/C=C/N(=O)=O)C=CC1OS(C=2C=CC(=CC2)C(O)=O)(=O)=O	6
1079	44385080	N1=CN=C2N(C=C(C=3C=CC=C(C3)Cl)C2=C1N)C4=CC=CC=C4	6.15
1080	135402841	C1=C(C=CC(=C1)/C=C(\C#N)/C(C(C#N)C#N)=N)O	7
1081	91809473	C=1C=2N=CSC2C3=C(C(N=C3C1)=O)CC4=CN=CN4	4.6
1082	10041970	P(O)(O)(=O)CC=1C=C(NCC2=C(O)C=CC(O)=C2)C=CC1O	5.52288
1083	5328873	C1=2C(=C(C#N)C=NC1=CC(=C(C2)OCC)OC)NC3=CC(Br)=CC=C3	4.48
1084	57400360	C1(=C(OC)C=C2C(=C1)C(NC3=CC=CC(=C3)Cl)=C(C=N2)C(O)=O)OC	5.04
1085	20744821	O(C1=CC(C=2C=C3C(NN=C3C)=CC2)=CN=C1)CC(N)CC=4C=5C(NC4)=CC=CC5	5.7
1086	16050453	FC=1C(C=2N=C3N(C2C4=NC(=NC=C4)NCC(O)(C)C)C=CN=C3C)=CC=C(F)C1	5.7
1087	5328859	C=1(C=2C(=CC(=C(C2)OC)OC)N=CC1C#N)NC3=CC(Cl)=CC=C3O	4.77
1088	5328847	C1=2C(=C(C#N)C=NC1=CC(=C(C2)OC)OC)NC3=CC(C(=O)C)=CC=C3	5.13
1089	11156716	S1C2=C(C(C=3C=CC(NC(=O)NC4=CC(C(F)(F)F)=CC=C4F)=CC3)=C1)C(=NC=C2C5=CC=NC=C5)N	5.7
1090	3008959	C=1C=CC(=CC1NC=2C3=C(NC(=C3)CC4=C(C=CC=C4)Cl)N=C(N)N2)Br	5.37
1091	5328088	C12=C(N=CN=C1C=C(N=C2)N)NCC3=CC(OC)=CC=C3	5.54
1092	49830859	S1C=C(C=2N=C(NC(=O)C)C=C(N)C2C#N)C=C1	5.7
1093	49830791	S1C=2C(=C(C3=CC=C(S(=O)(=O)C)C=C3)C=NC2)C=C1C(=O)N	5.7
1094	49830703	FC(F)(F)C1=C2N=CC=C(NC(=O)NC3=NC(C(F)(F)F)=CC=C3)C2=CC=C1	5.7
1095	10471016	N1=CN=C2N(C=C(C=3C=CC=CC3)C2=C1N)C4=CC=C(C=C4)CO	6.15
1096	54768953	C=1C=C(/C=C/C(=N/NC(N)=S)/C=2C=CC=CC2)C=CC1OCC3=CC=CC=C3	6.15
1097	49830865	N1=C2NC=CC2=CC(C3=CC=4NN=CC4C=C3)=C1	5.7
1098	24859013	FC(F)(F)C1=C2N=CC=C(NC(=O)NC=3N=CC=NC3)C2=CC=C1	5.7
1099	1637668	C1=CC=CC(=C1)/C=C/C(NC=2C(=CC=CC2)OCC)=O	5.03
1100	18516349	S1C2=C(C(C=3C=CC=CC3)=CN=C2)C=C1C(=O)N	5.7
1101	5328855	C1=2C(=C(C#N)C=NC1=CC(=C(C2)OC)OC)NC=3C=C(C(=O)N)C=CC3	5.11
1102	136027064	N1C(=NC2=C1C=C(C(C)(C)C)C=C2)C3=NNC4=C3C=CC=C4	5.7
1103	5328019	C1(=C2C(C=CC=C2)=NC=C1)NC=3C=C(Br)C=CC3	5.26
1104	9859309	OC=1C(=CC=C(N2CCOCC2)C1)C(=O)C	4.6
1105	23882428	ClC1=C2SC=3C(N(C2=CN=C1)C(=O)C=4C=CC(OC)=CC4)=CC=CC3	5.7
1106	14862534	C=1(C=C(C=CC1OS(=O)(=O)C=2C=CC(=CC2)C(NC)=O)/C=C(/N(=O)=O)\C)OC	5.4
1107	1742852	C1=CC(=C(C=2OC(/C=C/3\C(NN(C3=O)C4=CC=C(C(=C4)C)C)=O)=CC2)C=C1N(=O)=O)O	4.13
1108	3728	IC1=C2C(N=CC=C2)=C(O)C(I)=C1	5.72377
1109	10356808	OC1=C(C=C(NCC2=C(O)C=CC(O)=C2)C=C1)CC(O)=O	5.22185
1110	49830685	FC(F)(F)C=1N=C(NC(=O)NC=2C=3C(N=CC2)=CC=C(C3)C)C=CC1	5.7
1111	49830700	FC(F)(F)C=1C=C2N=CC=C(NC(=O)NC=3N=C(C(F)(F)F)C=CC3)C2=CC1	5.7
1112	9868229	S1C=2N=CN=C(N)C2C(C3=CC=C(NC(=O)NC4=CC(C(F)(F)F)=CC=C4F)C=C3)=C1	5.7
1113	5329262	C(\C(NCC1=CC(CNC(/C(=C/C2=CC(O)=C(C=C2)O)/C#N)=O)=CC=C1)=O)(=C/C=3C=C(O)C(=CC3)O)/C#N	5.8
1114	6082393	C=1(N(=O)=O)C(=C(O)C=C(/C=C(/C(=O)NCCCNC(/C(=C/C2=CC(N(=O)=O)=C(C(=C2)O)O)/C#N)=O)\C#N)C1)O	4.46
1115	14862523	C1(=C(C=CC(/C=C/N(=O)=O)=C1)OS(C=2C=CC(=CC2)C(O)=O)(=O)=O)OC	5.55
1116	24858859	FC(F)(F)C1=CC=2C(=NC=CC2NC(=O)NC=3N=CC=NC3)C=C1	5.7
1117	24858860	FC(F)(F)C1=CC2=NC=CC(NC(=O)NC=3N=CC=NC3)=C2C=C1	5.7
1118	44586452	C=1C=CC(=CC1NC2=NC(N)=NC=3NC(=CC23)CCC4=CC=C5C(=C4)C=CC=C5)Br	5.33
1119	49830795	S1C=2C(=C(C3=CC=C(S(=O)(=O)CC)C=C3)C=NC2)C=C1C(=O)N	5.7
1120	11268820	FC1=C(C=C(NC(=O)CC2=CC=C(C3=C4C(NN=C4N)=CC=C3)C=C2)C=C1)C	5.7
1121	16044634	N=1C=CC(NC2=CC=CC(=C2)OC)=NC1NC=3C=CC=C(C3)OC	5.11
1122	49830699	FC(F)(F)C=1C=C2N=CC=C(NC(=O)NC3=NC=C(C=C3)C#N)C2=CC1	5.7
1123	49830739	S(=O)(=O)(NC=1C=C2N=C(C(=NC2=CC1)C)C)C3=CC=C(N)C=C3	5.7
1124	49830384	FC(F)(F)C1=CC(NC(=O)NC2=CC=C(C3=C(N)C4=NC=CN=C4C=C3)C=C2)=CC=C1	5.7
1125	49788561	N1=CN=C(N[C@@H](C2=CC=CC=C2)CO)C3=C1SC4=C3CCC4	5.96
1126	44564445	ClC=1C=C(NC2=C3C(=NC=C2)C=C(C(NC(=O)/C=C/C)=C3)CC)C=CC1F	5.12494
1127	49830790	BrC1=C(F)C(F)=C(C=2C3=C(SC(=C3)C(=O)N)C=NC2)C=C1	5.7
1128	10067064	N1=CN=C2ON=C(C2=C1N)C3=CC=C(C=C3)NC(=O)NC4=CC(=CC=C4)C	5.7
1129	46229377	C=1(C=CC=C(CN(C(NC=2C=CC=CC2)=O)CC=3C=CC(=CC3)F)C1O)C	4.66
1130	10040645	C=1(C(=O)OC)C(=CC=C(NCC=2C(=CC=C(C2)O)O)C1)OC	5.02
1131	49830877	S(=O)(=O)(N)C1=CC(NC=2N=C3N(C=CC3=CN2)CC4=CC=CC=C4)=CC=C1	5.9
1132	5328081	C12=C(N=CN=C1C=C(N=C2)N)NCC3=C(Br)C=CC=C3	5.78
1133	10389422	C=1C=CC(=CC1NC2=NC(N)=NC=3NC(=CC23)CCC4=C5C(=CC=C4)C=CC=C5)Br	5.32
1134	9826083	FC=1C=CC(C=2N(C=3C(=NC(N4CCN(CC4)C)=CC3)N2)C=5N=C(NC6CCCC6)N=CC5)=CC1	5.06048
1135	49830597	O(C=1C=C(C=NC1)C=CC2=CC=NC=C2)CC(N)CC=3C=4C(NC3)=CC=CC4	5.7
1136	24905319	N=1C=NC=2N(N=C(C3=CC=C(C(=C3)O)F)C2C1N)[C@H]4CCOC4	5.32
1137	49830693	FC(F)(F)C=1N=C(NC(=O)NC=2C=3C(N=CC2)=C(F)C=CC3)C=CC1	5.7
1138	49830349	S1C=2N=CN=C(N)C2C(C3=CC=C(NC(=O)NC4=CC=CC=C4)C=C3)=C1	5.7
1139	44406628	C1=CC(C(=O)NC2=CC=C(C=C2)OC3=CC=CC=C3)=C(O)C=C1NC(CC)=O	4.97
1140	49830593	FC(F)(F)C1=CC(NC(=O)NC2=CC=C(C3=NC4=C(NCC3)N=CN=C4NC)C=C2)=CC=C1	5.7
1141	44345336	C(=C/C=1C=C(CSC=2C(C(O)=O)=CC=CC2)C(=C(C1)OC)O)(\C(=O)N)/C#N	6.15
1142	73294314	C1(=CN=C(N=C1C2=CNC3=C2C=CC=C3)NC4=CC=CC(=C4)NC(C=C)=O)Cl	5.46
1143	56683074	C=1C(=C(C=CC1)OC)/C=C/C(NC=2C=C3C(N=CN=C3NC4=CC(=CC=C4)Br)=CC2)=O	5.11
1144	10127271	S1C=C(N=C1C)C=2C=C(NC3=NC(=NC=4C3=CC(OCC)=C(OCC)C4)CC)C=CC2	5.03152
1145	57402437	C1=NC(=C2C=C(C=CC2=N1)NCC3=CC=C(C=C3)Br)NC=4C=C(C=CC4)Cl	5.25
1146	49830789	S1C2=C(C(C3=CC(F)=CC=C3)=CN=C2)C=C1C(=O)N	5.7
1147	44416603	N=1C(NC2=CC3=C(C=C2)C=CC=C3)=C4C(SC5=C(C=C(OC)C(OC)=C5)CN4)=NC1C	4.77
1148	15941392	N=1C(=C2C(NCCC(C=3C=CC(NC(NC4=CC(=CC=C4F)C(F)(F)F)=O)=CC3)=N2)=NC1)N	5.7
1149	11710853	C1=NC=C(C2=CC=C(NC(=O)NC3=CC(=CC=C3F)C)C=C2)C=4C(=NN(C41)C)N	5.7
1150	6398883	C=1C=CC(NCC2=CC=NC=C2)=C(C1)C(=O)NC3=CC(=CC=C3)C(F)(F)F	5.63
1151	354471	N1=CN=C2N(C=C(C3=CC=CC=C3)C2=C1N)C4=CC=CC=C4	6.3
1152	56924694	N1(N=C(C=2C=CN=CC2)C(=C1N)C=3C=CC(=CC3)F)C=4C(=CC(=CC4Cl)Cl)Cl	6.95
1153	49830599	S1C(C2=CC(OCC(N)CC=3C=4C(NC3)=CC=CC4)=CN=C2)=CC5=C1C=CN=C5	5.7
1154	56659321	C=1C(=CC(=CC1)OC)/C=C/C(NC=2C=C3C(N=CN=C3NC=4C=C(C=CC4)Br)=CC2)=O	5.22
1155	18516214	S1C2=C(C(C3=C(F)C=C(F)C=C3)=CN=C2)C=C1C(=O)N	5.7
1156	18770775	C1=2C(N(C=3C=CC=CC3)CC)=NC=NC1=CC(=C(C2)OC)OC	5.26
1157	5329272	S(/C(=C/C1=CC(O)=C(C(=C1)OC)O)/C#N)(/C(=C/C2=CC(O)=C(C(=C2)OC)O)/C#N)(=O)=O	6.03
1158	11189864	FC(F)(F)C=1C(C=2C3=C(C(=O)NC3)C=CC2)=CC=C(NC(=O)NC4=CC(=CC(=C4)C)C)C1	5.7
1159	17938625	C1=2C(N(C3=CC=C(C=C3)C)C)=NC=NC1=CC(=C(C2)OC)OC	5.4
1160	49830383	OC1=NC=2C(N1)=NC=C(C2)C3=CC=CC=C3	5.7
1161	10294883	C(CN1C=CN=C1)OC2=CC=C(C=C2)C=3C=C(C=CN3)C4=CNN=C4C=5C=CC=CN5	5.51
1162	794531	O=C(NC1=NNC=N1)C2=CC3=C(N(C(=C3C)C)CC4=CC=CC=C4)C=C2	5.7
1163	9549305	N(C(=O)NC=1C=C(N=C2C=CC=CC12)C)C=3C(=CC=C(C3)Cl)OC	4.6
1164	811665	C1=CC(C2=NN=C(SCC3=CC=CC=C3)O2)=C(C=C1)OC	4.91
1165	46207012	C1=CC(NC(C2=CC=C(C=C2)N(CCCl)CCCl)=O)=C(C=C1)F	4.94
1166	59322608	O1C(=C(C2=C(N[C@@H](C3=CC=CC=C3)CO)N=CN=C12)C=4OC=CC4)C5=CC=CC=C5	6.36251
1167	14862526	C1(=C(C=CC(/C=C(/N(=O)=O)\C)=C1)OS(C=2C=CC(=CC2)C(O)=O)(=O)=O)OC	5.6
1168	56683152	C=1C(=CC(=CC1)OC)/C=C/C(NC=2C=C3C(N=CN=C3NC=4C=C(C=CC4)Cl)=CC2)=O	5.18
1169	49830794	S1C2=C(C(C=3C=CC=CC3)=CN=C2)C=C1C(=O)O	5.7
1170	44611456	S(=O)(=O)(N)C1=CC=C(CNC(=O)C2=NC(OCC)=C(C(N)=C2)C#N)C=C1	5.7
1171	10194617	C1(=C2C(C=C(C(=C2)OCC)OCC)=NC(=N1)C)NC=3C=C(C=4N=C(C)SC4)C=CC3	5.05
1172	49830491	O=C(NCC1=CC=CC=C1)C=2C=C(C3=CC4=C(N=C3)NC=C4)C=CC2	5.7
1173	52944812	C=1C=NC2=C(C3=CC=CC=C3O2)C1NCCC4=CC=CC=C4	5.46
1174	136027071	IC=1C=2N(C=C(N2)C3=CC(Cl)=CC=C3)C(O)=NC1	5.7
1175	49831039	S1C=2N(N=C(C2C(N)=C1C(=O)N)C)C	4.7
1176	56683153	C=1C(=CC=C(C1)N(=O)=O)/C=C/C(NC=2C=C3C(N=CN=C3NC=4C=C(C=CC4)Cl)=CC2)=O	5.46
1177	6539418	FC(F)(F)C1=CC=C(C=C1)C2=NN3N=CC=CC3=C2C=4C=CN=C(NC5=CC=C6OCCOC6=C5)N4	5.83
1178	5328247	C=1(C=2C(=CC=NC2)N=CN1)NCC3=CC=CC=C3	5.84
1179	57400659	C1=NC(=C2C=C(C=CC2=N1)NCC3=CC=CC=C3OC)NC=4C=C(C=CC4)Cl	4.86
1180	6539424	ClC=1C=CC(=CC1)C2=NN3N=CC=CC3=C2C=4C=CN=C(NC=5C=CC=CC5)N4	6.89
1181	136027062	C=1C(=NC(=NC1O)NC2CCCCC2)C=3C=CN=CC3	5.7
1182	11338239	S1N=C(N)C=2C(C=3C=CC(NC(=O)NC4=CC(=CC(=C4)C)C)=CC3)=CC=CC12	5.7
1183	5281787	C(/C=C/C1=CC(=C(O)C=C1)O)(=O)OCCC2=CC=CC=C2	6
1184	5328754	OC=1C=C2C(NC(=O)C2=C(C#N)C#N)=CC1O	5.60206
1185	9950716	O1C2=NC=NC(N)=C2C(C3=CC=C(NC(=O)NC4=CC=C(C=C4)C)C=C3)=C1	5.7
1186	44457135	N1=CC=2C(C=C1)=NC=NC2NC=3C(=CC(=CC3)N(C)C)N	5.31
1187	2726	N1(C=2C(=CC=C(C2)Cl)SC3=C1C=CC=C3)CCCN(C)C	4.54
1188	5328216	C1(N(=O)=O)=C(C=C2C(=C1)C(=NC=N2)NC=3C=C(Br)C=CC3)N(C)C	5.7
1189	49830817	S1C2=C(C(C=3C=C4OCOC4=CC3)=C1)C(=NC=C2C=CC(=O)NC)N	5.7
1190	56676437	C=1C(/C=C/C(NC=2C=C3C(N=CN=C3NC=4C=C(C=CC4)Br)=CC2)=O)=C(C=CC1)Br	5.37
1191	16050452	FC=1C(C=2N=C3N(C2C4=NC(=NC=C4)NCC5(O)CC5)C=CN=C3C)=CC=C(F)C1	5.7
1192	49830701	ClC1=C2N=CC=C(NC(=O)NC3=NC(C(F)(F)F)=CC=C3)C2=CC=C1	5.7
1193	16760391	C1=CC=CC=C1C(=O)C=2C=CC(=CC2O)N3CCOCC3	4.6
1194	71568837	O=S1(=O)C2=C(C3=CC(=CC=C3N1C)C4=CC=C(C=C4)CC)NN=C2	6.12
1195	6539985	C1=CC(=CC=C1NC(=O)NC=2C=CC=C(C2)C)C=3C=4C(SC3)=NC=NC4N	5.7
1196	18451374	N1=CC=C2SC=C(C=3C=CC(=CC3)NC(NC4=CC(=CC=C4)C)=O)C2=C1N	5.7
1197	11846125	C=1C(C(NCC2=CC=CC=C2S(N)(=O)=O)=O)=NC(=C(C#N)C1N)OCC	5.7
1198	49830388	S1N=CC2=C(C3=CC=C(NC(=O)NC4=CC(=CC(=C4)C)C)C=C3)C=CC=C12	5.7
1199	14862537	C=1C=C(/C=C/N(=O)=O)C=CC1OS(C=2C=CC(=CC2)C(NCCCC)=O)(=O)=O	5.32
1200	57400361	C1(=C(OC)C=C2C(=C1)C(NC=3C=CC(=C(C3)Cl)F)=C(C=N2)C(=O)O)OC	5.03
1201	9822610	COC1=CC(NC2=NC=CC(NC3=CC=C4C(C)=NNC4=C3)=N2)=CC(OC)=C1OC	5.63
1202	18451366	BrC1=CC(NC(=O)NC2=CC=C(C=3C4=C(SC3)C=CN=C4N)C=C2)=CC=C1	5.7
1203	11314310	C=1C(NC(=O)NC2=CC(=CC=C2)C)=CC=C(C3=C4C(=CC=C3)NN=C4N)C1	5.7
1204	44385116	N1=CN=C2N(C=C(C=3C=CC=C(OC)C3)C2=C1N)C4=CC=CC(=C4)CO	6.1
1205	15550658	BrC1=CC(NC2=C3C(=NC=C2C#N)N=CC(NC(=O)C#CC)=C3)=CC=C1	5.203
1206	11442914	S1C=2C(C(C3=CC=C(NC(=O)NC4=CC(=CC=C4)C)C=C3)=C1)=C(N=CC2C#CC5=CN=CC=C5)N	5.7
1207	9882621	C1=2C(N(C3=CC=CC=C3)C)=NC=NC1=CC(=C(C2)OC)OC	5.4
1208	46207011	C1=CC(NC(C2=CC=C(C=C2)N(CCCl)CCCl)=O)=C(C=C1)Cl	5.02
1209	11244819	C1=CC=C(C=2C=CC(=CC2)NC(=O)NC3=CC=CC=C3)C=4C(N)=NNC41	5.7
1210	49830556	O=C(NC=1C=C(C=NC1)C=CC2=CC=NC=C2)C(N)CC=3C=4C(NC3)=CC=CC4	5.7
1211	11846124	C=1C(C(NCC2=CC=C(C=C2)S(C)(=O)=O)=O)=NC(=C(C#N)C1N)OCC	5.7
1212	49830600	ClC1=NC=C(C=C1OCC(N)CC=2C=3C(NC2)=CC=CC3)C=CC4=CC=NC=C4	5.7
1213	732134	C1=CC=CC(=C1)/C=C/C(NC=2C(=CC=CC2)OC)=O	5.29
1214	49830948	BrC1=CC=C(C2=NOC(=O)C2=CC=3C=C(OC)C(OC)=CC3)C=C1	5.7
1215	15858666	C12=C(C(C=3C=C(O)C=CC3)=CN1C4CCNC4)C(N)=NC=N2	5.82
1216	1011523	S(=O)(N1CCCCC1)(=O)C=2C=CC(=CC2)/N=C/C=3C(=CC=C(C3)Br)O	5.01
1217	46888665	C(CC1=CNC2=CC=C(C=C12)OCCC3=CC=C(C=C3)O)N	5.68
1218	57397252	C1=NC(=C2C=C(C=CC2=N1)NCC3=CC=CC=C3OC)NC=4C=C(C=CC4)Br	4.95
1219	49830354	S1C2=NC=NC(N)=C2C(C3=CC=C(NC(=O)NC4=CC(=C(C=C4)C)C)C=C3)=C1	5.7
1220	76322145	O=C(NC1=CC=2C(NC3=CC=C(CC)C=C3)=NC=NC2C=C1)C=C	5.49485
1221	135408978	OC=1C=2C(=CC(=NC2)C(=O)NCC3=CC=CC=C3)C=CC1O	5.85
1222	49830813	S1C2=C(C(C=3C=C4N=C(SC4=CC3)C)=C1)C(=NC=C2C=CC(=O)NC)N	5.7
1223	16125042	C1=CC=C(C=2C=CC(=CC2)NC(=O)NC3=CC(=CC=C3)C)C=4C=NNC41	5.7
1224	49830793	S1C2=C(C(C3=CC(F)=CC=C3)=CN=C2)C=C1C(=O)O	5.7
1225	11846126	C1=C(C(C#N)=C(N=C1C(NCC=2C=CC=NC2)=O)OCC)N	5.7
1226	49830857	O(C=1N=C(C=C(N)C1C#N)C(=O)NCC2=CC=NC=C2)CC	5.7
1227	5328852	C=1(C=2C(=CC(=C(C2)OC)OC)N=CC1C#N)NC3=C(C=C(C=C3)Cl)F	4.86
1228	44384547	N1=CN=C2N(C=C(C=3C=CC=CC3)C2=C1N)C4=CC=CC(=C4)CO	6.22
1229	18451149	S1C=2C(C(C3=CC=C(NC(=O)NC4=CC(=CC=C4)C)C=C3)=C1)=C(N=CC2C#CCN)N	5.7
1230	49830445	S(=O)(=O)(NC1=CC=C(C2=CC3=C(NN=C3N)C=C2)C=C1)CC	5.7
1231	49830350	S1C2=C(C(C3=CC=C(NC(=O)NC=4C=C(F)C=CC4)C=C3)=C1)C(=NC=C2C=5C=NC(=CC5)C)N	5.7
1232	44456912	N1=CC2=C(NC=3C(=CC=CC3)N)N=CN=C2C=C1OC	5.43
1233	49830438	O(C=1C=C(C2=CC(C(=O)C3=CC=CC=C3)=C(N)C=C2)C=NC1)CC(N)CC=4C=5C(NC4)=CC=CC5	5.7
1234	23546056	S1(=O)(=O)N=S(C=2C=CC(=CC2)Br)C=3C=CC(=CC31)C(=O)OC	6
1235	135451585	ClC=1C=C2C=3N=CN=C(O)C3OC2=CC1	5.7
1236	44381238	N1=CN=C2N(C3CCCC3)C=C(C4=CC=C(C=C4)O)C2=C1N	6.6
1237	22607792	S1C(C2=CC(OCC(N)CC=3C=4C(NC3)=CC=CC4)=CN=C2)=CC=5C1=CN=CC5	5.8
1238	18451372	C=1C(C=2C3=C(SC2)C=CN=C3N)=CC=C(NC(NC=4C=C(C=CC4)F)=O)C1	5.7
1239	5328980	C=1(C=2C(=CC=C(NC(/C=C/CN3N=CC=C3)=O)C2)N=CN1)NC4=CC(Br)=CC=C4	5.95
1240	5327888	N1(C=2N=C(NC3=CN=C(C=C3)OC)N=CC2C=C(C1=O)C4=C(Cl)C=CC=C4Cl)C	5.89
1241	135478626	C12=C(C(O)=CC=C1C=C(N=C2)C(=O)NCCC=3C=CC=CC3)O	5.85
1242	49830587	OCCNC1=NC=C2C(C=C(C3=CN=CC=C3)C=C2)=C1	5.7
1243	2752461	C=1C=CC(C=2C(NC(C2C3=CC=CC=C3)=O)=O)=CC1	5.6
1244	44442730	O(C=1C=C2N=CC(=C(N[C@H]3[C@@H](C3)C4=CC=CC=C4)C2=CC1)C#N)C	6.74473
1245	49830382	S1C2=NC(=NC(N)=C2C(C3=CC=C(NC(=O)NC4=CC(=CC=C4)C)C=C3)=C1)N	5.7
1246	44345644	C(=C/C=1C=C(CSC2=NC3=CC=CC=C3N2)C(=C(C1)OC)O)(\C(=O)N)/C#N	4.84
1247	52947210	C1(=C(C=C2C(=C1)C(OC3=CC(=C(C=C3)Br)F)=NC=N2)OC)OC	5.23
1248	49830932	ClC1=C(OCC)N=C(C(=O)NCC=2C(S(=O)(=O)N)=CC=CC2)C=C1N	5.7
1249	5228	FC1=CC=C(C=C1)C=2N=C3SCCN3C2C=4C=CN=CC4	4.6
1250	10043997	O1C2=NC=NC(N)=C2C(C3=CC=C(NC(=O)NC4=CC(=CC=C4)C)C=C3)=C1	5.7
1251	57397265	C1=NC(=C2C=C(C=CC2=N1)NCC3=CC=C(C=C3)Cl)NC=4C=C(C=CC4)Cl	5.36
1252	11232492	FC1=CC=2CNC3=C(NCC4=CC=CC=C4)N=CN=C3OC2C=C1	5.05061
1253	49830370	BrC1=CC(NC(=O)NC2=CC=C(C=3C4=C(NN=C4N)C(=CC3)C)C=C2)=CC=C1	5.7
1254	72164602	N1=CC=CC(/C=C/C(=O)NC=2C=C3C(=NC=NC3=CC2)NC=4C=C(C=CC4)Cl)=C1	5.33
1255	53319131	C=1(C=CC2=C(C=NC(=C2C1)NC=3C=C(C=CC3)Br)C#N)NC(=O)C4=CC=CO4	4.25
1256	49830287	O=C(NC=1C=C2C(C=3C=CC=CC3)=CNC2=NC1)C4=CC(OC)=CC=C4	5.7
1257	49830387	O=C(NC1=CC=C(C=2C=C(C=CC2)C(=O)N)C=C1)NC3=CC(=CC=C3)C	5.7
1258	5328384	C=12NC=3C(C1N=CN=C2NC=4C=CC=CC4)=CC=CC3	5.68
1259	18451176	S1C2=C(C(C3=CC=C(NC(=O)NC=4C=C(C=CC4)C)C=C3)=C1)C(=NC=C2C#CCN(C)C)N	5.7
1260	3724145	C1=CC(C2=NN=C(SCC3=CC=CC=C3)O2)=C(C=C1)F	5.29
1261	76318483	O=S(=O)(C1=CC=C(NC2=NC=NC=3C2=CC(=CC3)NC(C=C)=O)C=C1)NC4=NC=CS4	4.36
1262	14868	BrC=1C(O)=C(C(=O)NC2=CC=C(Br)C=C2)C=C(Br)C1	5.52476
1263	9905711	O=C(N)C1=C2NC(=NC2=CC=C1)C=3C=CN=CC3	5.7
1264	49830890	ClC1=C2C(=NC=3C1=CC(SC)=CC3)C(=O)NCC2	5.7
1265	5328874	C1=2C(=C(C#N)C=NC1=CC(=C(C2)OC)OCC)NC3=CC(Br)=CC=C3	4.67
1266	49830745	O(C=1C=C(C=NC1)C=CC2=CC=NC=C2)CC(N)COCC3=CC=CC=C3	5.7
1267	18450918	S1C=2C(C(C3=CC=C(NC(=O)NC4=CC(=CC=C4)C)C=C3)=C1)=C(N=CC2C#CCNS(=O)(=O)C)N	5.7
1268	49830440	FC=1C(C(=O)C=2C(N)=CC=C(C2)C3=CC(OCC(N)CC=4C=5C(NC4)=CC=CC5)=CN=C3)=CC=CC1	5.7
1269	44576144	C(/C(=C/C=1C=C(C(=C(C1)CSC=2C=CC=CC2)O)OCC3=CC=CC=C3)/C#N)(=O)N	6.1
1270	5328052	N(C=1C(NC2=C3C(C=C(N=C3)N)=NC=N2)=CC=CC1)(=O)=O	5.9
1271	10022185	C(C(C=1C=CC(OCC2=CC=CC=C2)=CC1)=O)(CN(C)C)CSCCN	5.06
1272	18450541	C=1C(C=2C3=C(SC2)C=CN=C3N)=CC=C(NC(NC=4C=C(C=CC4)Cl)=O)C1	5.7
1273	56673177	C=1C(/C=C/C(NC=2C=C3C(N=CN=C3NC4=CC(=CC=C4)Cl)=CC2)=O)=CC=C(C1)Br	5.46
1274	10267270	N1=CN=C2N(C3CCCC3)C=C(C=4C=CC=C(C4)OC)C2=C1N	6.34
1275	44384965	N1=CN=C2N(C=C(C=3C=CC=CC3)C2=C1N)C4=CC=C(C=C4)CNCCO	5.85
1276	44565013	C=1C=NC(NC2=CC(=CC=C2)C3=NC4=C(S3)C=CC=C4)=NC1NC=5C=C(NN5)C	5.72
1277	49830895	BrC1=C2SC(=C(N)C2=C(Cl)C=C1)C(=O)N	5.7
1278	6540003	C=1C(NC(=O)NC=2C=C(C=C(C)C2)C)=CC=C(C=3C=4C(SC3C)=NC=NC4N)C1	5.7
1279	14862528	C1=C(C=CC(/C=C/N(=O)=O)=C1)OS(C=2C=CC(=C(C2)O)C(OC)=O)(=O)=O	5.74
1280	71525283	BrC=1C=C(NC2=NC(NC(=O)C(C)(C)C)=NC=3NC(CCC=4N=CC=CC4)=CC32)C=CC1F	5.26761
1281	44347577	C=1(C(=O)NCCCCCCCCCCCCCC)C(=CC=C(NCC2=C(C=CC(=C2)O)O)C1)O	4.57
1282	25138030	NC(=O)C1=CC=CC(NC2=NC=CC(NC3=CC=CC(F)=C3)=N2)=C1	5.66
1283	44406624	C1=CC(C(=O)NC2=CC=CC(C(N(CC)CC)=O)=C2)=C(O)C=C1NC(CC)=O	4.94
1284	24905154	N=1C=NC=2N(C(C)C)N=C(C3=CC=CC(C(=O)NC=4SCCN4)=C3)C2C1N	6.24
1285	46207008	C1=CC(NC(C2=CC=C(C=C2)N(CCCl)CCCl)=O)=C(C=C1)Br	5.11
1286	13492269	C12=C(NC(=C1C)C)N=CN=C2NC3=CC=CC=C3	5.72
1287	5328387	C1=2NC=3C(C1=NC=NC2N[C@@H](C4=CC=CC=C4)C)=CC=CC3	6.38
1288	53711055	C12=C(C(=O)CC(C1=O)=NC=3C=CC(=CC3)C)SC(=N2)C	4.6
1289	11572699	N1C(=O)C(=C(C1=O)C2=CC=CC=C2)C3=CC=C(C=C3)OC	5.6
1290	10946795	N1C(C(C2=CC=C(C=C2)OC)=C(C3=CC=C(C=C3)OC)C1=O)=O	5.6
1291	49830454	ClC1=CC(C(=O)C2=CC(C3=CC(OCC(N)CC=4C5=C(NC4)C=CC=C5)=CN=C3)=CC=C2N)=CC=C1	5.7
1292	53324200	C=1(C(NC2=CC(=C(OCC3=CC(=CC=C3)F)C=C2)Cl)=NC=NC1C4=CC=CC=C4)C	4.7
1293	16050450	FC=1C(C=2N=C3N(C2C4=NC(=NC=C4)NCC(CO)(C)C)C=CN=C3C)=CC=C(F)C1	5.8
1294	25167075	C1(=CC=C2C(=C1)C=NN2)C=3N=C(SC3)NC=4C=CC=CC4	5.7
1295	10501266	C1(=CNC2=C1C=CC=C2)C3=NC(NC=4C=C(OC(C(F)F)(F)F)C=CC4)=NC=C3	5.74
1296	11245620	N1=CN=C2C(NCC3=C(C=CC(=C3)Br)O2)=C1NC=4C=CC=CC4	5
1297	49856431	O(C)C1=CC2=C(N=CN=C2C=C1OC)NC=3C=4C(C=5C(C3)=CC=CN5)=NC=CC4	5.05
1298	16007116	C1=C(N)C(Cl)=C(N=C1C(NCC2=CC=C(C=C2)S(C)(=O)=O)=O)OCC	5.7
1299	46855200	N1=CN=C(C=2C(=C(C=3C=CC=CC3)OC21)C4=CC=CC=C4)N[C@H](CO)C=5C=CC=CC5	6.65
1300	49830457	O=C(NC=1NN=C2C1C=C(C=3N=NN(C3)CC4=CC=CC=C4)C=C2)C=5C=C(OC)C(OC)=CC5	5.7
1301	13041145	C12=C(C(C)=C(N1)C)C(NCC=3C=CC=CC3)=NC=N2	5.97
1302	5327889	N1(C2=NC(NC3=CC=NC=C3)=NC=C2C=C(C1=O)C4=C(Cl)C=CC=C4Cl)C	6.04
1303	5329270	S(/C(=C/C=1C=C(O)C(=CC1)O)/C#N)(/C(=C/C=2C=C(O)C(=CC2)O)/C#N)(=O)=O	6.42
1304	44415977	C1=CN=C2NC=C(C=3N=C(N=CC3)NC4CCCCC4)C2=C1	5.7
1305	9955516	CCS(=O)(=O)C1=CC=C(OC)C(NC2=NC=CC(=N2)N(C)C3=CC=C4C(C)=NNC4=C3)=C1	5.88
1306	71659242	C1=C(C=C(C(=C1)F)Cl)NC2=C(C=NC=C2C#N)C=3C=CC(=CC3)NC(/C=C/CN(C)C)=O	5.46
1307	5328332	C=12C(=NC=NC1C=NC(=N2)Cl)NC3=CC=CC=C3	5.59
1308	10541248	C12=C(N(C3=CC(Cl)=CC=C3)C)NC=NC1=NC(=C2C)C	6.3
1309	10436840	N1(C(=[N+](C=C1)CCCCCCCCCCCCCCCC)C)CC2=CC=CC=C2	5.8
1310	10338500	O1C2=NC=NC(N)=C2C(C3=CC=C(NC(=O)NC=4C(=CC=CC4)C)C=C3)=C1	5.7
1311	44395171	C1=2C(NC=3C=C(NC(=O)C4=CC=CC=C4)C=CC3Cl)=NC=NC1=CC(=C(C2)OC)OC	4.96
1312	57403128	O=S(NC(=O)C1=C(N=C(C=C1)C)Cl)(C2=CC=C(C=C2)Cl)=O	5.92
1313	18451199	S1C2=C(C(C3=CC=C(NC(=O)NC=4C=C(F)C=CC4)C=C3)=C1)C(=NC=C2C5=COC=C5)N	5.7
1314	16043242	C(=O)(NC1=CC=C(C2=NSC3=NC=NC(=C32)N)C=C1)NC4=CC(=CC=C4F)C	5.7
1315	123015	O=C1NC2=C(C1=CC=3NC(=CC3C)C)C=CC=C2	5.7
1316	2305717	ClC1=CC=C(C(=O)NC=2C=C3NN=CC3=CC2)C=C1	5.7
1317	49830671	BrC=1SC=2N=CN=C(N)C2C1C=3C=CC(NC(=O)CC=4C=C(Cl)C=CC4)=CC3	5.7
1318	11161961	C1=2C(C(=O)NC1=O)=C3C=CC=CC3=C4C2C5=C(C=CC=C5)N4	5.6
1319	6419834	C=1C=CC=2NC(/C(=C\C=3NC(=C(C3C)C(OCC)=O)C)/C2C1)=O	4.6
1320	46886970	ClC1=C(CC=2NC=3N=C(N=C(NC4=C(F)C=C(Cl)C=C4)C3C2)N)C=CC(Cl)=C1	5.60206
1321	5328082	C12=C(N=CN=C1C=C(N=C2)N)NCC3=CC(Br)=CC=C3	6
1322	6447926	C(/C(=C/C=1C=C(C(=C(C1)CSC=2C=CC=CC2)O)OC)/C#N)(=O)N	6.4
1323	24905327	N=1C=NC=2N(N=C(C3=CC=C(C(O)=C3)F)C2C1N)C4CCCCCC4	6.11
1324	56662784	C=1C(/C=C/C(NC=2C=C3C(=CC2)N=CN=C3NC4=CC(=CC=C4)Cl)=O)=CC=CC1	5.44
1325	136027078	C=1N=CC=2SC(C=3N=C(ON3)O)=CC2C1OC4=CC=C(C=C4)I	5.7
1326	16109001	N=1C=NC(C2=C(N=CC=C2)OC3=CC(=C(C=C3)F)C(=O)NC=4C=C(C=CC4N(CCCN(C)C)C)C(F)(F)F)=NC1NC	4.6
1327	24905320	N=1C=NC=2N(N=C(C3=CC=C(C(=C3)O)F)C2C1N)[C@@H]4CCOC4	5.59
1328	5330388	N=1C(NC2=CC(Cl)=CC=C2)=CN=CC1C=3C=C(NCCCCO)C=NC3	5.13
1329	44410574	N(C(=O)C)C=1C=CC(C#CC=2C(NC=3C=CC(OCC4=CC(=CC=C4)F)=C(Cl)C3)=NC=NC2)=CC1	4.6
1330	57398939	C1=NC(=C2C=C(C=CC2=N1)NCC3=CC=C(C=C3)Br)NC=4C=C(C=CC4)Br	5.5
1331	49830358	S1C=2C(C(C3=CC=C(NC(=O)NC4=CC(=CC=C4)C)C=C3)=C1)=C(N=CC2C5=CN(N=C5)C)N	6.1
1332	15858662	N1=CN=C2N(C=C(C=3C=CC=C(C3)OC)C2=C1N)C4=CC=CC=C4	6.3
1333	25195216	C=1(C=C2/C(/C(NC2=CC1)=O)=C/C3=C(C(CCC(O)=O)=C(C)N3)C)C(=O)NNC4=CC=CC=C4	5.46
1334	44564706	C1=C(NC=2C=CN=C(C2)C(NC)=O)C=CC(C3=NC=4C=CC=CC4S3)=C1	5.7
1335	44448995	C=1(NCC2=CC(=C(C=C2)F)Cl)C(=C(N)N=CN1)/C=N/OC	5.95
1336	49830684	FC(F)(F)C1=NC(NC(=O)NC=2C=3C(N=CC2)=CC(OC)=CC3)=CC=C1	5.7
1337	23829003	O=C1NC(=O)C2=NC(=C3C(=C21)C=C(OC)C(OC)=C3)CC	5.7
1338	11554659	C1(=C(C=C2C(=C1)C(=CC=N2)OC3=CC=C(C=C3)NC(NC(=O)C4=C(C=CC=C4)C)=S)OC)OC	4.6
1339	44345647	C(=C/C=1C=C(CSC2=NC=3C=CC=CC3O2)C(=C(C1)OC)O)(\C(=O)N)/C#N	5.28
1340	3598	OC1=C(Cl)C=C(C(=C1CC2=C(C(=CC(=C2Cl)Cl)Cl)O)Cl)Cl	6.13
1341	44564817	C=1C(OC)=C(C=CC1NC2=NC(=NC3=C2C=CN3)OC)C4=NC=5C=CC=CC5S4	5.29
1342	11341400	C1=2C(=C(C#N)C=NC1=CC(=C(C2)NC(/C=C/CN(C)C)=O)OCC)NC3=CC(OCC4=CC=CC=C4)=CC=C3	4.89
1343	3008958	C=1C=CC(=CC1NC2=NC(N)=NC=3NC(=CC23)CC4=CC=CC=C4)Br	5.78
1344	22607499	O(C=1C=C(C=2C=C3C(NC(=O)C3)=CC2)C=NC1)CC(N)CC=4C=5C(NC4)=CC=CC5	5.7
1345	354479	N1=CN=C2N(C=C(C=3C=CC(=CC3)OC)C2=C1N)C4=CC=CC=C4	6.46
1346	44345327	C(=C/C=1C=C(CSC2=NC=3C=CC=CC3S2)C(=C(C1)O)O)(\C(=O)N)/C#N	5.49
1347	49830712	OC1=NC2=C(N3C1=CC(=C3)C4=CC(OC)=CC=C4)C=CC=C2	5.7
1348	49830279	ClC1=NC(=NC(C=2C3=C(NC2)N=CC=C3)=C1)NC4CCCCC4	5.7
1349	49830819	S(=O)(=O)(NCCCN)C=1C=C(C(O)=NC2=CC=C(C3=NN=C(O)C=4C3=CC=CC4)C=C2)C=CC1	5.7
1350	44409226	N1=CN=C2OC3=C(C=C(C=C3)OC)CNC2=C1NC=4C=CC=C(C4)C5=CC=CC=C5	5.01
1351	44565014	N(C1=CC(=CC=C1)C2=NC3=C(S2)C=CC=C3)C4=NC(=NC=5C4=CC(=C(C5)OC)OC)NC=6C=C(NN6)C	5.48
1352	24772168	O=C(NC1=C2C(=NC=C1)C=CC=C2)NC=3N=CC=NC3	5.7
1353	1810492	C1=CC=C(N2NC(=O)/C(=C/C3=CC=C(O3)C4=C(C=CC=C4)F)/C2=O)C=C1C	4.64
1354	46229409	C=1(C(O)=C(CN(C(NC=2C=CC=CC2)=O)CC3=CC=C(C=C3)O)C=C(C1)C)C	5.03
1355	9906347	C1(=CC=2C(OC=3C=CC(=CC3)Br)=CN=CC2S1)C(=O)N	5.7
1356	49830998	O(C=1C(OC)=CC=C(C1)C=NNC=2N=CN=C3C2NC4=C3C=CC=C4)C	5.7
1357	49830288	O=C(NC=1C=C2C(C3=CC=CC=C3)=CNC2=NC1)C=4C=CC(OC)=CC4	6
1358	46229500	C=1(C=CC=C(CN(C(NC=2C=CC=CC2)=S)CC=3C=CC(=CC3)F)C1O)C	5.07
1359	72164726	ClC=1C=C(NC2=NC=NC3=C2C=C(NC(=O)/C=C/C=4C=CC=NC4Cl)C=C3)C=CC1	5.4437
1360	10826146	C12=C(NC(=C1C)C)N=CN=C2OC3=CC(Cl)=CC=C3	5.6
1361	68594933	O1C(=C(C2=C(N[C@@H](C3=CC=CC=C3)CO)N=CN=C12)C=4C=C(N)C=CC4)C5=CC=CC=C5	6.6925
1362	46224697	C=1C=2N(CCCN)C=C(C=3C=C(C=4SC=5C(=CC=CC5)C4)C6=C(C3)C=NN6)C2N=C(N)N1	5.7
1363	5328866	C1=2C(=C(C#N)C=NC1=CC(=C(C2)OC)OC)NC3=CC=C(C=C3)Br	5.18
1364	22732253	O(C=1C=C2C(NC3=CC(NC(=O)C=4C=CC=CC4)=CC=C3)=NC=NC2=CC1OC)C	5.25181
1365	49830698	FC(F)(F)C=1C=C(NC(=O)NC=2C=3C(N=CC2)=CC(OC)=CC3)N=CC1	5.7
1366	15908166	O(C)C=1C=C2C(=NC=NC2=CC1OC)NC=3C4=C(C(=CC3)O)N=CC=C4	5.14
1367	5328067	C1(=C2C(C=C(N=C2)N)=NC=N1)NC3=CC(N(C)C)=CC=C3	5.75
1368	10406267	N1C(C2=CC(NC3=CC=C(C=C3)O)=C(C=C2C1=O)NC=4C=CC(=CC4)O)=O	5.6
1369	9956119	C=1C(=CN=C(C1)NCCNC2=NC(=C(C=N2)C=3NC=C(N3)C)C4=C(C=C(C=C4)Cl)Cl)C#N	5.7
1370	24905304	N=1C=NC=2N(N=C(C3=CC=C(C(=C3)O)Cl)C2C1N)CC4NCCC4	5.03
1371	10360970	N1C(C2=CC(NC3=CC=C(C=C3)C)=C(C=C2C1=O)NC=4C=CC(=CC4)C)=O	5.6
1372	91930201	S1C(N2N=C(CC2C3=CC=CC=C3)C=4C=CC=CC4)=NC(O)=C1	5.47108
1373	71659375	ClC=1C=C(NC(=O)C=2C(N(=O)=O)=CC(OCC)=C(NC(=O)/C=C/CN(C)C)C2)C=CC1F	5.22185
1374	5468216	C(=C\C1=CC(OC)=C(C=C1)OC)(\C#N)/C=2C=NC=CC2	6.15
1375	5328060	C1(=C2C(C=C(N=C2)N)=NC=N1)NC3=C(OC)C=CC=C3	5.43
1376	72164480	N=1C=NC(=C2C=C(C=CC12)NCC=3C=CC=C(N3)Br)NC=4C=C(C=CC4)Cl	5.39
1377	44586528	C=1C=C(C=CC1NC2=NC(N)=NC=3NC(=CC23)CCC4=CC=CC=C4)Cl	5.5
1378	49830598	O(C=1C=C(C=NC1)C=CC2=CC=NC=C2)CC(O)CC=3C=4C(NC3)=CC=CC4	5.7
1379	76311274	N=1C=2C(C(=NC1)NC=3C=CC=C(C3)CC)=CC(=CC2)NC(C=C)=O	5.57
1380	11303620	BrC1=CC=2CNC3=C(NCC4=CC=CC=C4)N=CN=C3OC2C=C1	5.22185
1381	5329264	C=1(N(=O)=O)C(=C(OC)C=C(/C=C(/C(=O)NCCCCNC(/C(=C/C=2C=C(N(=O)=O)C(=C(C2)OC)O)/C#N)=O)\C#N)C1)O	4.72
1382	44442742	C1(=CC=C2N=CC(=C(C2=C1)N[C@@H]3C[C@H]3C4=CC=CC=C4)C#N)C5=CC=C(C=C5)CN	7.4
1383	45140348	ON=C(CCCCCCOC1=C(C=C2C(=C1)C(=NC=N2)N[C@@H](C)C=3C=CC=CC3)OC)O	5.29
1384	24905298	N1=CN=C2N(N=C(C=3C=CC(OCC)=C(OC)C3)C2=C1N)C4CCCCC4	5.94
1385	49830594	ClC1=C2C(NC(=O)C=3C=CC(=CC3)C)=C(SC2=CC=C1Cl)C#N	5.7
1386	44586451	C=1C=CC(=CC1NC2=NC(N)=NC3=C2C=C(N3)CCC4=C(C=CC=C4)Cl)Br	5.47
1387	2831603	S1C(C(=O)NC1=S)=CC=2C=C(OC)C(O)=CC2	5.7
1388	44560751	C1=CN=C2C=CC(C=3C=CC(=CC3)NC(NC4=CC=CC(=C4)C)=O)=C(C2=N1)N	5.7
1389	18770818	C1=2C(N(C3=CC=C(C=C3)Cl)C)=NC=NC1=CC(=C(C2)OC)OC	5.52
1390	44457137	N1=CC=2C(C=C1)=NC=NC2NC=3C(=C(C=CC3)N(C)C)N	5.74
1391	56662786	N(C(/C=C/C1=C2C(=CC=C1)C=CC=C2)=O)C=3C=C4C(=NC=NC4=CC3)NC5=CC=CC(Cl)=C5	5.55
1392	49830591	FC(F)(F)C1=CC(NC(=O)NC2=CC=C(OC=3C=C(N=CC3)C(=O)NC)C=C2)=CC=C1	5.7
1393	11640926	C1=C(C(C#N)=C(N=C1NC(CC2=CC(=C(C=C2OC)S(=O)(=O)C)OC)=O)OC(C)C)N	5.7
1394	71659633	O(C1=C(NC(=O)/C=C/CN(C)C)C=C(C=C1)C(=O)NC=2N=C(C=3C=CC=NC3)C=CN2)CC	5.22185
1395	135497772	ClC=1C=C2C3=C(C(OC2=CC1)=N)C(O)=NC(O)=C3C#N	5.7
1396	5328853	C1=2C(=C(C#N)C=NC1=CC(=C(C2)OC)OC)NC3=CC(O)=CC=C3	5.2
1397	5328857	C1=2C(=C(C#N)C=NC1=CC(=C(C2)OC)OC)NC3=CC(Cl)=C(C=C3)O	5.04
1398	15858667	C12=C(C(C3=CC(OC)=CC=C3)=CN1C4CCNC4)C(N)=NC=N2	5.95
1399	91930219	BrC=1C=CC(C2=NN(C(C2)C3=CC=CC=C3)C=4SC=C(O)N4)=CC1	5.49485
1400	11485656	C1=CC(=CC=C1NC(=O)NC2=C(C=CC(=C2)C)F)C3=C4C(=CC=C3)NN=C4N	5.7
1401	24859296	FC1=C2N=CC=C(NC(=O)NC=3N=CC=NC3)C2=CC=C1	5.7
1402	15314616	O=C1NC(=O)C=2N=CC=3C(C21)=CC(OC)=C(OC)C3	5.7
1403	18451197	S1C2=C(C(C3=CC=C(NC(=O)NC=4C(F)=CC=CC4)C=C3)=C1)C(=NC=C2C5=COC=C5)N	5.7
1404	25164882	N1(N=NC(=C1C2CC2)C=3C=C4C(NN=C4)=CC3)CC5=CC=CC=C5	5.7
1405	233113	S1C(C(=O)NC1=O)=CC=2C=C(OC)C(O)=CC2	5.7
1406	49830281	N1C=2N=CC=CC2C(C=3N=C(NC4C(N)CCCC4)N=CC3)=C1	5.7
1407	46229406	C1(=CC=CC(CN(C(NC2=CC=CC=C2)=O)CC=3C=CC(=CC3)O)=C1O)C	5.12
1408	9979953	O(C1=CC=C(C2=CC=CC=C2)C=C1)C(=O)C3=CC(NCC=4C(O)=CC=C(O)C4)=CC=C3O	5.30103
1409	49830588	O=C(NC1=CC=CC=C1)C2=NNC3=C2C=C(C=4C=C(OC)C(O)=CC4)C=C3	5.7
1410	44416693	BrC=1C=CC(NC=2N=CN=C3OC=4C(CNC32)=CC(OC)=C(OC)C4)=CC1	5.06048
1411	49830711	S(=O)(=O)(N(C1CC1)CC2=CC=3N4C(C(O)=NC3C=C2)=CC=C4)C	6.3
1412	44416568	S1C2=CC(NC=3N=CN=C4OC=5C(CNC43)=CC(OC)=C(OC)C5)=CC=C2N=C1	5.25181
1413	49830878	FC1=CC=C(C=2N=CN(C2C=3C=CN=CC3)CCCO)C=C1	5.7
1414	24952854	S1C=2N(C(=C(N2)C3=CC=C(F)C=C3)C=4C=C5N(C(=NC5=CC4)N)CC(C)C)C=C1	6
1415	49830369	S1C2=NC=NC(N)=C2C(C(=O)NC3=CC=C(NC(=O)NC4=CC=C(C=C4)C)C=C3)=C1	5.7
1416	15249955	C1(=C(C2=CC=CC=C2N1)C3=CC=CC=C3)SSC4=C(C=5C=CC=CC5N4)C6=CC=CC=C6	4
1417	3008957	C1=C(NC2=NC(N)=NC=3NC(=CC23)CC4=CC=5C(C=C4)=CC=CC5)C=C(Br)C=C1	5.91
1418	9884685	N=1C=CC=C2C1OC3=C2N=C(N=C3N4CCOCC4)C=5C=CC=C(O)C5	4.6
1419	10136035	C1=2C(=NC=NC1=CC(=C(C2)OCC)OCC)NC=3C=C(C=4N=C(C)SC4)C=CC3	5.32
1420	49830879	OCCCN1C(=C(N=C1)C2=CC=CC=C2)C=3C=CN=CC3	5.7
1421	46229536	C=1(C(O)=C(CN(C(NC=2C=CC=CC2)=S)CC3=CC=C(C=C3)O)C=C(C1)C)C	5.23
1422	59322716	C1=NC(=C2C(=N1)OC(=C2C3=CC=C4C(=C3)OCO4)C5=CC=CC=C5)N[C@H](CO)C6=CC=CC=C6	6.59
1423	44565016	N(C1=CC=CC(=C1)C2=NC3=C(C=CC=C3)S2)C4=NC=NC5=C4N=CN5	5.77
1424	71578666	C(CCC(=O)NC1=CC=C2C(C(NS2(=O)=O)=NC3=CC=CC(=C3)Br)=C1)(O)=O	4.48
1425	76332993	N=1C=2C(C(=NC1)NC3CCCCC3)=CC(=CC2)NC(C=C)=O	5.47
1426	91930207	C1(=CC=C(C=C1)C2=NN(C(C3=CC=CC=C3)C2)C4=NC(=CS4)O)F	5.09
1427	91930213	ClC=1C=CC(C2=NN(C(C2)C3=CC=CC=C3)C=4SC=C(O)N4)=CC1	5.27246
1428	44279647	C1=2C(=C(C#N)C=NC1=NC=C(NC(/C=C/CN(C)C)=O)C2)NC3=CC(Br)=CC=C3	5.69
1429	11856204	C1(=CC=C(C=2C(=NOC21)N)C=3C=CC(=CC3)NC(NC=4C=C(C=CC4)Br)=O)OC	5.7
1430	206042	O=C1NC=2C(C1=CC=3NC(=C(C3C)CCC(=O)O)C)=CC=CC2	5.7
1431	46888603	N1(CCCCCC2=CC=C(C=C2)OC)C=C(C=3C=C(OCCC=4C=CC(O)=CC4)C=CC13)CCN	5.36
1432	10539833	C1=2C(=NC(=C1C)C)N=CNC2NC3=CC(OC)=CC=C3	5.92
1433	2385467	C1(=CC(/C=C(\C(NC2CCCCC2)=O)/C#N)=CC=C1O)O	5.7
1434	91930222	BrC1=CC=C(C2N(N=C(C2)C=3C=CC(Br)=CC3)C=4SC=C(O)N4)C=C1	5.6925
1435	5328877	C1=2C(=C(C=O)C=NC1=CC(=C(C2)OC)OC)NC=3C=C(Br)C=CC3	5.47
1436	91930223	BrC=1C=CC(C2=NN(C(C2)C3=CC=C(C=C3)C)C=4SC=C(O)N4)=CC1	5.25337
1437	5328883	C1=2C(=C(C#N)C=NC1=CC3=C(C2)OCO3)NC4=CC(Br)=CC=C4	5.17
1438	11822927	C1=2C(=NC=NC1=CC=C(/N=N/N(C)C)C2)NCC3=CC=CC=C3	6.32
1439	91930225	C1(=CC=C(C=C1)C2=NN(C(C3=CC=CC=C3)C2)C4=NC(=CS4)O)C	5.97
1440	9549300	ClC=1C=C(NC=2C3=C(N=CC2C#N)C=NC(NCC4=CC=CN=C4)=C3)C=CC1F	5.30103
1441	21907506	O=C1NCC=2C(C=3C(=CC(NC(=O)NC4=CC(=CC(=C4)C)C)=CC3)C)=CC=CC21	5.7
1442	91930195	C1(=CC=C(C=C1)C2=NN(C(C3=CC=CC=C3)C2)C4=NC(=CS4)O)OC	5.63
1443	17758353	C=1(C=C(C2=C(C1)C(NC3=CC(=C(C=C3)F)Cl)=C(C=N2)C#N)S(=O)C)NCC4=CNC=N4	5.3
1444	91930210	C1(=CC=C(C=C1)C2=NN(C(C3=CC=C(C=C3)Br)C2)C4=NC(=CS4)O)F	5.32
1445	11197585	FC1=CC=2CNC=3C(OC2C=C1)=NC=NC3NC=4C=CC=CC4	5.1549
1446	46936126	C1(=CC=C(C=C1)C2=NN(C(C=3C=CC(=CC3)Br)C2)C=4SC=C(N4)C5=CC=CC=C5)Br	5.05
1447	49830673	FC=1C(NC(=O)NC2=CC=C(C3=C4C(NN=C4N)=CC=C3)C=C2)=CC(=CC1)C(=O)O	5.7
1448	10477397	C(NCC1=CC=CC=C1)(C=2C=CC(C3=C(C=C(C=C3)C=4C=CC=CC4)OCOC)=CC2)=O	5.96
1449	91930220	C1(=CC=C(C=C1)C2=NN(C(C3=CC=C(C=C3)F)C2)C4=NC(=CS4)O)Br	5.19
1450	91930221	C1(=CC=C(C=C1)C2=NN(C(C3=CC=C(C=C3)Cl)C2)C4=NC(=CS4)O)Br	5.39
1451	45485489	C1(=CC=C2N=CN=C(C2=C1)NC=3C=C(C=CC3)Cl)/N=N/N(C(OC=C)=O)C	6.14
1452	91930204	C1=CC=C(C=C1)C2=NN(C(C3=CC=C(C=C3)Br)C2)C4=NC(=CS4)O	5.87
1453	44586450	C=1C=CC(=CC1NC2=NC(N)=NC=3NC(=CC23)CCC4=CC=C(C=C4)OC)Br	5.66
1454	135533388	S1C(C(=O)NC1=NC2=CC=CC=C2)=CC3=CC(OC)=CC=C3	5.7
1455	91930216	BrC1=CC=C(C2N(N=C(C2)C=3C=CC(Cl)=CC3)C=4SC=C(O)N4)C=C1	5.64207
1456	44407238	O1C=2C(C3=CC=CC=C3C(C2C4=C(C(=C5C=CC=CC5=C14)OCCN(C)C)C(=O)OC)=O)=O	5.09
1457	24768216	BrC1=CC=C(CNC(=O)NC2=CC=3C(=NNC3)C=C2)C=C1	5.7
1458	49830959	O=C(N)C1=C2N=CC=CC2=CC(=C1)C3=CC(N)=CC=C3	6.5
1459	49830377	S1C=2N=CN=C(N)C2C(C(=O)NC3=CC=C(NC(=O)NC4=CC=CC=C4)C=C3)=C1	5.7
1460	11463885	FC1=C(C=C(NC(=O)NC=2C=CC(C=3C4=C(ON=C4N)C(OC)=CC3)=CC2)C=C1)C	5.7
1461	49830423	FC=1C=C(NC(=O)NC=2C=CC(C=3C4=C(ON=C4N)C(OC)=CC3)=CC2)C=C(F)C1	5.7
1462	135453851	N=1C2=C(C=C(C(=C2)O)O)C=C(C1)C3=CN=CC=C3	6.3
1463	45485552	C=1(/N=N/N(C(OC2=CC=C(C=C2)N(=O)=O)=O)C)C=C3C(=NC=NC3=CC1)NC4=CC=CC(Cl)=C4	6.11
1464	45103907	C(COC1=C(C=C(C=C1)C2=NC3=C(C(=N2)O)C4=C(S3)C=CC(=C4)C)OC)(O)=O	5.62
1465	91930224	C=1(C=CC(=CC1)C2=NN(C(C3=CC=C(C=C3)OC)C2)C4=NC(=CS4)O)Br	5.1
1466	91930190	C1(=CC=C(C=C1)C2=NN(C(C3=CC=C(C=C3)F)C2)C4=NC(=CS4)O)C	5.7
1467	49830670	FC=1C(NC(=O)NC2=CC=C(C3=C4C(NN=C4N)=CC=C3)C=C2)=CC(=CC1)CO	5.7
1468	25138015	CC1=CC=C(NC2=CC=NC(NC3=CC=CC(=C3)C(N)=O)=N2)C=C1O	5.67
1469	5328393	C12=C(C(NC=3C=C(Br)C=CC3)=NC=N1)C=4C=CC=CC4N2C	6.13
1470	91930205	C1=CC=C(C=C1)C2=NN(C(C3=CC=C(C=C3)C)C2)C4=NC(=CS4)O	5.52
1471	5328777	C(\C(=O)NCCC1=CC(OC)=C(C=C1)OC)(=C/C2=CC(O)=C(C=C2)O)/C#N	5.77
1472	24905300	N=1C=NC=2N(N=C(C3=CC=C(C(=C3)O)Cl)C2C1N)C4CCCC4	7.17
1473	46935974	C1(=C(C=C(C=C1)C2=NN(C(C=3C=CC(=CC3)Br)C2)C=4SC=C(N4)C5=CC=CC=C5)C)C	5.74
1474	91930202	S1C(N2N=C(CC2C3=CC=C(F)C=C3)C=4C=CC=CC4)=NC(O)=C1	5.31336
1475	49830276	FC1=C(C(=O)NC=2C=C3C(C=4C=CC=CC4)=CNC3=NC2)C=CC=C1F	6
1476	46936085	C1(=CC=C(C=C1)C2=NN(C(C=3C=CC(=CC3)Cl)C2)C=4SC=C(N4)C5=CC=CC=C5)Br	5.03
1477	46936084	C1(=CC=C(C=C1)C2=NN(C(C=3C=CC(=CC3)F)C2)C=4SC=C(N4)C5=CC=CC=C5)Br	4.95
1478	216239	C=1(C(F)(F)F)C(=CC=C(NC(NC2=CC=C(OC=3C=C(C(=O)NC)N=CC3)C=C2)=O)C1)Cl	5.7
1479	44564789	C=1C=C(C2=NC=3C=CC=CC3S2)C=CC1NC4=NC=NC5=C4C=CN5	5.89
1480	135457450	O(CC(CC(C)(C)C)C)C(=O)C=1C=C(N=CC=2C=C(O)C=CC2O)C=CC1O	5
1481	91930193	C1(=CC=C(C=C1)C2=NN(C(C3=CC=C(C=C3)C)C2)C4=NC(=CS4)O)C	5.94
1482	91930211	C1(=CC=C(C=C1)C2=NN(C(C3=CC=C(C=C3)C)C2)C4=NC(=CS4)O)F	5.08
1483	91930217	C1(=CC=C(C=C1)C2=NN(C(C3=CC=C(C=C3)C)C2)C4=NC(=CS4)O)Cl	5.18
1484	24905212	N=1C=NC=2N(N=C(C3=CC=C4C(NC=C4)=C3)C2C1N)C5CCCC5	7.07
1485	91930203	C1=CC=C(C=C1)C2=NN(C(C3=CC=C(C=C3)Cl)C2)C4=NC(=CS4)O	5.46
1486	46936028	C1(=C(C=C(C=C1)C2=NN(C(C3=CC=C(C=C3)O)C2)C=4SC=C(N4)C5=CC=CC=C5)C)C	5.72
1487	91930194	S1C(N2N=C(CC2C3=CC=C(OC)C=C3)C=4C=CC(=CC4)C)=NC(O)=C1	5.37263
1488	5941457	C=1(C(=C(C=C(C1)/C=C(/C(N)=O)\C#N)CSC2=CC=CC=C2)O)OCC	6.4
1489	91930199	S1C(N2N=C(CC2C3=CC=C(C=C3)C)C=4C=CC(OC)=CC4)=NC(O)=C1	5.26281
1490	91005966	N1C(=NC2=CC3=C(C=CC=C3)C2=C1NC4=CC=C(C=C4F)Cl)N	4.93
1491	11565683	N1C=2N=CC=CC2C(C=3N=CN=C(NCC4=CC=CC=C4)C3)=C1	6.2
1492	10973080	C1=2C(=C(C#N)C=NC1=CC(=C(C2)NC(/C=C/C(N(CC)CC)C)=O)OC)NC3=CC(Cl)=C(C=C3)F	5.32
1493	91930191	C1(=CC=C(C=C1)C2=NN(C(C3=CC=C(C=C3)Cl)C2)C4=NC(=CS4)O)C	5.78
1494	91930215	C1(=CC=C(C=C1)C2=NN(C(C3=CC=C(C=C3)Cl)C2)C4=NC(=CS4)O)Cl	5.09
1495	56934982	C1=NC(=C2C=C(NC2=N1)C3=CC=C(C=C3)O)NC(C)C4=CC=CC(=C4)C	7.02
1496	24905317	N=1C=NC=2N(N=C(C3=CC=C(C(=C3)O)Cl)C2C1N)[C@H]4CCOC4	5.8
1497	59322682	O1C(=C(C2=C(N[C@@H](C3=CC=CC=C3)CO)N=CN=C12)C4=CC(NC(=O)C)=CC=C4)C5=CC=CC=C5	6.66154
1498	23996921	O=C(NC=1C=CN=CC1)C2C(C2)(C3=CC(=CC=C3)C)C=4C=C(C=CC4)C	6.5
1499	56665233	C1(=CC=C(C=C1)C2=NN(C(C=3C=CC(=CC3)Br)C2)C=4SC=C(N4)C5=CC=CC=C5)OC	5.25
1500	91930200	S1C(N2N=C(CC2C3=CC=C(OC)C=C3)C=4C=CC(OC)=CC4)=NC(O)=C1	5.0511
1501	56682199	C1(=CC=C(C=C1)C2=NN(C(C3=CC=C(C=C3)O)C2)C=4SC=C(N4)C5=CC=CC=C5)OC	5.27
1502	5328077	C12=C(N=CN=C1C=C(N=C2)N)NCC=3C=CC=CC3	6.24
1503	91930206	C1=CC=C(C=C1)C2=NN(C(C3=CC=C(C=C3)OC)C2)C4=NC(=CS4)O	5.37
1504	46936130	C1(=CC=C(C=C1)C2=NN(C(C3=CC=C(C=C3)O)C2)C=4SC=C(N4)C5=CC=CC=C5)Br	4.65
1505	71659629	C1(=C(C=C(C(=C1)C(=O)NC2=CC(=C(C=C2)F)Cl)N)OCC)NC(/C=C/CN(C)C)=O	5.35
1506	44331083	BrC=1C=C(OC=2C3=C(N=CC2)C=C(OC)C(OC)=C3)C=CC1	5.60206
1507	46936128	C1(=CC=C(C=C1)C2=NN(C(C=3C=CC(=CC3)C)C2)C=4SC=C(N4)C5=CC=CC=C5)Br	4.71
1508	11186266	O1C2=C(CNC=3C1=NC=NC3NC=4C=CC=CC4)C=C(OC)C=C2	5.12494
1509	46936026	C1(=C(C=C(C=C1)C2=NN(C(C=3C=CC(=CC3)C)C2)C=4SC=C(N4)C5=CC=CC=C5)C)C	5.57
1510	46936129	C1(=CC=C(C=C1)C2=NN(C(C=3C=CC(OC)=CC3)C2)C=4SC=C(N4)C5=CC=CC=C5)Br	4.99
1511	71716400	O(C)C=1C=C2C(=NC=NC2=CC1OC)NC=3C=C4C(=CC3)N=C(N4)C	5.29
1512	46209503	O(C=1C=C2C(NC=3C=CC(NC(OC)=O)=CC3)=NC=NC2=CC1OC)C	5.16115
1513	5327887	N1(C=2N=C(NC3=CN=CC=C3)N=CC2C=C(C1=O)C4=C(Cl)C=CC=C4Cl)C	6.29
1514	54517840	S1C(CC2=CC=C(OCC3(CCCCC3)C)C=C2)=C(O)N=C1O	5.33208
1515	49830289	OCCCNC1=NC=NC=2NC=C(C21)C=3C=CC=CC3	5.7
1516	91930196	C=1(C=CC(=CC1)C2=NN(C(C3=CC=C(C=C3)F)C2)C4=NC(=CS4)O)OC	5.23
1517	91930198	C=1(C=CC(=CC1)C2=NN(C(C3=CC=C(C=C3)Br)C2)C4=NC(=CS4)O)OC	5.9
1518	11993789	IC1=NN=C2NC=3C(NC(=O)C2=C1)=CC=CC3	5.7
1519	4323109	O1C(C2=NC=3C(N=C2C=4OC=CC4)=CC=C(NC(=O)N(C)C)C3)=CC=C1	5.7
1520	76320712	O(C=1C=C2C(=NC=NC2=CC1OC)C#C[C@](N(CC)CC)(CCC3=CC=CC=C3)C)C	5.92082
1521	5328819	C1=C(C=C2C(=C1)N=CN=C2NC=3C=CC=C(C3)Cl)Cl	5.57
1522	11371778	C1(=NC(C2=CN=CC=C2)=CC=N1)NC3=CC(OCCN4C=NC=C4)=CC=C3	5.15
1523	44416509	N1=CN=C2C(=C1NC=3C=C(C(=CC3)F)Cl)NCC=4C=C(C(OC)=CC4S2)OC	5.09
1524	49830378	S1C2=NC=NC(N)=C2C(C(=O)NC=3C=CC(NC(=O)NC=4C=C(C=C(C4)C)C)=CC3)=C1	5.7
1525	5328867	C=1(C=2C(=CC(=C(C2)OC)OC)N=CC1C#N)NC3=C(Br)C=CC=C3	5.38
1526	46936175	C1(=CC=C(C=C1)C2=NN(C(C3=CC=C(O)C=C3)C2)C=4SC=C(N4)C5=CC=C(C=C5)Cl)Br	4.67
1527	46936170	C1(=CC=C(C=C1)C2=NN(C(C=3C=CC(Cl)=CC3)C2)C=4SC=C(N4)C5=CC=C(C=C5)Cl)Br	4.75
1528	91930197	ClC1=CC=C(C2N(N=C(C2)C=3C=CC(OC)=CC3)C=4SC=C(O)N4)C=C1	5.27165
1529	64587275	C1(=CC=C2C(=C1)C(=NC=N2)NC=3C(=CC=CC3)Cl)N	5.6
1530	57397251	C1=NC(=C2C=C(C=CC2=N1)NCC3=CC=CC=C3O)NC4=CC(=CC=C4)Br	5.49
1531	45151203	C1(=CC=C(C=C1)C=2CC(C=3C=CC(=CC3)OC)N(N2)C=4SC=C(N4)C5=CC=CC=C5)OC	5.16
1532	45151149	C1(=CC=C(C=C1)C2=NN(C(C=3C=CC(=CC3)C)C2)C=4SC=C(N4)C5=CC=CC=C5)OC	5.13
1533	49830277	O=C(N)C=1C=C(C=2C=C3C(C=4C=CC=CC4)=CNC3=NC2)C=CC1	6.4
1534	91930212	C=1(C=CC(=CC1)C2=NN(C(C3=CC=C(C=C3)OC)C2)C4=NC(=CS4)O)F	4.97
1535	46935972	C1(=C(C=C(C=C1)C2=NN(C(C=3C=CC(=CC3)F)C2)C=4SC=C(N4)C5=CC=CC=C5)C)C	5.76
1536	91930209	C1(=CC=C(C=C1)C2=NN(C(C3=CC=C(C=C3)Cl)C2)C4=NC(=CS4)O)F	4.96
1537	91930218	C=1(C=CC(=CC1)C2=NN(C(C3=CC=C(C=C3)OC)C2)C4=NC(=CS4)O)Cl	5.07
1538	46935973	C1(=C(C=C(C=C1)C2=NN(C(C=3C=CC(=CC3)Cl)C2)C=4SC=C(N4)C5=CC=CC=C5)C)C	5.63
1539	5328571	C=1(NC2=CC=CC=C2C1CCC#N)SSC=3NC=4C=CC=CC4C3CCC#N	4.33
1540	10426229	C1(=C(C(=CC(=C1)/C=C/2\C(NC3=C2C=CC=C3)=O)C(C)C)O)C(C)C	6.4
1541	11619195	N1=CN=C2C(=C1NC=3C=C(C=CC3)Br)NCC=4C=C(C(=CC4S2)OC)OC	5.23
1542	91930208	C1(=CC=C(C=C1)C2=NN(C(C3=CC=C(C=C3)F)C2)C4=NC(=CS4)O)F	4.77
1543	56672168	C1(=CC=C(C=C1)C=2CC(C=3C=CC(=CC3)Br)N(N2)C=4SC=C(N4)C5=CC=C(C=C5)Cl)OC	5.2
1544	56682201	C1(=CC=C(C=C1)C=2CC(C3=CC=C(C=C3)O)N(N2)C=4SC=C(N4)C5=CC=C(C=C5)Cl)OC	5.12
1545	11407183	C1=CC=C(C=2C(=NOC21)N)C3=CC=C(C=C3)NC(NC4=CC=C(C(=C4)Cl)OC)=O	5.7
1546	11610703	N1C(C(C=2C=CC(OC)=C(O)C2)=C(C3=CC(=C(C(=C3)OC)OC)OC)C1=O)=O	5.6
1547	53324440	C=1(C=CC=2C(C1)=C(NC=3C=C(C=CC3)Br)N=CC2C#N)NC(OCC)=O	4.89
1548	49830566	S1C2=NC=NC(N)=C2C(C(=O)NC=3C=CC(NC(=O)NC4=C(C=CC=C4)C)=CC3)=C1	5.7
1549	91930214	C1(=CC=C(C=C1)C2=NN(C(C3=CC=C(C=C3)F)C2)C4=NC(=CS4)O)Cl	4.85
1550	10408993	S(C1=CC(O)=C(C=C1)C(=O)O)(OC=2C=CC(C(C(CN(C)C)=C)=O)=CC2)(=O)=O	6.33
1551	1723871	C=1(C)C(Cl)=CC(=CC1)N2NC(=O)/C(=C/C3=CC=C(C=C3)OCC4=CC=CC=C4)/C2=O	5.07
1552	45151163	C1(=CC=C(C=C1)C2=NN(C(C=3C=CC(=CC3)F)C2)C=4SC=C(N4)C5=CC=CC=C5)OC	5.24
1553	49830357	S1C2=C(C(C3=CC=C(NC(=O)NC=4C(F)=CC=C(C4)C)C=C3)=C1)C(=NC=C2C(=O)NC)N	5.8
1554	44416741	N1=CN=C2C(=C1NC=3C=CC(=CC3)F)NCC=4C=C(C(=CC4O2)OC)OC	5.15
1555	57398942	C1=NC(=C2C=C(C=CC2=N1)NCC3=CC=CC=C3O)NC4=CC(=CC=C4)Cl	5.45
1556	49830356	ClC1=CC(NC(=O)NC2=CC=C(C=3C4=C(SC3)C(=CN=C4N)C(=O)NC)C=C2)=CC=C1	5.9
1557	59322651	C1=NC(=C2C(=N1)OC(=C2C=3C=CC(=CC3)NC(C)=O)C4=CC=CC=C4)N[C@H](CO)C5=CC=CC=C5	6.75
1558	46936171	C1(=CC=C(C=C1)C2=NN(C(C=3C=CC(Br)=CC3)C2)C=4SC=C(N4)C5=CC=C(C=C5)Cl)Br	4.59
1559	49788361	N=1C2=C(C=3CCCCC3S2)C(N[C@@H](C4=CC=CC=C4)CO)=NC1	6.14
1560	24905318	N=1C=NC=2N(N=C(C3=CC=C(C(=C3)O)Cl)C2C1N)[C@@H]4CCOC4	5.85
1561	46888742	C1(=CC=C(C=C1)CCOC=2C=C3C=4CC(CCC4NC3=CC2)N)O	4.82
1562	2839887	C1(=CC=C(C=C1)C=2CC(C=3C=CC(=CC3)OC)N(N2)C=4SC=C(N4)C5=CC=C(C=C5)Cl)OC	5.2
1563	45151186	C1(=CC=C(C=C1)C=2CC(C=3C=CC(=CC3)Cl)N(N2)C=4SC=C(N4)C5=CC=C(C=C5)Cl)OC	5.11
1564	44345396	C(=C/C=1C=C(CSC2=NC=3C=C(Cl)C=CC3S2)C(=C(C1)OC)O)(\C(=O)N)/C#N	5.36
1565	45151176	C1(=CC=C(C=C1)C2=NN(C(C=3C=CC(=CC3)Cl)C2)C=4SC=C(N4)C5=CC=CC=C5)OC	5.31
1566	2385464	C(\C(NC1CCCCC1)=O)(=C/C2=CC(O)=C(C=C2)O)/C#N	5.8
1567	45151160	C1(=CC=C(C=C1)C=2CC(C=3C=CC(=CC3)C)N(N2)C=4SC=C(N4)C5=CC=C(C=C5)Cl)OC	5.33
1568	45269554	C1=C(C=CC2=CC(=CC=C12)NC(=O)NC=3C=NC(=CN3)C#N)C(=O)O	5.7
1569	46936173	C1(=CC=C(C=C1)C2=NN(C(C=3C=CC(C)=CC3)C2)C=4SC=C(N4)C5=CC=C(C=C5)Cl)Br	4.55
1570	46936131	C1(=CC=C(C=C1)C2=NN(C(C=3C=CC(F)=CC3)C2)C=4SC=C(N4)C5=CC=C(C=C5)Cl)Br	4.62
1571	6539422	FC(F)(F)C1=CC=CC(=C1)C2=NN3N=CC=CC3=C2C=4C=CN=C(NC5=CC=C6OCCOC6=C5)N4	6.1
1572	46936174	C1(=CC=C(C=C1)C=2CC(C=3C=CC(OC)=CC3)N(N2)C=4SC=C(N4)C5=CC=C(C=C5)Cl)Br	4.7
1573	15986273	ClC1=NN=C2NC=3C(NC(=O)C2=C1)=CC=CC3C(=O)N	5.7
1574	24952851	S1C=2N(C(=C(N2)C3=CC=C(F)C=C3)C=4C=C5N(C(=NC5=CC4)N)CC6CC6)C=C1	5.9
1575	46936083	C1(=C(C=C(C=C1)C=2CC(C3=CC=C(C=C3)O)N(N2)C=4SC=C(N4)C5=CC=C(C=C5)Cl)C)C	6.01
1576	5327892	N1(C=2N=C(NC=3C=C(Br)C=CC3)N=CC2C=C(C1=O)C4=C(Cl)C=CC=C4Cl)C	6.17
1577	46936081	C1(=C(C=C(C=C1)C=2CC(C=3C=CC(=CC3)C)N(N2)C=4SC=C(N4)C5=CC=C(C=C5)Cl)C)C	5.98
1578	5328272	C12=C(N=CN=C1C=CC=N2)NCC3=CC=CC=C3	6.22
1579	71579163	C(NC1=CC2=C(N=CN=C2C=C1)NC=3C=C(C=CC3)O)(N)=O	5.6
1580	46936027	C1(=C(C=C(C=C1)C=2CC(C=3C=CC(=CC3)OC)N(N2)C=4SC=C(N4)C5=CC=CC=C5)C)C	5.51
1581	5467485	C(\C(NC1CCC(CC2CCC(NC(/C(=C/C3=CC(O)=C(C=C3)O)/C#N)=O)CC2)CC1)=O)(=C/C=4C=C(O)C(=CC4)O)/C#N	4.69
1582	14862533	C=1C=C(/C=C/N(=O)=O)C=CC1OS(C=2C=CC(=CC2)C(NC)=O)(=O)=O	6.4
1583	45151173	C1(=CC=C(C=C1)C=2CC(C=3C=CC(=CC3)F)N(N2)C=4SC=C(N4)C5=CC=C(C=C5)Cl)OC	5.29
1584	24906268	O=C1NC2=C(C1=CC=3NC=NC3)C=C(OC)C=C2	5.7
1585	56661789	C1(=CC=C(C=C1)C=2CC(C=3C=CC(=CC3)N(=O)=O)N(N2)C=4SC=C(N4)C5=CC=CC=C5)OC	5.06
1586	135444250	S1C(C(=O)NC1=NC2=CC=CC=C2)=CC3=CC(O)=C(OC)C=C3	5.7
1587	10848423	C1=2C(=NC(=C1C)C)N=CNC2NC3=CC(C)=CC=C3	6.24
1588	11626560	ClC=1C=CC(F)=C(C1[C@@H](C)OC2=CC(=CN=C2N)C=3C=NN(C3)C4CCNCC4)Cl	5.57
1589	10318154	S(OC=1C=CC(C(C(CN(C)C)=C)=O)=CC1)(C=2C=CC(C(=O)O)=CC2)(=O)=O	6.64
1590	11675829	N1C(C2=C(C3=C(C4=C2C=C(C(=C4OC)OC)OC)NC=5C=CC(=CC35)OC)C1=O)=O	5.6
1591	44407326	N1C(C=2C(C1=O)=C3C(=C4C2C5=CC=CC=C5N4)C(=C(C(=C3)OC)OC)OC)=O	5.6
1592	91930192	C1(=CC=C(C=C1)C2=NN(C(C3=CC=C(C=C3)Br)C2)C4=NC(=CS4)O)C	6.62
1593	46936127	C1(=CC=C(C=C1)C=2CC(C=3C=CC(=CC3)N(=O)=O)N(N2)C=4SC=C(N4)C5=CC=CC=C5)Br	4.8
1594	49830455	O(C1=NC=NC=2NC=C(C21)C=3C=CC=CC3)CCCC	5.7
1595	15550318	C=1(N=C(C=2C=NC(=CC2)NCCN)C=CN1)NC3=CC(OC)=C(C(=C3)OC)OC	5.29
1596	44313462	C1=2C(=NC(=C1C)C)NC(=NC2NC3CCCCC3)C	5.16
1597	21701562	BrC1=CC(F)=C(NC2=NC=NC=3C2=CC(OC)=C(OC)C3)C=C1	5.24413
1598	5328064	C=1(C=2C(=CC(=NC2)N)N=CN1)NC3=CC(N)=CC=C3	5.81
1599	6539414	COC1=CC=C(C=C1)C2=NN3N=CC=CC3=C2C=4C=CN=C(NC5=CC=C6OCCOC6=C5)N4	6.13
1600	49830947	ClC1=NN=C2NC=3C(NC(=O)C2=C1)=CC=CC3	5.7
1601	49830576	S(=O)(=O)(NC=1C(C=2C=C3NC=4C(NC(=O)C3=CC2)=CC(C5=CC(OC)=C(OC)C(OC)=C5)=CC4)=CC=CC1)C	5.7
1602	10043994	N1C(C2=CC(NC3=CC=CC=C3)=C(C=C2C1=O)NC4=CC=C(C=C4)OC)=O	5.7
1603	176155	N1C(=C(C2=CC=C(C=C2)F)N=C1C3=CC=C(S(=O)C)C=C3)C=4C=CN=CC4	6.47
1604	11676233	FC(F)(F)C1=CC(NC(=O)NC2=CC=C(C3=C4C(N(N=C4N)C)=CN=C3)C=C2)=CC=C1	6.5
1605	11681623	C=1C=CC(C2=C(C3=CC(=C(C(=C3)OC)OC)OC)C(=O)NC2=O)=CC1	5.6
1606	11501547	N1C(C(C2=CC=C(OC)C=C2)=C(C3=CC(=C(C(=C3)OC)OC)OC)C1=O)=O	5.6
1607	11221493	O=C1NCC=2C(C3=CC=C(NC4=NC=5C(N4)=CC=CC5)C=C3)=CC=CC21	5.7
1608	56678885	C1(=CC=C(C=2CC(C=3C=CC(=CC3)N(=O)=O)N(N2)C=4SC=C(N4)C5=CC=C(C=C5)Cl)C=C1)OC	5.07
1609	667926	C1=CC=C(C=C1)NC2=NC(=NC=C2F)NC3=CC=CC=C3	5.7
1610	11327841	BrC1=CC(NC=2N=CN=C3OC4=C(CNC32)C(OC)=CC(OC)=C4)=CC=C1	5.20066
1611	9604926	CCCNC=1C=CC=C(C1)N2N=CC3=C(N/N=C/C=4C=CN=CC4)N=CN=C23	6.4
1612	44409423	ClC=1C=C(NC=2N=CN=C3C2C(OC(C)C)=CC(OC)=C3)C=CC1F	5.09323
1613	44406627	C=1C=C(C(=O)NC2=CC=C(C=C2)OC3=CC=CC=C3)C(O)=CC1NC(C=C)=O	5.59
1614	46225679	C1(=C(OC)C=C2C(=C1)C(NC=3C=CC(=CC3O)C4=NC5=C(S4)C=CC=C5)=NC=N2)OC	5.66
1615	18382857	C=12SC(C3=CC=CC=C3)=CC1N=CN=C2NC4=CC=5C=NNC5C=C4	5.8
1616	10064040	C(C(C1=CC(=C(OCC=2C=CC=CC2)C=C1)O)=O)(CN(C)C)=C	6.17
1617	19934548	O=C1NC=2C(NC=3C1=CC=CC3)=CC=C(C2)C	5.7
1618	46935975	C1(=C(C=C(C=C1)C=2CC(C=3C=CC(=CC3)N(=O)=O)N(N2)C=4SC=C(N4)C5=CC=CC=C5)C)C	5.41
1619	49830437	S(=O)(=O)(NC1=CC=C(C=2C=C3C(NN=C3N)=CC2)C=C1)CCC	5.7
1620	10706114	C12=C(NC(=C1C)C)N=CN=C2NC=3C=C(O)C=CC3	5.9
1621	22607266	O1C=2C(NC1=O)=CC=C(C2)C3=CC(OCC(N)CC=4C=5C(NC4)=CC=CC5)=CN=C3	5.7
1622	56934851	C1=NC(=C2C=C(NC2=N1)C3=CC=C(C=C3)O)N[C@H](C)C4=CC=C(C=C4)Br	7.21
1623	11536864	C=1C=CC(C=2C(=O)NC(=O)C2C3=CC=C(C(=C3)OC)OC)=CC1	5.6
1624	71716995	O(C)C=1C=C2C(=NC=NC2=CC1OC)NC=3C=C4C(=CC3)N=CN4	5.52
1625	10471069	OC1=C(C=C(NCC2=C(O)C=CC(O)=C2)C=C1)CC(OCC)=O	5.1549
1626	46936172	C1(=CC=C(C=C1)C=2CC(C=3C=CC(=CC3)N(=O)=O)N(N2)C=4SC=C(N4)C5=CC=C(C=C5)Cl)Br	4.61
1627	49831002	O=N(=O)C1=CC=2NC(=NC2C=C1)NC3=NC=C(C=C3)C	5.7
1628	46936031	C1(=C(C=C(C=C1)C=2CC(C=3C=CC(=CC3)Br)N(N2)C=4SC=C(N4)C5=CC=C(C=C5)Cl)C)C	6.43
1629	24905183	N=1C=NC=2N(N=C(C=3C=CC(=C(C3)OC)N)C2C1N)C4CCCC4	7.08
1630	11102890	C1(=CC(=C2C(=C1)C(=C(C=N2)C#N)NC=3C=CC=C(C3)Br)OC)NC(=O)/C=C/CN(C)C	5.54
1631	49830376	FC=1C(NC(=O)NC2=CC=C(C=3C(N)=C4N=CC=NC4=CC3)C=C2)=CC(=CC1)C	5.7
1632	44416434	N1=CN=C2C(=C1OC3=C(C(=CC=C3)Cl)F)NCC=4C=C(C(OC)=CC4O2)OC	5.34
1633	46229518	C1(=CC=CC(CN(C(NC2=CC=CC=C2)=S)CC=3C=CC(=CC3)O)=C1O)C	5.46
1634	22692848	C=1C(=C(C=C2C1N=C(N=C2NC3=CC=C(C=C3)S(N)(=O)=O)Cl)OC)OC	5.63
1635	5169	C=1C=C(C=2NC(C3=CC=C(C=C3)O)=NC2C4=CC=C(C=C4)F)C=CN1	6.68
1636	49830818	S(=O)(=O)(NCCN)C=1C=C(C(=O)NC2=CC=C(C3=NN=C(O)C4=C3C=CC=C4)C=C2)C=CC1	5.7
1637	10317442	O=C1NC=2C(NC=3C1=CC=C(C3)C=4C=C(OC)C(O)=CC4)=CC=C(N(=O)=O)C2	5.7
1638	57395419	C1=NC(=C2C=C(C=CC2=N1)NCC3=CC=C(C=C3)O)NC4=CC(=CC=C4)Cl	5.73
1639	9604911	COC1=CC=CC(=C1)N2N=CC3=C(N/N=C/C4=CC=NC=C4)N=CN=C23	6.44
1640	11539329	C1=C(C(C#N)=C(N=C1NC(=O)CC2=CC(=C(C=C2OC)S(=O)(=O)C)OC)OCC)N	5.7
1641	17758241	C1(=CC(=C2N=CC(C#N)=C(NC3=CC(=C(C=C3)F)Cl)C2=C1)Br)NCC4=CNC=N4	5.48
1642	6540027	N1=CN=C2SC3=C(C2=C1N)C=4C(=CC(=CC4)NC(NC5=CC=CC(=C5)C)=O)CC3	5.7
1643	49830368	S1C2=C(C=3C1=NC=NC3N)C4=C(CC2)C=C(NC(=O)NC5=CC(=CC(=C5)C)C)C=C4	5.7
1644	49830381	S1C2=C(C=3C1=NC=NC3N)C4=C(CC2)C=C(NC(=O)NC5=CC(=CC=C5)CC)C=C4	5.7
1645	76325767	N=1C=2C(C(=NC1)NC=3C=CC(=C(C3)C)Br)=CC(=CC2)NC(C=C)=O	5.64
1646	5329902	C12=C(C(=O)NC1)C=CC=C2C=3C=C(C)C(NC(NC4=CC(C)=CC=C4)=O)=CC3	5.7
1647	2303119	O=C1NC=2C(N=C(C1=NNC3=CC=C(C=C3)C)C)=CC=CC2	5.5
1648	44564819	C1=C(NC2=NC=NC3=C2N=CN3)C=CC(C4=NC=5C=CC=CC5S4)=C1OC	5.59
1649	5328773	C1=CC=CC=C1CCNC(/C(=C/C=2C=CC(=C(C2)O)O)/C#N)=O	6.21
1650	6539173	N1(C(N(C=2C=CC(=CC2)N(=O)=O)C(=O)S1)=O)CC	4.82
1651	10476486	C=1(C(OCC=2C=CC(=CC2)C(C)C)=O)C(=CC=C(NCC3=C(C=CC(=C3)O)O)C1)O	6
1652	5328881	C1=2C(=C(C#N)C=NC1=CC(=C(C2)OCOC)OCOC)NC3=CC(Br)=CC=C3	5.17
1653	44416433	BrC=1C=C(OC2=NC=NC=3OC=4C(CN(C32)C)=CC(OC)=C(OC)C4)C=CC1	5.92082
1654	49830695	BrC1=NC(NC(=O)NC=2C=3C(N=CC2)=CC(OC)=CC3)=CC=C1	5.7
1655	49830876	S(=O)(=O)(N)C1=CC(NC=2N=C3N(C4=CC=CC=C4)C=CC3=CN2)=CC=C1	6.4
1656	10951285	C1=2C(=C(C#N)C=NC1=CC(=C(C2)NC(/C=C/CN(C)C)=O)OC(F)(F)F)NC3=CC(Cl)=C(C=C3)F	5.58
1657	22665513	O=C(N)C1=NC=C(N=C1NC=2C=C(C=CC2)C)NC3C(N)CCCC3	5.7
1658	9998325	S(C1=CC=CC=C1)CC=2C(=C(C=C(C2)/C=C/3\C(NCC3)=O)OCC)O	6.05
1659	46207010	C=1C=C(NC(C2=CC=C(C=C2)N(CCCl)CCCl)=O)C=CC1F	5.76
1660	46936082	C1(=C(C=C(C=C1)C=2CC(C=3C=CC(=CC3)OC)N(N2)C=4SC=C(N4)C5=CC=C(C=C5)Cl)C)C	6.09
1661	657255	CCCCCCCCN[C@H](C)[C@@H](O)C1=CC=C(SC(C)C)C=C1	6.1
1662	49830379	S1C2=C(C=3C1=NC=NC3N)C4=C(CC2)C=C(NC(=O)NC=5C(=CC=CC5)C)C=C4	5.7
1663	15159374	O=C(NC1=CC=2C(NC3=CC=C(C(C)(C)C)C=C3)=NC=NC2C=C1)C=C	6.16178
1664	72164486	ClC1=CC(NC2=NC=NC=3C2=CC(NCCCSC)=CC3)=CC=C1	5.29243
1665	22692946	C12=CC(=C(C=C1N=C(Cl)N=C2NC3=CC=C(C=C3)O)OC)OC	5.37
1666	127161	C1=CC=C2SCC=3N(C2=C1)C(=NN3)O	3.97
1667	49830595	ClC1=C2C(NC(=O)C=3C=CC(=CC3)C)=C(SC2=CC=C1Cl)C(=O)N	5.7
1668	49830554	ClC1=C2C(NC(=O)C=3C=CC(Cl)=CC3)=C(SC2=CC=C1Cl)C(=O)N	5.7
1669	5327847	C1(=C2C(=NC=NC2=NN1)OC=3C=C(Cl)C=CC3)NC=4C=C(Cl)C=CC4	4.62
1670	53321754	C=1(C=C2C(=NC=C(C#N)C2=CC1)NC=3C=CC=C(Br)C3)NC(=O)CCC4=CC5=C(N4)C=CC=C5	4.55
1671	44407276	O1C2=C3C=CC=CC3=C(C(=C2C=4C(C5=CC=CC=C5C(C41)=O)=O)C(=O)OC)OCCCN(C)C	5.12
1672	56934730	C=1N=C(C=2C=C(NC2N1)C3=CC=C(C=C3)Br)N[C@@H](C4=CC=CC=C4)C	7.2
1673	25167078	C1(=CC=C2C(=C1)C=NN2)C=3N=C(SC3)NCC4=CC=CC=C4	5.7
1674	46229379	C=1(C(O)=C(CN(C(NC=2C=CC=CC2)=O)CC=3C=CC(=CC3)F)C=C(C1)Br)Br	5.33
1675	49830456	S(C=1C=2C(NC1)=NC=NC2NCCCO)C	5.7
1676	11597571	C=1C(=C(C(=C(F)C1)Cl)C(OC2=CC(=CN=C2N)C3=CN(N=C3)C4CCNCC4)C)Cl	5.7
1677	57395407	C1=NC(=C2C=C(C=CC2=N1)NCC3=CC=C(C=C3)Cl)NC=4C=C(C=CC4)Br	5.79
1678	135524085	N1=CC=C(C=C1/C=C/C2=CC=C(C=C2)OCCN(C)C)C=3NC=4C(C3)=C(N=CN4)O	5.48
1679	5327893	C=1(C=CC(NC=2N=C3N(C(C(=CC3=CN2)C4=C(C=CC=C4Cl)Cl)=O)C)=CC1)C	6.32
1680	49830545	ClC=1C(Cl)=CC=C(C1)CNC(=O)NC2=CC=3C(=NNC3)C=C2	5.7
1681	5328117	C1(=NC2=NC(N)=NC=C2C=C1C3=C(C=CC=C3C)C)NC(NC(C)(C)C)=O	6.21
1682	135937899	C=1C(=C(C=CC1NC2=NC=NC=3C2=CC(=C(C3)OC)OC)C4=NC5=C(S4)C=CC=C5)O	5.66
1683	1268887	BrC1=CC2=C(C=3SC(S)=NC3O)C(=O)N=C2C=C1	5.8
1684	76318481	N=1C=2C(C(=NC1)NC3=CC=C(C=C3C)Br)=CC(=CC2)NC(C=C)=O	5.66
1685	24894117	C=1(C2=CC(=C(C(=C2)OC)OC)OC)C(NCC1C3=CNC4=C3C=CC=C4)=O	4.64
1686	5328854	C1=2C(=C(C#N)C=NC1=CC(=C(C2)OC)OC)NC=3C=CC(=CC3)C	5.56
1687	2858224	BrC=1C(C=C(C=2NC3=C(N2)C=CC=C3)C#N)=CC(OC)=C(O)C1	5.7
1688	56649610	C=1(N=C2C(=C(N1)N)C=3C(C(=N2)NCCO)=C(SC3)N)NCCO	4.18
1689	11590363	C1=C(N)C(=C(OCC)N=C1NC(CC2=CC(=C(C=C2OC)S(=O)(=O)C)OC)=O)Cl	5.7
1690	46207442	C=1C=C(NC(C2=CC=C(C=C2)N(CCCl)CCCl)=O)C=CC1Cl	5.83
1691	44409153	N1=CN=C2OC3=C(C=C(C=C3)NC(C=C)=O)CNC2=C1NC=4C=CC=C(C4)Br	5.27
1692	46936030	C1(=C(C=C(C=C1)C=2CC(C=3C=CC(=CC3)Cl)N(N2)C=4SC=C(N4)C5=CC=C(C=C5)Cl)C)C	6.72
1693	49831037	ClC1=CC=2N(C=3N=C(N=C(N)C3C(=O)C2C=C1)N)C4=C(C=C(O)C=C4)C	6.5
1694	2794188	C12=C(N=C(N=C1NC=3C=C(Cl)C=CC3)N[C@H]4[C@@H](N)CCCC4)N(CC)C=N2	5.7
1695	44415997	N1C=2N=CC=CC2C(C=3N=C(N=CC3)NC4CCC(N)CC4)=C1	5.7
1696	10202471	C=1(C=CC(=CC1)NC2=NC3=C(C(=N2)OCC4CCCCC4)N=CN3)C(=O)N(CC)CC	4.6
1697	44448938	C=1(NC2=CC=C3C(C=NN3CC4=CC(=CC=C4)OC)=C2)C(/C=N/OC)=C(N)N=CN1	6.57
1698	56970372	C1=CC(C2=NN=C(SCC3=CC=CC=C3)O2)=C(C=C1)N	5.82
1699	44279645	ClC=1C=C(NC2=C3C(=NC=C2C#N)N=CC(NC(=O)C#CC)=C3)C=CC1F	5.42454
1700	18451073	S1C=2C(C(C3=CC=C(NC(=O)NC4=CC(=CC=C4)C)C=C3)=C1)=C(N=CC2C=5C=NNC5)N	6.3
1701	11306240	S1C2=C(C(C3=CC=C(NC(=O)NC=4C=C(C=CC4)C)C=C3)=C1)C(=NC=C2C#CCN(CC)CC)N	5.7
1702	49830900	FC=1C(NC=2OC=3C(N2)=CC(=CC3C)C)=CC=C(C=4C(N)=C(C=CC4)C(=O)N)C1	5.7
1703	53321087	C1=C(NC=2C=C(C(OCC3=CC(=CC=C3)F)=CC2)Cl)N=CN=C1OC4=CC=CC=C4	5
1704	24905185	N1=CN=C2N(C(C)C)N=C(C3=CC4=C(N(C=C4)C(OC(C)(C)C)=O)C=C3)C2=C1N	6.75
1705	44409056	N1=CN=C2OC3=C(C=C(C=C3)NS(C)(=O)=O)CNC2=C1NC4=CC=CC(=C4)Br	5.39
1706	11524200	ClC=1N=C(N=C(NC=2C=C(F)C(OC=3C4=C(NC=C4C)N=CC3)=C(F)C2)C1)N	5.7
1707	3805075	COC1=CC(C=NNC=2N=CN=C3N(N=CC23)C4=CC=CC=C4)=CC=C1O	6.59
1708	76336603	N=1C=2C(C(=NC1)NC=3C(=CC=CC3Br)F)=CC(=CC2)NC(C=C)=O	5.66
1709	16042971	C1(=C(OC)C=C2N=CN=C(NC=3C=CC(=CC3)C4=NC5=C(S4)C=CC=C5)C2=C1)OC	5.82
1710	46936080	C1(=C(C=C(C=2CC(C=3C=CC(=CC3)N(=O)=O)N(N2)C=4SC=C(N4)C5=CC=C(C=C5)Cl)C=C1)C)C	6.2
1711	19963206	O(C)C=1C=C2C(=NC=NC2=CC1OC)NC3=CC=C(C=C3)N	5.57
1712	44442133	C1(=CC=C2C(=C1)C(=NC=N2)NC3=CC(=C(C=C3)F)Cl)C#CC4=CC=CS4	5.78
1713	1018252	N1(C(/C(=C\C2=CC(=CC=C2)OCC3=CC=CC=C3F)/C(N1)=O)=O)C4=CC=C(C=C4)F	5.25
1714	5328404	C=12SC3=C(C1N=CN=C2NC=4C=C(C(F)(F)F)C=CC4)C=C(N(=O)=O)C=C3	6.34
1715	10266516	C(C(C=1C=CC(OCC2=CC=CC=C2)=CC1)=O)(CN(C)C)=C	6.74
1716	135398512	ClC1=C(C2=NC3=C(NC=4C2=CC(F)=C(OC)C4)NN=C3C)C=CC=C1	5.8
1717	49830805	S1C(C=2N3N=CC=C3N=C(C2)C(=O)O)=CC=C1	4.7
1718	11564882	C1CN(C=2C3=C(N=CN2)NC=C3)CCC1CN	4.79
1719	56954135	O(C=1C=C2C(NC=3C=C(NC(OC)=O)C(=CC3)C)=NC=NC2=CC1OC)C	5.14267
1720	9883384	C1=2C(C(C3=CC(Cl)=CC=C3)=CN(C1=CC(=CC2O)OC)C)=O	6.77
1721	56659322	C=1C(=C(C=CC1)N(=O)=O)/C=C/C(NC=2C=C3C(N=CN=C3NC4=CC(=CC=C4)Br)=CC2)=O	5.99
1722	46888668	C(CC1=CN(CCCCCC2=CC=C(C=C2)SC)C=3C=CC(OCCC=4C=CC(=CC4)OC)=CC13)N	5.61
1723	56676436	C=1C(/C=C/C(NC=2C=C3C(N=CN=C3NC4=CC(=CC=C4)Br)=CC2)=O)=CC=C(C1)Cl	5.92
1724	5281855	O1C2=C3C4=C(C=C(O)C(O)=C4OC(=O)C3=CC(O)=C2O)C1=O	6.16115
1725	5328570	C=1(NC2=CC=CC=C2C1CC#N)SSC=3NC=4C=CC=CC4C3CC#N	4.49
1726	123442979	FC=1C(C2C3C(=NC4=NNC(=C24)C)CC(CC3=O)(C)C)=CC=CC1	5.7
1727	11668874	N1=CN=C2C(=C1SC3=CC(=CC=C3)Cl)NCC=4C=C(C(=CC4S2)OC)OC	5.54
1728	3541	BrC1=CC=C(C=C1)C=CCNCCNS(=O)(=O)C=2C3=C(C=CC2)C=NC=C3	5.7
1729	72164605	C(/C=C/C1=CC=C(S1)Br)(=O)NC2=CC3=C(N=CN=C3C=C2)NC4=CC(=CC=C4)Cl	5.62
1730	46207441	C=1C=C(NC(C2=CC=C(C=C2)N(CCCl)CCCl)=O)C=CC1C(C)C	6.12
1731	11302688	N1=CN=C2C(NCC3=C(C=CC(=C3)OC)O2)=C1NC=4C=CC(=CC4)Cl	5.24
1732	44416429	N1=CN=C2C(=C1NC=3C=C(C=CC3)C)NCC=4C=C(C(=CC4O2)OC)OC	5.36
1733	44442752	C1(=C(OC)C=C2N=CC(=C(C2=C1)N[C@@H]3C[C@H]3C4=CC=C(C=C4)OC5=CC=CC=C5)C#N)OC	7.1
1734	9879615	N1(C=2C=3C(=CC(=C(C3)OC)OC)N=CN2)C4=C(C=CC=C4)CC1	6.09
1735	11601743	C1(=CC2=C(C=C1)NC(=C2)C(=O)C=3NC4=C(C3)C=C(C=C4)O)O	4.6
1736	11779501	C1(=CC(=C(OCC=2C=CC=CC2)C=C1)O)C(CCN(C)C)=O	6.44
1737	5328044	N(C1=CC=2N=CN=C(C2C=C1)NC=3C=C(Br)C=CC3)(=O)=O	6
1738	44409353	N1=CN=C2OC=3C=CC(=CC3CNC2=C1NC=4C=CC(=C(C4)Cl)F)C(O)=O	5.36
1739	5328771	OC1=CC(/C=C(/C(=O)NC=2C=CC=CC2)\C#N)=CC=C1O	6.1549
1740	73294506	C1(=CN=C(N=C1C2=CNC3=C2C=CC=C3)NC4=C(C=CC(=C4)NC(/C=C/CN(C)C)=O)OC)Cl	5.81
1741	5328572	C1(=C(C2=CC=CC=C2N1)CCN(=O)=O)SSC3=C(C=4C=CC=CC4N3)CCN(=O)=O	4.05
1742	13084523	S1N=CC=2C1=CC(N(C)C)=C(NC(=O)C(=O)O)C2	5.7
1743	11291617	N1=CN=C2C(NCC3=C(C=CC=C3)O2)=C1NC=4C=CC=C(C4)Br	5.47
1744	49830282	ClC=1N=C(N=C(NC2CCCCC2)C1)C=3C4=C(NC3)N=CC=C4	6.1
1745	46207586	S1C2=C(C(C3=CC=C(NC(=O)NC=4C=C(F)C=CC4)C=C3)=C1)C(=NC=C2C5=CN(N=C5)CCO)N	6.3
1746	10200390	C(C=1C=CC=NC1NC=2N3C(C=C(N2)C=4C=C(C(=CC4)OC)OC)=NC=C3)(=O)N	5.7
1747	49830359	S1C2=C(C(C3=CC=C(NC(=O)NC=4C=C(F)C=CC4)C=C3)=C1)C(=NC=C2C5=CN(N=C5)C)N	6.5
1748	9604948	COC1=CC=CC(=C1)N2N=CC3=C(N/N=C/C=4C=CC(=CC4)S(C)(=O)=O)N=CN=C23	6.63
1749	5329266	C(\C(=O)NCCCCCCCCNC(/C(=C/C1=CC(O)=C(C=C1)O)/C#N)=O)(=C/C=2C=C(O)C(=CC2)O)/C#N	5.66
1750	56589563	C=1C=CC=2OC(=C(C=3C=CC(=CC3)F)C(C2C1)=O)C=4C=C(N=CC4)NC(C)C	6.7
1751	5328565	C=1(NC2=CC=CC=C2C1CCCC(=O)O)SSC=3NC4=CC=CC=C4C3CCCC(=O)O	4.74
1752	44442732	O(C=1C=C2C(N[C@H]3[C@@H](C3)C4=CC=CC=C4)=C(C=NC2=CC1OC)C#N)CC5=CC=CC=C5	6.92082
1753	10043899	S(C)CC=1C(=C(C=C(C1)/C=C/2\C(NC3=C2C=CC=C3)=O)CSC)O	6.4
1754	42574	C=1(C(NC2=CC(Cl)=C(C=C2C)C(C#N)C=3C=CC(=CC3)Cl)=O)C(=C(I)C=C(C1)I)O	6.25
1755	10317696	P(CC1=C(C=CC(NCC2=C(C=CC(=C2)O)O)=C1)O)(=O)(OCC)OCC	5.4
1756	10040646	OC1=C(C=C(NCC2=C(O)C=CC(O)=C2)C=C1)CC(OC)=O	5.52288
1757	49830951	ClC1=CC(C2=NNC=C2C3=NC=NC=C3)=CC=C1Cl	7.3
1758	453216	FC1=CC=C(C=C1)C2=C(N=C3SCCN23)C=4C=CN=CC4	5.46
1759	44442736	O(C=1C=C2N=CC(=C(N[C@H]3[C@@H](C3)C4=CC=CC=C4)C2=CC1OC)C#N)CCCC5=CC=CN=C5	6.76195
1760	2858816	BrC=1C(C=C(C=2NC3=C(N2)C=CC(=C3)C)C#N)=CC(OC)=C(O)C1	5.7
1761	46888635	C(CC1=CN(CCCCCC2=CC=C(C=C2)SC)C=3C=CC(OCCC4=CC=C(C=C4)O)=CC13)N	5.72
1762	56955954	O=S(C=1C=C(C=CC1Cl)C2=CN=C(N)C(C(=O)NC)=N2)(NC=3C=CC=C(C3F)F)=O	6.13
1763	9844683	O(C=1C=C2C(NC=3C=C(NC(=O)C4=CC=CC=C4)C(=CC3)C)=NC=NC2=CC1OC)C	5.49485
1764	1838043	N1(C(/C(=C/C2=CC(O)=C(C=C2)O)/C#N)=O)C3=C(C=CC=C3)CC1	5.68
1765	1490236	C1=2C(=NC=NC1=CC(=C(C2)OC)OC)NC=3C=C(C=C(C3)OC)OC	5.52
1766	24896610	NC(=O)C1=CC=CC(NC2=NC=CC(NC=3C=CC=C4NN=CC34)=N2)=C1	6.37
1767	5328423	C1=2SC3=NC=CC=C3C1=NC=NC2NC=4C=C(Br)C=CC4	6.14
1768	46912546	C=1C(Br)=CC=CC1N(C2=NC(N)=NC=3N(C(=CC23)CC4=C(C=CC(=C4)OC)OC)C)C	6.3
1769	49867076	C1=C(C=CC2=C1C(C(=O)N2)C(C=3C=CC=CC3)=NC4=CC=C(C=C4)CN5CCCCC5)NS(CC)(=O)=O	4.43
1770	44442747	C1(=C(OC)C=C2N=CC(C#N)=C(C2=C1)N[C@@H]3C[C@H]3C4=CC=C(C=C4)Cl)OC	7.36
1771	10247949	O(NC(=O)CC=1C=C(NCC2=C(O)C=CC(O)=C2)C=CC1O)C(C)(C)C	5.30103
1772	10127622	C=1(C=2N=CN(C2C=C(C1NC=3C(=CC(=CC3)Br)Cl)C(NOCCO)=O)C)F	5.66
1773	5328041	N(C=1C=C2C(=NC=NC2=CC1)NC=3C=C(Br)C=CC3)(=O)=O	6.05
1774	651672	C=1(C2=C(C=CC=C2)N=CN1)NC=3C=C(C(F)(F)F)C=CC3	6.24
1775	46229378	C=1(C(O)=C(CN(C(NC=2C=CC=CC2)=O)CC=3C=CC(=CC3)F)C=C(C1)Cl)Cl	5.38
1776	5328842	C1=2C(=C(C#N)C=NC1=CC(=C(C2)OC)OC)NC3=CC(C(F)(F)F)=CC=C3	5.84
1777	5328267	C=12C(=C(NC3=CC(Br)=CC=C3)N=CN1)C=CC(=N2)N	6.03
1778	6539440	CC=1C=CC2=C(C(=NN2N1)C=3C=CC(F)=CC3)C4=CC=NC(NC5=CC=CC=C5)=N4	7.6
1779	5328774	C(\C(NC=1C(Cl)=CC=CC1)=O)(=C/C2=CC(O)=C(C=C2)O)/C#N	5.96
1780	5329165	C1(=C(C=2CCCCC2N1)CCC(O)=O)/C=C/3\C(NC=4C3=CC(S(=O)(=O)N)=CC4)=O	4.54
1781	10223065	C=1(C2=C(C=CC(NC(/C=C/C)=O)=C2)N=CC1C#N)NC=3C=C(Br)C=CC3	5.79
1782	5328188	C1(=C2C(C=CC(=C2)N)=NC=N1)NC=3C=C(C(F)(F)F)C=CC3	6.24
1783	76325766	N=1C=2C(C(=NC1)NC3=CC=C(C=C3F)Br)=CC(=CC2)NC(C=C)=O	5.68
1784	5328028	C1=2C(=NC=NC1=CC=C(C2)N)NCC3=CC=CC=C3	6.29
1785	5328018	C1(=C2C(C=CC=C2)=NC=N1)OC=3C=C(Br)C=CC3	6.12
1786	44395123	FC1=C(NC2=NC=NC=3C2=CC(OC)=C(OC)C3)C=CC=C1NC(=O)C=4C=CC=CC4	5.55284
1787	54574212	O(C)C1=CC2=C(N=CN=C2C=C1OC)NC=3C=CC(=CC3)NC4=CC=CC=C4	5.6
1788	2406	ClC1=C(O)C(SC=2C(O)=C(Cl)C=C(Cl)C2)=CC(Cl)=C1	6.21183
1789	6539430	CC=1C=CC2=C(C(=NN2N1)C3=CC=CC=C3)C=4C=CN=C(NC=5C=CC=C(C5)C(F)(F)F)N4	7.6
1790	5328871	C1=2C(=C(C#N)C=NC1=CC(=C(C2)OC)OC)NC3=CC(N=N#N)=CC=C3	5.66
1791	10019589	C=1(C(OC(C)(C)C)=O)C(=CC=C(NCC2=C(C=CC(=C2)O)O)C1)O	6
1792	53484041	C=1C(=C(C=CC1)N(=O)=O)/C=C/C(NC=2C=C3C(N=CN=C3NC4=CC(=CC=C4)Cl)=CC2)=O	6.03
1793	49831025	ClC1=C2C(NC(=O)C)=C(SC2=CC=C1Cl)C(=O)N	5.7
1794	49831017	S1N=C(O)C2=C1N(C3=C(C2=O)C=C(F)C(NCC4=CC=CC=C4)=C3F)C5CC5	5.7
1795	766949	O=C(NC=1SC=2CCCCC2C1C#N)C=3C=CC=C4C=CC=CC34	5
1796	44565069	N1=CN=C(C2=CC(=C(C=C12)OC)OC)NC=3C=CC(=CC3)N4CC=5C=CC=CC5C4	5.8
1797	10220590	C=1(C=2C(=CC=C(C2)N)N=CN1)NC=3C=C(C)C=CC3	6
1798	10110877	O(C1=CC(C=2N=C(N3C(=NC=C3)C2)NC4=C(C(=O)N)C=CC=C4)=CC=C1OC)C	5.7
1799	46898022	N1=C(N=C2NC=NC2=C1NC3=CC=C(C=C3)S(N)(=O)=O)N4CCOCC4	5
1800	5330524	ClC1=C(C=2C(=O)N(C3=NC(=NC=C3C2)NC=4C=CC(F)=CC4)C)C(Cl)=CC=C1	6.42022
1801	71579006	C(/C(=C\NC1=CC2=C(N=CN=C2C=C1)NC=3C=C(C=CC3)O)/C#N)(=O)OCC	5.6
1802	46888599	C(CC1=CN(C=2C=CC(OCCC3=CC=C(C=C3)O)=CC21)CCCCCC4=CC=CC=C4)N	5.79
1803	11712649	C1C2=CN=C(NC=3C=CC(C(=O)O)=CC3)N=C2C4=C(C(=N1)C=5C(F)=CC=CC5F)C=C(C=C4)Cl	6.45
1804	9891182	N=1C=C(N(=O)=O)C(NC2=CC=CC=C2C(N)=O)=NC1NC=3C=C(C(=C(C3)OC)OC)OC	6
1805	24905150	N=1C=NC=2N(C(C)C)N=C(C=3C=CC(NC(OC(C)(C)C)=O)=C(C3)OC)C2C1N	6.77
1806	24905281	N=1C=NC=2N(N=C(C3=CC=C(C(=C3)O)N)C2C1N)C4CCCC4	7.48
1807	49830928	O=C(N1N=C(NC(=O)CCC)C=2C1=NC=3C(C2)=CC=CC3)CC	5.7
1808	70681936	C=1(NC(CCCCCC(=O)NO)=O)C=C(C(=O)NC=2C=C(C#C)C=CC2)C=CC1	5.21
1809	9604912	COC=1C=CC=C(C1)C2=CNC3=C(N/N=C/C4=CC=NC=C4)N=CN=C23	6.64
1810	44409156	N1=CN=C2OC3=C(C=C(C=C3)NC(C=C)=O)CNC2=C1NC=4C=CC(=C(C4)Cl)F	5.31
1811	3820	C=1C=C2C(=CC1)C3=C(C=4C(N3)=CC=C(C4)Br)CC(=O)N2	5.7
1812	659954	C1(=C2C(C=CC=C2)=NC=N1)NC3=CC(C)=CC=C3	6.04
1813	53357348	C=1(NC(CCl)=O)C=CC2=C(C1)N=C(N2)C3=CC=C(C=C3)C	5.71
1814	46936029	C1(=C(C=C(C=C1)C=2CC(C=3C=CC(=CC3)F)N(N2)C=4SC=C(N4)C5=CC=C(C=C5)Cl)C)C	7.22
1815	22693234	ClC=1N=C(NC2=CC=C(S(=O)(=O)NC=3SC=CN3)C=C2)C=4C(N1)=CC(OC)=C(OC)C4	5.01323
1816	44381266	N1(C=2C(=C(N)N=CN2)C(=C1)C3=CC(OC)=CC=C3)C4CC(C4)CO	6.38
1817	11037303	C1=2C(=C(C#N)C=NC1=CC(=C(C2)NC(/C=C/C)=O)OCC)NC3=CC(Cl)=C(C=C3)F	5.12
1818	76325768	FC=1C(NC2=NC=NC3=C2C=C(NC(=O)C=C)C=C3)=CC=CC1C	5.82391
1819	5328770	O=C(NCCCC1=CC=CC=C1)/C(=C/C2=CC(O)=C(O)C=C2)/C#N	6.1549
1820	10475666	C=1(C(OCC2=CC(C)=CC(=C2)C)=O)C(=CC=C(NCC3=C(C=CC(=C3)O)O)C1)O	5.8
1821	616573	N(CC1=CC=CC=C1)C=2N=CN=C3C2C=CC=C3	6.49485
1822	44409055	N1=CN=C2C(NCC3=C(C=CC(=C3)Cl)O2)=C1NC=4C=CC=C(C4)Br	5.47
1823	46207009	C=1C=C(NC(C2=CC=C(C=C2)N(CCCl)CCCl)=O)C=CC1Br	6.03
1824	44286273	C1(=NC2=CC=CC=C2S1)SC=3C(=C(OC)C=C(/C=C(/C(=O)N)\C#N)C3)O	6.46
1825	46854891	N1=CN=C(C2=C1OC(=C2C=3C=CC(=CC3)NC(C=C)=O)C4=CC=CC=C4)N[C@@H](C5=CC=CC=C5)CO	7.09
1826	44442758	BrC=1C=C([C@H]2[C@H](NC=3C=4C(N=CC3C#N)=CC(OC)=C(OC)C4)C2)C=CC1	7.284
1827	2541	O(C=1N(CC2=CC=C(C=C2)C3=C(C=CC=C3)C=4NN=NN4)C=5C(N1)=CC=CC5C(O)=O)CC	5.48454
1828	5328069	C1(=C2C(C=C(N=C2)N)=NC=N1)NC3=CC(F)=CC=C3	6.08
1829	5328775	C(\C(=O)NCCCCC1=CC=CC=C1)(=C/C2=CC(O)=C(C=C2)O)/C#N	5.96
1830	5311104	C=1C=2C=NC(NC3=CC(=C(F)C=C3)C)=NC2N(C(C1C=4C(Cl)=CC=CC4Cl)=O)C	6.41
1831	9911830	C1(=CC=2C(=C(C=CN2)OC3=CC(=C(C=C3)NC(NC4=NOC(=C4)C)=O)Cl)C=C1OC)OC	4.45
1832	76324607	C=1C(=C(C=C2C1N=C(N=C2NC3=CC=C(C=C3)S(NC)(=O)=O)Cl)OC)OC	5.79
1833	906542	O=C1N(C(=O)N=C2N(N=C(N=C21)C3=NC=CC=C3)C)C	4.5
1834	5328858	C1=2C(=C(C#N)C=NC1=CC(=C(C2)OC)OC)NC=3C=C(Cl)C(=C(C3)Cl)O	5.5
1835	44381237	N1=CN=C2N(C3CCCC3)C=C(C=4C=C(C=CC4)O)C2=C1N	7.1
1836	44409043	ClC1=CC(NC=2N=CN=C3OC=4C(CNC32)=CC(N)=CC4)=CC=C1F	5.4318
1837	5328198	N(C1=CC=2N=CN=C(C2C=C1)NC=3C=C(Cl)C=CC3)(=O)=O	6.09
1838	71525286	C=1(NC=2C(=C(N1)NC=3C=C(C=CC3)C(F)(F)F)C=C(N2)CCC=4C=CC=CN4)NC(C(C)(C)C)=O	4.89
1839	6538897	C12=C(C=3C=C(Br)C=CC3N1)CC(=O)NC=4C2=NC=CC4	5.7
1840	76322219	C=1C=NC(=NC1C=2C=CC(=CC2)Cl)NC3=CC(=C(C(=C3)OC)OC)OC	5.67
1841	44324666	C1=2C(/N=N/C3=CC(Cl)=C(C=C3)F)=NC=NC1=CC(=C(C2)OC)OC	6.14
1842	1048845	C1CCC=2C(=C(NC(C3=CC=C(C(=C3)OC)OC)=O)SC2C1)C(N)=O	4.6
1843	11292807	FC(F)(F)C1=CC(NC(=O)NC2=CC=C(C=3C=C4NN=C(N)C4=CC3)C=C2)=CC=C1	6.6
1844	10249869	C=1(C(=O)OC/C=C/C2=CC=CC=C2)C(=CC=C(NCC3=C(C=CC(=C3)O)O)C1)O	5.89
1845	72713175	C=1C=C(C=CC1NC2=NC3=C(C=N2)N=CC(N3C=4C=CC(=CC4)NC(=O)C=C)=O)Cl	6.43
1846	42618140	S(=O)(=O)(C1=CC=C(C=C1)C=2C=C3C=CN=CC3=CC2OC4CCNCC4)N	5
1847	2399	C1(=C(C2=CNC3=C2C=CC=C3)C(=O)NC1=O)C4=CNC5=C4C=CC=C5	4.6
1848	5328391	C1=2C(=NC3=C1C=CC=C3)N=CNC2NC=4C=CC=CC4	6.58
1849	10850934	C1(C=2C(=CC(=CC2O)O)OC=C1C3=CC(Cl)=CC=C3)=O	7.02
1850	44586527	N=1C(=NC=2NC(=CC2C1NC3=C(C=C(C=C3)Cl)F)CCC4=CC=CC=C4)N	5.88
1851	71659373	C1(=C(C=C(C(=C1)C(=O)NC2=CC(=C(C=C2)OCC3=CC(=CC=C3)F)Cl)N(=O)=O)OCC)NC(/C=C/CN(C)C)=O	5.7
1852	56837416	C1=NC(=C2C=C(C=CC2=N1)NCC3=CC=C(C=C3)O)NC4=CC(=CC=C4)Br	6.06
1853	44384717	C12=C(N=C(N=C1NC=3C=C(Cl)C=CC3)N[C@@H]4C[C@H](N)CCC4)N(CC)C=N2	5.28
1854	136002661	N1C2=NNC=C2N=C(C=3C1=CC=C(C3)N)C4=CC=CC=C4Cl	6
1855	46229356	C=1(C=CC=C(CN(C(NC=2C=CC=CC2)=O)CC=3C=CC(=CC3)F)C1O)Br	5.65
1856	50992247	C=1N=C2NC(CCC2=C(OC3=CC=C4CC[C@H](CC4=C3)NC(C5=CC(=CC(=C5)C(N)(C)C)C(F)(F)F)=O)C1)=O	6.72
1857	5328573	C1(=C(C2=CC=CC=C2N1)CCC(=O)N)SSC3=C(C=4C=CC=CC4N3)CCC(=O)N	4.8
1858	5328112	C=1(C(C=2C(Cl)=CC=CC2Cl)=CC=3C(=NC(N)=NC3)N1)NC(NC(C)(C)C)=O	6.35
1859	5328187	C1(=C2C(C=CC(=C2)N)=NC=N1)NC3=CC=CC=C3	6.11
1860	13492279	C12=C(NC(=C1C)C)N=CN=C2NC3=CC=C(C=C3)F	6.25
1861	57415417	N1C(CC=2C=CC(=CC12)OC=3C(=CC(=CC3)NC4=C5C(=NC=N4)C=CN5CCO)Cl)=O	5.64
1862	72164482	N=1C=NC(=C2C=C(C=CC12)NCC3=CC=CS3)NC4=CC(=CC=C4)Cl	5.47
1863	76332995	BrC=1C(OC)=CC(NC2=NC=NC=3C2=CC(NC(=O)C=C)=CC3)=CC1	5.60206
1864	10729749	C12=C(NC(=C1C)C)N=CN=C2NC3=CC(F)=CC=C3	6.26
1865	44564864	C=1C(Cl)=C(C=CC1NC2=NC=NC=3C2=CC=C(C3)Cl)C4=NC=5C=CC=CC5S4	6.1
1866	71661339	O1C(=C(C2=C(N[C@@H](C3=CC=CC=C3)CO)N=CN=C12)C4=CC(NC(=O)CCCCCN(C)C)=CC=C4)C5=CC=CC=C5	5.36381
1867	11684059	N1=CN=C2C(=C1SC3=CC(=CC=C3)Br)NCC=4C=C(C(=CC4S2)OC)OC	5.8
1868	11624601	C=1C(NC(=O)CC2=CC(=CC=C2OC)OC)=NC(=C(C#N)C1N)OCC	5.7
1869	56934846	C=1N=C(C=2C=C(NC2N1)C3=CC=CC=C3)N[C@@H](C4=CC=C(C=C4)F)C	7.48
1870	15282555	C(/C(/C(=O)NCCC=1C=C(C(=CC1)O)Br)=N/O)C2=CC(=C(C(=C2)C3=C(C(=CC(=C3)C/C(/C(=O)NCCC=4C=C(C(=CC4)O)Br)=N/O)Br)O)O)Br	5.89
1871	56954004	C1(=C(OC)C=C2C(C(=NC=N2)NC=3C=CC(=CC3)NC(OC(C)C)=O)=C1)OC	5.32
1872	44416508	N1=CN=C2C(=C1NC3=C(C=C(C=C3)F)Cl)NCC=4C=C(C(OC)=CC4O2)OC	5.47
1873	6711154	N1C(C2=CC(NC=3C=CC(=CC3)F)=C(C=C2C1=O)NC4=CC=C(C=C4)F)=O	6.15
1874	5328618	C1(C(C(NC2=CC=CC=C2)=O)C3=CC=CC=C3N1C)=S	6
1875	53466759	O[C@H]([C@@H](/C=C(/C=C/CC(C)/C=C/C=1OC(OC)=C(C(=O)C1C)C)\C)C)/C(/C)=C/C	8.1549
1876	56934848	C=1N=C(C=2C=C(NC2N1)C3=CC=C(C=C3)Br)N[C@H](C)C4=CC=C(C=C4)F	7.54
1877	49830917	O=C1C2=C(N(C3=C(C=C(O)C=C3)C)C=C1C(OCC)=O)C=C(C=C2)C=4C=CN=CC4	5.7
1878	73292362	C1=CN=C(N=C1C=2C=NN3C2C=CC=C3)NC4=C(C=C(C(=C4)NC(C=C)=O)N5CCN(CC5)C)OC	4.72
1879	44481332	C=1(C(O)=C(CN(C(NC=2C=CC=CC2)=S)CC=3C=CC(=CC3)F)C=C(C1)Br)Br	5.75
1880	5327917	N1(C2=NC(NC3=CC=C(CC(=O)O)C=C3)=NC=C2C=C(C1=O)C4=C(Cl)C=CC=C4Cl)C	6.66
1881	5327900	N1(C=2N=C(NC=3C=C(OC)C=C(C3)OC)N=CC2C=C(C1=O)C=4C(Cl)=CC=CC4Cl)C	6.48
1882	18004876	C1(=C(C=C2C(=C1)C(=NC=N2)NC=3C=C(C=CC3)CO)OC)OC	5.73
1883	14862525	S(OC1=CC=C(C=C1)/C=C/N(=O)=O)(=O)(=O)C2=C(O)C=C(C=C2)C(=O)O	6.52288
1884	44237411	S1C=2C(N=C1NCC3=CC=CC=C3)=CC=C(C2)C=4C=CN=CC4	5.7
1885	135430660	C=1(C(=O)OCCC(CC(C)(C)C)C)C(=CC=C(/N=C/C2=C(C=CC(=C2)O)O)C1)O	5.16
1886	5329261	C(\C(=O)NCCCCCCCCCCNC(/C(=C/C1=CC(O)=C(C=C1)O)/C#N)=O)(=C/C=2C=C(O)C(=CC2)O)/C#N	5.89
1887	11802348	C(=C/C=1C=C(Br)C(=C(C1)OC)O)(\C(=O)NCCCCNC(/C(=C/C=2C=C(Br)C(=C(C2)OC)O)/C#N)=O)/C#N	5.52
1888	42618143	C1=NC=CC=2C1=CC(OC3CCNCC3)=C(C=4C=CC(=CC4)CN)C2	5
1889	17747341	C=1(NC2=CC=C3C(=C2)C=NN3CC4=CC=C(C=C4)F)C(/C=N/OC)=C(N)N=CN1	6.98
1890	44457136	N1=CC2=C(N=CN=C2C=C1)NC=3C(=C(C=CC3)F)N	6.07
1891	46229539	C1(=C(C(CN(C(NC=2C=CC=CC2)=S)CCCC)=CC=C1)O)C	4.36
1892	15745956	ClC=1C=2C(SC1)=NC=NC2NC=3C=CC=CC3	6.5
1893	11336573	N1=CN=C2C(NCC3=C(C=CC(=C3)OC)O2)=C1NCC4=CC=CC=C4	5.7
1894	10738332	C1(=C(C=2C(Cl)=CC=CC2Cl)C=C3C(N=C(N)N=C3)=N1)NC(=O)NCC	5.87
1895	5164	NC=1N=CC=C(N1)C2=C(N=CN2C3CCNCC3)C4=CC=C(F)C=C4	5.9
1896	5328778	C(\C(NC1=C(C=C(C=C1)OC)OC)=O)(=C/C=2C=C(O)C(=CC2)O)/C#N	5.77
1897	44409225	N1=CN=C2OC3=C(C=C(C=C3)F)CNC2=C1NC=4C=CC=C(C4)C5=CC=CC=C5	5.7
1898	56934847	C=1N=C(C=2C=C(NC2N1)C3=CC=C(C=C3)F)N[C@H](C)C4=CC=C(C=C4)F	7.57
1899	5328588	C=1(NC2=CC=CC=C2C1CCCC(NCC3=CC=CC=C3)=O)SSC=4NC=5C=CC=CC5C4CCCC(NCC6=CC=CC=C6)=O	4
1900	56954005	ClC=1C=C(NC2=NC=NC=3C2=CC(OC)=C(OC)C3)C=CC1NC(OC)=O	5.21112
1901	5328577	C1(=C(C2=CC=CC=C2N1)CCC(NC3=CC=CC=C3)=O)SSC4=C(C=5C=CC=CC5N4)CCC(NC6=CC=CC=C6)=O	4.6
1902	135402837	C12=C(N=CN=C1C=C(C(=C2)OC)O)NCC3=CC=CC=C3	6.23
1903	5328575	C1(=C(C2=CC=CC=C2N1)CCC(=O)NOC)SSC3=C(C=4C=CC=CC4N3)CCC(=O)NOC	4.17
1904	52938983	C=1C=C(CN2N=CC(=C2N)NC(C3=CC(=CC=C3C)NC(NC4=CC=C(C(=C4)C(F)(F)F)Cl)=O)=O)C=CC1OC	6.99
1905	775625	C=1NC=2C(C1C[C@H](N)C(=O)NCC3=CC=CC=C3)=CC=CC2	6.04576
1906	5328266	C=1(C=2C(=NC=CC2)N=CN1)NC=3C=C(Br)C=CC3	6.16
1907	3143286	C1=C(C=2C=CC=CC2N1)CC(C(NCC3=CC=CC=C3)=O)N	6.05
1908	5328983	C=1(C=2C(=CC=C(NC(/C=C/COC)=O)C2)N=CN1)NC3=CC(Br)=CC=C3	5.95
1909	4212	C12=C(C(=O)C3=C(C1=O)C(=CC=C3O)O)C(NCCNCCO)=CC=C2NCCNCCO	5.27
1910	49830930	FC1=C(C2=NN=C3NN=C(NC(=O)CCC)C3=C2)C=CC=C1F	5.7
1911	49830927	O=C(NC1=NNC2=NC=3C(C=C21)=CC=CC3)CCC	5.7
1912	49830663	O=C(NC=1N(N=C(C1)C(C)(C)C)C=2C=C(C=CC2)C(=O)NCC#N)NC=3C=4C(C=CC3)=CC=CC4	5.7
1913	25167074	C=1(C=CC2=C(C1)C=NN2)C=3N=C4N(C3NC(C)C)C=CC=N4	5.7
1914	56954009	C(NC=1C(=CC(=CC1)NC2=NC=NC3=CC(=C(C=C23)OC)OC)C)(=O)OC	5.4
1915	25164472	O=C(NC=1NN=C2C1C=C(C=3N=NN(C3)CC4=CC=CC=C4)C=C2)CCC	5.7
1916	23646813	C1(=C(C=C(C(OC)=C1)NC(NC2=NC=C(N=C2)C#N)=O)Cl)C=O	5.7
1917	52948511	C=1C=NC2=C(C3=CC=CC=C3O2)C1NCC4=C5C(=CC=C4)C=CC=C5	6.17
1918	5328199	N(C1=CC=2N=CN=C(C2C=C1)NC=3C=C(I)C=CC3)(=O)=O	6.27
1919	24970496	FC=1C(=CC=2C(C3=NC=NC=4C3=CC(OC)=C(OC)C4)=CNC2C1)C	6.27327
1920	11581908	N=1C=NC2=NN3C(=C2C1NC4=CC=C5C(=C4)N=C(N5)CC6=CC=CC=C6)C=CC=C3	5.3
1921	136091540	COC1=CC(C=NNC=2N=CN=C3N(CC4=CC=CC=C4)N=CC23)=CC=C1O	7.26
1922	15520888	C1(=C(OC)C=C2C(=C1)C(=NC=N2)NC=3C=C(C=CC3)C#CCO)OC	5.78
1923	46231624	C=1(C=C(O)C=2C(C=C(OC2C1)C=3C=CC=CC3)=O)OCC(OCCCCCC)=O	5.04
1924	5328268	C1=2C(C(NC=3C=C(Br)C=CC3)=NC=N1)=CC=C(N2)F	6.16
1925	5328062	C=1(C=2C(=CC(=NC2)N)N=CN1)NC=3C=CC(=CC3)OC	6.17
1926	10875157	C1(=C(NC=2C1=CC=CC2)SSC3=C(C(NC4=CC=CC=C4)=O)C=5C=CC=CC5N3)C(NC6=CC=CC=C6)=O	4
1927	60155724	O=S(C=1C=C(C=CC1Cl)C2=CN=C(N)C(C(=O)NC)=N2)(NC=3C=CC=C(C3C)F)=O	6.39
1928	44442759	FC=1C([C@H]2[C@H](NC=3C=4C(N=CC3C#N)=CC(OC)=C(OC)C4)C2)=CC=CC1	7.4437
1929	46229407	C=1(C(O)=C(CN(C(NC=2C=CC=CC2)=O)CC3=CC=C(C=C3)O)C=C(C1)Cl)Cl	5.73
1930	46229355	C=1(C=CC=C(CN(C(NC=2C=CC=CC2)=O)CC=3C=CC(=CC3)F)C1O)Cl	5.7
1931	24905187	N1=CN=C2N(N=C(C2=C1N)C3=CC4=C(N(C=C4)C(OC(C)(C)C)=O)C=C3)C5CCCC5	6.41
1932	18450667	S1C=2C(C(C=3C=C4C(NC(=C4)C)=CC3)=C1)=C(N=CC2C=5C=C(S(=O)(=O)C)C=CC5)N	6.5
1933	5281040	N=1C2=CC(Cl)=CC=C2C=CC1/C=C/C3=CC([C@H](SCC4(CC4)CC(=O)O)CCC=5C(C(O)(C)C)=CC=CC5)=CC=C3	5.5
1934	18382956	C=1(C=2SC=CC2N=CN1)NC3=CC=4C=CNC4C=C3	6.22
1935	71659508	C1(=C(C=C(C(=C1)C(=O)NC2=CC(=C(C=C2)OCC3=CC(=CC=C3)F)Cl)N)OCC)NC(/C=C/CN(C)C)=O	5.82
1936	44416545	O1C=2C(CNC=3C1=NC=NC3NC4=CC=5NN=CC5C=C4)=CC(OC)=C(OC)C2	5.92082
1937	5328856	C1=2C(=C(C#N)C=NC1=CC(=C(C2)OC)OC)NC3=CC(Br)=C(C=C3)C	5.75
1938	44384964	N1=CN=C2N(C=C(C=3C=CC=C(C3)OC)C2=C1N)C4=CC=C(C=C4)CNCCO	6.52
1939	18451223	S1C=2C(C(C3=CC=C(NC(=O)NC4=CC(=CC=C4)C)C=C3)=C1)=C(N=CC2C#CCN5CCCC5)N	5.7
1940	72545793	C=1C(=CC=C(C1)C(N/N=C(/CN2C(=CN=C2C)N(=O)=O)\C3=CC=C(C=C3)Br)=O)Cl	4.9
1941	44139711	C(C=1C=CC(=CC1)NC2=NC(=NC=C2F)NC=3C=CC(=CC3)O)(=O)NC=4C(=CC=CC4)Cl	6.07
1942	72545791	C=1C=CC=C(C1)C(N/N=C(/CN2C(=CN=C2C)N(=O)=O)\C3=CC=C(C=C3)Br)=O	5
1943	52949707	C=1C=NC2=C(C=3C(=CC=CC3)O2)C1NCC4=CC=CC=C4	6.23
1944	5329169	C1(=C(C=2CCCCC2N1)CCC(O)=O)/C=C/3\C(NC4=C3C=CC(C=5C=C(OC)C=CC5)=C4)=O	5.05
1945	46224684	C=1C=2N(C=C(C2N=C(N)N1)C=3C=C(C=4SC=5C(=CC=CC5)C4)C6=C(C3)C=NN6)CCN	6.8
1946	44592254	N=1C2=C(C(=NC=N2)NC=3C=CC(=CC3)N4CCOCC4)SC1NC5=CC=C(S(=O)(=O)N)C=C5	4.75
1947	9863367	C1=NC(=C(N1C2CCNCC2)C=3N=C(N=CC3)OC)C=4C=CC(=CC4)F	5.7
1948	90645480	O1C=2N=C(N=C(N(C(C)C)C3=CC=C(OC)C=C3)C2C=C1C)C	7.07366
1949	5328850	N(C=1C=C(NC=2C=3C(=CC(=C(C3)OC)OC)N=CC2C#N)C=CC1)(=O)=O	6.06
1950	23647264	N1=C(NC2=CC3=C(C=C2)C=NN3)N=C(NC=4C=CC=CC4C(O)=O)C=C1	6.4
1951	17759673	C1(=CC(=C2N=CC(=C(NC3=CC(=C(C=C3)F)Cl)C2=C1)C#N)OC)NCC4=CNC=N4	5.68
1952	71553012	C1(=CC=C(C=C1CNC2=NC(=C(C=N2)C(=O)NC3CCN(CC3)C)NC4CCCC4)Cl)Cl	4.52
1953	5328425	C=12OC=3C=CC=CC3C1N=CN=C2NC=4C=C(Br)C=CC4	6.13
1954	5328090	C12=C(N=CN=C1C=C(N=C2)N)NCC3=C(N)C=CC=C3	6.64
1955	5330387	N=1C(NC2=CC(Cl)=CC=C2)=CN=CC1C=3C=C(NCCCO)C=NC3	5.87
1956	1007600	ClC1=CC(N2NC(=O)/C(/C2=O)=C/C=3C=C(OC(=O)C=4SC=CC4)C=CC3)=CC=C1F	5.46
1957	49830275	ClC=1N=C(NCC2=CC=CC=C2)C=C(C=3C=4C(NC3)=NC=CC4)C1	6.7
1958	23570850	ClC1=CC(C(C(=O)NC2=CC=3C(=NNC3)C=C2)CCN)=CC=C1Cl	5.7
1959	49830641	S1C(N2C=3C(N=C2N)=CC=C(C3)C#N)=NC(=C1)C4=CC=CC=C4	6.6
1960	22692751	C=1C(=C(C=C2C1N=C(N=C2NC=3C=CC(=CC3)C(N)=O)Cl)OC)OC	6.05
1961	52943394	N=1C=NC=2N(N=C(C3=CC=C(C(O)=C3)Cl)C2C1N)CCC4CCCNC4	4.69
1962	46207013	C=1C=C(NC(C2=CC=C(C=C2)N(CCCl)CCCl)=O)C=CC1C	6.24
1963	814517	C1=2NC3=CC=CC=C3C1=NC=NC2NCC4=CC=CC=C4	6.34
1964	5327916	N1(C=2N=C(NC=3C=C(C(=O)O)C=CC3)N=CC2C=C(C1=O)C4=C(Cl)C=CC=C4Cl)C	6.72
1965	17758019	C(NC1=CC(=C2C(C(NC3=CC=C(C(=C3)Cl)F)=C(C=N2)C#N)=C1)Br)C4=CNN=N4	6
1966	18770788	C1=2C(=NC=NC1=CC(=C(C2)OC)OC)NC=3C=C4C(=CC3)CCC4	6.22
1967	44143345	C(NC1=CC(=C2C(C(NC3=CC=C(C(=C3)Cl)F)=C(C=N2)C#N)=C1)Cl)C4=CNN=N4	6
1968	44395162	C1=2C(=NC=NC1=CC(=C(C2)OC)OC)NC3=CC(NC(=O)C4=CC=CC=C4)=C(C=C3)Cl	5.66
1969	447077	ClC1=C(C=2C(=O)N(C3=NC(NC=4C=C(SC)C=CC4)=NC=C3C2)C)C(Cl)=CC=C1	6.74473
1970	44409038	N1=CN=C2C(NCC3=C(C=CC(=C3)N)O2)=C1NC4=CC=CC(=C4)Br	5.77
1971	49830891	ClC=1C(=C2C(=NC1N3CC(CC3)CN)N=CC(=C2O)C(=O)O)C	5.7
1972	46229460	C1(=C(C(CN(C(NC=2C=CC=CC2)=O)CCCC)=CC=C1)O)Br	4.43
1973	49830361	O(C(=O)C=1C(=C2N(N=CN=C2N)C1C)C3=CC=C(NC(=O)NC4=CC=CC=C4)C=C3)C	5.7
1974	442514	C1(=CC=C2C(OC[C@]3([C@@H]2C4=C(C3)C=C(C(=C4)O)O)O)=C1O)O	5.47
1975	49830833	S(=O)(=O)(NC1=CC=C(C=2C=C3C(NN=C3NC(=O)C)=CC2)C=C1)CCC	5.7
1976	76316997	C1(=C(C=C2N=CN=C(C2=C1)C#C[C@](C)(N(CC)CC)CC3=CC=NC=C3)OC)OC	6.7
1977	135525349	C=1(C(=O)OCCC(CCCC(C)C)C)C(=CC=C(/N=C/C2=C(C=CC(=C2)O)O)C1)O	5.3
1978	15745967	ClC=1C2=C(SC1)N=CN=C2NC=3C=CC(O)=CC3	6.5
1979	10692159	C1(=C(C2=C(NC=NC2=N1)NC3=CC(Cl)=CC=C3)C4=CC=CC=C4)C5=CC=CC=C5	7.02
1980	46229566	C=1(C(=C(CN(C(NC=2C=CC=CC2)=S)CCCC)C=C(C1)Br)O)Br	4.5
1981	9890154	C1=2C(=C(C#N)C=NC1=CC(=C(C2)NC(/C=C/CN(C)C)=O)OC)NC3=CC(Cl)=C(C=C3)F	5.63
1982	10660240	C1=2C(=NC3=C1CCCC3)N=CNC2NC4=CC(C)=CC=C4	6.09
1983	50908680	C=1C=NC2=C(C3=CC=CC=C3O2)C1NCC4=CC=C(C=C4)Cl	6.3
1984	49830278	FC1=C(C(=O)NC=2C=C3C(C4=CC=CC=C4)=CNC3=NC2)C(F)=CC=C1	6.6
1985	11755812	C=1(C(F)(F)F)C=C(C=CC1)NC(NC=2C=C(C=CC2)C3=CN4C(C(=N3)NCC5=CC=NC=C5)=NC=C4)=O	4.3
1986	49830708	S1C(C(=O)NC(C2=CC(OC)=CC=C2)C)=CN=C1C=3C=CN=CC3	5.7
1987	72546033	C1=NC=CC(=C1)C(N/N=C(/CN2C(=CN=C2C)N(=O)=O)\C=3C=CC(=CC3)Br)=O	5.09
1988	11655241	BrC=1C=C(SC2=NC=NC=3OC=4C(CNC32)=CC(OC)=C(OC)C4)C=CC1	5.92082
1989	71553011	C1(=CC=CC=C1CNC2=NC(=C(C=N2)C(=O)NC3CCN(CC3)C)NC4CCCC4)OC	4.52
1990	151194	C1(CC2=CC=NC=C2)=NN=C(C=3C1=CC=CC3)NC4=CC=C(C=C4)Cl	6.34
1991	3099034	O=C(NCC1=CN=CC=C1)NCCCCCCNC(=O)NCC2=CN=CC=C2	5.7
1992	49831008	N1(C=2N=C(N=C(NC=3NN=C(C3)C)C2)C=CC4=CC=CC=C4)CCN(CC1)C	5.7
1993	46231625	C=1(C=C(O)C=2C(C=C(OC2C1)C=3C=CC=CC3)=O)OCC(OCCCCCCC)=O	5.14
1994	24905305	N=1C=NC=2N(N=C(C3=CC=C(C(=C3)O)Cl)C2C1N)CC4CNCC4	5.7
1995	42618144	C=1C=2C(=CC(C3=CC=CC=C3)=C(OC4CCNCC4)C2)C=CN1	5
1996	44440493	N=1C=C(C(NCC2CCC(CN)CC2)=NC1NCC3=CC=CC=C3SC)N(=O)=O	5.7
1997	5327890	N1(C=2N=C(NC=3C=CN=CC3)N=CC2C=C(C1=O)C4=C(Cl)C=CC=C4Cl)CC	6.31
1998	11338513	BrC1=CC(NC=2N=CN=C3OC4=C(CNC32)C=CC(OC)=C4)=CC=C1	5.72125
1999	11681588	N1=CC=C(N=C1N)C=2N(C=NC2C3=CC=C(C=C3)F)C4CCCCC4	6.82
[truncated: 2,778 more rows]
