# Supplementary material for: On the difficulty of validating molecular generative models realistically: a case study on public and proprietary data
Source: J Cheminform. 2023 Nov 21;15:112. doi: 10.1186/s13321-023-00781-1 (PMC10664602; doi:10.1186/s13321-023-00781-1)
Supplement: Supplementary file 5 — Additional file 5. Supporting_Dataset_5_ADRB2.xlsx. [file 13321_2023_781_MOESM5_ESM.xlsx]

## Sheet: ADRB2_Pseudo_Time
Pseudo_time_series_ADRB2	CID_ADRB2	SMILES_ADRB2	pXC50_ADRB2
1	10352428	C1(=C(C(O)=CC=C1[C@@H](O)CN)O)F	2.94
2	6954	OC=1C(N(=O)=O)=CC(N(=O)=O)=CC1N(=O)=O	5.19
3	44460150	FC1=CC=C(COCC=2C=3C(=NC=CC3)C(O)=CC2)C=C1	4.54
4	1478450	FC(F)(F)C=1N=C(N=C(NC=2C=CC=CC2)C1)C3=NC=CC=C3	5.2
5	135516999	ClC=1C(=NC=C(C(F)(F)F)C1)N/N=C/C=2C(O)=C(OC)C=CC2	4.64
6	727655	S1C2=NC=NC(S)=C2C(C3=CC=C(C=C3)C)=C1	5.34
7	19910	C=1C=C(C=2C(C1N(=O)=O)=CC=CN2)O	5.55
8	5735740	O(C1=C(/C=C/C2=NC=3C(C=C2)=CC=CC3O)C=CC=C1OCC)C	4.65
9	901998	S(=O)(=O)(C=1C=C(C(F)(F)F)C=CC1)C2=NC=C(N(=O)=O)C=C2	5.12
10	9637161	ClC=1C(Cl)=CC=C(C1)/C=N/NC=2N=CN=C3C2C=CC=C3	5.44
11	5281767	C1(=C(O)C=CC(/C=C/C(=O)/C=C(/C=C/C2=CC=C(C(=C2)OC)O)\O)=C1)OC	5.19
12	690129	N=1C=CC=C2C(=CC=C(C12)O)COC	5
13	135421222	O(C=1C(OC)=CC=C(CC2=NN=C(N=C2O)N/N=C/C=3C=CC(OC)=CC3)C1)C	4.54
14	433773	O=N(=O)C1=C([N+]2=CC3=C(C=C2)C=CC=C3)C=CC(N(=O)=O)=C1	4.9914
15	9569066	O(C=1C(/C=N/NC=2N=NC=C3C2C=CC=C3)=CC=C(OC)C1)C	5.69
16	1102917	O(C1=CC(OC=2C=CC(=CC2)C(=O)O)=CC(N(=O)=O)=C1)C=3C=CC(=CC3)C(=O)O	4.5
17	1484634	O(C=1C=CC(C(=O)/C=C/N(C)C)=CC1)C=2N=CC=CN2	4.9
18	369538	O=C1C=2C=3NC=4C(C3C=CC2C(=O)C=C1)=CC(OC)=CC4	5.25
19	5713206	S(C1=NC(=CC(=N1)C)C)/C=C/C(=O)C2=C(F)C=CC=C2	5.3
20	135515674	S(C(=N/N=C/C1=C(O)C=CC(=C1)C)N)C	4.7
21	2027229	ClC1=NC=NC=2C=3C(OC21)=NC(=C4C3CCC4)CC(C)C	4.93
22	4038769	O=N(=O)C=1C=2C(=NC=3C(C2)=CC=CC3)C=C(N(=O)=O)C1	4.95
23	6870309	O=C(N)C[N+]1=CC(=CC=C1)/C=N/O	5.5
24	5152307	ClC=1C(SC=2N=C(N=CC2OC)C3=NC=CC=C3)=CC=CC1	5.4
25	5713202	S(C1=NC(=CC(=N1)C)C)/C=C/C(=O)C=2C=CC=CC2	5.25
26	1895574	OC1=C2N=CC=CC2=C(C=C1)COCCC	4.64
27	827395	S(C1=C(O)C=CC(O)=C1)C=2C(=CC=CC2)CNC	4.54
28	5336606	O(C1=C(OC)C=CC(/C(=N/NC2=NC=3C(N=C2C)=CC=CC3)/C)=C1)C	4.6
29	3849120	O(C=1N=C(N=CC1OC)C2=NC=CC=C2)C3=CC=CC=C3	6
30	152746	O(C1=CC(N(=O)=O)=C2N=CC=NC2=C1)C	4.79
31	1511784	N(C=1C=2C(=NC=CC2)C(=C(C1)Cl)O)(=O)=O	4.45
32	2303897	S(C=1C(N(=O)=O)=CC(N(=O)=O)=CC1)C2=C3N=CC=CC3=CC=C2	5.19
33	4622130	ClC=1C(OC2=NC(OC)=NC(OC)=N2)=CC=C(N(=O)=O)C1	4.54
34	9593753	O(C1=C(OC)C=C(C=C1OC)/C=N/NC2=NC(=CC(=N2)C)C)C	4.45
35	647878	S(=O)(=O)(C1=CC=C(OC2=CC=C(S(=O)(=O)C=C)C=C2)C=C1)C=C	6.24
36	800962	O=N(=O)C1=CC=C(C[N+]2=C3C4=NC=CC=C4C=CC3=CC=C2)C=C1	4.65
37	654330	OC1=C2N=CC=CC2=C(C=C1)CNC=3N=CC=CC3C	4.54
38	929341	ClC1=CC=C(OC2=NC(C=3C=CC=CC3)=CC(=N2)C#N)C=C1	5.90309
39	2960477	O(C=1N=CN=C(N)C1N(=O)=O)C2=C3N=CC=CC3=CC=C2	4.5
40	665808	O(C=1C(=NC(=NC1)N)C2=C(O)C=C(OC)C=C2)C3=CC(OC)=CC=C3	5.19
41	667476	C(\C(\C1=CC=C(C=C1)O)=C\C)(/C=2C=CC(=CC2)O)=C/C	5.84
42	921320	O(C=1N=C(N=C2C1C=CC=C2)C=3C=CN=CC3)C4=CC=C(OC)C=C4	5.2
43	930617	O(C=1N=C(N=C2C1C=CC=C2)C3=NC=CC=C3)C4=CC=CC=C4	6.2
44	250997	C1(N(=O)=O)=C(C(SSC=2C(=C(N(=O)=O)C=C(C2)OC)N)=CC(=C1)OC)N	4.85
45	822971	FC1=CC=C(C2=NC(=C(C=C2)C(OC)=O)C)C=C1	4.59
46	9685271	ClC=1N=CN=C(N/N=C/C2=NC=3C(C=C2)=CC=CC3)C1N	4.64
47	135460597	FC=1C=CC(NC2=NC(=NC(=N2)N/N=C/C3=C(O)C=CC=C3)N(C)C)=CC1	4.5
48	736679	S(SC1=NC(=CC(=N1)C)C)C2=NC(=CC(=N2)C)C	4.5
49	650917	OC1=C2N=CC=CC2=C(C=C1)COCC3=CC=CC=C3	5.85
50	6105128	FC(F)(F)C1=NC=2C(N=C1N/N=C\C=3C=CC=CC3)=CC=CC2	4.45
51	5374477	FC=1C=CC(C(=O)/C=C/N(C)C)=CC1	4.45
52	5338870	FC=1C(/C=N/NC2=NC(C=3C=CC=CC3)=CC(=N2)C)=CC=CC1	4.55
53	658255	O(C1=CC2=NC(=NC(=C2C=C1)C)NC3=NC(=CC(=N3)C)C)C	4.45
54	332219	O(C=1C=CC(=CC1)/C=N/C=2C=CC(O)=CC2)CC3=CC=CC=C3	4.85
55	9603436	N1=C(N/N=C/C=2C=CC=CC2)C=3C(N=C1)=CC=CC3	4.7
56	5653953	ClC=1C=CC(C(=O)/C=C/SC2=CC=CC=C2)=CC1	4.59
57	5423405	S=C(N/N=C/1\C=2C(C3=C1C=CC=C3)=C(C=CC2)C#N)N	5.45
58	44460178	ClC1=C2C(N=CC=C2)=C(O)C(=C1)CNC(=O)C	4.54
59	2803618	ClC1=C(OCC2=C(OC)C=CC(=C2)C(=O)C)C=CC(Cl)=C1	5.57349
60	2458483	FC=1C(CN(C=2N=C(N=C3C2C=CC=C3)C=4C=NC=CC4)C)=CC=CC1	5.22
61	5281703	C=1(OC=2C(=C(C=C(C2C(C1)=O)O)O)OC)C=3C=CC=CC3	4.69
62	833986	FC1=CC=C(COC2=CC(CNC=3C=CC(O)=CC3)=CC=C2)C=C1	4.9
63	1475718	FC(F)(F)C=1N=C(N=C(N(CC)CC)C1)C2=NC=CC=C2	4.6
64	833984	O(C1=CC(CNC=2C=CC(O)=CC2)=CC=C1)CC3=CC=CC=C3	5.4
65	135412011	OC1=NC(=NN=C1C)N/N=C/C2CC=CCC2	4.5
66	6404528	ClC=1C(OC2=NN=C(C=3C=CC=CC3)C=C2C#N)=CC=CC1	6.76195
67	9633912	FC=1C(/C=N/NC=2N=CN=C3C2C=CC=C3)=CC=CC1	4.45
68	7111610	O(C1=C(OC)C(OC)=CC=C1/C=C/C2=NC=3C(C=C2)=CC=CC3O)C	4.65
69	248998	S(C=1N=C(O)C(=C(O)N1)CCOCC)C	4.65
70	833988	OC1=CC=C(NCC2=CC=C(C=C2)C)C=C1	4.49
71	701842	O(C1=C2N=CC=CC2=CC=C1)C(=O)/C=C/C3=CC=CC=C3	4.55
72	1550199	O(C1=C2N=CC=CC2=CC=C1)C(=O)/C=C\C3=CC=CC=C3	4.5
73	833994	O(C1=CC=C(C=C1)CNC=2C=CC(O)=CC2)CC3=CC=CC=C3	5.1
74	833990	O(C=1C(CNC=2C=CC(O)=CC2)=CC=CC1)CC3=CC=CC=C3	5.14
75	690107	C(N)(NN=C1C2=CC=CC=C2C=3C1=CC=CC3)=S	4.95
76	833970	OC1=CC=C(NCC2=CC=C(C=C2)CC)C=C1	5.19
77	630034	OC1=C(C(NC=2N=CC=CC2)C=3N=CC=CC3)C=CC=4C1=NC=CC4	4.95
78	351531	O(C=1C(OCC)=CC=CC1)CC(O)=O	4.6
79	774945	O1C(/C=C/C(=C\C(=O)O)/C)=CC=C1	4.54
80	135460261	BrC1=C2C(N=C(C=C2)/C=C/C3=CC(OC)=C(O)C=C3)=C(O)C(Br)=C1	4.45
81	9583744	ClC1=C(N=CC(C(F)(F)F)=C1)/C=N/NC(=S)N	4.5
82	5337769	O=C(C=1C=C(NC(=O)C)C=CC1)/C=C/C2=CC=C(/C=C/C(=O)C3=CC(NC(=O)C)=CC=C3)C=C2	5.19
83	3245258	S(=O)(=O)(C1=NC(C(F)(F)F)=CC(=N1)C=2SC=CC2)C	5.25
84	2976904	ClC=1C=C(C(NC=2C=NC=CC2)C=3C(O)=C4N=CC=CC4=CC3)C(OC)=CC1	4.95
85	1807333	ClC1=CC=C(COC2=C(C=CC=C2OCC)CNC=3C=CC(O)=CC3)C=C1	5.3
86	5405847	S=C(N/N=C(/C=C/C1=CC=CC=C1)\C)N	5.05
87	44246519	OC=1C2=NC=CC=C2C(=CC1CNC3=CC=CC=C3)COCC4=CC=CC=C4	4.74
88	2200341	ClC=1C(COC2=C(C=CC=C2OCC)CNC=3C=CC(O)=CC3)=CC=CC1	5.54
89	704023	S1C=2N=CN=C(S)C2C=C1C3=CC=CC=C3	5.45
90	2812	ClC=1C=CC=CC1C(C=2C=CC=CC2)(C3=CC=CC=C3)N4C=CN=C4	5.33
91	692244	O(C=1C2=NC=CC=C2C=CC1)C(=O)C3=C(C(N(=O)=O)=CC=C3)C	4.65
92	1037240	O1C(C2=NC=3C(N=C2C=4OC=CC4)=CC=C(C3)C(=O)C=5C=CC=CC5)=CC=C1	4.49
93	5737725	O=C\1/C(=C/C=2C=C(OC)C(OCCO)=CC2)/CC/C1=C\C=3C=C(OC)C(OCCO)=CC3	4.74
94	44142358	O1C2=C(C(=O)C3=C1C=CC=C3)C=CC(=C2)C#CC=4C=C(N)C=CC4	6.61083
95	7313162	ClC(Cl)(Cl)C(=N)CC(=O)C1=C(O)C=CC(Cl)=C1	4.64
96	135497918	S(C=1N=C(N/N=C/C2=C(O)C=CC=C2)C=CN1)CC3=CC=CC=C3	6.2
97	1068774	O=C1C=2C(=C(C(=NC2CC(C1)(C)C)C)C(OCC)=O)C3=CC=C(OC)C=C3	4.74
98	1807334	ClC=1C(COC2=C(C=CC=C2OCC)CNC=3C=CC(O)=CC3)=CC=C(Cl)C1	5.45
99	630757	O=C1C=2C(=C(C(=NC2CC(C1)(C)C)C)C(OCC)=O)C3=CC=CC=C3	5.25
100	3001308	C1(=CC=CC=C1)C(C=2C=CC=CC2)=NNC(N)=S	4.55
101	135459107	S=C(N/N=C/C=1C(O)=C(C(OC)=O)C=CC1)N	4.95
102	6603724	C1=C(C(O)=CC(=C1[C@@H](O)CN)F)O	4.8
103	31316	CC(C)C1=C(C=C(C(=C1)C2(C=3C(C(O2)=O)=CC=CC3)C4=C(C=C(C(=C4)C(C)C)O)C)C)O	4.55
104	1962944	O(C1=C2N=CC=CC2=CC=C1)C(=O)/C=C\C=3OC=CC3	4.5
105	5331382	S=C(N/N=C/C=1C=CC(OC(C)C)=CC1)N	4.79
106	3098377	CCNC1=NC(NC(C)CC)=NC(ON=C(C)C)=N1	4.7
107	2921493	CC(=O)NC(C1=CC=CC=C1)C2=CC(Cl)=C3C=CC=NC3=C2O	4.54
108	658612	OC=1C=2N=CC=C(C2C=CC1)CO	4.59
109	256086	O=C1C2=C(C(C3=CC=CC=C3)(C4=CC=CC=C4)C1)C=CC=C2	4.77
110	1287502	BrC1=C(OCC2=CC=CC=C2)C(OC)=CC(=C1)CNC=3C=CC(O)=CC3	5.5
111	6488845	S1C2=NC=NC(NC3=CC(O)=CC=C3)=C2C=C1C	6.25
112	791796	ClC1=C(/N=C/C=2C(O)=CC(O)=CC2)C=C(NC(=O)C)C(Cl)=C1	4.54
113	75253	S1C(N=NC2=C(O)C=C(O)C=C2)=NC=C1	5.25
114	708043	S1C(=C(C=C1)C)/C=N/C=2C=CC(O)=CC2	4.75
115	7241147	ClC1=CC=C(N2N=C(N=N2)/C=C\C=C/OC)C=C1	4.54
116	807474	O=CC1=C(C=C(N2CC=3C(C2)=CC=CC3)C=C1)C	4.45
117	135512349	S(C(=N/N=C/C1=C(O)C=CC(=C1)C)N)CCCC	4.64
118	659193	N1=C2C(=C(N=C1NC(=NC=3C=CC=CC3)N)C)C=CC=C2	5.5
119	640180	C=1C=C(C=CC1)/C=C/C(/C=C/C2=CC=CC=C2)=O	5.19
120	5001827	S=C(NN=C(CC1=CC=CC=C1)CC2=CC=CC=C2)N	4.5
121	3132202	OC=1C(C(NC(=O)C)C2=CC(OC)=CC=C2)=CC=C3C1N=CC=C3	4.84
122	3003754	SC(=NC1=NC(=CC=C1)C)NC2=NC(=CC=C2)C	5.25
123	887191	ClC1=C2C(N=CC=C2)=C(OC(=O)C3=CC(N(=O)=O)=C(C=C3)C)C=C1	5
124	802888	S=C(NC1=C(C=CC(=C1)C)C)C2=NC=CC=C2	4.95
125	750538	C(NC1=NC=CC=C1)(=S)C=2N=CC=CC2	4.74
126	561900	ClC1=NC(Cl)=C(C2=C1CN(CC2)CC3=CC=CC=C3)C#N	4.54
127	3032663	SC=1OC=2C(N1)=CC(C3=CC=CC=C3)=CC2	4.45
128	693633	S(=O)(=O)(C(F)(F)F)C=1C=C(NCC)C(N)=CC1	5.24
129	921583	BrC1=CC=2C(=NC(=NC2S)C3=CC=CC=C3)C=C1	5.2
130	726503	ClC1=C2C(N=CC=C2)=C(O)C(=C1)CN3CC=4C(CC3)=CC=CC4	5.15
131	6872917	BrC1=C(OCC=2C(=CC=CC2)C)C(OCC)=CC(=C1)/C=N/NC(=S)N	5.44
132	2725935	SC=1N=C(N=C(C1)C)C2=NC=CC=C2	5.3
133	791294	S1CCN(CC=2C(=CC(=CC2)C)C)CC1	4.59
134	256661	N1C2=C3C(NC1C4=CN=CC=C4)=CC=CC3=CC=C2	5.25
135	145924875	O=C1C(C(=O)/C=C/C=2C(=CC=C(C2)C)C)C=CC=CC1=O	4.64
136	145924873	O=C1C(C(=O)/C=C/C=2C(=CC(=CC2)C)C)C=CC=CC1=O	4.59
137	9619589	S=C(N/N=C/C1=C(OC(=O)/C=C/C2=CC=CC=C2)C=CC=C1)N	5.5
138	9287	C1(=CNC2=C1C=CC=C2)CC(N)C	5
139	689261	OC1=C2N=CC=CC2=C(C=C1CN3CCCC3)COC	4.85
140	759327	C(NC=1C=CC=CC1)(=S)C=2N=CC=CC2	4.6
141	761003	C=1C=C(C(=C2C1N=C(N2)C)CN(C)C)O	4.6
142	2922086	ClC1=C2C(N=CC=C2)=C(O)C(C(NC(=O)C)C3=CC=C(OC)C=C3)=C1	4.54
143	275363	C=1C=C(C=2C(C1C=O)=CC=CN2)O	5.2
144	6323778	N1=C(N=C(N=C1NCC)NCC)N/N=C/C=2C=CC(N(C)C)=CC2	4.65
145	5941975	S=C(N/N=C(/CC(C1CCCCC1)(C)C)\C)N	5.25
146	821226	ClC=1C(O)=C2N=CC=CC2=C(C1)CN3CCCCC3	4.65
147	1271047	O=C(NC=1C=CC=CC1)C2=C(C=CC=C2)CCC3=CC=CC=C3	5.77
148	821186	N1=C(C(=NC=C1CC2=CC=CC=C2)C#N)C#N	4.65
149	9786502	O=C(O)/C(=N\NC1=NC=NC2=C1C=CC=C2)/C3=CC=C(C=C3)C	5.14
150	805484	S=C(NC1=C(C=CC=C1)C)C2=NC=3C(C=C2)=CC=CC3	4.5
151	625522	ClC=1C=2C(SC1/C=N/C=3C=CC(O)=CC3)=CC=CC2	4.89
152	5928979	S=C(N/N=C(/CCC12CC3CC(C1)CC(C3)C2)\C)N	4.5
153	226329	ClC1=C(O)C(OC)=CC(=C1)C(OCCCC)=O	5.2
154	2913	C1(C2=C(C=CC3=C1C=CC=C3)C=CC=C2)=C4CCN(CC4)C	4.54
155	44143215	OC1=C2N=CC=CC2=CC(=C1)C3=CN=CC=C3	4.69
156	760602	ClC=1C(C2NC3=C4C(N2)=CC=CC4=CC=C3)=CC=CC1	5.3
157	852940	S1C=2N=C(N=C(O)C2C=C1CC)C3=NC=CC=C3	4.54
158	25060119	C=1C(Cl)=CC(=CC1Cl)C2=CC(=C(N=C2)C3=CC=CN=C3)C(=O)NCC4=CC=C(OC)C(OC)=C4	4.48
159	135433280	C=1C=C(O)C2=C(C=CC(/C=C/C=3C=C(C=CC3O)Cl)=N2)C1	4.5
160	879044	N1(N=C(C=C1C)C)C2=NC(=NC(=N2)NC(C)(C)C)NC(C)(C)C	5.19
161	6861454	N(\N=C\C1=CN=CC=C1)=C/C2=CN=CC=C2	4.54
162	2799831	ClC=1C=CC(C(=O)NC=2N=CC=NC2)=CC1	4.45
163	135472660	BrC1=CC(C(=O)N/N=C/C2=CC(N(=O)=O)=C(O)C(OC)=C2)=CN=C1	4.7
164	5547949	S(O/N=C/1\C(=C(C(=O)C=C1)C)C)(=O)(=O)C2=CC=CC=C2	5.34
165	727012	ClC1=C(C2NC3=C4C(N2)=CC=CC4=CC=C3)C=CC=C1Cl	5.55
166	3244543	CC=1C=C(C)C2=CC=C(N)N=C2C1O	4.54
167	2056397	ClC=1N=C(N=C(N1)NCC=C)NC2CCCCC2	4.64
168	797191	S=C(NC1=CC=C(OC)C=C1)C2=NC=3C(C=C2)=CC=CC3	4.45
169	852314	S(C1=NC(=NC(N2CCCC2)=C1)C3=CC=CC=C3)C(C)C	4.6
170	2891139	ClC1=C(C(ON=C(N)C=2C=CC(=CC2)C)=O)C=CC(Cl)=C1	4.54
171	135401443	S(CC=1N=C2N(N=CC2=C(O)N1)C3=CC=CC=C3)C4=NC=CC=C4	4.94
172	5703458	O1C/C(/C(=O)/C(=C/C2=CC(OC)=C(OC)C(OC)=C2)/C1)=C\C3=CC(OC)=C(OC)C(OC)=C3	6.2
173	838258	SC=1N=C(N=C2C1C=CC=C2)C3=CC=CC=C3	4.5
174	2894010	BrC=1C=CC(C(=O)NC(C=2C=C(OC)C(OC)=CC2)C)=CC1	4.69
175	659101	C1=CC=C2C(=N1)C=3NS(C4=C(C3C=C2)C=CC=C4)(=O)=O	5.25
176	6405378	O=C(CCCCC[N+](C)(C)C)C=NO	6.19
177	2772318	SC=1N=C2C(=C(C1)C)C=C(C=C2)C	4.5
178	3122245	S=C1NC(CC2=C1C=CC=C2)(CC)C	4.5
179	9580454	ClC1=C(C(=CC=C1)C)/C=N/NC(=S)NC	4.65
180	6899759	Br/C(=C\C1=CC=CC=C1)/C=N/NC(=O)C2=CC(OC)=CC=C2	4.54
181	3236706	S1C(C(O)C#CC2=NC=CC=C2)=CC=C1	5.25
182	672029	O(N=C1C(=NC=2C(N=C1C)=CC=CC2)C)CC3=CC=C(C=C3)C#N	4.49
183	5322302	O=C\1/C(/CC(C/C1=C\C2=CC(OC)=C(OC)C(OC)=C2)C(C)(C)C)=C/C3=CC(OC)=C(OC)C(OC)=C3	5.75
184	6904590	S=C(N/N=C/C=1C(=CC=C(C1)C)C)NC	4.6
185	797253	S=C(NC1=CC=C(N(C)C)C=C1)C2=NC=3C(C=C2)=CC=CC3	5.45
186	2977852	ClC=1C(=CC=C(N(=O)=O)C1)COC(=O)C=2N=CC=NC2	4.45
187	135411400	O1N=C(N=C1O)/C(=N\O)/C=2C=CC=CC2	4.54
188	2730951	SC(NC1=CC=C(OC)C=C1)=NC=2N=C(C=CC2)C	4.95
189	890113	O(C1=CC(NC(=O)/C=C/C=2C(N(=O)=O)=CC=CC2)=CC=C1)C	6.24
190	6899636	N=1C=2C3=C(C1N/N=C/C=4N=CC=CC4)C=CC=C3C=CC2	4.5
191	6872645	S=C(N/N=C/C1=CC(OC)=C(OC(=O)C=2C=CC(=CC2)C)C=C1)N	4.54
192	9585555	S=C(N/N=C/C=1C=CC(C23CC4CC(C2)CC(C4)C3)=CC1)N	5.5
193	835924	BrC1=CC(C(=O)NC=2C=C(C(OCC)=O)C=CC2)=CN=C1	4.54
194	54031999	OC=1N(C=C2C1C=CC=C2)C3=CC=CC=C3	4.45
195	1318	N=1C2=C3N=CC=CC3=CC=C2C=CC1	5.5
196	757406	S(=O)(=O)(NC1=CN=CC=C1)C2=CC=C(C=C2)C	4.45
197	4993513	ClC=1C(C(=O)NC=2C=CC(NC=3C=CC=CC3)=CC2)=CC(N(=O)=O)=CC1	4.74
198	655127	N1(N=C(C=C1C)C)C2=NC(=NC(=N2)NC(C)C)NC(C)C	4.9
199	5726397	Br/C(=C\C1=CC=CC=C1)/C=N/NC(=O)C=2N=CC=NC2	4.75
200	877472	BrC=1C=CC(C(=O)CNC=2C=C(Cl)C=CC2)=CC1	4.45
201	3242810	OC1=C2N=CC=CC2=C(C=C1CN3CCOCC3)COCC4=CC=CC=C4	5.24
202	9622493	S=C(N/N=C(/C1=CC(C(F)(F)F)=CC=C1)\C)NC	4.45
203	44142341	ClC1=C2C(N=CC=C2)=C(O)C(=C1)C(NC(=O)CC)C	4.54
204	6368659	O=C\1/C(/CC(C/C1=C/C=2OC=CC2)C)=C/C=3OC=CC3	4.54
205	9585548	N1=C(N=C(C=C1C)C)N/N=C/C=2C=CC(N(CC)CC)=CC2	4.55
206	342201	ClC1=C2C(N=CC=C2)=C(OC(=O)NC=3C=C(C(F)(F)F)C=CC3)C=C1	4.45
207	5709244	O1C=2C(OCCC1)=CC=C(C2)/C=C/C(=O)C3=C(O)C=CC=C3	6.29
208	2726252	ClC=1C=CC(C2=NON=C2/N=C/N(C)C)=CC1	4.6
209	668462	ClC1=C(C2NC3=C4C(N2)=CC=CC4=CC=C3)C(F)=CC=C1	6.2
210	9650278	BrC=1C=C(C(=O)N/N=C/C=2SC=CC2)C=NC1	4.65
211	135412531	S(CC1=NC(=NC(O)=C1)NC(=NC2=CC(=C(C=C2)C)C)N)C3=CC=C(C=C3)C	4.45
212	727019	ClC=1C(C2NC3=C4C(N2)=CC=CC4=CC=C3)=C(Cl)C=CC1	6.25
213	772454	BrC=1OC(/C=C(\C(=S)N)/C#N)=CC1	4.45
214	9641592	ClC=1C=C(/C(=N/NC(=S)NC)/C)C=CC1Cl	4.5
215	6461051	S(=O)(=O)(NC1=C(C=CC=C1)C)C=2C=C3C(OC(=O)C=C3)=CC2	4.45
216	2321749	N1(C(/C=N/C2=CC=C(N(C)C)C=C2)=CC=C1)C	4.45
217	806742	O(C1=C2N=CC=CC2=CC=C1)C(=O)C3=CC=4OCCOC4C=C3	4.54
218	3025961	C=1C(=NC(=CC1)C#CC2=CC=CC=C2)C	4.74
219	1288999	BrC1=C(C=C(OC)C(OC2CCCC2)=C1)CNCC3=CC=CC=C3	4.49
220	616267	N=1C(=NC=2C(C1N)=CC(=C(OC)C2)OC)N3CCNCC3	5.06
221	1305484	ClC1=CC=C(CNC(=O)C2=CC(NC(=O)C=3C=CC=CC3)=CC=C2)C=C1	4.54
222	785953	N1(N=C(C=C1C)C)C2=NC(=NC(=N2)NCC)NCC	5.1
223	254722	O(C=1C=CC(N)=CC1)C(=O)NC=2C=CC(O)=CC2	4.65
224	5777448	S(O/N=C/1\C(=C(C(=O)C=C1)C)C)(=O)(=O)C2=CC=C(C=C2)C	5.34
225	341783	N1(C2=C(C=3N=CC=4N(C3C=C2)C=CC4)C=5C1=CC=CC5)CC	4.85
226	10638284	O=C(N(C(C1=NC(=C(N=C1C)C#N)C#N)C)C2=CC=CC=C2)C	4.54
227	657722	N1(N=C(C=C1C)C)C=2N=C(NC)C=C(N2)C	4.6
228	11460205	C=1C=NC=2C(C1N3CCNCC3)=CC=C(C2)C(F)(F)F	5.1
229	747620	ClC=1C=C(C(=CC1Cl)C(=O)O)C(=O)NC2=CN=CC=C2	6.3
230	2347155	S=C(NN=C1C=2C=3C(C1=O)=CC=CC3C=CC2)NC	5.45
231	6901636	S=C(N/N=C\1/C=2C3=C(C1=O)C=CC=C3C=CC2)NC	5.45
232	1257518	FC(F)OC1=C(NC(=O)C=2C=CC(OCC)=CC2)C=CC=C1	5
233	2871272	O=C1C=2C(C(=O)C=3C1=CC=CC3)=CC=C(NC(=O)CC)C2	4.45
234	7728957	S=C(N/N=C(/C=1C=CC=CC1)\C)NC	4.5
235	9635659	O1C(/C=N/N(C2=NC(=NC(=N2)NCC)NCC)C)=CC=C1	4.69
236	686648	S=C(NC1=C(C=CC=C1)C)NC2=NC=CC=C2	4.5
237	226508	O1C=2C(C=C(C1=O)C3=CC=CC=C3)=CC=C(OC(=O)C)C2	4.45
238	11644907	C=1(O)C=C(O)C2=C(C1)OC(C3(C=CC(C=C3)=O)O)=CC2=O	5.19
239	3242434	OC=1C2=NC=CC=C2C(=CC1CN3CCN(CC3)C)COCC4=CC=CC=C4	5.6
240	5280681	C1(=CC(O)=C2C(=O)C(OC)=C(C3=CC(=C(C=C3)O)O)OC2=C1)O	4.69
241	72705086	C=1C(=NC2=C(C1N3CCC(CC3)(F)F)C=C(C=C2)C)C(F)(F)F	4.17
242	824458	N(C1=CC=C(/C=N/C2=NC(C)=CS2)C=C1)(=O)=O	6.19
243	5414982	ClC=1C(C=2OC(=CC2)/C=N\NC(=S)N)=CC=CC1Cl	5.25
244	975565	S(C1=C2N=CC=CC2=CC=C1)CC(OCC)=O	5.19
245	3036864	C=1(Cl)C(=CC2=C(CCN(C[C@@H]2C3=CC=CC=C3)C)C1)O	4.6
246	100489	C1=CC=2N=C(C=3N=CC=CC3)NC2C=C1N(=O)=O	4.9
247	135490278	O(C=1C(O)=C(/C=N/NC=2N=C(N3N=C(C=C3C)C)N=C(N2)NC4=CC=CC=C4)C=CC1)C	6.04
248	5334086	Br/C(=C\C1=CC=CC=C1)/C=N/NC(=O)C2=CC=C(OC)C=C2	4.54
249	2799984	C1(=CN=CC(=C1N2CCNCC2)Cl)Cl	5.46
250	686300	S=C(NC=1C=CC(OC)=CC1)NC2=NC=CC=C2	4.5
251	761632	O(C1=C(C2NC3=C4C(N2)=CC=CC4=CC=C3)C(OC)=CC(OC)=C1)C	5.65
252	15945541	O=C1C=2C(N(C=C1C(=O)C=3C=CC=CC3)CC4=CC=CC=C4)=CC=C(OC)C2	4.69
253	57543937	FC(F)(F)C=1N=C2C(=C(N3CCN(CC3)C)C1)C=C(C=C2)C	5.74473
254	800642	S=C(NC=1C(OC)=CC(OC)=CC1)NC2=NC=CC=C2	4.69
255	135647878	S(=O)(=O)(N/N=C(\C=1C=2C(NC1)=CC=CC2)/C)C=3C(OC)=CC=C(OC)C3	4.6
256	667573	ClC=1C=C(C(NC(=S)NC2=NC=CC=C2)=CC1)C	4.49
257	5243837	ClC1=C(C(=O)NOCC2=CC=C(C=C2)C)C=CC=C1	4.49
258	16241844	SC=1N(/N=C/C2=C(F)C=CC=C2)C=C(N1)C3=CC=CC=C3	4.45
259	3238417	OC1=C2N=CC=CC2=C(C=C1CN3CCCCC3)COCC4=CC=CC=C4	5.84
260	2566138	ClCC(=O)NC=1C=CC(SC=2C(=CC=C(C2)C)C)=CC1	4.59
261	1534386	C=1C=NC=2C(C1N3CCNCC3)=CC=CC2	6.46
262	3491105	ClC=1C=2C(=NC=CC2)C(O)=C(C(N3CCCCC3)C4=NC=CC=C4)C1	4.5
263	4117484	S(=O)(=O)(N(C=1C(CC)=CC=CC1)C)C=2C=C3C(N=CC(=C3O)C(O)=O)=CC2	5.14086
264	5398054	O1C=2C(OC1)=CC=C(C2)/C=C/C(=N\NC(=O)C=3C=NC=CC3)/C	5.19
265	776372	O1N=C2C=3C(C(=O)C4=C(C13)C=CC=C4)=C(OC5=CC=CC=C5)C=C2	5.19
266	751904	FC1=CC(C=2N=C3N(C2)C=CC=N3)=CC=C1OC	5.19
267	2135469	O=C1C=2C(N(C=C1C(=O)C=3C=CC=CC3)CC4=CC=C(C=C4)C)=CC=C(OC)C2	4.59
268	2758894	S=C(NC1=C(C=CC=C1)CC)NN	4.45
269	3104427	O=C(C1=CC=C(NC(=O)C2=CC=CC=C2)C=C1)C[N+]=3C=C(NC(=O)C4=CC=CC=C4)C=CC3	5.56
270	2876575	CCC(=O)NC(C1=CC=CC=C1OC)C2=CC=C3C=CC=NC3=C2O	4.74
271	606080	ClC=1C=2C(=NC=CC2)C(O)=C(C1)CN3CCN(CC3)CCO	5.45
272	895662	O(C(=O)NC=1C=CC(N(C)C)=CC1)C2=CC=CC=C2	5.19
273	9580663	S=C(N/N=C\1/C=2C(OCC1)=CC=C(F)C2)N	4.45
274	6141497	ClC1=CC(S(=O)(=O)C/C(=N\NC(=S)N)/C)=CC=C1Cl	4.45
275	14521099	O1C=2C(OCC(=O)C(C)C)=C3OC=CC3=CC2C=CC1=O	5.34
276	16746271	O1C(O)(CC(C=2C1=CC(OC)=C(OC)C2OC)C3=CC=C(OC)C=C3)C4=CC=CC=C4	4.45
277	1912546	O(C1=CC(C(NC(=O)/C=C/C=2OC=CC2)C=3C=C(OC)C(OC)=CC3)=CC=C1OC)C	4.69
278	135490329	O(C=1C=C(C(O)=CC1)/C=N/NC=2N=C(N3N=C(C=C3C)C)N=C(N2)NC4=CC=CC=C4)C	6.2
279	2214592	BrC1=C(C=C(OC)C(OC2CCCC2)=C1)CNC3CCCC3	4.45
280	5903012	O1C(=NC=2C1=CC=CC2)/C(=C/C=3C=C(O)C=CC3)/C#N	5.19
281	3123599	O(C(=O)C1=CC(N(=O)=O)=C(N2N=CN=C2)C(N(=O)=O)=C1)C	4.72125
282	2211326	BrC1=CC(Cl)=C(NC(=S)NC=2N=CC=CC2C)C=C1	4.45
283	6065961	ClC=1C(/C=C(/C=2OC=3C(N2)=CC=CC3)\C#N)=C(Cl)C=CC1	4.64
284	2957940	S=C(N=C(NC1=NC2=C(C(=N1)C)C=C(C=C2)C)N)NCC	4.9
285	793038	ClC=1C=C2[N+](=C(OC2=CC1)/C=C/N(C3=CC=CC=C3)C)CC	4.54
286	885974	ClC(Cl)(Cl)C(=O)NCC1=CN=CC=C1	6.24
287	9554433	S=C(N/N=C(/CC1C(CC=2C(CCCC2C1)(C)C)(C)C)\C)N	4.59
288	9564703	O1C=2C(OC1)=CC=C(C2)C(OC3=C(C=CC=C3)/C=N/NC(=O)C4=CC=CC=C4)=O	4.69
289	3000114	OC1=C(C(N2CCN(CC2)C)C3=CN=CC=C3)C=CC=4C1=NC=CC4	4.49
290	788614	ClC=1C=CC(NCC(=O)C=2C=CC(=CC2)C)=CC1	6.15
291	9560801	S=C(NC1=CN=CC=C1)N/N=C/C2=C(OC)C=CC=C2	4.8
292	2821299	ClC=1C(N2CCSCC2)=NC=C(C(F)(F)F)C1	4.5
293	6876357	S=C(N/N=C/C1=C(N(C2=C(C=CC=C2C)C)C(=C1)C)C)N	4.85
294	9580664	ClC=1C=C\2C(SC(C/C2=N\NC(=S)N)C)=CC1	5.2
295	6877459	FC=1C=C(C(=O)N/N=C/C2=C(OC(=O)C3=CC=4OCOC4C=C3)C=CC=C2)C=CC1	4.84
296	1221665	S=C(N=NC=1NC=2C(C1O)=CC=CC2)N(C)C	5.25
297	9625968	OC1=C(C=CC(N(CC)CC)=C1)/C=N/NC(=O)C=2N=CC=NC2	4.45
298	1241	C1(=C(O)C=C2C(CCN(CC2C3=CC=CC=C3)CC=C)=C1)O	4.79
299	6863578	SC=1N(/N=C/C(=C\C2=CC=CC=C2)/C)C(=NN1)C	4.59
300	44142346	ClC=1C=2C(=NC=CC2)C(O)=C(C(NC(=O)C)C3CC3)C1	4.64
301	9619214	O=N(=O)C1=C(/C=N/NC2=NC(N3N=C(C=C3C)C)=NC(=C2)C)C=CC=C1	5.5
302	25058280	S1C2=C(C(=O)C=3C1=CC=C(C3)C4=CC=C(C=C4)CN5CCOCC5)C=C(OC)C(OC)=C2	5.19
303	16242352	SC=1N(/N=C/C=2SC=CC2)C=C(N1)C3=CC=CC=C3	4.65
304	5337698	S=C(N/N=C/C=1OC(C2=CC=CC=C2)=CC1)N	4.45
305	5927487	O1C(=NC=2C1=CC=CC2)/C(=C/C3=CC=NC=C3)/C#N	4.75
306	5342491	ClC1=CC(C=2OC(=CC2)/C=N/NC(=S)N)=CC=C1Cl	4.54
307	2288863	O(C1=C2N=CC=CC2=CC=C1)CCOCCOC=3C(N(=O)=O)=CC=CC3	6.19
308	9643003	ClC=1C(N/N=C(/C=2SC=CC2)\C)=NC=C(Cl)C1	4.5
309	3091502	OC(CC1C2(C=3C(=NC=CC3)C4=C2C=CC=C4)C1)(C5=CC=CC=C5)C6=CC=CC=C6	4.64
310	4530884	O=C(NC1=CC2=C(C=C1)CCC2)NC=3C=CC=CC3	6.2
311	9661081	S=C(NC1=CN=CC=C1)N/N=C/C2=CC(OC)=CC=C2	4.5
312	9661058	S=C(NC1=CN=CC=C1)N/N=C/C2=C(F)C=CC=C2F	4.55
313	9562864	S=C(N/N=C/C1=CC(OC)=C(OC)C(OC)=C1)NC2=CN=CC=C2	4.65
314	57396600	N(CC(O)C1=CC(=C(C=C1)O)CO)CC(C)(C)CNCC(C2=CC(=C(C=C2)O)CO)O	3.6
315	3115982	O1C(=NC=2C1=CC=C(C2)CC)C3=CC=C(NC(=O)C)C=C3	5.45
316	256654	O=N(=O)C=1C(C2NC3=C4C(N2)=CC=CC4=CC=C3)=CC=CC1	6.19
317	700360	S=C(NN=C1C2CC3CC1CC(C2)C3)N	4.45
318	702235	C1(CCNCC1)C=2C3=C(NC2)C=CC=C3	4.65
319	5900342	ClC1=CC=C(/C=C(/C=2OC=3C(N2)=CC=CC3)\C#N)C=C1	4.74
320	738389	N1=CC=C(C=2C1=CC(=CC2)Cl)N3CCNCC3	7.12
321	1237542	O(C(=O)C1=NC=CC=C1)CC(=O)C=2C=CC(N(=O)=O)=CC2	4.9
322	731680	ClC=1C(NC(=O)NC=2C=CC=CC2)=C(C=C(C1)C)C	6.24
323	135470924	OC1=NC(=NC(=C1CC(=O)N/N=C/C2=CC=C(O)C=C2)C)C	4.54
324	16241391	SC=1N(/N=C/C=2C=CC(OCC)=CC2)C=C(N1)C3=CC=CC=C3	5.25
325	3515733	ClC=1C=2C(=NC=CC2)C(O)=C(C(N3CCN(CC3)C)C4=NC=CC=C4)C1	4.8
326	702318	N=1C2=C(C(=CC1C)N3CCNCC3)C=CC=C2	7.14
327	25070577	FC(F)(C=1N=C2C(CCNCC2)=C(N1)NC)C3=CC=CC=C3	5.85387
328	54417230	N(CC(O)C1=CC(=C(O)C=C1)CO)CC2=CC=C(CNCC(C3=CC(CO)=C(O)C=C3)O)C=C2	4.3
329	5333106	S=C(N/N=C/C=1OC(C=2C=C(N(=O)=O)C=CC2)=CC1)N	4.69
330	1484653	S(C1=NC(=NC(N2CCOCC2)=C1)C3=CC=CC=C3)C4=CC=C(C=C4)C	5.32
331	5952109	ClC1=C(N/N=C(/SC2=C3N=CC=CC3=CC=C2)\C(=O)C)C=CC(Cl)=C1	5.19
332	272568	BrC1=C2C(N=CC=C2)=C(O)C(=C1)CN3CCN(C4=CC=CC=C4)CC3	4.8
333	2983340	ClC1=CC=C(COC2=C(OCC)C=C(CNCCC3=CC=C(S(=O)(=O)N)C=C3)C=C2)C=C1	4.79317
334	16736514	C1(=CC([C@@H](CNCCC2=CC=CC=C2)O)=CC(=C1)O)O	4.69
335	842082	O1C=2C(OC1)=CC(=C(NC(=O)C=3C=CC(=CC3)C)C2)C(=O)C	4.49
336	2110703	ClC1=CC(CNC(=O)C=2C=CC(S(=O)(=O)NC=3C=C(C(F)(F)F)C=CC3)=CC2)=CC=C1	4.59
337	6882801	S=C(N/N=C/C=1OC(C2=CC=C(C=C2)C)=CC1)N	4.6
338	9646770	O1C(/C(=N/NC2=NC(C=3C=CC=CC3)=CC(=N2)C)/C)=CC=C1C	4.45
339	2214269	BrC1=C(OCC=C)C(OCC)=CC(=C1)CNC2=CC(OC)=C(NC(=O)C(C)C)C=C2	4.54
340	9695924	Br/C(/C=N/NC(=O)C1=CC=2NC=NC2C=C1)=C/C3=CC=CC=C3	4.74
341	2999043	OC1=C(C(N2CCOCC2)C3=NC=CC=C3)C=CC=4C1=NC=CC4	5.5
342	9604011	S=C(NC1=CN=CC=C1)N/N=C/C=2C=CC(F)=CC2	5.1
343	2557727	S=C(NCC=1C=C2OCOC2=CC1)NC(C)(C)C	4.74
344	1811557	S(C1=C2N=C(C=CC2=CC=C1)C)CC(=O)NCC#N	4.49
345	6005	[C@@H]12C=3C(=CC=CC3CCN1C)C=4C(C2)=CC=C(O)C4O	5.19
346	886038	O=C(NC1=CC=C(NC2=CC=CC=C2)C=C1)CCC	4.49
347	2777813	FC(F)(F)C=1N=C2C(=C(N3CCNCC3)C1)C=CC=C2	7.07469
348	9563337	O=C(N/N=C/C=1C=CC(N(C2=CC=CC=C2)C)=CC1)CC#N	5.89
349	21093243	N(CC(O)C1=CC(=C(O)C=C1)CO)CC2=CC(CNCC(C3=CC(CO)=C(O)C=C3)O)=CC=C2	4.7
350	851301	S(C1=C2N=CC=CC2=CC=C1)CC(=O)N(C)C	4.49
351	135400897	O1C=2C(N=C1N/N=C/C3=C(O)C=CC=C3)=CC=CC2	4.85
352	6903353	ClC=1C(Cl)=CC=C(C1)/C=N/NC(=S)NC2=C(Cl)C=CC=C2	5.55
353	9608145	S=C(NC1=C(F)C=CC=C1)N/N=C(/CC2=CC=C(OC)C=C2)\C	4.45
354	9631303	S=C(N/N=C\1/CC(CC(=C1)C)(C)C)NC2=CN=CC=C2	5.5
355	44424581	C1(=CC([C@@H](CN[C@H](CCCC)C)O)=CC(=C1)O)O	4.25
356	16736092	C1(=CC([C@H](O)CN[C@H](CC2=CC=CC=C2)C)=CC(=C1)O)O	4.54
357	9609607	S=C(N/N=C(/C1=CC(C(F)(F)F)=CC=C1)\C)NCC	4.55
358	9682237	S=C(N/N=C(/C1=CC(OC)=CC=C1)\C)NCC	4.95
359	36811	C1(=C(C=CC(=C1)CCNC(CCC=2C=CC(=CC2)O)C)O)O	5.98
360	2560512	S(CC=1C=2OCOCC2C=C(N(=O)=O)C1)C3=NC(N)=CC(=N3)N	5.93
361	16737588	C1(=CC([C@H](CNCCC2=CC=CC=C2)O)=CC(=C1)O)O	4.98
362	1416103	O1CCN(C=2N=C(N=C3C2C=CC=C3)NC4=C5C(=CC=C4)C=CC=C5)CC1	6.19
363	9552269	O(C=1C(N(=O)=O)=CC(=CC1)/C=N/NC(=O)C=2C=CC(O)=CC2)C(=O)C=3C=CC=CC3	6.24
364	9554711	C1=CC(/C=N/NC(NC=2C=CC=CC2)=S)=CC=C1OC	5.1
365	5346075	ClC1=CC=C(N2C(=C(C=C2C)/C=N/NC(=S)N)C)C=C1	4.54
366	1534930	BrC1=C(C(OC=2C3=NC=CC=C3C(Cl)=CC2CN4CCOCC4)=O)C=CC=C1	4.6
367	16244870	S1C(/C=N/N2C(S)=NC(=C2)C3=CC=CC=C3)=CC=C1C	5.3
368	57400044	N(CC(O)C1=CC(CO)=C(O)C=C1)CCC2=CC=C(CCNCC(C=3C=CC(O)=C(CO)C3)O)C=C2	4
369	6902865	S=C(N/N=C/C=1C=CC(C(C)(C)C)=CC1)NCC=C	5.25
370	135472877	ClCC(=O)C=1C=C(NC1)/C=N/NC=2C=CC(F)=CC2	4.55
371	5331183	N(C=1C=CC(=CC1)/C=N/NC=2N=NNN2)(CC)CC	4.85
372	709518	BrC=1C=C2C(N3CCN(CC3)CCO)=NC=NC2=CC1	4.45
373	2901383	O=C(NC(C=1C=C(C=CC1)C(=C)C)(C)C)NC(C2=CC=C(OC)C=C2)C3=CC=CC=C3	4.9
374	5394853	OC(=O)/C=C/C=1N=C(N2C1C=CC=C2)C=3C=CC=CC3	4.59
375	6901240	S=C(N/N=C/C1=C(C=C(C=C1)C)C)NCC=C	5.45
376	2005835	S1C2=NC(=C3C(CC(OC3)(C)C)=C2C=4N=C(SC)N=C(SCCO)C14)C=5OC=CC5	5.74232
377	16735494	C1(=CC([C@H](O)CN[C@@H](CC2=CC=CC=C2)C)=CC(=C1)O)O	4.64
378	2956165	S(=O)(=O)(NCCC(C)C)C=1C=C(N(=O)=O)C(=CC1)C	4.49
379	5749438	S=C1OC=2C(N1/C=C/C(=O)C)=CC=CC2	5.19
380	1218173	O=C1N(C(=O)C=2C3=C1C=CC(N(=O)=O)=C3C=CC2)C4=NC=CC=C4	5.6
381	135439015	O=C1N(C(=NC2=C1C=CC=C2)/C=C/C=3C=C(O)C(O)=CC3)C4=CC=CC=C4	4.49
382	5346523	BrC1=CC=C(N2C(=C(C=C2C)/C=N/NC(=S)N)C)C=C1	4.5
383	17263474	S=C(NC(C=1C(=CC(=CC1)C)C)C)NCC2=CC=C(F)C=C2	4.5
384	6408948	S=C(NNC=1N=NC=C2C1C=CC=C2)NCC	4.55
385	1234	C(C1=CC(OC)=C(C(=C1)OC)OC)(C#N)(C(C)C)CCCN(CCC=2C=C(OC)C(=CC2)OC)C	4.6
386	9609621	S=C(N/N=C(/C1=CC2=C(C=C1)C=CC=C2)\C)NCC	4.45
387	6878782	BrC=1SC(=CC1)/C=N/NC(=O)C=2C=NC=CC2	4.45
388	2731067	S=C(NNC=1C=CC=CC1)NCC	4.5
389	135519889	S(=O)(=O)(N(CC)CC)C1=CN=C(N/N=C(/C2=C(O)C=C(OC)C=C2)\C)C=C1	4.65
390	2216639	S(C=1C(=CC=CC1)C)CCNC(=O)C=2C=CC(OC)=CC2	5.5
391	1534922	ClC1=C2C(N=CC=C2)=C(OC(=O)C=3C=CC(OC)=CC3)C(=C1)CN4CCOCC4	4.49
392	6959959	O=C1C(C2=NC3(CC=4C2=CC=CC4)CCCCCC3)C(=O)CC(C1)(C)C	4.45
393	1534921	ClC1=C2C(N=CC=C2)=C(OC(=O)C=3C=CC=CC3)C(=C1)CN4CCOCC4	5.25
394	9659771	S=C(NC1=C(C=CC(=C1)C)C)N/N=C(/C=2C=CC(OC)=CC2)\C	4.45
395	44424579	C1(=CC([C@H](CN[C@H](CCCC)C)O)=CC(=C1)O)O	4.5
396	2755	OC(C1=CC(=C(N)C=C1)C#N)CNC(C)C	5
397	6875570	C=1C=C(C=C(C1)NC(N/N=C/C2=CC(=CC=C2)N(=O)=O)=S)C	4.64
398	764201	S(C=1C2=NC=CC=C2C=CC1)CC(=O)NC3=CC(=CC=C3)C	4.45
399	135519941	S=C(NC=1C(=CC=CC1)C)N/N=C(/C2=CC=C(O)C=C2)\C	4.55
400	2324360	C(NNC1=CC=CC=C1)(=S)NCC2=CC=CC=C2	4.45
401	1480945	S(=O)(=O)(C1=NC(N(C)C)=C2C(=N1)CCCC2)CC3=CC=C(C=C3)C	7.09
402	6886789	S(C1=CC=C(C=2OC(=CC2)/C=N/NC(=S)N)C=C1)C(F)F	5.35
403	1900943	S=C(NC1=NC=CC(=C1)C)NCC=C	4.45
404	2876596	CCCC(=O)NC(C1=CC=C2C=CC=NC2=C1O)C3=CC=CC=C3OC	4.95
405	9966051	S(C=1C(N2CCNCC2)=CC=CC1)C3=C(C=C(C=C3)C)C	6.25181
406	2566488	S(=O)(=O)(NCC1=CC=CC=C1)C2=CC(C(OCC3=NC(=NC(=N3)N)NC=4C(=CC=CC4)C)=O)=CC=C2	4.54
407	9569149	S=C(N/N=C(/C1=CC(OC)=C(OC)C(OC)=C1)\C)NC(C)C	4.74
408	1279835	ClC1=C2C(N=CC=C2)=C(OC(=O)C3=CC(OC)=CC(OC)=C3)C(=C1)CN4CCOCC4	5.4
409	1534928	ClC1=C2C(N=CC=C2)=C(OC(=O)C3=C(F)C=CC=C3)C(=C1)CN4CCOCC4	5.25
410	6111533	S=C(N/N=C(/C=1C=CC=CC1)\C)NC(C)C	4.45
411	73481	C1N([C@@H]2C=3C(C1)=CC(=C(C3OC4=CC=5[C@@H](N(CCC5C=C4OC)C)CC6=CC=C(OC=7C(=CC=C(C2)C7)OC)C=C6)O)OC)C	4.95
412	91896221	S(ONC=1C(=CC(O)=C(C1)C)C(C)=C)(=O)(=O)C2=CC=CC=C2	5.39
413	9641586	S=C(NC1=C(OC)C=CC=C1)N/N=C(/C2CCCCC2)\C	4.45
414	665051	O=C1C2=C(N=C(N=C2)NCC3OCCC3)CC(C1)(C)C	4.54
415	1523424	ClC1=C2C(N=CC=C2)=C(OC(=O)C3=C(Cl)C=CC=C3)C(=C1)CN4CCOCC4	5.45
416	4041868	S=C(NC=1C=C(OC)C=CC1)NN=C2CCCCCC2	4.65
417	972880	CC=1C=CC=NC1NC2=NC(=CS2)C=3C=CC=CN3	5.89
418	1093278	ClC1=C2C(N=CC=C2)=C(O)C(=C1)CN3CCN(C4=NC=CC=C4)CC3	6.24
419	3837315	S(=O)(=O)(N1CCCC1)C2=CN=C(O)C=C2	4.69
420	2456765	S(=O)(=O)(C=1C=CC(C(=O)NC2CCC(CC2)C)=CC1)C	4.74
421	9667010	S=C(N/N=C(/C1=C(OC(F)F)C=CC=C1)\C)NC(C)C	4.5
422	5350331	O(C1=C(OC)C=C(CC=C)C=C1)CCOC2=C(OCC)C=C(C=C2)/C=N/N3C=NN=C3	6.23136
423	21157488	S=C(N/N=C\1/C=2C(OC(C1)(C)C)=CC=C(O)C2)NC3=CC(OC)=CC=C3	4.59
424	2810	C1(=C(Cl)C=CC=C1)C(CNC(C)C)O	5.86
425	5774491	S=C(N/N=C\1/CC(CC(C1)C)(C)C)NCC2=CC=CC=C2	4.54
426	3815037	ClC=1N2N=CC(=C2N=C(C1)C)C3=CC=CC=C3	7
427	6904122	S=C(NC=1C=CC(F)=CC1)N/N=C/C=2C=C(F)C(F)=CC2	4.45
428	6340245	BrC=1SC(/C(=N\NC(=S)N)/C)=CC1	4.45
429	699693	ClC1=C2C(N=CC=C2)=C(OC(=O)C=3OC=CC3)C=C1	5.44
430	5720211	S=C(NC1=CC(=CC=C1)C)N/N=C(\C=2C=C(N(=O)=O)C=CC2)/C	5.25
431	3236736	ON1C(NC2=C(C1=O)C=CC=C2)(CC)C	4.54
432	9668138	S=C(N/N=C(/C1=CC(OC)=CC=C1)\C)NCC=C	4.59
433	776900	S(C=1C2=NC=CC=C2C=CC1)CC(=O)NC3=C(C(=CC=C3)C)C	4.45
434	762462	O1C(=C/C(/C1=O)=C\N(C)C)C2=CC=CC=C2	4.45
435	6903175	S=C(NC=1C=C(OC)C(OC)=CC1)N/N=C/C=2C=CC(F)=CC2	4.5
436	2303849	OC1=C2N=CC=CC2=C(CN3CCN(C=4C(OC)=CC=CC4)CC3)C=C1	5.49
437	6490954	O(C1=CC(=CC(=C1)C)C)CCN2N=NC=3C2=CC=CC3	5.25
438	44142343	ClC1=C2C(N=CC=C2)=C(O)C(C(NC(=O)CC)C3CC3)=C1	4.49
439	12004920	S=C1OC=2C(N1/C=C/C(=O)CCCC)=CC=CC2	4.64
440	6902281	S=C(NC=1C=CC(OC)=CC1)N/N=C/C=2C=C(F)C(F)=CC2	4.55
441	9569224	S=C(N/N=C(/C1=CC(OC)=C(OC)C=C1)\CC)NC(C)C	4.64
442	46371970	S=C(N/N=C\1/C=2C(OC(C1)(C)C)=CC=C(O)C2)NC=3C(F)=CC=CC3	4.65
443	16735493	C=1(C=C([C@H](O)CN[C@@H](CC2=CC=C(C=C2)N)C)C=C(O)C1)O	4.51
444	2876839	OC=1C(C(NC(=O)C(C)C)C2=CC=C(OC)C=C2)=CC=C3C1N=CC=C3	5.49
445	50878551	C=1(C=CC2=C(C1)C(=CN2)CCN(CC=C)CC=C)OC	5
446	9948320	C1(CCCC)CCN(CCCC(C=2C(=CC=CC2)C)=O)CC1	6
447	6905677	S=C(N/N=C/C=1C=CC(C(F)(F)F)=CC1)NCC=C	5.05
448	16735492	C=1(C=C([C@H](O)CN[C@H](CC2=CC=C(C=C2)N)C)C=C(O)C1)O	4.54
449	9550331	ClC1=CC(C=2OC(/C=C/3\C(ON=C3C)=O)=CC2)=CC=C1	4.5
450	2945330	SC=1N(C(=NN1)C=2C=CC(C(C)(C)C)=CC2)C(C3=CC=CC=C3)C	4.55
451	1534926	ClC1=C2C(N=CC=C2)=C(OC(=O)C3=CC(OC)=C(OC)C(OC)=C3)C(=C1)CN4CCOCC4	5.45
452	1245389	S1C(=CC(C(=O)NC2=NC=CC=C2)=C1)C	5.24
453	878337	O=C(NC1(CC=2C=CC(O)=CC2)CCCCC1)C=3C=CC=CC3	5.13
454	16190940	O(C1=CC=C(C=C1)CNCCCOC2=CN=CC=C2)CC(O)CN(CC3=CC=CC=C3)C	4.45
455	677922	FC1=CC(NC(=O)CC(=O)NC2=CC(F)=CC=C2)=CC=C1	4.45
456	686057	ClC1=C(OC(=O)C=2OC=CC2)C3=NC=CC=C3C(Cl)=C1	4.69
457	9616624	S=C(N/N=C(/C=1C=CC(=CC1)CCCC(OCC)=O)\C)N	5.35
458	16737412	C1(=CC([C@@H](O)CN[C@H](CC2=CC=CC=C2)C)=CC(=C1)O)O	5.1
459	856143	SC=1N(C(C2=CC=CC=C2)=CN1)CC=C	4.54
460	2442061	S(=O)(=O)(N(CC)CC)C=1C=CC(NS(=O)(=O)C2=CC=C(F)C=C2)=CC1	6.25
461	3864422	ClC=1C=2C(=NC=CC2)C(O)=C(C(N3CCC(CC3)CC4=CC=CC=C4)C5=NC=CC=C5)C1	5.25
462	1049240	S1C2=C(C(=O)CC=3C1=CC=CC3)C=CC=C2OCCN4CCCCC4	3.1
463	930395	C1=CC=2C(=C(C(N)=O)SC2N=C1C=3OC=CC3)N	4.65
464	6861666	S=C(N/N=C/C=1OC(C2=CC=C(N(=O)=O)C=C2)=CC1)N	4.45
465	851519	N(CC=1C=2C(C=CC1)=CC=CC2)C=3C=CC(=CC3)CNC4=NNC=N4	6.24
466	9645336	S=C(N/N=C(/C1=CN=CC=C1)\C)NCC=C	4.45
467	53818	O(C=1C(N(=O)=O)=CC(=CC1)CN(CCO)CCO)CCC	6.19
468	16191448	OCC1(CCN(CC1)CC2=CN=C(N=C2)C3=CC(=CC=C3)C)CCCC4=CC=CC=C4	4.45
469	700833	ClC1=C(OC(=O)C=2SC=CC2)C3=NC=CC=C3C(Cl)=C1	4.54
470	3442589	S=C(NN=C1CCCCCCC1)NCC=C	5.4
471	2775690	C=1C(=NC2=C(C1N3CCNCC3)C=C(C=C2)C)C(F)(F)F	7.75
472	2998271	OC1=C(C=C(C(N2CCN(CC2)CCO)C3=CN=CC=C3)C=C1C(C)(C)C)C(C)(C)C	5.13
473	16717791	OC=1C=2N=C(O)C=CC2C(CCNC3CC=4C(C3)=CC(=C(C4)CC)CC)=CC1	6.58336
474	44424578	C1(=CC([C@H](CN[C@@H](CCCC)C)O)=CC(=C1)O)O	5.03
475	15945069	O1C=2C(OC[C@@H](O)C(OC)(C)C)=C3OC=CC3=C(OC)C2C=CC1=O	6.29
476	4267553	S=C(N/N=C\1/CCC(C2=CC=CC=C2)CC1)NC(C)C	4.55
477	5464915	S=C(N/N=C\1/C=2C(OC(C1)C3=CC=CC=C3)=CC=CC2)NC	5.25
478	6878515	S=C(NC=1C=CC=CC1)N/N=C/C=2C(=NN(C2)C)C	4.55
479	18559738	S(=O)(=O)(C1=C(N2CC(CCC2)C)C=3C(N=C1)=CC(OC)=C(OC)C3)C4=CC=CC=C4	5.97062
480	47528	N(=O)(=O)OCCNC(C=1C=NC=CC1)=O	4.6
481	2373391	S=C(NC1=C(C=CC=C1C)C)NNC=2C=C(C=CC2)C	5.25
482	3984190	S(C1=C2N=CC=CC2=CC=C1)CC(=O)NC=3C=CC(OCCCC)=CC3	4.54
483	9609330	ClC=1SC(/C(=N/NC(=S)NC)/C)=CC1	4.74
484	46371969	S=C(N/N=C\1/C=2C(OC(C1)(C)C)=CC=C(O)C2)NC=3C(OC)=CC=CC3	5.25
485	6905901	S1C(/C=N/NC(=S)NCC)=CC=C1	5.24
486	4086	C=1(C=C(C=C(C1)O)O)C(CNC(C)C)O	6.3
487	2977358	O(C=1C(C2=CC=CC=C2)=CC=CC1)CCNCC(O)C	6.33
488	5977929	ClC1=CC=C(CN2C=3C(N=C2/C=C/C=4OC=CC4)=CC=CC3)C=C1	4.59
489	2876872	CCCC(=O)NC(C1=CC=C(OC)C=C1)C2=CC=C3C=CC=NC3=C2O	5.39
490	2203638	BrC=1C=C(C(Cl)=CC1)C(=O)NCCN2CCOCC2	5.2
491	929506	S(C1=C2N=C(C=CC2=CC=C1)C)CC(=O)NC=3C=CC(F)=CC3	4.45
492	9645239	S(=O)(=O)(N(C)C)C=1C=C(NC(=S)N/N=C/C2=CC(OC)=CC=C2)C=CC1	4.75
493	135486338	S1/C(/C(=O)NC1=NCC2=CC=CC=C2)=C/C3=CC=C(O)C=C3	4.64
494	6155001	O1C(/C=C/C=2N(C=3C(N2)=CC=CC3)CC4=CC=C(C=C4)C)=CC=C1	4.59
495	135591167	BrC=1C=C2C(NC=C2/C=N/NC(=O)C3CC3)=CC1	4.65
496	4720339	FC1=CC=C(COC=2C(OC)=CC(=CC2)CNCCC=3C=4C(NC3)=CC=CC4)C=C1	4.44
497	1202551	BrC=1C=2C(C=CC1OCC=3N=C4N(C(=CC=C4)C)C3)=CC=CC2	5.43063
498	2106915	ClC1=CC=C(C=2N(C(S)=NC2)CC=C)C=C1	4.7
499	663249	O(C(=O)C=1C(=NC(N2N=C(C=C2C)C)=NC1)N(C)C)CC	4.45
500	2936520	O1C2=C(C(=O)C(C=3C=C4OCCOC4=CC3)=C1)C=C(C(O)=C2CN5C(CCCC5)C)CC	4.45
501	114745	C1(CCCCC1)(C=2C=CC=C(N=C=S)C2)N3CCCCC3	4.69
502	1070880	S(CC=1OC2=C(C1C(=O)C)C(=C(O)C=C2)CN(C)C)C3=CC=CC=C3	4.4
503	2943798	O=C(C1=C(N2CC(CCC2)C)C=CC(N(=O)=O)=C1)C=3C=CC=CC3	4.91364
504	2731799	S=C(NC1=CC(F)=CC=C1)NNC(C)(C)C	4.55
505	801583	S(=O)(=O)(NCC1=CC=C(C=C1)C)C=2C=C3OCCOC3=CC2	6.24
506	9266740	ClC1=CC=C(C=2C=3C(SC=4N(N=NN4)C)=NC=NC3SC2)C=C1	5.08
507	6005666	S=C(N/N=C(/C1CCCCC1)\C)NCC2=CC=CC=C2	4.55
508	877413	S(C1=C2N=CC=CC2=CC=C1)CC(=O)NC3=C(C=C(C=C3)C)C	5.2
509	799090	ClC1=C(C(=O)NCCN2CCOCC2)C=CC=C1	4.69
510	593970	C1=C(OC(=C1)CCC(=O)O)C=2C=CC=CC2	4.54
511	1964370	S(C1=C2N=CC=CC2=CC=C1)CC(=O)NC=3C=CC(OCCCCC)=CC3	4.69
512	6179676	S1C(=CC=C1C)/C=N/NC(=S)NCC=C	5.25
513	5344194	S=C(N/N=C/C1=CC(N(=O)=O)=CC=C1)NCC=C	4.65
514	1538932	FC(F)N1C=2C([N+](=C1)CC(=O)C=3C=CC(OC(F)F)=CC3)=CC=CC2	4.7
515	73056755	C1(=CC(=CC(=C1)[C@H](CN[C@@H](CC2=CC=C(C=C2)OC)C(C)C)O)O)O	4.58
516	31055126	BrC1=CC=C(C=2C3=C(SC2)N=CN=C3SC=4N(N=NN4)C)C=C1	5.07366
517	2731986	S=C(NC1=CC(C(F)(F)F)=CC=C1)NNC(C)(C)C	4.45
518	2936138	ClC1=CC=C(SCCCCN2CC(OC(C2)C)C)C=C1	5.5
519	3291503	S=C(N/N=C\1/CCC(C2=CC=CC=C2)CC1)NCC=C	4.45
520	9651203	S=C(N/N=C(/C1=C(OC)C=CC=C1)\C)NCC2=CC=CC=C2	4.5
521	9643789	ClC1=C(N(=O)=O)C=C(/C(=N/NC(=S)NC(C)C)/C)C=C1	4.5
522	4187604	BrC=1C=C(C(=O)NNC(=S)NC(C)(C)C)C=CC1	5.2
523	1917599	O1C(C=2C(OC)=CC=CC2)=CC=C1/C=C/3\C(OC(=C3)CCC)=O	5.19
524	9668042	S=C(N/N=C(/C1=C(OC(F)F)C2=C(C=C1)C=CC=C2)\C)NCC3=CC=CC=C3	5.2
525	6114938	S1C(/C=N/NC(=S)NC(C)C)=CC=C1	4.54
526	5291838	ClC1=CC=C(C=2OC(/C=C\3/C(ON=C3C)=O)=CC2)C=C1	4.69
527	9643806	S=C(N/N=C(/C1=C(F)C=CC=C1)\C)NCC2=CC=CC=C2	4.7
528	9541908	S(=O)(=O)(NC1=CC(C=2N=C3N(C2)C=CC=N3)=CC=C1)C4=CC=C(C=C4)C5=CC=CC=C5	5.36351
529	769669	S1C(CNC=2C=CC(O)=CC2)=CC=C1	4.9
530	2249	C(=O)(CC1=CC=C(OCC(CNC(C)C)O)C=C1)N	5
531	6904595	S1C(=C(C=C1)C)/C=N/NC(=S)NCC	4.45
532	2846295	O(C1=CC=C(C=C1)CCC(NCC2CCCCC2)C)C	6.24
533	145921440	ClC(C(=NC1=C(C=C(C=C1)C)C)C(Cl)N(=O)=O)=C(Cl)Cl	4.69
534	9668891	N=1C2=C(NC1N/N=C/C3CCCCC3)C=CC=C2	4.45
535	886442	ClC1=C(Cl)C=CC(NC(=S)NCC2=NC=CC=C2)=C1	4.5
536	2733001	S(C(C1=CC=C(C=C1)C)CN(=O)=O)C=2C=CC(N)=CC2	4.6
537	663107	O(C(=O)C=1C(=NC(N2N=C(C=C2C)C)=NC1)NC)CC	4.75
538	838383	ClC=1C=CC(NC(=S)NN(C)C)=CC1	4.54
539	57403553	C1=CC(=CC(CO)=C1O)C(CNCCCCNCC(C=2C=CC(=C(C2)CO)O)O)O	5
540	16299699	S(=O)(=O)(N(C1=CC=CC=C1)C)C=2C=C(C(=O)NC=3C=C(C(=O)NC4CC4)C=CC3)C=CC2	6.24033
541	16737411	C1(=CC([C@@H](O)CN[C@@H](CC2=CC=CC=C2)C)=CC(=C1)O)O	5.53
542	662721	O(C(=O)C=1C(=NC(N2N=C(C=C2C)C)=NC1)N(CC)CC)CC	4.79
543	2407344	O=C\1/C(/CN(C/C1=C\C=2C=C(N(=O)=O)C=CC2)CC)=C/C=3C=C(N(=O)=O)C=CC3	5.44
544	9585875	O(C1=CC(=CC=C1)C)CC(=O)N/N=C/C=C/C=2OC=CC2	4.64
545	2215497	SC=1N(NCC=2C=3C(C=CC2OCC=C)=CC=CC3)C(=NN1)C	5.09
546	6905587	S=C(N/N=C/C=1C(F)=CC=CC1F)NCC(=C)C	4.65
547	731120	O(C=1C(=C(C=CC1C)C)C)CC(=O)NCC(C)C	5.19
548	4378441	O1C(=NC2=C1C=CC(NC(=O)C3=CC=4OCCOC4C=C3)=C2)C5=CC=6C(C=C5)=CC=CC6	5.25337
549	848239	S(C1=CC=C(C=C1)C)CCC(=O)NC(C)C	6.24
550	1549000	N1([C@@H](C2=CC=C(C=C2)Cl)C=3C=CC=CC3)CCN(CC1)CCOCC(O)=O	5
551	6905222	S=C(N/N=C/C=1OC=CC1)NCC	4.59
552	9629092	BrC=1C=CC(/C(=N/NC(=S)NCC2=CC=CC=C2)/C)=CC1	5.25
553	135452584	S=C(N/N=C/C1=C(O)C(OC)=CC=C1)NCCCOC	5.45
554	9633540	S=C(N/N=C\1/C=2C(OC(C=3C=C4OCCCOC4=CC3)C1)=CC=C(F)C2)N	5.25
555	6871509	ClC1=CC(N2C(=C(C=C2C)/C=N/NC(=S)NC)C)=CC=C1Cl	4.54
556	567055	O=C(NC1(CC=2C=CC(O)=CC2)CCCCC1)CC3=CC=CC=C3	5.13
557	787868	O=C(NC1CCCCCC1)/C(=C/C2=C(NC(=C2)C)C)/C#N	4.54
558	21435491	N(CC(O)C1=CC(=C(O)C=C1)CO)CCCCCCNCC(C2=CC(CO)=C(O)C=C2)O	5.1
559	536369	O=C(N1C(CC(C=2C1=CC=CC2)(C3=CC=CC=C3)C)(C)C)C	5.03198
560	135676295	S=C(N/N=C/C1=C(O)C(OCC)=CC=C1)NCCCC	5.6
561	2475524	S1C(CN(C=2N=C(N=C3C2C=CC=C3)C=4C=NC=CC4)C)=CC=C1	5.9
562	5345584	O1C(N(=O)=O)=CC=C1/C=C/C(=O)C2=CC=C(C=C2)CC	5.55
563	6890310	S=C1N(/N=C/C2=C(OC)C(OC)=CC=C2)C=3C(N1C)=CC=CC3	6.19
564	2235302	BrC=1C=C(C(=O)NC(=S)NCC=C)C=CC1C	4.55
565	1787933	BrC1=C2C(=CC=C1OCC(=O)NNC(OC)=O)C=CC=C2	4.59
566	16737369	C1(=CC([C@@H](CN[C@H](CC2=C3C(=CC=C2)C=CC=C3)C)O)=CC(O)=C1)O	5.6
567	796420	C1=C(C=CC(=C1)O)/N=C/C=2SC(=CC2)C3=CC=CS3	4.75
568	3264891	BrC1=CC(C(=O)NC(=S)NC=2C=3C(=C(O)C=CC3)C=CC2)=CC=C1	4.7
569	6865117	S1C(C(=O)N/N=C/C=C\C=2OC=CC2)=CC=C1	4.45
570	24812040	C=1C=C(C(O)CNCCC2=CC=C(C=C2)OC(C(O)=O)(C)C)C=CC1	4.5
571	16735263	C=1(C=C([C@@H](O)CN[C@H](CC2=CC=C(C=C2)N)C)C=C(O)C1)O	5.22
572	135452581	S=C(N/N=C/C1=C(O)C=CC=C1)NCCCOC	4.65
573	962697	OC1=C(C=CC=C1)NC2=NC3=C(C(=N2)NCC=4OC=CC4)C=CC=C3	6.31
574	4669522	N=1C2=C(NC1NN=C3CCCCCC3)C=CC=C2	4.6
575	44312924	C12=CC(O)=C(C=C1CCNC2CC=3C=CC(C4=CC(OC)=C(C(=C4)OC)OC)=CC3)O	6.12
576	4171	O(C1=CC=C(C=C1)CCOC)CC(O)CNC(C)C	5.75
577	952248	S=C(NC1=C(C(=CC=C1)C)C)NC(=O)CC2=CC=CC=C2	4.65
578	16339354	O=C1N(C(NC2=C1C=CC=C2)C=3C=CC(=CC3)C(=O)O)CC4=CC=CC=C4	4.45
579	1576690	ClC=1C(C=2OC(/C=C\3/SC(=O)NC3=S)=CC2)=CC=CC1	4.49
580	1081484	O1C(=O)C(C2=NC(CC=3C2=CC(OC)=C(OC)C3)(C)C)=CC=4C1=CC=CC4	4.64
581	870599	SC=1N2C(=NN1)C3=C(CC2(C)C)C=CC=C3	4.5
582	9681576	S=C(N/N=C(/C=1OC=CC1)\C)NCC	4.5
583	1329972	S=C(N1CCCC1)C=2C=CC(OC(=O)C3=CC(OC)=C(OC)C=C3)=CC2	6.24
584	1959621	S=C(NC1=NC(=CC=C1)C)NC2CCCC2	4.5
585	9646548	S=C(N/N=C(/C=1C=C(NC(=O)C)C=CC1)\C)NCC=C	4.89
586	6603820	C1=2[C@H]3C4=C(C=CC=C4)CN[C@@H]3CCC1=CC(=C(C2)O)O	5.92
587	24791352	S(C=1C=C(CN2CCC(OC=3C=C(C(=O)N4CCCC4)C=CC3)CC2)C=CC1)C	4.95
588	6188316	S=C(N/N=C(/C=1OC=CC1)\C)NC(C)C	4.55
589	3590942	S1C(NC(C2=C(O)C=3N=CC=CC3C=C2)C=4C(O)=CC=CC4)=NC=C1	4.7
590	686511	O=C(N1CCN(CC1)C)C2=C(N(=O)=O)C=CC=C2	5.25
591	6872011	O=C1N(/N=C/C=2C=CC=CC2)C=3C(N1C)=CC=CC3	5.19
592	16736096	C1(=CC([C@@H](CN[C@@H](CC2=C3C(=CC=C2)C=CC=C3)C)O)=CC(O)=C1)O	5.75
593	5877648	S=C(N/N=C(/CC(=O)NC1=CC=C(NC(=O)C)C=C1)\C)N	4.5
594	6016538	S=C(N/N=C(/CCC1=CC=CC=C1)\C)NCCC2=CC=CC=C2	4.45
595	963415	S1C=2C(N=C1NC(=S)N)=CC=CC2	4.45
596	24817038	O(C=1C=CC(C(=O)N2CCCCC2)=CC1)C3CCN(CC=4C=C(C(OC)=CC4)C)CC3	4.6
597	688469	O[C@H](CN[C@H](CC1=CC=C(O)C=C1)C)C2=CC(O)=CC(O)=C2	5.472
598	3890760	S=C(NN=C1CCCCC1)NCCOC	4.5
599	20968586	S(=O)(=O)(N1CCC(CC1)C)C2=CC=3C(=NC(=CC3C(=O)NCCCOCC)C4=CN=CC=C4)C=C2	5.22
600	408736	ClC(Cl)(Cl)C(=O)NCCCN1CCOCC1	4.54
601	16040159	C1=C(C(=NC=C1)N2CCOCC2)CNC(C=3C=NC=C(C4=CC=C(C=C4)OC(F)(F)F)N3)=O	5.18
602	3728663	O=C(NC(C=1C=C(C(NC(=O)NC(C2=CC=CC=C2)CO)(C)C)C=CC1)(C)C)NC(C3=CC=CC=C3)CO	5.59
603	9723462	BrC=1C(OCC(=O)N/N=C/C=C/C=2OC=CC2)=CC=C(C1)C	4.55
604	6893910	S1C(CC(=O)N/N=C/C(=C/C2=CC=CC=C2)/C)=CC=C1	6.24
605	9956562	N(CC(O)C1=CC(=C(O)C=C1)CO)CC2CC(CNCC(C3=CC(CO)=C(O)C=C3)O)CCC2	5
606	9566072	BrC1=C(OC)C=CC(=C1)/C=N/NC(=S)NCCCOC	4.5
607	4171246	S=C(N/N=C\1/CCC(CC1)CCC)NCCC2=CC=CC=C2	4.7
608	4586131	S1C2=NC(N3CCCC3)=C4C(=C2C5=NC=NC(NCCN(C)C)=C15)CC(OC4)(C)C	5.4
609	44286980	P(COC1=CC=C(C=C1)C[C@H](NC[C@@H](C2=CC(Cl)=CC=C2)O)C)(=O)(O)C	4.13
610	765959	ClCCN1C2=C(C(N=NC(=S)N)=C1O)C=CC=C2	5.25
611	1005956	ClC=1C=C(N2CCN(C(=O)C=3C=CC(=CC3)CN4CCOCC4)CC2)C=CC1	5.24
612	1957894	O=C1N(N=C(C=2C1=CC=CC2)C=3C=CC(=CC3)C(=O)NCCO)C	5.25
613	9641714	ClC=1C(N/N=C(/C=2C=CC(N3CCOCC3)=CC2)\C)=NC=C(Cl)C1	4.45
614	2867500	O(C=1C(C(C)C)=CC=C(C1)C)CC(O)CN2CCN(CC2)CCO	4.4
615	6603854	OC1=C(NCO)C=C([C@H](O)CN[C@H](CC=2C=CC(=CC2)C=O)C)C=C1	4.54
616	767164	S=C(N=NC=1C2=C(N(C1O)CC3=CC=C(F)C=C3)C=CC=C2)N	5.04
617	709558	S1C(C=2OC(=CC2)CCC(O)=O)=CC=C1	4.49
618	164451	C(O)(COC=1C=CC(=CC1)OCCNC[C@@H](COC=2C=CC=CC2)O)=O	5.63
619	9669479	ClC=1SC(/C(=N/NC(=S)NC(C)C)/C)=CC1	5.64
620	661560	BrC=1C=CC(C(OC(CN2CCOCC2)C)=O)=CC1	4.45
621	4175604	S=C(NN=C1CCCCCC1)NCCOC	4.45
622	2087548	ClC1=CN=C(NC(=O)CSC=2N=CN=C3SC(=CC32)CC)C=C1	4.54
623	1178958	O1C(=C(OC(=O)C2=CN=CC=C2)C(=O)C3=C1C=CC=C3)C=4OC=CC4	4.49
624	2731984	S=C(NC=1C=CC(=CC1)C)NNC(C)(C)C	5.05
625	708470	S=C(NC(=O)C=1C=CC=CC1)NC=2N=CC=CC2	4.5
626	9628470	BrC=1C=C(/C(=N/NC(=S)NCCC2=CC=CC=C2)/C)C=CC1	4.65
627	895337	S(CC=1ON=C(N1)C2=CN=CC=C2)C3=CC=CC=C3	5.19
628	623812	S1C(N(=O)=O)=CC=C1/C=N/C=2C=CC(=CC2)C(=O)N	4.54
629	4275052	O1N=C(C(NO)=C1N=O)C=2C=CC(N(=O)=O)=CC2	4.5
630	16222940	O[C@@H](CNCCC1=CC=C(C2=CC(CC(C)C)=C(C=C2)C(=O)O)C=C1)C3=CC=C(N=C3)N	5.49485
631	4870978	S(=O)(=O)(N(CC=1C(O)=NC=2C(C1)=CC=CC2)CC3=CN=CC=C3)C=4C=CC(NC(=O)C)=CC4	6.1
632	42625743	C=1(C=C([C@H](CNCCCCOCCCCCCC2=CC=CC(=C2)S(N)(=O)=O)O)C=CC1O)CO	4.6
633	6382919	S=C(N/N=C\1/C(CCCC1)C)NCCC2=CC=CC=C2	4.5
634	3887429	S=C(NC1=C(C=CC(=C1)C)C)NNC2=C(F)C=C(F)C=C2	4.95
635	5333124	ClC=1C(C=2OC(=CC2)/C=N/NC(=S)NCC=C)=CC(Cl)=CC1	4.45
636	4393516	O(C1=NC(N2N=NC(=C2C)C(=O)C)=NC(=N1)N(CCCC)CCCC)C	4.92
637	7530718	O(C(=O)C=1N=NC(O)=C2C1C=CC=C2)CC(=O)NCC3=CC=CC=C3	4.54
638	6863223	S=C(N/N=C/C=1C=2C(N(C1)C)=CC=CC2)NCC=C	4.5
639	4649227	S=C(NC1CCCCC1)NN=C(C2=CC=C(O)C=C2)C	5.18621
640	135520036	S=C(N/N=C(/C1=CC=C(O)C=C1)\C)NC2CCCCC2	5.19
641	6029156	S1C(/C(=N/NC(=S)NCC2=CC=CC=C2)/C)=CC=C1	5.25
642	12972976	N(CC(C1=CC(CO)=C(O)C=C1)O)C2CCC(CC3CCC(NCC(C4=CC(CO)=C(O)C=C4)O)CC3)CC2	4.7
643	5281040	N=1C2=CC(Cl)=CC=C2C=CC1/C=C/C3=CC([C@H](SCC4(CC4)CC(=O)O)CCC=5C(C(O)(C)C)=CC=CC5)=CC=C3	5.62
644	44298822	S(C1=CC=2CCN(C2C=C1)C3=CC(CCCC4CCCC4)=CC=C3)(NC=5C=CC=CC5)(=O)=O	5.12
645	9612752	ClC1=C(/C(=N/NC(=S)NCCC2=CC=CC=C2)/C)C=CC(Cl)=C1	5.2
646	1542103	ClC1=CC=C(CN2N=CC=3C(N4CCN(CC4)C=5C(=CC=CC5)C)=NC=NC23)C=C1	5.9431
647	2094747	O1C2=C(OCC1)C=CC(NC(=O)/C(=C/C=3C=C(O)C=CC3)/C#N)=C2	7
648	2246502	O(C1=CC=C(C=C1)C)CC(=O)N/N=C/C=C/C=2OC=CC2	4.45
649	44286964	P(COC=1C=CC(=CC1)C[C@H](NC[C@@H](C2=CC(Cl)=CC=C2)O)C)(=O)(O)O	4.4
650	9619590	S=C(N/N=C/C1=C(OC(=O)C=2C(OC=3C(C2)=CC=CC3)=O)C=CC=C1)N	4.9
651	24812154	C=1C=C(C(O)CNCCC2=CC=C(C=C2)OC(C(=O)O)C)C=CC1	4.5
652	5389385	BrC1=CC(C(=O)N[C@@H](C2=CC=CC=C2)C)=COC1=O	4.64
653	44591507	O[C@@H](CNCCC1=CC=C(C2=CC(CC(C)C)=C(C=C2)C(=O)O)C=C1)C=3C(N)=CC=NC3	5.49485
654	9681990	S=C(N/N=C(/C1=CC(OC)=CC=C1)\C)NCCOC	4.5
655	4281355	C1(OC=2C=C(CC(NCC(C3=CC(Cl)=CC=C3)O)C)C=CC2O1)(C(O)=O)C(O)=O	4.1
656	3422206	OC(CN1C=2C(C=3C1=CC=CC3)=CC=CC2)CNCC=4C(OC)=CC=CC4	4.91364
657	2576269	S1C(NC(=O)C2=NC=3C(C=C2)=CC=CC3)=NC=C1	4.5
658	9620933	S=C(N/N=C(/C1=CC(C(F)(F)F)=CC=C1)\C)NCCOC	4.9
659	24761327	FC=1C=C(C=2C(=NOC2C3=CC=CC=C3)C=4OC=CC4)C=CC1C(OCC)=O	4.45
660	2967101	O(C=1C(=CC=C(C1)C)C)CC(O)CNC2CCCC2	5.7
661	9609021	ClC1=C(/C(=N/NC(=S)NCCOC)/C)C=CC(Cl)=C1Cl	4.65
662	761637	ClC=1C(C2NC3=C4C(N2)=CC=CC4=CC=C3)=CC(N(=O)=O)=CC1	8.34
663	3105	C(OC1=C(OC(C(C)(C)C)=O)C=CC(=C1)C(O)CNC)(C(C)(C)C)=O	6.59
664	1792387	O=C(NC1CCCCC1)C2=C(NC(=O)/C=C/C(OCC)=O)C=CC=C2	6.19
665	9681599	S(=O)(=O)(N(C)C)C1=CC(NC(=S)N/N=C/C=2OC=CC2)=CC=C1	4.8
666	1342578	BrC=1C=C(C(NC(=O)COC=2C=C3C(=CC2)C=CC=C3)=CC1)C(O)=O	5.2
667	3395068	ClC=1C(CNCC(=O)NC2=CC=3OCCOC3C=C2)=CC=CC1	5.25
668	971379	SC=1N(C(=NN1)C=2C=CC(F)=CC2)CCC	4.5
669	2934084	O(C(C(=O)C=1C=CC=CC1)C2=CC=CC=C2)C(=O)C=3C=C(NC(=O)C)C(=CC3)C	6.4
670	3232252	O1C(=C(N=C1)C(=O)NC=2C(NC(=O)C=3N=CC=CC3)=CC=CC2)C4=CC(=CC=C4)C	5.25
671	3129267	O(C1=C(C=2C(C=C1)=CC=CC2)C(NC(=O)CCCC)C=3C=C(N(=O)=O)C=CC3)C(=O)C	4.49
672	16736094	C=1(C=C([C@@H](O)CN[C@@H](CC2=CC=C(C=C2)N)C)C=C(O)C1)O	5.73
673	719408	N(C(=S)NC=1SC=CN1)C2=CC=CC=C2	5
674	21138	C12=C(OC[C@@H](CNC(C)C)O)C=CC=C1C=CC=C2	7.28
675	1537231	O(C(=O)C=1C(=C(NC1C)N=NC=2C(=CC(=CC2)C)C)C)CC	4.45
676	6377454	S=C(N/N=C(/C=1C=CC(OCC)=CC1)\CCC(O)=O)NC(C)C	4.45
677	57393524	C=1C=C(CCNCCC=2C=CC(=CC2)C3=CC=CC(=C3)CN(CC4=CC=NC=C4)CC)C=5SC(O)=NC5C1O	6.5
678	9639937	ClC=1C=C(/C(=N/NC(=S)NCCOC)/C)C=CC1Cl	4.6
679	46832227	C=1(C=C(C=CC1O)[C@@H](O)CNCCCCCCOCCO)CO	5.6
680	5403	C=1(C=C(O)C=C(C1)O)C(CNC(C)(C)C)O	7.14
681	1829532	O=C1N(C=NC=2N(C3=NC=4C(N=C3C21)=CC=CC4)C=5C(OC)=CC=CC5)C6=CC(=CC(=C6)C)C	4.59
682	3238021	S(=O)(=O)(CCCC(=O)NC(C)C)C=1N=C(C=2C(OC)=CC=CC2)C=C(N1)C(F)(F)F	5.03012
683	985526	BrC=1C(=O)N(N=CC1Br)C2=NC(OC)=CC(OC)=N2	6.24
684	916071	BrC1=CC=C(NN=C2C(OC(OC2=O)(C)C)=O)C=C1	5.54
685	887992	O1C(/C=C/C(=O)N2CCN(C=3N=CC=CN3)CC2)=CC=C1C	4.54
686	44143054	O(C1=CC=2N(C=NC2C(NCC3=CC=CC=C3)=C1)C(C)C)CC4CCN(CC4)C	4.54
687	50990953	C1=C(C=C(C=C1OC2=CN=CN=C2)C(NC=3SC=C(N3)C)=O)F	4.73
688	73056759	C1(=CC(=CC(=C1)[C@H](CN[C@H](CC2=CC=C(C=C2)OC)C(C)C)O)O)O	5.47
689	9689514	S=C(N/N=C(/C1=C(F)C=CC=C1)\C)NCCOC	4.75
690	823792	ClC1=CN=C(NC(=S)NC(=O)CCC)C=C1	4.5
691	1946667	S=C1N2NC(=NC2=C3C(=N1)C=CC=C3)C=4C=CC=CC4	5.4
692	135675974	S=C(N/N=C(/C1=C(O)C=C(OC)C=C1)\C)NCCC2=CC=CC=C2	5.6
693	2425269	O1C(/C=C/C(OCC(=O)NC(C)C)=O)=CC=C1	6.24
694	2112599	ClC1=CC=C(N2N=NN=C2SC3=NC=NC=4SC=CC34)C=C1	4.98
695	9605863	S=C(N/N=C(/C1=C(OC(F)F)C=C(OC(F)F)C=C1)\C)NC2CCCCC2	4.45
696	24817832	FC1=C(CN2CCC(OC=3C=CC(C(=O)N4CCCC4)=CC3)CC2)C=CC(OC)=C1	5.33161
697	5236919	S1C(=NC=2C1=CC=CC2)C(C=3SC=4C(N3)=CC=CC4)=CC=5C=C(OC)C(O)=C(OC)C5	4.89
698	15945403	S(=O)(=O)(N1CCCC1)C=2C=CC(=CC2)C(=O)/C=C/C=3C=C(N(=O)=O)C(N4CCCCC4)=CC3	4.54
699	663855	S1C2=NC(N3CCOCC3)=C4C(=C2C5=NC=NC(NCCN6CCOCC6)=C15)CCC4	5.48
700	4096047	ClC=1C(OCC(=O)NNC(=S)NCC=C)=CC=C(Cl)C1	4.64
701	2784862	ClC=1C=C2C(=O)C(F)(C(=O)NC2=CC1OC)C3=CC=CC=C3	5.15
702	73057082	O[C@@H](CN[C@@H](CCC)CC1=CC=C(OC)C=C1)C=2C=C(O)C=C(O)C2	5.324
703	794924	ClC1=CC2=C(N(C(O)=C2N=NC(=S)N)CCCl)C=C1	5.25
704	9667880	O(C=1C(N(=O)=O)=CC=CC1)CC(=O)N/N=C/C=C/C=2OC=CC2	4.45
705	3429837	ClC1=C(NC(=S)N(CC2=NC=CC=C2)CC3=CC=CC=C3)C=CC=C1	4.65
706	2307884	FC=1C(OCC(=O)N2C=3C(CCC=4C2=CC=CC4)=CC=CC3)=CC=CC1	5.8
707	9563962	Br/C(/C=N/NC(=O)C=1C(=NOC1C)C=2C=CC=CC2)=C\C3=CC=CC=C3	4.54
708	2916912	O1C2=C(OC1)C=CC(C(=O)N3CCN(C4=NC=CC=C4)CC3)=C2	6.24
709	24817062	FC1=CC=C(CN2CCC(OC=3C=CC(C(=O)N4CCCC4)=CC3)CC2)C=C1	5.8
710	3292253	O=C(NC1=CC=C(C2=NN(C(C2)C3=CC=CC=C3)C4=CC=CC=C4)C=C1)C	4.9
711	24794188	FC(F)(F)C1=CC=C(CN2CCC(OC=3C=CC(C(=O)N4CCCCC4)=CC3)CC2)C=C1	5.59
712	4661929	S=C(N/N=C\1/CCC(C2=CC=CC=C2)CC1)NCCOC	4.55
713	44287321	C(C(O)=O)(C(O)=O)OC=1C=CC(=CC1)C[C@H](NC[C@@H](C2=CC(Cl)=CC=C2)O)C	4.77
714	2890412	ClC1=CC(C(=O)NC=2C=CC(N3CCN(CC3)C(=O)C)=CC2)=CC=C1	6.2
715	1247338	S(=O)(=O)(NC1=NC=NC(OC)=C1)C=2C=CC(NC(=O)CCC)=CC2	5.45
716	701011	ClC1=CC=C(NC(=S)NC(=O)C=2C=CC=CC2)C=C1	4.7
717	24791840	O(C=1C=CC(C(=O)N2CCCCC2)=CC1)C3CCN(CC3)CC4=CC=C(C=C4)CC	5.76
718	2229873	S(=O)(=O)(NCC)C1=CC=C(NC(=O)C2=C(SCCOC)C=CC=C2)C=C1	5.2
719	9606561	S=C(N/N=C(/C=1OC(=CC1)C)\C)NCC2=CC=CC=C2	4.65
720	5757569	S1C(CC(=O)N/N=C/C=C/C=2OC=CC2)=CC=C1	4.54
721	11065778	O(C(=O)CC(=O)[C@H]([C@H](O)C1=CC=CC=C1)C)C(C)(C)C	4.45
722	934111	O1C=2C(OC1)=CC=C(C2)/C=C/C(=O)NC=3C4=C(NC3C(O)=O)C=CC=C4	4.79
723	16191869	O=C(C1CN(CC2=NC(=CC=C2)C)CCC1)C3=CC(OC)=CC=C3	4.45
724	2726385	S=C(NC=1C=CC(C(C)(C)C)=CC1)NC(OCC)=O	4.45
725	6247270	S=C(N/N=C(/C=1C=CC(OC)=CC1)\C)NCCC2=CC=CC=C2	5.25
726	3972699	S1C(=NC=2C1=CC=CC2)C(C=3SC=4C(N3)=CC=CC4)=CC5=CC(O)=C(OC)C=C5	4.79
727	3150735	S(=O)(=O)(N(C1CCCCC1)CC2=CC(OC)=C(OC)C(OC)=C2)C3=CC=C(S(=O)(=O)N(C4CCCCC4)C)C=C3	4.54
728	1346506	S=C(NC1=CC(NC(=O)C2=CC=CC=C2)=CC=C1)NC(=O)/C=C/C3=CC(N(=O)=O)=CC=C3	4.54
729	663062	S(C=1OC(=NN1)CCN)CC=2C(F)=CC=CC2	6.25
730	9610154	S=C(N/N=C(/CCC=1C=C2OCOC2=CC1)\C)NCCOC	4.55
731	5762722	O(C=1C(OC)=CC(/C=C(/C(=O)NCC2OCCC2)\C#N)=CC1)C(C)C	4.54
732	57398769	C=1C=C(CCNCCC2=CC=C(C=C2)CNCCC3=CC=CC=C3OC)C=4SC(=NC4C1O)O	6.7
733	2880652	S1C(=NC=2C1=CC=CC2)C=3C=C(NC(=O)C=4SC=CC4)C=CC3	4.77211
734	9549752	O1C2C(N(C1)C3=CC=C(OC)C=C3)C=4C5=C2C=CC=C5C=CC4	5.09
735	2814551	SC(=NC1=CC=CC=C1)C(C2=NC=3C(N2)=CC=CC3)C#N	5.75
736	57395241	S1C2=C(CCNCCC3=CC=C(CNCCC4=NC=CC=C4)C=C3)C=CC(O)=C2NC1=O	6.8
737	9846763	N(CC(O)C1=CC(=C(O)C=C1)CO)C2=CC=C(CNCC(C3=CC(CO)=C(O)C=C3)O)C=C2	5.7
738	973106	S1C(=NC(C2=NC=CC=C2)=C1)NCCC3=CC=CC=C3	4.85
739	5336353	S1C(/C(=N/NC(=O)C=2C=3C(NC2)=CC=CC3)/C)=CC=C1C	5.2
740	975656	S(C1=C2N=CC=CC2=CC=C1)CC(=O)N3CCCC3	5.19
741	5809532	S1C(N(=O)=O)=CC=C1/C=C/C(=O)NC=2C=C(C=CC2)C	5.19
742	1854284	ClC1=CC=C(/C=C/C(=O)NC(=S)NC=2C(C(=O)O)=CC=CC2)C=C1	4.5
743	2207819	O1C(=C/C(/C1=O)=C\N2CCOCC2)C3=CC=CC=C3	4.45
744	9551715	O=C(O)C1=C(N(N=C1C)C2=CC=CC=C2)N3C=CC=C3	6.19
745	8902540	S1C2=C(NC(=O)C1)C=C(C(OCC3=C(OCC)C=CC(=C3)C(=O)C)=O)C=C2	5.34
746	823805	ClC1=CN=C(NC(=S)NC(=O)CC(C)C)C=C1	4.54
747	2446233	S1C(C=2OC(=NN2)COC=3C=C(OC)C=CC3)=CC=C1	4.97062
748	3764964	S1C2=NC(=C3C(CC(OC3)(C)C)=C2C=4N=CN=C(N(CCO)CC)C14)CC(C)C	7.34294
749	24791686	O(C=1C=CC(C(=O)N2CCCC2)=CC1)C3CCN(CC3)CC4=CC=C(C=C4)CC	6.03
750	2091972	S1C(=NC(C=2OC=3C(C2)=CC=CC3)=C1)NCC	5.19
751	833605	S=C(NC(=O)C1CC1)NC=2C=C(C=CC2)C	4.45
752	768718	ClC=1N=CC=CC1NC(=S)NC(=O)C=2C=CC(Cl)=CC2	4.5
753	1899432	S=C(NNC(=O)NC(C(F)(F)F)(C(F)(F)F)C)N	4.5
754	2926424	S(=O)(=O)(N1C(CCCC1)C)C=2C=CC(NC(=O)C=3C=C(C=CC3)C)=CC2	5.39523
755	44298823	S(C1=CC=2CCN(C2C=C1)C3=CC(CCCCCCCC)=CC=C3)(NC4=CC=CC=C4)(=O)=O	5.82
756	6906317	S=C(N/N=C/C=1OC=CC1)NCC(=C)C	4.45
757	5816	OC1=C(O)C=CC(=C1)[C@@H](O)CNC	7.94
758	6905139	SC=1N(/N=C/C=2C=CC(N(CC)CC)=CC2)C(=NN1)CC	4.65
759	2594659	O1C(NC(=O)C2=CC3=C(C=C2)C=CC=C3)=NN=C1C	4.5
760	3366873	SC=1N=C(NCCCCCC(=O)NCC2=CC=C(OC)C=C2)C3=C(N1)C=CC=C3	7.59346
761	3117	N(C(SSC(N(CC)CC)=S)=S)(CC)CC	6.19
762	1277151	FC=1C=CC(C(OC=2C=3C(=C(OC3C)C)C(=O)C=C(C2)C4=CC=C(OC)C=C4)=O)=CC1	5.05
763	73056758	C1(=CC(=CC(=C1)[C@H](CN[C@H](CC2=CC=C(C=C2)OC)CC)O)O)O	6
764	2411828	S=C(NC(=O)C=1C=C2OCCOC2=CC1)NC=3C=CC(OC)=CC3	4.64
765	5845141	S1C(/C(=N/NC(=S)NC2CCCCC2)/C)=CC=C1	5.25
766	6895306	S(C1=C2N=CC=CC2=CC=C1)C=3OC(=CC3)/C=N/NC(=O)CC=4C=5C(C=CC4)=CC=CC5	4.5
767	838	C1(O)=C(O)C=CC(C(CNC)O)=C1	7.99
768	8655634	S=C(NN1C=NN=C1)NC2=C(F)C=CC=C2	4.55
769	6905190	S=C(N/N=C/C1=C2C(=CC=C1OC)C=CC=C2)NCCN3CCOCC3	4.6
770	123600	C=1(CO)C=C([C@@H](O)CNC(C)(C)C)C=CC1O	6.84
771	798822	ClC1=C(C2=NOC(=C2C(=O)NC=3N=CC=C(C3)C)C)C=CC=C1	4.49
772	6904296	ClC1=CC=C(N2C(=C(C=C2C)/C=N/NC(=S)NCC)C)C=C1	4.45
773	982708	O1C=2C(C(=CC1=O)C)=CC=C(OCCN3CCN(C4=CC=C(OC)C=C4)CC3)C2	4.49
774	1357491	BrC1=CC(=C(NC(=O)CNC(=O)C)C=C1)C(=O)C2=CC=CC=C2	6.2
775	2288079	S(C(=S)N(CC)CC)CC(=O)C=1C=CC(F)=CC1	4.8
776	57397010	C=1C=C(CCNCCC2=CC=C(C=C2)CNCCC3=C(C=CC=C3Cl)Cl)C=4SC(=NC4C1O)O	7
777	1814835	S1C(=CC=C1C)CNCCC=2C=C(OC)C(OC)=CC2	5
778	972847	S1C(=NC(C2=NC=CC=C2)=C1)NCCC=3C=C(OC)C(OC)=CC3	4.95
779	5370019	S=C(NCC1=CC=C(OCC)C=C1)N/N=C\C=2C=CC(N(=O)=O)=CC2	4.69
780	1931910	S=C(NNC(=O)NC(C(F)(F)F)(C(F)(F)F)CC)N	4.45
781	44298515	S(C1=CC=2CCN(C2C=C1)C=3N=C(CCCCCC)C=CN3)(NC4=CC=CC=C4)(=O)=O	6.21
782	44298849	S(C1=CC=2CCN(C2C=C1)C3=CC(CCCCCC)=CC=C3)(NC4=CC=CC=C4)(=O)=O	6.34
783	3241794	O1C=2C(C=3N(N=NC3C1=O)C=4C(=CC=CC4)C)=CC=CC2	5.29
784	24794116	S(C1=CC=C(CN2CCC(OC=3C=CC(C(=O)N4CCCC4)=CC3)CC2)C=C1)C	6.46
785	6057962	S=C(N/N=C(/C=1C=CC(N2CCOCC2)=CC1)\C)NC	4.54
786	2365009	O(C(=O)C=1C=2C(N=C(C1CC)CCC)=CC=CC2)CC(=O)NCC=3C=C4OCOC4=CC3	4.59
787	135470781	O(C=1C(O)=CC=C(C1)/C=N/NC(=O)CCN2C=3C(C=4C2=CC=CC4)=CC=CC3)C	4.69
788	44298850	S(C1=CC=2CCN(C2C=C1)C=3N=C(CCCC4CCCC4)C=CC3)(NC=5C=CC=CC5)(=O)=O	6.35
789	44268254	O(C=1C=CC(=CC1)O)C[C@@H](O)CNCCC2=CC=C(C=C2)N	6.3
790	16191216	O(C1=C(C(=O)C2CN(CCC2)C/C=C/C=3C(OC)=CC=CC3)C=CC(OC)=C1)C	4.74
791	9680861	OC(=O)C=1C=CC(/C=N/NC=2N(N=NN2)C3=CC=CC=C3)=CC1	4.69
792	8441531	S1C(C(=O)NC=2C=CC(NC(=O)C3=CC(OCCCC)=CC=C3)=CC2)=CC=C1	6.59176
793	2481225	O1C2=C(C=C3CCCC3=C2)C(CC(=O)NC4=CC=C(C=C4)C(OCC)=O)=C1	5.12321
794	2858731	S(=O)(=O)(C(C=1OC=CC1)CC(=O)C=2C=CC=CC2)C3=CC=CC=C3	4.45
795	4877883	O=C(NC1=CC=C(C=C1)C)C(NC=2C=C(C=CC2)C)C3=CC=CC=C3	4.49
796	1228444	ClC1=C(NC(=O)COC)C=C(C(=O)NCCC2=CC=CC=C2)C=C1	4.49
797	91897361	S1C(N2C(S)=NC=C2O)=NC=3C1=CC(=CC3)C	4.5
798	19679937	S=C(NC=1C(=CC(F)=CC1)C)NC2CCCC2	6.25
799	951889	SC=1N(C(=NN1)CC2=CC=CC=C2)CC(C)C	4.55
800	135454497	S1C(=NN=C(C=2C=CC=CC2)C1)NCC3=CC=C(OC)C=C3	4.55
801	3240629	COC1=C2C(=CC=C1)SC(NC=3SC=C(N3)C=4N=CC=CC4)=N2	5.45
802	6870078	Br/C(/C=N/NC(=O)C1=NNC2=C1CCC2)=C/C3=CC=CC=C3	4.54
803	6876390	S1C(NC=2C=C(C(F)(F)F)C=CC2)=NC(=C1)CC(=O)N/N=C/C3=C(OCC)C=C(OCC)C=C3	4.45
804	57395240	S1C2=C(CCNCCC3=CC=C(CNCCC=4C(F)=CC=CC4)C=C3)C=CC(O)=C2N=C1O	7.10002
805	5205265	O=C(N1CCC(CC1)C)C2=CC(N(=O)=O)=C(N3CCOCC3)C=C2	5.19
806	219987	C1OCCN(C1)S(N2CCOCC2)(=O)=O	4.7
807	24818768	OC=1C=2C(C=CC1C(=O)NNC(=O)NC=3C(=CC=CC3)C)=CC=CC2	4.45
808	2343068	O(C(=O)C=1N=C2C(=CC1)C=CC=C2)CC(=O)NC=3C(OC)=CC=CC3	4.59
809	6387008	O=C(NC(C1=CC=CC=C1)C)C(=O)N/N=C(\CCC2=CC=CC=C2)/C	4.45
810	3093671	ClC=1C(OC)(NS(=O)(=O)C2=CC=C(C=C2)C)C3=C(C(=O)C1Cl)C=CC=C3	5.19
811	9608856	S=C(N/N=C(/C=1C=CC(OC(F)F)=CC1)\C)NCCOC	4.45
812	73057083	C1(=CC(=CC(=C1)[C@@H](CNCCC2=CC=C(C=C2)OC)O)O)O	6.68
813	1481480	S(=O)(=O)(N1N=C(C=C1)C=2C=CC(OCCN(C3=NC=CC=C3)C)=CC2)C=4C=5C(C=CC4)=CC=CC5	5.6
814	5798399	O(C1=C(C2=NN(C(C2)C3=CC=CC=C3)C(=O)/C=C/C4=CC=CC=C4)C=CC(OC)=C1)C(=O)C	4.74
815	44298497	S(C1=CC=2CCN(C2C=C1)C=3N=C(CCCCCCCC)C=CN3)(NC4=CC=CC=C4)(=O)=O	6.28
816	4143226	ClC1=C(N(=O)=O)C=C(C(=O)N2N=C(CC2C3=CC=CC=C3)C=4C=CC(OC)=CC4)C=C1	4.79
817	44460175	BrC1=C2C(N=CC=C2)=C(O)C(C(NC(=O)C)C=3SC=CC3)=C1	4.49
818	2265290	N1(C(=O)CSC=2C3=C(C=CC2)C=CC(=N3)C)CCOCC1	4.59
819	44142351	S1C(C(NC(=O)C)C=2C(O)=C3N=CC=CC3=C(F)C2)=CC=C1	4.54
820	850580	ClC=1SC(C(OC=2C(=C(C=C(C2)C)C)C)=O)=C(N1)C	4.54
821	2916501	O(C1=CC=C(N(=O)=O)C=C1)CC(O)CN(C2CCCCC2)C3CCCCC3	4.69
822	3323563	C=1C(=C(OCC(CN2CCCCC2)O)C=C(C1)C)C(C)C	6.1
823	91897451	S1C(N2C(S)=NC=C2O)=NC=3C1=CC(OCC)=CC3	5.4
824	193350	OC1=CC(C(O)CNC(CC=2C=CC(O)=CC2)C)=CC=C1O	6.26
825	645398	O1C(C(=O)NC=2C=C(C(=O)NC=3C(O)=CC=C(C3)C)C=CC2)=CC=C1	6.88
826	1307323	S=C(NC1=C(N2CCCCC2)C=CC=C1)NC(=O)C3=CC(OC)=CC=C3	4.6
827	44287268	P(COC=1C=CC(=CC1)C[C@H](NC[C@@H](C2=CC(Cl)=CC=C2)O)C)(=O)(OC(C)C)O	4.37
828	2198108	ClC1=C(NC(=S)NC(=O)C2CC2)C=CC=C1	4.45
829	9650424	S=C(N/N=C(/C=1OC(=CC1)C)\C)NC2CCCCC2	5.45
830	2013595	ClC=1C=2C(SC1C(=O)NC3=CC(C=4OC5=C(N4)N=CC=C5)=CC=C3)=CC(Cl)=CC2	5.14
831	44268214	O(C1=CC=C(C=C1)O)C[C@@H](O)CNCCCC2=CC=C(C=C2)OC	7.2
832	2919564	OC(CN1C=2C(C=3C1=CC=CC3)=CC=CC2)CNCCC4=CC(OC)=C(OC)C=C4	4.90309
833	1791390	ClC=1C=C(NC(=S)NC(=O)C2CC2)C=CC1C	4.45
834	1129879	O=C(N1C2=C(CCC=3C1=CC=CC3)C=CC(NC(OCC)=O)=C2)N(CC)CC	4.39
835	5239347	BrC=1C=C(S(=O)(=O)N(C=2C=C3OCOC3=CC2)CC)C=4N(CCC4C1)C(=O)C	4.98
836	24982436	ClC1=CC=C(OCCN(C(=O)C=2C(N3CCOCC3)=CC=C(N(=O)=O)C2)C)C=C1	6.34
837	3238805	S(=O)(=O)(NC1=NOC(=C1)C)C2=CC=C(NC(=O)CC=3C=C(OCC)C(OCC)=CC3)C=C2	4.5
838	6382502	S=C(N/N=C(/C=1C=CC(OCC)=CC1)\CCC(O)=O)NCCC2=CC=CC=C2	4.5
839	935003	ClC=1C=C(NC(=S)NC2=NNC(=C2)C)C=CC1C	4.55
840	57393350	C=1C=C(CCNCCC2=CC=CC(=C2)C3=CC(=CC=C3)CNCC4=CC=CC=C4)C=5SC(O)=NC5C1O	7.5
841	6871734	O(C1=C(OCC)C=CC(=C1)/C=N/NC(=O)CN2CCCCC2)CC	4.45
842	6060532	S1C(/C(=N/NC(=S)NCCC2=CC=CC=C2)/C)=CC=C1	6.24
843	44298843	S(C1=CC=2CCN(C2C=C1)C=3N=CC(=CC3)CCCCCC)(NC4=CC=CC=C4)(=O)=O	6.62
844	2731987	S=C(NC1=CC=C(C(OCC)=O)C=C1)NNC(C)(C)C	4.65
845	6241058	S1C(N(=O)=O)=CC=C1/C=C/C(=O)NC2=CC=C(C=C2)C	5.19
846	4906	C(NC=1C(C)=CC=CC1)(=O)C(NCCC)C	5.5
847	135497984	O=C(N/N=C/C1=C(O)C(OC)=CC=C1)C2=NNC(C=3N(C=CC3)C)=C2	5.19
848	135468884	OC1=NC(=NC2=C1C=CC=C2)CCC(OCC(=O)NC=3C(OC)=CC=C(OC)C3)=O	4.49
849	1631626	S1C(NC(=O)CCCOC=2C(OC)=CC=CC2)=NC=C1	5.29158
850	2044389	S1C2=NC(=C3C(=C2C4=NC=NC(NCCCOC)=C14)CC(OC3)(C)C)C=5OC=CC5	7.38
851	3119289	O(CCCC)C=1C=C(C(=O)NC=2C=CC(NC(=O)C=3OC=CC3)=CC2)C=CC1	6.65365
852	44268322	O(C1=CC=C(C=C1)O)C[C@@H](O)CNCCC=2C=CC(=CC2)O	6.82
853	2105417	S(C=1C(=CC(=CC1)C)C)CC(=O)NC(=O)NCC2=CC=CC=C2	4.59
854	16191641	ClC1=C(C=2OC(=C(N2)CN3C(C4=CN=CC=C4)CCCC3)C)C=CC=C1	4.6
855	44298852	S(C1=CC=2CCN(C2C=C1)C=3N=C(CCCCCC)C=CC3)(NC4=CC=CC=C4)(=O)=O	6.85
856	6866727	Br/C(/C=N/N1C(=NN=C1S)C2=NNC(=C2)C)=C\C3=CC=CC=C3	5.19
857	6869278	Cl/C(/C=N/N1C(=NN=C1S)C2=NNC(=C2)C)=C\C3=CC=CC=C3	4.84
858	5808	C=1C=C([C@@H](CNC(C)C)O)C=C(C1O)O	7.34
859	3301343	S1C2=NC(N3CCOCC3)=C4C(CC(OC4)(C)C)=C2C=5N=CN=C(NCCN)C15	6.80134
860	5162414	S=C(NN=C1CCN(CC1)CC2=CC=CC=C2)NC3CCCCC3	4.55
861	145921215	S1C(=NC(OC(C)C)=O)C(N(C1=S)C)C	6.24
862	1913590	S1C2=NC(=C3C(CC(OC3)(C)C)=C2C=4N=CN=C(NCCCO)C14)C=5OC=CC5	7.68403
863	1608445	S1C2=NC(=C3C(=C2C4=NC=NC(NCCO)=C14)CC(OC3)(C)C)C=5OC=CC5	7.88
864	90644143	C=1C(=C(C=C(C1)C(CNCCC=2C=CC(=CC2)NCC3=CC=C(C(=C3)Cl)Cl)O)CO)O	5.8
865	44589133	C1(=CC=C2N(CCCC2=C1)CC3=CC=CC=C3)OCC(CNC(C)C)O	5.94
866	10431900	C=1(C=C(C=CC1O)C(CNCCCCCCCCCCCC2=CC=CC=C2)O)CO	6.66
867	9694762	O(C=1C(OC)=CC=C(C1)C(=O)NCC(=O)N/N=C/C(=C/C2=CC=CC=C2)/C)C	6.24
868	19676483	S1C2=C(N=C1NC(=S)NC3CC3)CCCC2	4.45
869	1419640	O=C(N1C(C=C(C=2C1=CC=C(OC)C2)C)(C)C)NC=3C=CC(OC)=CC3	4.54
870	2286253	S(OC1=C(OCC)C=C(C(=S)N2CCOCC2)C=C1)(=O)(=O)C=3C(N(=O)=O)=CC=CC3	5.94
871	946666	S1C=2C(N=C1NC(=S)N(C)C)=CC=CC2	5.35
872	9442147	FC1=C(C(=O)NCC(=O)NC2=CC=3OCOC3C=C2)C=CC=C1	5.19
873	9908924	S(COC=1C=CC(=CC1)C[C@H](NC[C@@H](C2=CC(Cl)=CC=C2)O)C)(=O)(=O)O	5.65
874	4379471	S1C(NC(=O)C2=NC=3C(C=C2)=CC=CC3)=NN=C1CC	5.45
875	1365122	FC1=C(NC(=O)N2C(C=C(C=3C2=CC=C(OCC)C3)C)(C)C)C=CC=C1	4.54
876	44460174	BrC1=C2C(N=CC=C2)=C(O)C(C(NC(=O)C)C=3OC=CC3)=C1	4.54
877	2207510	O=C(N(C=1C(=CC=CC1)C)CC)C2=CC=C(NC(=O)CCCC)C=C2	4.76
878	4932	C=1(C(=O)CCC2=CC=CC=C2)C(OCC(O)CNCCC)=CC=CC1	7.44
879	7254399	S(=O)(=O)(C1=CC=CC=C1)CC(=O)NC2=CC=3SC(=NC3C=C2)C	4.69
880	983630	O=C(NC=1C=CC(C=2N=C3N(C2)C=CC=C3)=CC1)CC4=CC=C(OC)C=C4	7.35
881	9866061	C1(=CC(O)=C2N=C(C=CC2=C1C(CNC3CC4=C(C3)C=C(C(=C4)CC)CC)O)O)C	6.29
882	46917559	C=1C(=C(C=C(C1)CC(NC[C@H](CO[C@@H](C=2C(=CC=CC2)C=3C=CC(=C(C3)C)C(=O)O)C)O)(C)C)F)Cl	5.77
883	1791946	S=C(NC(=O)C=1C=CC(OC)=CC1)N(CC=C)CC=C	4.5
884	3240969	BrC1=CC=C(S(=O)(=O)N2CCN(CC2)CC(=O)C=3C(OC)=CC=C(OC)C3)C=C1	4.54
885	827991	N1(C=2C(N(C1=N)CC3=CC=CC=C3)=CC=CC2)CC4=CC=CC=C4	4.54
886	7254464	S(=O)(=O)(C1=CC=C(F)C=C1)CC(=O)NC2=CC=3SC(=NC3C=C2)C	4.64
887	9596913	S=C(N/N=C(/CC1C(OC(C1)(C)C)=O)\C)N	4.55
888	2936721	S(=O)(=O)(N1C(CCCC1)C)C=2C=CC(NC(=O)C3=CC=CN=C3)=CC2	6.87322
889	56052	C1(=CC=C(C=C1)O)C(CNC(CCC2=CC=C(O)C=C2)C)O	6.74
890	73229270	FC1=CC=C(CN2C(C=CCN(CC2=O)CC3=CC=C(N(C)C)C=C3)C4=CC=C(OC)C=C4)C=C1	5.36251
891	2096106	O(C=1C=C(C(=O)NC2=C(N3CCOCC3)C=CC=C2)C=CC1)CC4=C(ON=C4C)C	5.14
892	57402061	C=1C=C(CCNCCC=2C=CC(=CC2)C3=CC=CC(=C3)CN4CC5=C(C4)C=CC=C5)C=6SC(O)=NC6C1O	7.8
893	944467	S1C=2C(N=C1NC(=S)N(C)C)=CC=C(OC)C2	5.44
894	360475	S1S/C(/N=C1N(C)C)=N\CC=2OC=CC2	5.65
895	6491904	S(=O)(=O)(NCCCN1C=NC=C1)C2=CC(NC(=O)C)=C(OCC)C=C2	4.5
896	5311221	[C@@H]1(C[C@H]([C@@H]([C@H]1C/C=C\CCCC(=O)OC(C)C)CC[C@H](CCC=2C=CC=CC2)O)O)O	4.45
897	2371253	ClC1=C(N(=O)=O)C=C(C(=O)C=2C(C(OCC(=O)NC3CCCCCC3)=O)=CC=CC2)C=C1	4.37366
898	3277460	S(=O)(=O)(N1C(CCCC1)C)C=2C=CC(NC(=O)C)=CC2	7.09583
899	2208854	SC=1N(C(=NN1)CC2=CC=CC=C2)CCCC	4.74
900	9866060	C=1C=C(O)C=2N=C(C(=CC2C1C(CNC3CC4=C(C3)C=C(C(=C4)CC)CC)O)C)O	6.42
901	1905917	ClC=1C=C(C(OC=2OC(=NC2/C=N/C3=CC=C(N(C)C)C=C3)C=4C=CC=CC4)=O)C=CC1	6.19
902	652581	OC1=C2N=CC=CC2=C(CN3CCC(CC3)C(OCC)=O)C=C1	4.45
903	5987248	ClC=1SC(/C(=N/NC(=S)NCCOC)/C)=CC1	5
904	688561	O[C@@H]([C@@H](NC(C)C)CC)C=1C2=C(N=C(O)C=C2)C(O)=CC1	7.10002
905	24865727	N=1C=2C=CC=C(OCCN3CCC(CC3)CC4=CC=CC(=C4)N5S(CCC5)(=O)=O)C2C=CC1C	5.8
906	1132508	ClC=1C=2C(SC1C(=O)NC=3C(=CC=C(C3)C=4OC=5C(N4)=NC=CC5)C)=CC=CC2	6.14146
907	24895263	C1=CC(=CN=C1N)[C@@H](O)CNCCC=2C=CC(C=3C=CC(=C(C3)OC4CCCCC4)C(=O)O)=CC2	5.96
908	2097287	ClC=1C(N(=O)=O)=CC(C(=O)C=2C(C(OCC(=O)NC3CC3)=O)=CC=CC2)=CC1	4.88
909	16190162	S(C=1C=CC(C(=O)C2CN(CC=3C=C(C(OC)=CC3)CN4N=CC=C4)CCC2)=CC1)C	4.5
910	4205343	BrC1=CC=2C(N=NC(=S)NCC3OCCC3)=C(O)NC2C=C1	5.25
911	3923974	S1C(=NC(C2=NC=CC=C2)=C1)NC(=O)CC3C4CC(C3)CC4	5
912	44591508	C=1(C=CC(C2=CC(=C(C=C2)C(O)=O)OC3CCCCC3)=CC1)CCNC[C@@H](C=4C=NC=CC4N)O	5.96
913	2480952	S(=O)(=O)(NC=1C=C(C=CC1)C)C=2C=C(C(=CC2)C)C(=O)NCCCN3CCOCC3	6.24
914	6905845	O1C(C2=NN(C=C2/C=N/NC(=O)C3=CN=CC=C3)C4=CC=CC=C4)=CC=5C1=CC=CC5	4.69
915	1166022	S(C=1N=C(C=2C=C(OC)C(OC)=CC2)C=C(N1)C(F)(F)F)CC(=O)NCC=3OC=CC3	4.89
916	2350847	ClC=1C(N(=O)=O)=CC(C(=O)C=2C(C(OCC(=O)NC3=CC(=CC=C3)C#N)=O)=CC=CC2)=CC1	5.28
917	9950038	OC=1C=C([C@]23[C@@H](CC4=C(N=C5C(=C4)C=CC=C5)C2)CN(CC3)C)C=CC1	4.95
918	90644151	C=1C(=C(C=C(C1)C(CNCCC2=CC=C(C=C2)N3CCN(CC3)C(=O)C)O)CO)O	5
919	5873109	S=C(N/N=C(/CCC1C(OC(C1)(C)C)=O)\C)N	4.45
920	1861403	S1C2=C(C=3C1=NC=NC3NNC(=S)NCC=C)CC(OC2)(C)C	4.5
921	2080184	S(=O)(=O)(C1=C(N(=O)=O)C=C(C=C1)C(OCC=2OC(=NN2)C=3C=CC=CC3)=O)C	4.72125
922	665518	S1C2=NC(N3N=C(C=C3C)C)=NC(NCCCO)=C2C4=C1CCCC4	4.55
923	765635	S1C(NC(=S)NC=2C=CC=CC2)=NN=C1CC	4.8
924	12005220	S1C2=C(N=C(C3=C1C=CC=C3)CC)C=C(C=C2)C(=O)NCC=4OC=CC4	4.69
925	2331220	O=C(NC(C1=CC(=CC=C1)C(=C)C)(C)C)NC2CCN(CC2)CC3=CC=CC=C3	4.79
926	5731073	O1C(/C=C/C=2N(C(=O)C3=C(N2)C=CC=C3)C)=CC=C1N(=O)=O	5.5
927	24823464	O[C@@H](CNCCC1=CC=C(C=2C=C(NC(C)C)C(=CC2)C(=O)O)C=C1)C3=CC=CC=C3	6.2321
928	3573345	SC=1N(C(=NN1)C2CCC(CC2)CCCCC)C	5.4
929	22986860	N(CC(C=1C=CC=CC1)O)C=2C=CC(CCNCC(C=3C=CC=CC3)O)=CC2	6.6
930	16188776	ClC=1C=CC(C(=O)C2CN(CC=3C=C(C(OC)=CC3)CN4N=CC=C4)CCC2)=CC1	4.95
931	44298851	S(C1=CC=2CCN(C2C=C1)C=3N=C(CCCCCCCC)C=CC3)(NC4=CC=CC=C4)(=O)=O	7.2
932	6905520	S1/C(/N(/N=C/C2=NC=CC=C2)C(C3=CC=C(F)C=C3)=C1)=N\CC	4.5
933	2769786	O(C1=CC=C(OC)C=C1)CC(O)CN2CCN(C3=CC=CC=C3)CC2	6.6
934	15580747	C1(=CC=C2C(=C1)C(N(C(=N2)C=3C=CC(=CC3)OCC(CNC(C)C)O)C)=O)OC	5.11
935	874878	S1C(=NC(=C1C)C)NC(=S)NC=2C=CC=CC2	5.35
936	665776	S(C=1N2N=C(C(=C2N=C(C1)C)C3=CC=CC=C3)C)CC#N	5.45
937	664105	S1C2=NC(N3CCCC3)=C4C(=C2C=5N=CN=C(N6CCN(CC6)CCO)C15)CC(OC4)(C)C	5.77
938	46881938	O=C(NC1=CC=C(CCNC[C@H](O)C2=CC=CN=C2)C=C1)C3=C(C4CCCCC4)C=CC=C3	5.52288
939	921812	O=C(N(NC(=O)C(O)(C)C)C=1C=C2C(=CC1)C=CC=C2)C=3C=CC=CC3	4.5
940	9985523	O1[C@H]([C@H](OCC=2C=CC=CC2)C[C@@H]([C@H]1COCCCCCN)OCC3=CC=CC=C3)OCCC4=CNC5=C4C=CC=C5	5.52
941	2726488	S(CC(=O)C=1C(F)=CC=CC1F)C(=S)N2CCCCC2	4.45
942	745870	ClC1=CC=C(C=2OC(C(=O)NC(=O)C)=CC2)C=C1	6.24
943	3342641	S=C(NC1=NC(=CC=C1)C)NCC=2OC=CC2	4.45
944	44286965	C1(=CC(Cl)=CC=C1)[C@H](CN[C@@H](CC=2C=CC(=CC2)OCCO)C)O	6.59
945	1247094	S1C(NC(=O)C2=NOC(=C2)C)=C(C(C3=CN=CC=C3)=C1)C(OC)=O	6.19
946	2083	C=1(C=C(C=CC1O)C(CNC(C)(C)C)O)CO	7.6
947	2836733	S(=O)(=O)(N1C(CCCC1)CC)C=2C=CC(NC(=O)C)=CC2	6.87778
948	805756	S(C=1N(N=C(N1)N(=O)=O)CC=C)C2=C3N=CC=CC3=CC=C2	5.54
949	5807752	S1C(=C(N=C1N/N=C\C=2C=CC=CC2)C3=CC=CC=C3)CC(O)=O	6.19
950	90644147	C=1C(=C(C=C(C1)C(CNCCC2=CC=C(C=C2)N3CCC(CC3)CCCC4=CC=CC=C4)O)CO)O	5.8
951	3238797	O1CCN(C2=NC=3C(C(=C2)C)=CC(NC(=O)CCC(=O)NCCCOC)=CC3)CC1	5.3
952	16191704	O=C(C1CN(CC=2C=C(N3N=C(C=C3C)C)C=CC2)CCC1)C4=CC(OC)=CC=C4	5.04
953	3328955	S1C(=S)N(CN(CC2=CC=C(OC)C=C2)C1)CC3=CC=CC=C3	4.6
954	2813255	S1CCN2C1=NC(=C2)C3=CC=C(NC(=O)C)C=C3	4.96257
955	2906489	SC=1N(C(=NN1)C=2C=CC=CC2)C3C=CCCC3	4.45
956	972430	S=C(NC1=NC=CC=C1)NCC=2OC=CC2	4.5
957	942915	S1C=2C(N=C1NC(=S)N(C)C)=CC=C(OCC)C2	5.19
958	1450310	S1C=C(N=C1NC)C=2C=C3C(N(C(=O)C4=CC(F)=CC=C4)CC3)=CC2	4.85
959	11625333	C1=C(C=2C=CC(=NC2C(O)=C1)O)[C@@H](O)CNC3CC4=C(C3)C(=C(C(=C4C)C)C)C	6.76
960	8259799	ClC=1C=CC(NC(=O)/C(/C=2SC=3C(N2)=CC=CC3)=C/C=4C=C(O)C=CC4)=CC1	5.19
961	5310513	S(C1=NN2C(=NN=C2C=C1)C3=CC(OC)=C(OC)C=C3)CC(OC)=O	4.59
962	44589400	C=1(C=C2CCCN(C2=CC1)CC=3C=CC=CC3)OCC(CNCCC4=CC=C(C=C4)OC)O	5.23
963	24761441	S=C(NC1=CC2=C(N=C(N3CCN(CC3)C)C=C2C)C=C1)NCCN(CCCC)CC	4.6
964	1371669	O(C1=C(C=C(C=C1)C)C)CC(=O)NC2=CC=C(C=3OC=4C(N3)=NC=CC4)C=C2	7.03292
965	6871440	Br/C(=N\NC(=O)CNC(=O)C=1C=C2OCOC2=CC1)/C=C/C3=CC=CC=C3	4.54
966	24936488	N(CC(COC=1C=CC(=CC1)O)O)C2CCN(CC2)C=3C4=C(SC=C4C)N=CN3	5.59
967	135520594	S=C(NC1C2CC(C1)CC2)N/N=C/C3=CC=C(O)C=C3	4.55
968	1854978	S1C2=NC(=C3C(CC(OC3)(C)C)=C2C=4N=CN=C(NCC=5OC=CC5)C14)CC(C)C	7.62342
969	664599	OC1=NC=2C(C=C1CN(C(=O)C3CCCCC3)C(C)C)=CC=CC2	4.79
970	2815877	O1N=C(C=2C=CC=CC2)CC1COC(=O)C=3OC=CC3	5.45
971	1478796	S1C(=NC(C=2N(C(S)=NN2)C)=C1)C=3C=CC=CC3	4.69
972	135519959	S=C(N1CCOCC1)N/N=C/C2=CC=C(O)C=C2	5.55
973	6949118	FC(F)(F)C(=O)NC1=CC=C(/C(=N/NC(=O)C=2OC=CC2)/C)C=C1	4.65
974	6339121	O=C\1N(N=C(/C1=C\C=C\C2=CC=CC=C2)C)C3=CC=CC=C3	5.04
975	73056756	O[C@@H](CN[C@H](CCC)CC1=CC=C(OC)C=C1)C=2C=C(O)C=C(O)C2	6.60201
976	692217	O=C1N(C(=O)C=2C1=CC=CC2)CC(=O)N(CC3=CC=CC=C3)C	4.45
977	24817704	FC(F)(F)OC1=CC=C(CNC(=O)C2=NOC(COC=3C=CC(=NC3)C)=C2)C=C1	6.10127
978	2981748	S=C(NC1=NC=CC=C1C)NCC=2OC=CC2	4.45
979	9802994	C1(=CC=C(C=C1)OC)CC(NC[C@H](COC=2C=CC=C(C2Cl)Cl)O)(C)C	6.52
980	9852911	[C@H]1([C@H]([C@H](OCC2=CC=CC=C2)[C@H](O[C@H]1OCCC3=CNC4=C3C=CC=C4)COCCCCCN)OCC5=CC=CC=C5)OCC=6C=CC=CC6	5.52
981	1362375	O1C(=NC=2C1=CC=CC2)C3=C(O)C=C(NC(=O)COC4=CC=C(C=C4)CC)C=C3	6.58
982	751394	N12C(NC=3C(=CC=CC3C)C)=C(N=C1C=CC=C2)C=4N=CC=CC4	5.04
983	4881083	S(=O)(=O)(NC(C)C)C=1C=CC(NC(=O)C(OC2=CC=C(C(=O)C=3C=CC=CC3)C=C2)C)=CC1	4.49
984	16682663	FC=1C=CC(C=2OC(=NN2)C3(ON=C(C3)C=4C=CC(=CC4)C)C)=CC1	4.65
985	2121796	S1C(NC(=O)C2=NC=3C(C=C2)=CC=CC3)=NN=C1SCC	5.2
986	2783	C=1(C(=CC(=CC1Cl)C(CNC(C)(C)C)O)Cl)N	7.8
987	2500614	O1C2=CC(N3C(=C(C=C3C)C(=O)COC(=O)CC4=NN=C(O)C5=C4C=CC=C5)C)=CC=C2OCC1	4.49
988	16190710	O=C(C1=CC(CN2CC(N(CC2)CCC(C)C)CCO)=CC=C1)C	5.25
989	3227763	S(=O)(=O)(NC1CC1)C2=CC=C(NC(=O)CSC=3N=CC(C=4NC=5C(N4)=CC=CC5)=CC3)C=C2	4.54
990	44268267	N(C[C@H](COC1=CC=C(C=C1)O)O)[C@@H](CCC2=CC=C(C=C2)OC)C	7.52
991	2986164	O=C(N(C1=CC=CC=C1)CCCC)C2=CC=C(NC(=O)C(C)C)C=C2	7.31
992	5939961	S=C(NC1C2CC(C1)C=C2)N/N=C/C3=CC(OC)=C(OC)C(OC)=C3	4.45
993	1263837	N(C(NC1=CC=C(C=C1)OCC)=S)C(=O)C2CCCC2	4.45
994	5719789	O1C=2C(OCC1C(=O)N\N=C/C=C/C=3OC=CC3)=CC=CC2	4.6
995	16283842	O(C(C(=O)C=1C=2C(NC1C)=CC=CC2)C)C(=O)C3=CC=C(NC(=O)CC#N)C=C3	4.99
996	2816400	O(C=1C=2C=3N(C(=O)C1C4=CC=CC=C4)CCC3C=CC2)C(=O)C=5C=CC=CC5	4.7
997	1131980	S1C2=C(N(C=3C1=CC=CC3)C(=O)CCN(CC)CC)C=C(NC(OC)=O)C=C2	4.45
998	1252003	S=C(NC=1C(=CC(=CC1)C)C)NNC(=O)C2=C(O)C=CC=C2	6.1
999	24979685	ClC=1C(N(=O)=O)=CC(/C=C/C(=O)NC2=C(N3CCN(CC3)C)C=CC(S(=O)(=O)N4CCCCC4)=C2)=CC1	4.89
1000	46882028	C1=CC(=CN=C1)[C@@H](O)CNCCC=2C=CC(NC(=O)C=3C=CC=CC3COC4=CC=CC=C4)=CC2	5.33
1001	1413522	O=C(NC1=CC(=C(C=C1)C)C)CCN2CCN(CC2)C/C=C/C3=CC=CC=C3	6.2
1002	24794259	FC=1C=CC(C(=O)N2CC(C(=O)C3=CC(OC)=C(OC)C=C3)CCC2)=CC1	6.2
1003	90644140	C=1C(=C(C=C(C1)C(CNCCC2=CC=C(C=C2)NC=3C=CC(=CC3)O)O)CO)O	6.7
1004	315014	OC(C=1C=2C(N(C1)C)=CC=CC2)CN3CCCCC3	6.25
1005	805518	S=C(N1CC=2C(CC1)=CC=CC2)NC=3C=CC(OC)=CC3	4.54
1006	24980437	S(=O)(=O)(N1CCOCC1)C2=C(C=CC(=C2)C(=O)/N=C/3\SC=CN3C)C	4.49
1007	44268266	N(C[C@@H](COC1=CC=C(C=C1)O)O)[C@H](CC=2C=CC(=CC2)O)C	7.08
1008	4799115	S1C(=NC(C2=NC=CC=C2)=C1)NC(=O)NC3=C(F)C=C(F)C=C3	5.65
1009	3253517	S=C(NC1=NN(N=N1)CCC)NC(=O)CCCC	5.25
1010	3241289	S(C=1N=C2C(=C(N1)NCC3=CC=C(OC)C=C3)C=CC=C2)CC(=O)NCC=4OC=CC4	4.64
1011	9841972	C(O)(COC1=CC=C(C=C1)C[C@H](NC[C@@H](C2=CC(Cl)=CC=C2)O)C)=O	6.54
1012	3389110	S(=O)(=O)(N(CC)CC)C1=CC(NC(=S)NC2=CC(S(=O)(=O)N3CCCCCC3)=CC=C2)=C(C=C1)C	4.64
1013	45483831	C1(=C(C=C(C(CNC(C)(C)CC2=CC=C(C=C2)CC)O)C=C1)CO)O	6.77
1014	2392026	ClC1=CC(C(=O)C2=CN(C(=O)C(=C2)C(=O)NC3=C(C=CC=C3)C)C=4C(=CC=CC4)C)=C(O)C=C1	4.64
1015	135825093	S1C(NC(=O)C)=C(N=C1N/N=C\C=2C=C(OCC)C(O)=CC2)C=3C=CC(=CC3)C	4.45
1016	2887414	ClC(Cl)(Cl)C(NC(=S)NC1=C(C=C(C=C1C)C)C)NC(=O)C=2C=CC=CC2	4.54
1017	4625323	CCCC1=CC=C(OCC2=NC(=NO2)C3=CC=C(NC(=O)C4=CC=CS4)C=C3)C=C1	6.27
1018	90644148	C=1C(=C(C=C(C1)C(CNCCC2=CC=C(C=C2)N3CCC(CC3)C(C=4C=CC=CC4)=O)O)CO)O	5.9
1019	2247488	S=C(NNC(=O)C=1OC=CC1)NCC(=C)C	4.54
1020	580005	S(C=1N(N=NN1)C=2C=3C(C=CC2)=CC=CC3)CC4=NC=CC=C4	5.91364
1021	9583313	S=C(NC1C2CC(C1)CC2)N/N=C/C=3C=CC(OCC)=CC3	5.25
1022	90644145	C=1C(=C(C=C(C1)C(CNCCC2=CC=C(C=C2)N3CCC(CC3)C4=CC=CC=C4)O)CO)O	6.4
1023	91898114	O1C2=C(C(C(C1=N)C#N)C3=CC=CC=C3)CCC=4C2=CC=CC4	4.28
1024	3271684	S1C2=NC(=C3C(=C2C4=NC=NC(NCC5OCCC5)=C14)CC(OC3)(C)C)C=6OC=CC6	7.04
1025	56598831	C1(=CC=C(C=C1)OCC(CNCCNC(NC=2C=CC(=CC2)O)=O)O)OCCOCC3CC3	5.15
1026	3933628	S(=O)(=O)(N1CCOCC1)C2=C(C=CC(NC(=O)C=3C=C(N(=O)=O)C(N4CCOCC4)=CC3)=C2)C	5
1027	3812990	O=C(N1N=CCC1C2=CC=CC=C2)NC=3C4=C(C=CC3)C=CC=C4	4.7
1028	12005412	O=C1N(C2=CC(N(=O)=O)=C(NCC3=CC=C(C=C3)C)C=C2)C(=O)CCC1	4.59
1029	3493567	S1C(=C(N)C(C=2SC=3C(N2)=CC=CC3)=C1NC)C(=O)C4=C(F)C=CC=C4	4.74
1030	2121806	S1C(NC(=O)C2=NC=CC=C2)=NN=C1SCC	4.54
1031	2807966	S(=O)(=O)(NC=1C=CC(=CC1)C)C2=C(SC=C2C)C(OC)=O	4.45
1032	3090814	ClC(Cl)(Cl)C(NC(=O)C=1C=CC=CC1)NC(=S)NC=2C(=CC(=CC2)C)C	4.54
1033	90644146	C=1C(=C(C=C(C1)C(CNCCC2=CC=C(C=C2)N3CCC(CC3)CC4=CC=CC=C4)O)CO)O	6.3
1034	3307778	O=C1N(C=2C=C(N(=O)=O)C(N3CCN(CC3)C4=CC=CC=C4)=CC2)C(=O)CCC1	4.64
1035	90644154	C=1C(=C(C=C(C1)C(CNCCC=2C=CC(=CC2)NC=3C=CC=C4C3C=CC=C4)O)CO)O	6.7
1036	664678	O=C(N(CC1=CC=CC=C1)C)N[C@@H](CC2=CC=CC=C2)C(O)=O	4.55
1037	849396	ClC=1N(C(=O)C(Cl)=NC1Cl)C2=CC=C(C=C2)C	6.24
1038	46221604	C=1C=C(O)C=2N=C(C=CC2C1[C@H](CNC3CC4=C(C3)C(=CC=C4CC)CC)O)O	6.94
1039	24937016	N(CC(COC=1C=CC(=CC1)O)O)C2CCN(CC2)C3=C4C(=NC=N3)C=CS4	6.02
1040	7205180	O1C(=C(NC(=O)COC)C=2C1=CC=CC2)C(=O)NC=3C=C4OCCOC4=CC3	4.55
1041	9799092	C(O)(CC=1C=CC(NC[C@H](NC[C@@H](C=2C=C(Cl)C=CC2)O)C)=CC1)=O	6.1
1042	782348	O(C(=O)C1CCN(CC=2C=CC(=CC2)C(OC)=O)CC1)CC	5.19
1043	135488769	S=C(NC1C2CC(C1)C=C2)N/N=C/C3=C(O)C=CC=C3	5.5
1044	3145657	S(C(C(=O)N1CCCC1)C)C=2N=C(C3=CC=CC=C3)C=C(N2)C(F)(F)F	6.61439
1045	2539107	S(=O)(=O)(NCCC(=O)NC1CCC(CC1)C)C2=CC=C(OCC)C=C2	6.24
1046	9804668	N(CC(O)C1=CC(=C(O)C=C1)CO)C=2C=CC(CCNCC(C3=CC(CO)=C(O)C=C3)O)=CC2	6.6
1047	45483838	FC(F)(F)C=1C=C(CC(NCC(O)C2=CC(=C(O)C=C2)CO)(C)C)C=CC1	6.88273
1048	1259370	S(=O)(=O)(C=1N=C(C=2C(OC)=CC=CC2)C=C(N1)C(F)(F)F)CCCC(=O)N3CCOCC3	5.14
1049	9666862	S1C(/C=N/NC(=S)NCCN2CCOCC2)=CC=C1	4.5
1050	44444378	C1=CC(=CN=C1)[C@H](CNCCOC2=CC=C(C=C2)C3=CSC(=N3)C=4C=NC=CC4)O	3.95
1051	44268305	N(C[C@@H](COC1=CC=C(C=C1)O)O)[C@H](CCC2=CC=C(C=C2)OC)C	7.7
1052	10112744	C1=CC(=CN=C1)[C@H](CNCCOC2=CC=C(C=C2)C3=CSC(=N3)C=4C=CN=CC4)O	3.97
1053	2282651	S(C(=S)N(CC)CC)CCC(=O)NC(OC1=CC=C(C(C)(C)C)C=C1)=O	4.54
1054	1851729	S(CC(=O)N1C=2C(CCC=3C1=CC=CC3)=CC=CC2)CC(=O)NC4=C(OC)C=CC=C4	4.54
1055	1485660	FC(F)(F)C1=CC(NC(=O)C=2OC=CC2)=C(N3CCN(CC3)C)C=C1	4.6
1056	7066857	N12C(NC=3C(=CC=CC3)C)=C(N=C1C=C(C=C2)C)C=4N=CC=CC4	4.69
1057	1886670	S=C(N(CC1=CC=C(OC)C=C1)CCC#N)NC(=O)C=2C=CC=CC2	4.45
1058	52948728	N(CC(COC=1C=CC(=CC1)O)O)C2CCN(CC2)C=3C4=C(N=CN3)SC=C4	6.23
1059	46881982	C1=CC(=CN=C1)[C@@H](O)CNCCC=2C=CC(NC(=O)C=3C=CC=CC3CCC4=CC=CC=C4)=CC2	5.77
1060	3343	C1(=CC(=CC(=C1)C(CNC(CC=2C=CC(=CC2)O)C)O)O)O	7.39
1061	20959170	S(=O)(=O)(N(C1=CC=C(C=C1)C)C)C=2C(=CC=C(C2)C=3OC(=NC3)C4CC4)C	5.61
1062	11270071	ClC=1C=C([C@H](O)CN[C@@H](CC=2C=3C(NC2)=CC=CC3)C)C=CC1	6.48149
1063	653216	O1N=C2N=C(NCC=3OC=CC3)C(=NC2=N1)NCC=4OC=CC4	4.54
1064	3580434	S=C(N=NC=1C2=C(N(C1O)CC)C=CC=C2)NCC3OCCC3	5.3
1065	44335651	S(NC1=CC=C(C=C1)CCNC[C@@H](C2=CN=CC=C2)O)(C3=CC=C(C=C3)Cl)(=O)=O	5
1066	2196577	S(=O)(=O)(C1=NC(C(F)(F)F)=CC(=N1)C2=CC=C(OC)C=C2)CCC(=O)N3CCOCC3	4.6
1067	53326839	S(=O)(=O)(NC=1C=CC(CC2N[C@@H](CC2)[C@H](O)C3=CC=CC=C3)=CC1)C=4C=CC(=CC4)C=5SC=C(N5)C6=CC=C(C=C6)C(F)(F)F	5.45223
1068	53326196	S(=O)(=O)(NC=1C=CC(CC2N[C@@H](CC2)[C@@H](O)C3=CC=CC=C3)=CC1)C=4C=CC(=CC4)C=5SC=C(N5)C6=CC=C(C=C6)C(F)(F)F	5.45223
1069	5311116	C=1C(=CC(C#N)=C(OCC(CNCCNC(NC=2C=CC(=CC2)O)=O)O)C1)OCCOCC3CC3	5.54
1070	2952103	O(C(=O)N1CCN(CC1)C2=NN=C(C3=C2C=CC=C3)C4=CC=C(C=C4)C)CC	5.98297
1071	57402248	C=1C=C(CCNCCC2=CC=CC(=C2)CN3CCC(CC3)C4=CC=CC=C4)C=5SC(=NC5C1O)O	7.5
1072	90644142	C=1C(=C(C=C(C1)C(CNCCC2=CC=C(C=C2)Br)O)CO)O	7.6
1073	44335497	S(NC1=CC=C(C=C1)CCNC[C@@H](C2=CN=CC=C2)O)(=O)(=O)C=3C=CC=CC3	5.1
1074	56598833	C1(=CC=C(C=C1)OCC(CNCCNC(NC=2C=CC(=CC2)O)=O)O)OCCOCC	5
1075	1287365	S(C1=CC=C(C=C1)C)CC(=O)NC=2C=CC(C3=NC4=C(N3)C=CC=C4)=CC2	8.17
1076	3490356	S\1C=2C(N(/C1=N/C(=O)CSC(=O)C)CC#C)=CC=C(F)C2	4.7
1077	2664392	S1C(N(C=2C(OC)=CC=C(C2)C)C(=O)C3=CC(F)=CC=C3)=NC=4C1=CC=CC4	4.54
1078	3727847	N1(N=C(C2=C1CC(C2)C(=C)C)C)C3=NC=CC=C3	4.5
1079	12179890	C=1C=CC(OC[C@H](CNC(C)C)O)=CC1C	8.92
1080	44335499	S(NC1=CC=C(C=C1)CCNC[C@@H](C2=CN=CC=C2)O)(C3=CC=C(C=C3)C(C)C)(=O)=O	5.22
1081	24819126	BrC1=C(C(=O)NNC(=S)NC=2C=CC(Br)=CC2)C=CC=C1	7
1082	1369799	O(C1=CC=C(C(C)(C)C)C=C1)CC(=O)NC2=CC=C(C=3OC4=NC=CC=C4N3)C=C2	7.70006
1083	817345	S1C(C(=O)NC(=S)NC2=NC(=CC=C2)C)=CC=C1	4.45
1084	90644144	C=1C(=C(C=C(C1)C(CNCCC=2C=CC(=CC2)NCC3=CC=C4C(=C3)C=CC=C4)O)CO)O	6.8
1085	44286983	C(=O)(COC=1C=CC(=CC1)C[C@H](NC[C@@H](C2=CC(Cl)=CC=C2)O)C)N	6.77
1086	918920	O=C(NC1=C(C=CC=C1)C)C=2N(N=C(C2N(=O)=O)C(C)(C)C)C	5.74
1087	52943770	N(CC(COC=1C=C(C(=CC1)O)O)O)C2CCN(CC2)C3=NC=NC4=C3C(C5=CC=CC=C5)=CS4	6.06
1088	21509921	C1CC2=C(N3C=4C1=CC=CC4C5=C3CCN(C5)C)C=CC=C2	5
1089	53319639	S(=O)(=O)(NC=1C=CC(CC2N[C@H](CC2)[C@@H](O)C3=CC=CC=C3)=CC1)C=4C=CC(=CC4)C=5SC=C(N5)C6=CC=C(C=C6)C(F)(F)F	5.5544
1090	57395043	O[C@@H](CNCCC1=CC=C(CNCCC2=CC=CC=C2)C=C1)C3=CC(=C(O)C=C3)CO	7.50004
1091	805923	S(=O)(=O)(NC=1SC(=NN1)CC)C2=CC=CC=C2	6.2
1092	135517129	S1/C(/C(=O)N=C1NC=2C=C(C=CC2)C)=C\C=3SC=CC3	5.99
1093	4072672	S1C(C(=O)NC2C(C(CCC2)C)C)=CC=C1	6.19
1094	1485478	S=C(NC1=NN(C=2N=C(C=C(C21)C)C)C)NC(=O)C3=CC=CC=C3	4.65
1095	52947562	S1C2=NC=NC(N3CCC(NCC(O)COC4=CC=CC=C4)CC3)=C2C=C1	6.72354
1096	51346867	S(=O)(=O)(NC=1C=CC(C[C@H]2N[C@H](CC2)[C@H](O)C3=CC=CC=C3)=CC1)C=4C=CC(=CC4)C=5SC=C(N5)C6=CC=C(C=C6)C(F)(F)F	5.6005
1097	44303192	S(NC1=CC=C(C=C1)CCNC[C@@H](C2=CN=CC=C2)O)(C=3C=CC(=CC3)I)(=O)=O	5.15
1098	2597009	S1C2=C(N=C1)C=CC(=C2)C(OCC(=O)NC=3C=CC(OC(F)(F)F)=CC3)=O	6.19
1099	2796082	S1C2=NC=NC(N3CCC(NCC(O)COC4=CC=C(OC)C=C4)CC3)=C2C(=C1)C5=CC=CC=C5	6.1549
1100	9583368	S=C(NC1C2CC(C1)CC2)N/N=C/C=3OC=CC3	4.45
1101	662271	S1C2=NC(=NC(N3N=C(C=C3C)C)=C2C4=C1COC(C4)(C)C)N5N=C(C=C5C)C	4.55
1102	2685	C=1(N=C(C=2C=CC(OCC(O)CNCCOC3=CC(C(=O)N)=C(C=C3)O)=CC2)N(C1)C)C(F)(F)F	5.98
1103	9439979	S1C(C(=O)COC(=O)C=2NC(=C(C2C)C(OC)=O)C)=CC=C1C	4.89
1104	2769774	O1CCN(CC(O)COC=2C(CC=C)=CC=CC2)CC1	8.1549
1105	135550902	O1C=2C(OCC1C(=O)N/N=C\C=3NC=CC3)=CC=C(C2)C(C)(C)C	4.6
1106	46881981	O[C@@H](CNCCC1=CC=C(NC(=O)C2=C(CCN3C=CC=C3)C=CC=C2)C=C1)C4=CC=CN=C4	5.16115
1107	9632726	O1C(CC(C1=O)CCCCC)/C(=N/NC(=O)N)/C	4.79
1108	90644150	C=1C(=C(C=C(C1)C(CNCCC2=CC=C(C=C2)N3CCN(CC3)CC4=CC=C(C=C4)OC)O)CO)O	6.2
1109	91931586	N(/C=C(/NC1=CC(Cl)=CC(=C1)Cl)\NC=2C=CC(=CC2)CCNCC(C=3C=NC=CC3)O)(=O)=O	5.25
1110	44298787	S(NC=1C=CC=CC1)(C=2C=CC(NC3=NC(CCCCCCCC)=CS3)=CC2)(=O)=O	6.47
1111	1292336	O(C1=CC=C(CCC)C=C1)CC=2ON=C(N2)C3=CC=C(NC(=O)C=4OC=CC4)C=C3	6.79317
1112	2324148	S1C(C(=O)NN=C(N)C=2C(OC=3C(C2)=CC=C(N(CC)CC)C3)=O)=CC=C1	4.45
1113	53326195	S(=O)(=O)(NC=1C=CC(CC2N[C@H](CC2)[C@H](O)C3=CC=CC=C3)=CC1)C=4C=CC(=CC4)C=5SC=C(N5)C6=CC=C(C=C6)C(F)(F)F	5.66154
1114	1549394	S1C(NC(=S)NC(=O)C=2C=CC=CC2)=NC(=C1)C	4.45
1115	1094286	O1C(=NC2=NC=CC=C12)C3=CC=C(NC(=O)COC4=CC=C(C=C4)C)C=C3	7.81023
1116	66653395	C1(=CC=C(C=C1)OCC(CNCCNC(NC=2C=CC=C(C2)O)=O)O)OCCOC3CCCC3	5.85
1117	44112	C12=C(NC(=C1)C)C=CC=C2OCC(OC(=O)C=3C=CC=CC3)CNC(C)(C)C	7.85
1118	2480361	S1C(CNC(=O)COC(=O)C=2C=CC(=CC2)CO)=CC=C1	4.54
1119	9664357	O1C(N(=O)=O)=CC=C1/C=N/NC(=O)CNC(=O)C=2C=C(OC)C(OC)=CC2	4.45
1120	4292932	C=1(OCC(CNC(C)(C)C)O)C=CC=C2NC=C(C12)CC(N)=O	7.63
1121	4312580	S(=O)(=O)(N(C1=CC=CC=C1)C)C2=CC(NC(=O)C3=NN4C(=N3)N=C(C=C4C)C)=CC=C2	7.47
1122	46882031	C1=CC(=CN=C1)[C@@H](O)CNCCC=2C=CC(NC(=O)C3=CC(=CC=C3)CCC4=CC=CC=C4)=CC2	6.4
1123	2578872	S1C(=NC(C2=NC=CC=C2)=C1)NC(=O)CCCOC3=CC=C(OC)C=C3	5
1124	44335572	S(NC1=CC=C(C=C1)CCNC[C@@H](C2=CN=CC=C2)O)(C3=CC=C(C=C3)Br)(=O)=O	5.3
1125	3136123	S1C(C(NC(=O)CC)C2=C(O)C3=NC=CC=C3C=C2)=CC=C1	4.9
1126	46881900	C1=CC(=CN=C1)[C@H](CNCCC=2C=CC(NC(=O)C3=CC(=CC=C3)C4=CC=CC=C4)=CC2)O	6.4
1127	44268249	N(C[C@@H](COC1=CC=C(C=C1)O)O)[C@H](CCC=2C=CC(=CC2)O)C	8
1128	6882968	OC(C1=CC=CC=C1)(C2=CC=CC=C2)C(=O)N/N=C/C=3OC(N(CC)CC)=CC3	4.54
1129	5613985	O=C(NCC(=O)N/N=C\C1=CC(O)=CC=C1)C(C2=CC=CC=C2)C3=CC=CC=C3	4.84
1130	817333	S1C(C(=O)NC(=S)NC=2C=CC=CC2)=CC=C1	4.45
1131	44301617	S(NC1=CC=C(C=C1)CCNC[C@@H](C=2C=NC=CC2)O)(C3=CC=C(C4=NC(C5=CC=C(C=C5)CCCCCC)=CS4)C=C3)(=O)=O	4.05
1132	1016754	ClC1=CC=C(SCC(=O)NC2=CC=C(C=3OC=4C(N3)=NC=CC4)C=C2)C=C1	8.10177
1133	90644149	C=1C(=C(C=C(C1)C(CNCCC2=CC=C(C=C2)N3CCN(CC3)C4=CC=CC=C4)O)CO)O	6.7
1134	2297789	S(=O)(=O)(NC1=NC=2C(N=C1N(CCCC)CCCC)=CC=CC2)C=3C=CC(NC(=O)C)=CC3	7.6925
1135	56598967	C1(=CC=C(C=C1)OCC(CNCCNC(NC=2C=CC=CC2)=O)O)OCCOC3CCCC3	5.92
1136	45483825	OC(CNC(CC1=CC=CC=C1)(C)C)C2=CC(=C(O)C=C2)CO	7.1549
1137	2957115	O1C(C(=O)NC2=C(C(=O)NCCC)C=CC=C2)COC=3C1=CC=CC3	5.19
1138	16298502	O(CC=1C=CC(C(OC)=O)=CC1)C(=O)CNC(=O)C2CCCCC2	4.69
1139	2767872	O1C(NC(=O)C=2C=CC=CC2)=CC=C1C(OC)=O	5.25
1140	2355381	O1C2=C(C(=O)C=C1C(OCC(=O)NC=3C=C4C(=CC3)C=CC=C4)=O)C=CC=C2	4.69
1141	3132049	O=C1N(C(=O)C2=C1C=C(C=C2)C(=O)NC3=CC(=C(C=C3)C)C)CC4OCCC4	5.15
1142	16735259	C1(=CC([C@@H](CN[C@H](CC2=CC=C(C=C2)OC)C)O)=CC(O)=C1)O	7.48
1143	16735495	O[C@@H](CN[C@@H](CC=1C=2C(C=CC1)=CC=CC2)C)C=3C=C(O)C=C(O)C3	7.90309
1144	503737	O([C@H]1[C@@H]([C@@H](O)[C@H](O)[C@@H](CO)O1)O)C2=CC=C([C@H]3OC4=CC(O)=CC=C4C(C3)=O)C=C2	5.19
1145	5581	C12=CC(O)=C(C=C1CCNC2CC3=CC(OC)=C(C(=C3)OC)OC)O	8.46
1146	71662409	C1(=CC=C(C=C1)OCC(CNCCNC(NC=2C=CC=C(C2)Br)=O)O)OCCOC3CCCC3	5.99
1147	443372	C=1C=C([C@@H](O)CNC(C)C)C=C(O)C1O	8.34
1148	22553957	S1C(C(=O)NC=2C=C(C(=O)NC3C(C(CCC3)C)C)C=CC2)=C(OCC1)C	4.55
1149	71662247	C1(=CC=C(C=C1)OCC(CNCCNC(NC=2C=CC=C(C2)OC)=O)O)OCCOC3CCCC3	6.05
1150	31729	OC(C=1C=CC(O)=CC1)C(NCCC=2C=CC(O)=CC2)C	7.94
1151	46232815	CC(NCC(C=1C=C(O)C=C2C1OCC(N2)=O)O)(C)CC3=CC=C(C=C3)C(C)(C)C	5.29
1152	46845698	C1=CC(=CN=C1)[C@H](CNCCC=2C=CC(NC(=O)C3=CC(=CC=C3N4CCCC4)C)=CC2)O	4.82
1153	44312269	C1(=NC=C(S1)CCCC(O)=O)C[C@H](NCC(C2=CC(Cl)=CC=C2)O)C	4.86
1154	73056757	O[C@@H](CNCCC1=CC=C(OC)C=C1)C=2C=C(O)C=C(O)C2	7.99183
1155	684828	S(C=1OC=2C(N1)=CC=CC2)CC(=O)NC=3SC=CN3	4.45
1156	66653268	C1(=CC=C(C=C1)OCC(CNCCNC(NC=2C=CC=C(C2)Cl)=O)O)OCCOC3CCCC3	6.1
1157	2149559	O(C=1C2=C(C(=O)N(C=C2)CC(=O)NC3=CC=4OCCOC4C=C3)C=CC1)CC(OC)=O	5.2
1158	1716469	FC1=C2N(C3CC3)C=C(C(=O)C2=CC(F)=C1NCCCN(C)C)C(OCC)=O	6.45223
1159	91931590	N(/C=C(/NC=1C=C2C=CC=CC2=CC1)\NC=3C=CC(=CC3)CCNCC(C=4C=NC=CC4)O)(=O)=O	5.47
1160	56599229	C1(=CC=C(C=C1)OCC(CNCCNC(NC=2C=CC=CC2Cl)=O)O)OCCOC3CCCC3	5.54
1161	56597179	C1(=CC=C(C=C1)OCC(CNCCNC(NC=2C=CC(=CC2)O)=O)O)OCCOC3CCCC3	5.84
1162	78443625	S1C(C2=NN(C=C2C3C(=C(N=C(C3C#N)C)C)C#N)C4=CC=CC=C4)=CC=C1	6.49
1163	2382030	S=C(NC=1N=C(NC(=S)NC(=O)C=2OC=CC2)C=CC1)NC(=O)C=3OC=CC3	5.45
1164	71662249	C1(=CC=C(C=C1)OCC(CNCCNC(NC=2C=CC(=CC2)Cl)=O)O)OCCOC3CCCC3	5.91
1165	56599097	C1(=CC=C(C=C1)OCC(CNCCNC(NC=2C=CC(=CC2)OC)=O)O)OCCOC3CCCC3	5.86
1166	155774	C(N1CCOCC1)(=O)NCCNCC(COC2=CC=C(C=C2)O)O	6.18
1167	56599231	C1(=CC=C(C=C1)OCC(CNCCNC(NC=2C=CC(=CC2)Br)=O)O)OCCOC3CCCC3	5.86
1168	56599098	C1(=CC=C(C=C1)OCC(CNCCNC(NC=2C=CC=C(C2)C)=O)O)OCCOC3CCCC3	6.06
1169	1482680	S(C=1N(C(=N)C=2C(N1)=CC(OC)=C(OC)C2)CC3=CC=C(OC)C=C3)CC=4C(=CC=C(C4)C)C	4.08
1170	4296505	ClC1=CC=C(S(=O)(=O)C=2SN=NC2C(=O)NCCC)C=C1	5.02045
1171	56599099	C1(=CC=C(C=C1)OCC(CNCCNC(NC=2C=CC(=CC2)C)=O)O)OCCOC3CCCC3	5.8
1172	57393116	C(NCC(C1=CC(=C(C=C1)O)CO)O)CC=2C=CC(=CC2)NCC(O)C=3C=CC(=CC3)C(C)(C)C	7.3
1173	24789167	O=N(=O)C=1C(N2CCN(CC2)C3=NC=CC=C3)=CC=C(C1)C(NC(=O)C4=CC(=CC(=C4)C)C)CC(=O)N	6.15
1174	3171508	S=C1NC2(OC3=C(C(C2)C4=CC=C(OC)C=C4)C(=CC(O)=C3)C)CC(N1)(C)C	4.64
1175	52946357	N(CC(COC1=CC(=C(C=C1)O)CO)O)C2CCN(CC2)C3=NC=NC4=C3C=CS4	6.36
1176	1548752	S(=O)(=O)(N(C1=CC=CC=C1)C)C=2C=CC(=CC2)C(=O)NC=3SC=CN3	4.45
1177	12005108	O=C(NC=1C=C(C=C(C1)C)C)CC23CC4(N5N=C(N=N5)C)CC(C2)CC(C4)C3	4.54
1178	24978962	BrC1=CC(C2=NOC3(C2)CCN(C=4C(NC(=O)C=5C=CC(Br)=CC5)=CC(=CC4)C(=O)NCCC)CC3)=CC=C1	4.64
1179	56599102	C1(=CC=C(C=C1)OCC(CNCCNC(NC=2C=CC(=CC2)F)=O)O)OCCOC3CCCC3	5.92
1180	3793020	S=C1NC2(OC3=C(C(C2)C4=CC(OC)=CC=C4)C=CC(O)=C3)CC(N1)(C)C	4.69
1181	46221396	C=1C=C(C=2N=C(C=CC2C1[C@H](CNC3CC4=C(C3)C=C(C(=C4)C)C)O)O)O	7.41
1182	547333	N(C1=CC(C(CNC(CCC=2C=CC=CC2)C)O)=CC=C1)(=O)=O	7.69
1183	44287337	ClC=1C=C([C@@H](O)CN[C@@H](CC2=CC=C(OCC(O)=NO)C=C2)C)C=CC1	6.95078
1184	666831	S(C=1OC(=NN1)C2=C(OC=C2)C)CC(=O)NC3=NOC(=C3)C	4.45
1185	4968428	S(=O)(=O)(N(CC1=CC=CC=C1)CC)C2=C(OC)C=CC(=C2)C(=O)NC(C3C4CC(C3)CC4)C	5.06
1186	2571814	S(=O)(=O)(NC=1C(OC)=CC=CC1)C2=CC=C(NC(=O)CC=3SC=CC3)C=C2	4.54
1187	6024095	O1C(=C(C(=O)N/N=C(\C2=CC=C(NC(=O)C3CCCC3)C=C2)/C)C=C1)C	4.49
1188	44268358	S(C1=CC(Cl)=C(C=C1)Cl)(NC=2C=CC(=CC2)CCNC[C@@H](COC3=CC=C(C=C3)O)O)(=O)=O	5.52
1189	12004593	S([C@@H]1O[C@@H]([C@H](OC(=O)C)[C@H](OC(=O)C)[C@H]1OC(=O)C)COC(=O)C)C2=C3N=CC=CC3=CC=C2	4.59
1190	2999219	ClC1=C(S(=O)(=O)N2CCN(CC2)CC(O)COCC3OCCC3)C=C(C=C1)C(F)(F)F	5.38195
1191	91931589	N(/C=C(/NC=1C=C(F)C=CC1)\NC=2C=CC(=CC2)CCNCC(C=3C=NC=CC3)O)(=O)=O	5.62
1192	52946430	S1C2=NC=NC(N3CCC(NCC(O)COC=4C=C(C=CC4)C(=O)NC)CC3)=C2C(=C1)C5=CC=CC=C5	6.4318
1193	7066845	N12C(NC3=CC=C(C=C3)C)=C(N=C1C=CC=C2C)C=4N=CC=CC4	4.64
1194	44301979	S(NC1=CC=C(C=C1)CCNC[C@@H](C=2C=NC=CC2)O)(C=3C=CC(C4=NC(C5=CC6=CC=CC=C6N=C5)=CS4)=CC3)(=O)=O	4.33
1195	1084214	S(=O)(=O)(N1CCCC1)C2=CC=C(OCC(=O)NC3=CC=C(C=C3)C(OCC)=O)C=C2	6.79048
1196	24818440	O=C(N1C=2C(CCC1)=CC=CC2)NC3=C(OCC)C=CC=C3	6.2
1197	54580133	OC1=C([C@H](CCN(C(C)C)C(C)C)C2=CC=CC=C2)C=C(CCCCOC3=CC=C(CCNC[C@H](O)C=4C=C(O)C(O)=CC4)C=C3)C=C1	6.76195
1198	1395238	S=C(NC1=NN(N=N1)CCC)NC(=O)CC2=CC=CC=C2	5.25
1199	24979782	S1C(SCC1)C=2C=CC(C(=O)N(CC(=O)NC3=C(F)C=CC=C3F)CC)=CC2	6.74
1200	57396616	C(NCC(O)C1=CC(=C(C=C1)O)CO)CC=2C=CC(=CC2)NCC(O)C=3C=CC(=CC3)CCC(C)C	7.2
1201	2200688	O1C(C2=NN(C=C2C(OC(C)C)=O)C3=CC=CC=C3)=CC=C1	4.64
1202	44268365	C(NC1=CC=C(C=C1)CCNC[C@@H](COC2=CC=C(C=C2)O)O)(=O)C=3C=CC=CC3	6.64
1203	9962058	S(NC1=CC=C(C2=CC(CC3C4=CC(O)=C(C=C4CCN3)O)=CC=C2)C=C1)(C5=CC=C(NC(=O)NCCCCCC)C=C5)(=O)=O	4
1204	10140996	S(=O)(=O)(NC=1C=C(C[C@H](O)CN[C@H](CC2=CC=CC=C2)C3=CC(O)=C(OC)C=C3)C=CC1O)C	5.97062
1205	9821129	C1(=NC=C(S1)CCCC(O)=O)C[C@H](NC[C@@H](COC=2C=CC=CC2)O)C	5.8
1206	46845699	C1=CC(=CN=C1)[C@H](CNCCC=2C=CC(NC(=O)C=3C=CC(=CC3N4CCCC4)C)=CC2)O	4.8
1207	56663519	C=1(C=C([C@H](CN[C@H](CC2=CC=C(C=C2)O)CC)O)C=C(O)C1)O	7.78
1208	91896965	O1C\2=C(C(C(C1=N)C#N)C3=CC=CC=C3)CC/C2=C\C4=CC=CC=C4	5.4
1209	56599232	C1(=CC=C(C=C1)OCC(CNCCNC(NC=2C=CC=C(C2)C(F)(F)F)=O)O)OCCOC3CCCC3	5.86
1210	3147411	O(C1=CC=2C(=NC(=NC2C)NC=3NC(C4=CC=C(OC)C=C4)CC(=O)N3)C=C1)CC	4.6
1211	7733257	S(=O)(=O)(N1CCOCC1)C2=CC(NC(=O)CC3=CSC=C3)=C(OC)C=C2	4.64
1212	3652185	ClC=1C(N2N=C(N(C2=O)C3=CC=C(C=C3)C)C)=NC=C(C1)C(F)(F)F	6.24
1213	73213196	C12=C(CCN3C=4C1=CC=CC4C5=C3CCN(C5)C)C=CC=C2	5
1214	15221055	C1(=NC=C(S1)CCC(O)=O)C[C@H](NCC(C2=CC(Cl)=CC=C2)O)C	4.94
1215	44581974	C=1C(=C(C(N(CC=2C=CC=C(C2C)NC(C=3C=CC(=CC3)C4=CC=CC=C4)=O)N1)=O)Cl)N5CCNCC5	5.2
1216	1619896	O(C=1C=CC(C(=O)COC(=O)CCC(=O)NC=2C=CC(=CC2)C)=CC1)C3=CC=C(N(=O)=O)C=C3	5.5
1217	52949934	N(CC(COC1=CC=CC=C1)O)C2CCN(CC2)C=3C4=C(N=CN3)SC=C4C	7.1
1218	2839830	O1C(N(CC1)C(=O)C=2C=CC=CC2)C(CC=C(C)C)(C)C	5.48149
1219	46881902	C1=CC(=CN=C1)[C@H](CNCCC=2C=CC(=CC2)NC(=O)C=3C=CC=CC3N4CCCC4)O	5.28
1220	73213195	C1C2=C(CN3C=4C1=CC=CC4C5=C3CCN(C5)C)C=CC=C2	5
1221	24937387	N(C1CCN(CC1)C2=NC=NC3=C2C(C4=CC=CC=C4)=CS3)CC(COC=5C=C(C=CC5C(O)=O)O)O	6.29
1222	7985822	S1C(NC(=O)COC(=O)C=2N=CC=NC2)=C(C(C=3OC=CC3)=C1)C(OCC)=O	4.79
1223	784234	ClC=1C=CC(NCC=2SC(N(=O)=O)=CC2)=CC1	4.55
1224	4130415	S(=O)(=O)(N1CCOCC1)C2=CC3=C(N(C(O)=C3N=NC(=S)NC4=C(C=CC=C4)CC)C)C=C2	4.54
1225	44335498	S(C1=CC=2C=CC=CC2C=C1)(NC=3C=CC(=CC3)CCNC[C@@H](C4=CN=CC=C4)O)(=O)=O	6
1226	5182299	S(=O)(=O)(N1C(CCCC1)C2=CC=CN=C2)C3=CC=C(NC(=O)C=4C(F)=CC=CC4F)C=C3	6.923
1227	44306991	S(C=1C=C2C=CC=CC2=NC1)(NC3=CC=C(C=C3)CCNC[C@@H](COC4=CN=C(C=C4)N)O)(=O)=O	5.89
1228	56597178	C1(=CC=C(C=C1)OCC(CNCCNC(NC2=CC=CC=C2O)=O)O)OCCOC3CCCC3	5.96
1229	44335833	S(C1=CC=2C=CC=CC2N=C1)(NC=3C=CC(=CC3)CCNC[C@@H](C4=CN=CC=C4)O)(=O)=O	6
1230	16832456	S(=O)(=O)(NCCC=1N=C(SC1)C2=CC=CN=C2)C=3C=CC(NC(=O)C)=CC3	6.79048
1231	3310334	O(C1=C(NC(=O)C(=O)NNC(=O)COC2=CC(OC)=CC=C2)C=CC(OC)=C1)C	6.25
1232	4442946	S1C(=NC(C=2OC(=CC2)C)=C1)CCN3N=C(C=C3C)C	4.54
1233	11188590	C1=C(C=2C=CC(=NC2C(O)=C1)O)[C@@H](O)CNC3CC4=C(C3)CC(=C(C4)CC)CC	7.12
1234	44268264	N(C[C@@H](COC1=CC=C(C=C1)O)O)[C@@H](CCC2=CC=C(C=C2)OC)C	8.3
1235	57400446	C=1C=C(CCNCCC2=CC=CC(=C2)CNCCC3=C(C=CC=C3Cl)Cl)C=4SC(=NC4C1O)O	9.2
1236	24819726	S(=O)(=O)(NC1=C(OC)C=CC=C1)C2=C(C=CC(=C2)C(=O)NCC(N3CCCC3)C4=CC=C(OC)C=C4)C	4.65
1237	732342	ClC1=C(C(=O)NC(=S)N2CCCCCC2)C=CC=C1	4.45
1238	1477887	S1C(N2N=C(C=C2C(F)(F)F)C)=NC(C=3N(C(S)=NN3)CC=C)=C1	4.64
1239	4226769	[N+]1(CC2(C(C(C1)CC2)(C)C)C)(CC)C	7.05
1240	71662248	C1(=CC=C(C=C1)OCC(CNCCNC(NC=2C=CC=CC2F)=O)O)OCCOC3CCCC3	5.94
1241	56599100	C1(=CC=C(C=C1)OCC(CNCCNC(NC=2C=CC=CC2OC)=O)O)OCCOC3CCCC3	5.93
1242	2396882	BrC=1C=C(C(=O)NC(=S)N2CCN(CC2)CC)C=CC1	4.89
1243	24891819	S(C1=C(OC)C=C(C=2N=C3N(C2NCC4=CC=CC=C4)C=CC=C3)C=C1)CC5=CC=C(OC)C=C5	5.88
1244	91931585	N(/C=C(/NC=1C=C(I)C=CC1)\NC=2C=CC(=CC2)CCNCC(C=3C=NC=CC3)O)(=O)=O	5.92
1245	15221053	C1(=NC=C(S1)CCC(O)=O)C[C@H](NC[C@@H](COC=2C=CC=CC2)O)C	5.91
1246	24876564	C1=CC([C@H](CNCCC2=CC=C(C=C2)OCCCCC3=CC(=C(C=C3)O)[C@@H](C4=CC=CC=C4)CCN(C(C)C)C(C)C)O)=CC(=C1O)CO	6.89
1247	123686	O(CC(O)CNCCNC(=O)NC=1C=CC=CC1)C=2C(=CC=CC2)C#N	7.25003
1248	3145649	S(C(C(=O)N1CCCCC1)C)C=2N=C(C=C(N2)C(F)(F)F)C3=CC=CC=C3	7.84466
1249	57391349	C(NCC(O)C1=CC(=C(C=C1)O)CO)CC=2C=CC(=CC2)NCC(O)C=3C=CC=4C(C3)=CC=CC4	7.3
1250	44285692	S(NC=1C=CC(=CC1)CCNC[C@@H](C=2C=NC=CC2)O)(C=3C=CC(C=4N=C(C)OC4)=CC3)(=O)=O	4.52
1251	2116226	S(=O)(=O)(N(C=1C=C(C(F)(F)F)C=CC1)CC=C)C=2C=C(C=CC2)C(OCC(=O)NC(=O)N)=O	6.19
1252	46882029	O[C@@H](CNCCC=1C=CC(NC(=O)C=2C=C(CCN3C=CC=C3)C=CC2)=CC1)C4=CC=CN=C4	6.22185
1253	4105081	S(=O)(=O)(N1CCOCC1)C2=CC3=C(N(C(O)=C3N=NC(=S)NC4=C(C=CC=C4)C)C)C=C2	5.19
1254	20846835	ClC=1N(N=C(C1/C=N/NC(=O)CNC(=O)C2=C(Cl)C=CC=C2)C)C3=CC=CC=C3	4.49
1255	2446872	S1C(=C(N=C1NC(=O)C=2C=CC(OCCC)=CC2)C)CC=3C=C4OCOC4=CC3	4.54
1256	10138809	C(\NC#N)(=N\C1=C2C(C=CC=C2)=CC=C1)/NC3=CC=C(C=C3)CCNC[C@@H](C=4C=NC=CC4)O	6.24
1257	56599101	C1(=CC=C(C=C1)OCC(CNCCNC(NC=2C=CC=C(C2)F)=O)O)OCCOC3CCCC3	6.54
1258	42629372	C1(=CC([C@H](CN[C@H](CC2=CC=C3C(=C2)C=CC=C3)C)O)=CC(O)=C1)O	8.12
1259	44581972	C1=NN(CC=2C=CC=C(C2)NC(C=3C=CC(=CC3)C4=CC=CC=C4)=O)C(C(=C1N5CCNCC5)Cl)=O	5.64
1260	90644141	FC1=CC=C(NC=2C=CC(CCNCC(O)C3=CC(=C(O)C=C3)CO)=CC2)C=C1	7.50004
1261	16457257	S=C1N2N=C(NC2=C3C(=N1)C=CC=C3)C4=C(C=CC=C4)C	5
1262	24936491	N(CC(COC=1C=CC(=CC1)O)O)C2CCN(CC2)C3=NC=NC4=C3C(C5=CC=C(C=C5)F)=CS4	6.76
1263	5346526	S(C=1N(C=2C(N1)=CC=CC2)C(=O)/C=C/C=3C=C(OC)C(OC)=CC3)CC	5.74
1264	5307510	S(CC=1N=C(OC1C)C2=CC(OC)=C(OC)C=C2)CC(=O)NCC=3C=C4OCOC4=CC3	6.29
1265	1828691	ClC=1C(N2C(=NN=C2S)CC=3SC=CC3)=CC(C(F)(F)F)=CC1	4.45
1266	5085262	ClC1=C(OC(C=2ON=C(N2)C3=CC=C(NC(=O)C=4N=CC=CC4)C=C3)C)C=CC(Cl)=C1	7.05404
1267	4916	OC(C1=C2C(N=C(O)C=C2)=C(O)C=C1)C(NC(C)C)CC	8.24
1268	24789183	BrC=1C=C(C(=O)NC(C=2C=C(N(=O)=O)C(N3CCN(CC3)C4=NC=CC=C4)=CC2)CC(=O)N)C=CC1	6.65
1269	44306979	S(NC=1C=CC(=CC1)CCNC[C@@H](COC2=CN=C(C=C2)N)O)(C3=CC=C(C=C3)Cl)(=O)=O	6
1270	56599230	C1(=CC=C(C=C1)OCC(CNCCNC(NC=2C=CC=CC2Br)=O)O)OCCOC3CCCC3	6.1
1271	4130603	S(=O)(=O)(N1CCOCC1)C2=CC3=C(N(C(O)=C3N=NC(=S)NC4=C(C=CC(=C4)C)C)C)C=C2	5.09
1272	2315003	O1CCN(C\2=C(C3=CCCC3)CC/C2=C\C4=CC=C(N(=O)=O)C=C4)CC1	4.54
1273	244359	O=C(N1CCN(CC1)C2=NC=CC=C2)C(C3=CC=CC=C3)C4=CC=CC=C4	7.42136
1274	52943969	S1C2=NC=NC(N3CCC(NCC(O)COC4=CC(NC(=O)C)=CC=C4)CC3)=C2C(=C1)C5=CC=CC=C5	6.93181
1275	5737020	O1C(C2N(N=C(C2)/C=C/C=3OC=CC3)C4=CC=CC=C4)=CC=C1	4.54
1276	44307379	S(NC=1C=CC(=CC1)CCNC[C@@H](COC2=CN=CC=C2)O)(=O)(=O)C3=CC=CC=C3	6.12
1277	44446497	C=1C(C)=C(C=C2C(CCC3=CC=CC=C3)=C(NC21)C(O)CCCC(O)=O)C(=O)O	3.11
1278	12017002	S(NC=1C=CC(=CC1)CCNC[C@@H](C2=CN=CC=C2)O)(C3=CC=C(C=4OC(C=5C=CC(=CC5)F)=NC4)C=C3)(=O)=O	4.68
1279	665640	S1C2=NC(=NC(NCC3OCCC3)=C2C4=C1COC(C4)(C)C)N5N=C(C=C5C)C	4.54
1280	1288829	S(CC(=O)NC1=CC=C(C=C1)C=2OC(=NN2)C=3OC=CC3)C4=CC=C(C=C4)C	6.20135
1281	45272417	ClC1=CC(NC(=S)NC=2C=CC(CCNC[C@H](O)COC3=CC=CC=C3)=CC2)=CC=C1	7.30103
1282	56599233	C1(=CC=C(C=C1)OCC(CNCCNC(NC=2C=CC(=CC2)C(F)(F)F)=O)O)OCCOC3CCCC3	5.76
1283	46221398	O[C@@H](CNC1CC=2C(C1)=CC(=C(C2)CCCC)CCCC)C=3C4=C(N=C(O)C=C4)C(O)=CC3	7.60206
1284	56598832	C1(=CC=C(C=C1)OCC(CNCCNC(NC=2C=CC(=CC2)O)=O)O)OCCOCCC3=CC=C(C=C3)F	6.05
1285	44301819	S(NC=1C=CC(=CC1)CCNC[C@@H](C=2C=NC=CC2)O)(C3=CC=C(C4=NC(C=5C=CC(C(C)(C)C)=CC5)=CS4)C=C3)(=O)=O	5.7
1286	44268482	S(NC=1C=CC(=CC1)CCNC[C@@H](COC2=CC=C(C=C2)O)O)(C=3C=CC(NC(=O)C)=CC3)(=O)=O	5.7
1287	2265983	O=C(NC1=C(C=C(C=C1C)C)C)C(=O)NCC=2OC=CC2	5.2
1288	44307065	S(NC=1C=CC(=CC1)CCNC[C@@H](COC2=CN=CC=C2)O)(C3=CC=C(C=C3)F)(=O)=O	6.05
1289	2548894	ClC=1C(=O)N(N=CC1Cl)CC(=O)C2=CC=3OCCOC3C=C2	5.14
1290	16746244	BrC=1C=CC(C(=O)NC(C2=CC(N(=O)=O)=C(N3CCN(CC3)C4=NC=CC=C4)C=C2)CC(=O)N)=CC1	6.67162
1291	24936627	S1C2=NC=NC(N3CCC(NCC(O)COC4=CC(=C(O)C=C4)CO)CC3)=C2C(=C1)C	6.6517
1292	71662246	C1(=CC=C(C=C1)OCC(CNCCNC(NC=2C=CC=CC2C)=O)O)OCCOC3CCCC3	6.27
1293	9816183	S1C2=C(C(O)CNC)C=CC(O)=C2N=C1O	8.30103
1294	44306985	S(NC=1C=CC(=CC1)CCNC[C@@H](COC2=CN=C(C=C2)N)O)(C3=CC=C(C=C3)F)(=O)=O	6
1295	1165076	FC(F)(F)C=1N2N=C(C=C2N=C(C1)C=3OC=CC3)C(=O)NC4=NN(CC5=CC=C(C=C5)C)C=C4	8.19179
1296	46882030	C=1C=C(C=NC1)[C@H](CNCCC=2C=CC(=CC2)NC(=O)C=3C=C(C=CC3)C=4NC=CN4)O	6.4
1297	5388001	O=C\1/C(/CN(C/C1=C\C2=CC=CC=C2)C(OCC)=O)=C/C3=CC=CC=C3	4.45
1298	688095	C12=C(NC=C1)C=CC=C2OC[C@H](CNC(C)C)O	8.97
1299	2234461	S(=O)(=O)(N1CCCCC1)C2=CC=C(OCC(=O)NC3=CC=C(C=C3)C(OC)=O)C=C2	6.65
1300	694651	O=C(N1CCN(CC1)C(OCC)=O)CC=2C(OC)=CC=CC2	6.2
1301	4547951	S=C(N=NC=1C2=C(N(C1O)CN3CCOCC3)C=CC=C2)NC=4C(=C(C=CC4)C)C	5.44
1302	2952777	ClC1=C(OC(C=2ON=C(N2)C3=CC=C(NC(=O)C=4OC=CC4)C=C3)C)C=CC(Cl)=C1	6.69037
1303	1180550	S=C1N(C(=S)N=C(N1C)C=2C=CC(=CC2)C)/C(=N/C)/C=3C=CC(=CC3)C	4.5
1304	44268341	S(C=1C=C2C=CC=CC2=CC1)(NC=3C=CC(=CC3)CCNC[C@@H](COC4=CC=C(C=C4)O)O)(=O)=O	6.2
1305	46889770	C1=CC(=C(C=C1)C(C)C)OCC(CNC2CCN(CC2)C)O	7.77
1306	52943968	N(C1CCN(CC1)C2=NC=NC3=C2C(C4=CC=CC=C4)=CS3)CC(COC=5C=CC=C(C5)NC(N)=O)O	6.86
1307	1329577	ClC=1C=C(C(=O)N2CCC(C(=O)N3CCN(CC3)CC4=CC=CC=C4)CC2)C=CC1	5.23
1308	3000142	S1C(=C(N)C(C=2SC=3C(N2)=CC=CC3)=C1NC)C(=O)C=4SC=CC4	4.6
1309	44301806	S(NC1=CC=C(C=C1)CCNC[C@@H](C2=CN=CC=C2)O)(C3=CC=C(C4=NC(C5=CC6=CC=CN=C6C=C5)=CS4)C=C3)(=O)=O	5.1
1310	91536	C1(=CC=CC=2C=CC=CC12)OC[C@@H](O)CNC(C)C	9.61
1311	2744935	BrC1=CC=C(SC(=O)C2=NN(C(=C2N(=O)=O)C)C)C=C1	4.45
1312	3762	C=1(C=C(O)C(=CC1)O)C(C(NC(C)C)CC)O	8.19
1313	44581973	C=1C(=C(C(N(CC=2C=CC(=C(C2)NC(C=3C=CC(=CC3)C4=CC=CC=C4)=O)C)N1)=O)Cl)N5CCNCC5	5.62
1314	24937390	N(CC(COC=1C=CC(=CC1)O)O)C2CCN(CC2)C3=NC=NC4=C3C(C)=C(C5=CC=CC=C5)S4	6.57
1315	4946	C=12C(OCC(CNC(C)C)O)=CC=CC1C=CC=C2	9.62
1316	135458272	S1/C(/C(=O)N=C1NC=2C=CC(=CC2)C)=C\C=C\C=3OC=CC3	4.69
1317	10160636	C(\NC#N)(/NC=1C=C(C(=O)N)C=CC1)=N\C2=CC=C(C=C2)CCNC[C@@H](C=3C=NC=CC3)O	6.4
1318	5190	OC(CN1CCN(CC1)C(C2=CC=CC=C2)C3=CC=CC=C3)COC=4C5=C(NC(=C5)C#N)C=CC4	7.24185
1319	10483845	S(NC=1C=CC(=CC1)CCNC[C@@H](C2=CN=CC=C2)O)(C3=CC=C(N4N=C(C5=CC=C(C(F)(F)F)C=C5)C=N4)C=C3)(=O)=O	4.68
1320	44306992	S(NC=1C=CC(=CC1)CCNC[C@@H](COC2=CN=C(C=C2)N)O)(=O)(=O)C=3C=CC=CC3	6.2
1321	3238625	S1C(=NC=2C1=CC(F)=CC2)NC=3SC(=C(N3)C)C(=O)C	4.5
1322	91931588	N(/C=C(/NC=1C=C(C(=O)N)C=CC1)\NC=2C=CC(=CC2)CCNCC(C=3C=NC=CC3)O)(=O)=O	5.92
1323	667688	O[C@H](CN[C@@H](CC1=CC=C(O)C=C1)C)C2=CC(O)=CC(O)=C2	8.07058
1324	2447554	S1C(NC(=O)COC(=O)C2=CC(N(C)C)=CC=C2)=NC=C1	4.64
1325	3818998	O=C(NC1=CC=C(NC=2N3N=C(C(=C3N=C(C2)C)C4=CC=CC=C4)C)C=C1)C	4.64
1326	44309523	S(N1CC(C1)NC[C@@H](C2=CC=C(C=C2)O)O)(C3=CC=C(C=C3)OCCCC)(=O)=O	6.04
1327	17378576	S1C(NC(=O)CN2CCN(CC=3C=C(F)C=CC3)CC2)=NN=C1CC	4.65
1328	70691181	O[C@@H](CNC1CC2=C(C1)C=CC(=C2)CCCC)C=3C4=C(N=C(O)C=C4)C(O)=CC3	7.7122
1329	2770390	OC(CN1CCN(CC1)CCN2C(=O)C=3C4=C(C2=O)C=CC=C4C=CC3)COC=5C(CC=C)=CC=CC5	6.82391
1330	44307378	S(C1=CC2=CC=CC=C2N=C1)(NC3=CC=C(C=C3)CCNC[C@@H](COC4=CN=CC=C4)O)(=O)=O	6.31
1331	44393827	O[C@@H](CNCCC1=CC=C(OC2=CC=CC=C2)C=C1)C3=CC(NC=O)=C(O)C=C3	7.451
1332	44301842	S(NC1=CC=C(C=C1)CCNC[C@@H](C=2C=NC=CC2)O)(C=3C=CC(C4=NC(C5=CC6=CC=CC=C6C=C5)=CS4)=CC3)(=O)=O	5.2
1333	4143663	OC(CN1CCC(CC1)CN2C(=O)C=3C4=C(C2=O)C=CC=C4C=CC3)COC5=C(OC)C=C(C=C5)CC=C	5.4828
1334	24937137	S1C2=C(N3CCC(NCC(O)COC4=CC(=C(O)C=C4)CO)CC3)N=CN=C2C=C1	6.78252
1335	44307333	S(NC1=CC=C(C=C1)CCNC[C@@H](COC2=CN=C(C=C2)N)O)(C3=CC=C(C=C3)OC)(=O)=O	6.21
1336	12004778	O=N(=O)C1=NN(C(=C1)C)CCCC(=O)NC(C2=CC=CC=C2)C	6.19
1337	52947060	N(CC(COC1=CC=CC=C1)O)C2CCN(CC2)C3=NC=NC4=C3C(C)=C(C5=CC=CC=C5)S4	7
1338	24936883	N(CC(COC=1C=C(C(=CC1)CO)O)O)C2CCN(CC2)C3=NC=NC4=C3C(C5=CC=CC=C5)=CS4	6.59
1339	9619595	S1/C(/N(C(=C1)C)CC=2OC=CC2)=N\N=C3CCCCC3	4.45
1340	3711958	BrC1=C(N(N=C1C)CCC(=O)NNC(=S)NCCCC)C	4.45
1341	57391348	OC(CNCCC=1C=CC(NCC(O)C2=CC=C(C=C2)C3=CC=CC=C3)=CC1)C4=CC(=C(O)C=C4)CO	7.40001
1342	44307343	S(NC1=CC=C(C=C1)CCNC[C@@H](COC2=CN=CC=C2)O)(C3=CC=C(C=C3)OC)(=O)=O	6.28
1343	19360456	C1=CC(=C(C=C1)OCC(CNC(CC2=CC=C(C=C2)OC)(C)C)O)C#N	7.68
1344	24936489	S1C2=NC=NC(N3CCC(NCC(O)COC=4C=CC(O)=CC4)CC3)=C2C(=C1)C5=CC=CC=C5	7.09151
1345	1046866	ClC1=CC=C(N2N=NN=C2C=3C(=O)C4=C(N(C3)CC(=O)C=5C=CC=CC5)C=CC=C4)C=C1	4.65
1346	45269866	ClC1=CC=C(NC(=S)NC=2C=CC(CCNC[C@H](O)COC3=CC=CC=C3)=CC2)C=C1	7.52288
1347	5309628	ClC1=CC(N2CCN(CC(=O)C3=CC4=C(N(CC4)C(=O)C)C=C3)CC2)=CC=C1	7.33
1348	44301818	S(NC=1C=CC(=CC1)CCNC[C@@H](C2=CN=CC=C2)O)(C3=CC=C(C4=NC(C5=CC=C(C=C5)O)=CS4)C=C3)(=O)=O	5.24
1349	5846236	S=C(N/N=C(/CC1C(OC(C1)COCCCCC)=O)\C)N	4.74
1350	6852397	O[C@H](C=1C=C(NC=O)C(O)=CC1)CN[C@H](C2=CC=C(OC)C=C2)C	7.97
1351	10416448	S(NC=1C=CC(=CC1)CCNC[C@@H](C2=CN=CC=C2)O)(C=3C=CC(N4N=C(CC5=CC=C(C(F)(F)F)C=C5)C=N4)=CC3)(=O)=O	5.33
1352	44302005	S(NC=1C=CC(=CC1)CCNC[C@@H](C2=CN=CC=C2)O)(C=3C=CC(C4=NC(C5=CNC=6C5=CC=CC6)=CS4)=CC3)(=O)=O	4.3
1353	24793610	O=C1N([C@@H](CC2=CC=CC=C2)CC#N)CC[C@@H](O)CC1	5.3
1354	46882084	C1=CC(=CN=C1)[C@@H](O)CNCCC=2C=CC(NC(=O)C=3C=CC(=CC3)CCC4=CC=CC=C4)=CC2	7
1355	52943932	N(CC(COC1=CC=CC(=C1)C#N)O)C2CCN(CC2)C3=NC=NC4=C3C(C5=CC=CC=C5)=CS4	7.38
1356	663479	O(C1=C2C=3N=CN=C(N4CC(CCC4)C(OCC)=O)C3NC2=CC=C1)C	4.7
1357	12049923	S(NC1=CC=C(C=C1)CCNC[C@@H](C2=CN=CC=C2)O)(C3=CC=C(N4N=C(CC5=C(C=C(C=C5F)F)F)C=N4)C=C3)(=O)=O	5.06
1358	2987909	S(=O)(=O)(N1C(CCCC1)CC)C=2C=CC(NC(=O)CC)=CC2	8.31876
1359	44307064	S(NC=1C=CC(=CC1)CCNC[C@@H](COC2=CN=CC=C2)O)(C3=CC=C(C=C3)Cl)(=O)=O	6.37
1360	24981603	S(=O)(=O)(NC1=CC=C(C(=O)N2CCN(C=3C(OCC)=CC=CC3)CC2)C=C1)C=4C=C5N=C(O)NC5=CC4	6.24
1361	90644153	OC(CNCCC1=CC=C(NC=2C=CC(OC3=CC=CC=C3)=CC2)C=C1)C4=CC(=C(O)C=C4)CO	7.70006
1362	2910572	P(OCC(C)C)(OCC(C)C)(=O)C(NC=1C=CC=CC1)C2=CC=C(F)C=C2	6.24
1363	10841426	S(NC=1C=CC(=CC1)CCNC[C@@H](C2=CN=CC=C2)O)(C3=CC=C(C4=NC(C5=CC(F)=C(C(=C5)F)F)=CS4)C=C3)(=O)=O	5.3
1364	3104533	O(C(=O)C(NC(=O)CCCC(=O)NC(C(OCC)=O)CCC(OCC)=O)CCC(OCC)=O)CC	6.24
1365	44268274	S(NC=1C=CC(=CC1)CCNC[C@@H](COC2=CC=C(C=C2)O)O)(C3=CC(Cl)=CC=C3)(=O)=O	6.43
1366	44335560	S(NC=1C=CC(=CC1)CCNC[C@@H](C2=CN=CC=C2)O)(C=3C=CC(NC(=O)NC)=CC3)(=O)=O	5.1
1367	9930235	C1=C(C(=C(OCC(CNC(CC2=CC=C(C=C2)OC)(C)C)O)C=C1)C#N)Cl	7.64
1368	10722793	S(NC=1C=CC(=CC1)CCNC[C@@H](C2=CN=CC=C2)O)(C=3C=CC(C4=NC(C5=CC=C(OC(F)(F)F)C=C5)=CS4)=CC3)(=O)=O	5.92
1369	4992069	S1C(=NC(=C1)COC(=O)CNC(=O)C=2C=CC(=CC2)C)C=3C=CC=CC3	4.49
1370	9622594	S1C(/C=N/NC(=O)C=2N3C(=NC2C)C=CC(=C3)C)=CC=C1	4.49
1371	1100360	S(=O)(=O)(NNC(=O)C(O)(C1=CC=CC=C1)C2=CC=CC=C2)C3=CC=C(C=C3)C	6.24
1372	984199	S(=O)(=O)(NCC(=O)NCC=1OC=CC1)C=2C(=C(C=C(C2C)C)C)C	6.19
1373	1677703	SC=1N(C(=NN1)CCN2C=3C(C=4C2=CC=CC4)=CC=CC3)CC=C	4.5
1374	2990590	S(C=1OC=2C(N1)=CC=CC2)CC(=O)NC3=NON=C3C	4.55
1375	44396632	S(CC(F)(F)F)(NC1=CC([C@@H](O)CNCCC=2C=3C(=C(S(=O)(=O)C)C=CC3)NC2)=CC=C1)(=O)=O	5.5
1376	49864381	S1C2=C([C@@H](O)CN[C@H](C3=CC=4C(C=C3)=CC=CC4)C)C=CC(O)=C2N=C1O	7.31069
1377	53326197	C1(=CC=C(C=C1)C(F)(F)F)C=2N=C(SC2)C=3C=CC(=CC3)S(=O)(=O)NC=4C=CC(C[C@H]5CC[C@H]([C@@H](C6=CC=CC=C6)O)N5)=CC4	6.53
1378	3116370	ClC1C2C(C(NC=3C2=CC(=CC3)C(=O)C)C4=CC=CC=C4)CC1SC=5C(N(=O)=O)=CC=CC5	4.79
1379	7000268	O=C1N(C(=O)NC(=O)C1C=NCCN(CC)CC)CC2=CC=CC=C2	6.2
1380	712224	S(C=1OC=2C(N1)=CC=CC2)CC(=O)NC3=NON=C3NC(=O)C	4.85
1381	4781038	S(C=1OC(=NN1)C=2C=3C(NC2)=CC=CC3)CC(=O)NC(C(C)C)C	5.2
1382	52948792	N(CC(COC1=CC=C(C=C1)CC)O)C2CCN(CC2)C3=NC=NC4=C3C(C5=CC=CC=C5)=CS4	7.06
1383	9984028	S(NC(=O)CC1=CC(NC[C@H](NC[C@@H](C=2C=C(Cl)C=CC2)O)C)=CC=C1)(C3=CC=C(C=C3)C)(=O)=O	4.8
1384	16013947	S(=O)(=O)(N1CCC(OC2=CC=C(N3N=NN=C3)C=C2)CC1)C=4C=CC(NC(=O)C)=CC4	7.44
1385	9826638	S(NC1=CC=C(C=C1)CCNC[C@@H](COC2=CN=C(C=C2)N)O)(C3=CC=C(C=C3)C(C)C)(=O)=O	6.27
1386	1343745	S=C(NC1=CC(OC)=C(NC(=O)C=2OC=3C(C2)=CC=CC3)C=C1)NC(=O)CC(C)C	4.59
1387	4674182	S(=O)(=O)(N1CCOCC1)C2=CC3=C(N(C(O)=C3N=NC(=S)NC4=C(C=CC=C4)C)CC=C)C=C2	5.19
1388	45483830	C1(O)=C(C=C(C(CNC(C)(C)CC2=CC=CC=C2C)O)C=C1)CO	7.7
1389	19360455	C1=C(C(=C(C=C1)OCC(CNC(CC2=CC=C(C=C2)OC)(C)C)O)Cl)Cl	7.68
1390	949265	BrC=1C=CC(C(=O)NC(=S)N2CCN(CC2)C)=CC1	4.99
1391	12049921	S(NC=1C=CC(=CC1)CCNC[C@@H](C2=CN=CC=C2)O)(C3=CC=C(N4N=C(CC5=C(F)C=CC=C5F)C=N4)C=C3)(=O)=O	5.3
1392	44312421	C1(=NC=C(S1)CCCCC(O)=O)C[C@H](NC[C@@H](COC=2C=CC=CC2)O)C	6.82
1393	1553304	S1/C(/C(=O)N(C1=S)C2=CC=C(N(CC)CC)C=C2)=C\C3=CN=CC=C3	4.6
1394	44301804	S(NC=1C=CC(=CC1)CCNC[C@@H](C2=CN=CC=C2)O)(C=3C=CC(C4=NC(C=5N=CC=CC5)=CS4)=CC3)(=O)=O	5.4
1395	91931591	N(/C=C(/NC1=C2C(C=CC=C2)=CC=C1)\NC3=CC=C(C=C3)CCNCC(C4=CN=CC=C4)O)(=O)=O	6.43
1396	71662410	C1(=CC=C(C=C1)OCC(CNCCNC(NC=2C=CC=CC2C(F)(F)F)=O)O)OCCOC3CCCC3	5.84
1397	10112732	C(\NC#N)(=N\C1=CC(F)=CC=C1)/NC=2C=CC(=CC2)CCNC[C@@H](C3=CN=CC=C3)O	6.7
1398	24886595	N(CC(COC1=CC=C(C=C1)F)O)C2CCN(CC2)C3=NC=NC4=C3C(C5=CC=CC=C5)=CS4	7.26
1399	806449	S=C(NC(=O)C=1OC=CC1)NC=2C=CC(OCC)=CC2	4.5
1400	44306959	S(NC=1C=CC(=CC1)CCNC[C@@H](COC2=CN=C(C=C2)N)O)(C3=CC=C(C=C3)Br)(=O)=O	6.42
1401	52949489	S1C2=NC=NC(N3CCC(NCC(O)COC=4C=C(OC)C=CC4)CC3)=C2C(=C1)C5=CC=CC=C5	7.52288
1402	2876959	O1C(C(NC(=O)C(C)C)C=2C(O)=C3N=CC=CC3=CC2)=CC=C1	5.1
1403	3145570	S(C(C(=O)N1CCOCC1)C)C=2N=C(C3=CC=CC=C3)C=C(N2)C(F)(F)F	7.84466
1404	44307007	S(NC=1C=CC(=CC1)CCNC[C@@H](COC2=CN=CC=C2)O)(C=3C=CC(=CC3)C(C)C)(=O)=O	6.39
1405	1865620	S1/C(/N(C2=CC=C(OC)C=C2)C(=O)C1)=N\C(=S)NC=3C=CC=CC3	5.25
1406	52947443	S1C2=NC=NC(N3CCC(NCC(O)COC4=CC(F)=CC=C4)CC3)=C2C(=C1)C5=CC=CC=C5	7.52288
1407	44281037	S(NC1=CC=C(C=C1)CCNC[C@@H](C=2C=NC=CC2)O)(C=3C=CC(C=4N=C(C)ON4)=CC3)(=O)=O	5
1408	44268367	C(NC1=CC=C(C=C1)CCNC[C@@H](COC=2C=CC(=CC2)O)O)(=O)C	7.96
1409	594995	BrC=1C=CC(C(=O)CN2C=3C(N(C2=N)C)=CC=CC3)=CC1	4.81
1410	1587939	S1C=2N=C(N=C(SCC(=O)N3CCOCC3)C2C4=C1CCC4)C	5.19
1411	1931609	S1/C(/N(C2=CC=C(C=C2)C)C(=O)C1)=N\C(=S)NC=3C=CC=CC3	5.25
1412	3955	C(C(CCN1CCC(CC1)(C2=CC=C(C=C2)Cl)O)(C3=CC=CC=C3)C4=CC=CC=C4)(N(C)C)=O	5.68
1413	4622015	S(=O)(=O)(N1CCOCC1)C2=CC3=C(N(C(O)=C3N=NC(=S)NC4=C(F)C=CC=C4)CC=C)C=C2	5.25
1414	3038500	O=S(NC=1C=CC(CCNC[C@H](O)C2=CN=CC=C2)=CC1)(C=3C=CC(=CC3)C4=NC(=CS4)C5=CC=C(C=C5)C(F)(F)F)=O	5.64
1415	44285685	S(NC=1C=CC(=CC1)CCNC[C@@H](C=2C=NC=CC2)O)(C=3C=CC(C=4OC(C)=NC4)=CC3)(=O)=O	5.52
1416	46221397	O[C@@H](CNC1CC=2C(C1)=CC(=C(C2)CCC)CCC)C=3C4=C(N=C(O)C=C4)C(O)=CC3	7.85387
1417	6859360	Cl/C(/C=N/N1C(=NN=C1S)C=2OC=CC2)=C\C3=CC=CC=C3	4.45
1418	46889642	C=1C=C(C=C2C1NC=C2)OCC(CN3CCC(CC3)CN4C(C=5C6=C(C4=O)C=CC=C6C=CC5)=O)O	5.9
1419	7287255	S(=O)(=O)(C1=CC=CC=C1)CC(=O)NC=2SC(=C(C2C(OC)=O)C)C	5.94
1420	4080436	O1CCN(CC(O)COC=2C(C(C)C)=CC=CC2)CC1	8.92082
1421	91931587	N(/C=C(/NC=1C=C(OC2=CC=CC=C2)C=CC1)\NC3=CC=C(C=C3)CCNCC(C=4C=NC=CC4)O)(=O)=O	6.66
1422	57401435	C=1C(=C2C(C=CC(=N2)O)=C(C1)[C@@H](O)CNCCC=3C=C(CNCCC4=CC=CC=N4)C=CC3)O	8.6
1423	1258954	S1/C(/C(=O)N(C=2C=C3OCOC3=CC2)C1=N)=C\C=4C=C(OC)C(O)=C(OC)C4	6.64
1424	10273469	S1C(=NC(C2=CC=C(OCCNC[C@H](O)C3=CC=CN=C3)C=C2)=C1)C=4C=CC=CC4	6.30103
1425	10205362	C(\NC#N)(=N\C1=CC(Cl)=CC(=C1)Cl)/NC=2C=CC(=CC2)CCNC[C@@H](C3=CN=CC=C3)O	6.85
1426	44268324	S(NC1=CC=C(C=C1)CCNC[C@@H](COC=2C=CC(=CC2)O)O)(C3=CC=C(C=C3)Cl)(=O)=O	6.55
1427	9860739	C1=CC2=C(C(OC[C@H](CNC3CCCCC3)O)=C1)C=CN2	8.43
1428	44301805	S(NC=1C=CC(=CC1)CCNC[C@@H](C2=CN=CC=C2)O)(C=3C=CC(C4=NC(C=5C=NC=CC5)=CS4)=CC3)(=O)=O	5.52
1429	44517696	COC1=CC=C(NC(=S)NC=2C=CC(CCNC[C@H](O)COC3=CC=CC=C3)=CC2)C=C1	7.7
1430	1998020	S(CC=1N=C(NC=2OC=3C(N2)=CC=CC3)N=CC1C(OCC)=O)C(=S)N(CC)CC	5.89
1431	45271517	O[C@@H](CNCCC1=CC=C(NC(=S)NC=2C=CC(Br)=CC2)C=C1)COC3=CC=CC=C3	7.7
1432	44306956	S(C=1C=C(Cl)C(=CC1)Cl)(NC2=CC=C(C=C2)CCNC[C@@H](COC3=CN=CC=C3)O)(=O)=O	6.44
1433	10132882	S1C=C(N=C1C)C2=CC=C(OCCNC[C@H](O)C3=CC=CN=C3)C=C2	6.92082
1434	24937140	S1C2=NC=NC(N3CCC(NCC(O)COC4=CC=C(C=C4)CO)CC3)=C2C(=C1)C5=CC=CC=C5	7.03152
1435	52943383	N(CC(COC1=CC=CC(=C1)OC(F)(F)F)O)C2CCN(CC2)C3=NC=NC4=C3C(C5=CC=CC=C5)=CS4	7.17
1436	46833103	O(CCCCCCNC[C@H](O)C1=CC(=C(O)C=C1)CO)CCOCC=2C=CC(O)=CC2	8.10018
1437	10119061	C(\NC#N)(=N\C1=CC=C(C=C1)I)/NC=2C=CC(=CC2)CCNC[C@@H](C3=CN=CC=C3)O	6.77
1438	5187268	OC(CN1CCN(CC1)CCN2C(=O)C=3C4=C(C2=O)C=CC=C4C=CC3)COC=5C(C(C)C)=CC=CC5	7.1549
1439	46881901	O[C@@H](CNCCC1=CC=C(NC(=O)C=2C=CC(C3=CC=CC=C3)=CC2)C=C1)C4=CC=CN=C4	7.22185
1440	44307196	S(C=1C=C(Cl)C(=CC1)Cl)(NC2=CC=C(C=C2)CCNC[C@@H](COC3=CN=C(C=C3)N)O)(=O)=O	6.42
1441	12017001	S(NC=1C=CC(=CC1)CCNC[C@@H](C2=CN=CC=C2)O)(C3=CC=C(C=4OC(C=5C=CC=CC5)=NC4)C=C3)(=O)=O	5.46
1442	16735261	O[C@H](CN[C@@H](CC1=CC=C(OC)C=C1)C)C=2C=C(O)C=C(O)C2	8.14267
1443	44268268	S(C1=CC=2C=CC=CC2N=C1)(NC=3C=CC(=CC3)CCNC[C@@H](COC4=CC=C(C=C4)O)O)(=O)=O	6.62
1444	12049914	S(NC=1C=CC(=CC1)CCNC[C@@H](C2=CN=CC=C2)O)(C3=CC=C(N4N=C(C5=CC(F)=CC=C5)C=N4)C=C3)(=O)=O	5.06
1445	76329060	S(=O)(=O)(C1=CC=C(CCCCOCCCCCCNC[C@H](O)C2=CC(=C(O)C=C2)CO)C=C1)C	7.70006
1446	2834907	S1C(C2N(N=C(C2)C3=CC=C(NC(=O)C)C=C3)C4=CC=CC=C4)=CC=C1	4.45
1447	135456285	OC1=NC=2N(N=CN2)C(NC(=O)C=3C=CC=CC3)=C1	5.4
1448	44517694	COC=1C=CC=C(NC(=S)NC2=CC=C(CCNC[C@H](O)COC3=CC=CC=C3)C=C2)C1	7.7
1449	16735272	C1(=CC([C@H](CN[C@H](CC2=C3C(=CC=C2)C=CC=C3)C)O)=CC(O)=C1)O	8.57
1450	1933248	S=C(N1CCN(CC1)CC2=CC=CC=C2)NC(=O)/C=C/C3=CC=C(F)C=C3	4.45
1451	659759	S(=O)(=O)(N1C(CCCC1)C2=CC=CN=C2)C=3C=CC(NC(=O)C)=CC3	7.97881
1452	44396681	S(C=1C=2NC=C(C2C=CC1)CCNC[C@@H](C3=CC(NS(=O)(=O)CC)=CC=C3)O)(=O)(=O)C	5.98
1453	9927453	ClC=1C=C([C@@H](O)CN[C@@H](CC=2C=3C(NC2)=CC=CC3)C)C=CC1	7.60206
1454	45273281	C=1C=C(C=CC1)OC[C@H](CNCCC2=CC=C(C=C2)NC(NC=3C=CC=CC3Cl)=S)O	7.4
1455	1248885	S(C=1N(C(=NN1)CC=2SC=CC2)C)CC(=O)C=3C(OC)=CC=C(OC)C3	4.49
1456	3713514	ClCC=1N(C=2C(N1)=CC(S(=O)(=O)N3CCOCC3)=CC2)CC	6.19
1457	3654892	C(N1C(C=2C3=C(C1=O)C=CC=C3C=CC2)=O)CN4CCN(CC(COC=5C=C(C=CC5C(C)C)C)O)CC4	6.96
1458	12017003	S(NC=1C=CC(=CC1)CCNC[C@@H](C=2C=NC=CC2)O)(C3=CC=C(C=4OC(C5=CC(F)=C(C=C5)F)=NC4)C=C3)(=O)=O	5.52
1459	1829049	O1N2C(=N)/C(/C(=O)N=C2C=C1C)=C\C=3C(=O)C4=C(OC3)C=CC=C4	4.45
1460	688467	C=1(C=C([C@@H](O)CN[C@H](CC2=CC=C(C=C2)O)C)C=C(O)C1)O	8.33
1461	44307063	S(NC=1C=CC(=CC1)CCNC[C@@H](COC2=CN=CC=C2)O)(C3=CC=C(C=C3)Br)(=O)=O	6.64
1462	57403563	OC(CNCCC=1C=CC(NCC(O)C2=C(OC)C=C(OC)C=C2)=CC1)C3=CC(=C(O)C=C3)CO	7.40001
1463	913103	C(=O)(OCC)C=1OC2=C(C1C)C(OC[C@@H](O)CNC(C)C)=CC=C2	8.05
1464	1267856	O=C(NC1=CC=C(C=C1)C(OCC)=O)CN2N=C(N=N2)C=3C=CC=CC3	5.93
1465	12049918	S(NC=1C=CC(=CC1)CCNC[C@@H](C2=CN=CC=C2)O)(C=3C=CC(N4N=C(C=5C=CC(OC(F)(F)F)=CC5)C=N4)=CC3)(=O)=O	5.8
1466	3381999	BrC=1C=CC(C(=O)NC(=S)N(C2CCN(CC2)C)C)=CC1	4.75
1467	90644152	C=1C(=C(C=C(C1)C(CNCCC2=CC=C(C=C2)N3CCC(CC3)NC(CC4=CC=CC=C4)=O)O)CO)O	6
1468	2408017	ClC1=CC(NC(=O)C=2SC(NC3=CC=C(OC)C=C3)=C(C2N)C(=O)NC=4C(OC)=CC=CC4)=CC=C1	4.49
1469	12049922	S(NC1=CC=C(C=C1)CCNC[C@@H](C2=CN=CC=C2)O)(C3=CC=C(N4N=C(CC5=CC=C(OC(F)(F)F)C=C5)C=N4)C=C3)(=O)=O	6.07
1470	46221603	O[C@@H](CNC1CC=2C(C1)=CC(OC)=C(OC)C2)C=3C4=C(N=C(O)C=C4)C(O)=CC3	7.74473
1471	12049915	S(NC1=CC=C(C=C1)CCNC[C@@H](C2=CN=CC=C2)O)(C=3C=CC(N4N=C(C=5C=CC(=CC5)F)C=N4)=CC3)(=O)=O	5.03
1472	135521628	S1CC(=NN=C1NCCCOC)C2=C(N(C(=C2)C)C3=CC=CC=C3)C	4.89
1473	6904065	S1C(N2CCOCC2)=CC=C1/C=N/NC(=S)NC	4.85
1474	11324939	C1(=CNC2=C1C=CC=C2)CC(NCC(C3=CC(Cl)=CC=C3)O)C	7.64
1475	4559470	S=C(NCC1CN(C(C2=CC=CC=C2)C)CC1)NC=3C=CC(=CC3)C	7
1476	1231538	ClC1=CC=C(CSC=2SC=3C(N2)=CC=C(NC(=O)C=4C(C(=O)N5CCOCC5)=CC=CC4)C3)C=C1	5.76
1477	9844005	C1=C(C(=CC=2N(C(=C(C21)CO)CCCCC)CCC3=CC=CC=C3)C(O)=O)C	3.55
1478	10841171	S(NC1=CC=C(C=C1)CCNC[C@@H](C2=CN=CC=C2)O)(C3=CC=C(C4=NC(C5=C(C=C(C=C5)F)F)=CS4)C=C3)(=O)=O	5.59
1479	52944986	S1C2=NC=NC(N3CCC(NCC(O)COC=4C(F)=CC=CC4)CC3)=C2C(=C1)C5=CC=CC=C5	7.60206
1480	6457023	O=C(NC1=C(C=C(N(=O)=O)C=C1)C)CCC(=O)N2CCCCCC2	4.85
1481	24819004	O=C(NC1=CN=C(OC2=CC=CC=C2)C=C1)C3N(CC4=CC(OC)=C(O)C=C4)CCCC3	5.25
1482	10136220	C1=CC([C@H](CNCCOC2=CC=C(C=C2)C3=CSC(=N3)C4CCCC4)O)=CN=C1	4.47
1483	45273276	O[C@@H](CNCCC1=CC=C(N/C(=N/C#N)/NC=2C=CC=CC2)C=C1)COC3=CC=CC=C3	7.52
1484	11556330	S(NC1=CC=C(C=C1)CCNC[C@@H](C=2C=NC=CC2)O)(C=3C=CC(C4=NC(CC5=CC6=CC=CC=C6C=C5)=CS4)=CC3)(=O)=O	5.64
1485	10627736	S(NC=1C=CC(=CC1)CCNC[C@@H](C2=CN=CC=C2)O)(C3=CC=C(C4=NC(C5=CC(C(F)(F)F)=CC=C5)=CS4)C=C3)(=O)=O	6.01
1486	4030924	FC(F)(F)C1(OC2=C(NC1=O)C=CC(=C2)C)OC(=O)C(=C)C	4.65
1487	52946537	S1C2=C(N3CCC(NCC(O)COC4=CC=CC=C4)CC3)N=CN=C2C=C1	7.85387
1488	1252684	S(=O)(=O)(C1=CC=CC=C1)CC(=O)NC=2SC=3C(N2)=CC=CC3	4.45
1489	842941	S=C(NC1=CC(=CC=C1)C)NNC(=O)CCN2N=CC(=C2)C	4.85
1490	3869	C=1(C=C(C(CNC(CCC2=CC=CC=C2)C)O)C=CC1O)C(=O)N	7.96
1491	44301618	S(NC=1C=CC(=CC1)CCNC[C@@H](C=2C=NC=CC2)O)(C3=CC=C(C4=NC(C5=CC=C(C=C5)F)=CS4)C=C3)(=O)=O	5.72
1492	2119	O(CC(O)CNC(C)C)C=1C(CC=C)=CC=CC1	9.53018
1493	57393349	C=1C=C(CCNCCC=2C=CC(=CC2)C3=CC=CC=C3CN[C@@H](C4=CC=CC=C4)C)C=5SC(O)=NC5C1O	9.1
1494	44268308	S(NC=1C=CC(=CC1)CCNC[C@@H](COC2=CC=C(C=C2)O)O)(C3=CC=C(C=C3)OC)(=O)=O	6.72
1495	11758172	S(NC1=CC=C(C=C1)CCNC[C@@H](C=2C=NC=CC2)O)(C3=CC=C(C4=NC(C=5C=C(F)C(=CC5)F)=CS4)C=C3)(=O)=O	5.77
1496	91897460	S1C2=C(OC(=N)C(C2C3=CC=C(OC)C=C3)C#N)C=4C1=NC(=CC4C)C	5.02
1497	44339100	C1=2C(SC(=N1)O)=C(CCN(CCN(C(CCOCCC3=CC=CC=C3)=O)C)C)C=CC2O	6
1498	44301803	S(NC1=CC=C(C=C1)CCNC[C@@H](C=2C=NC=CC2)O)(C=3C=CC(C4=NC(CC=5C=CC(=CC5)F)=CS4)=CC3)(=O)=O	5.6
1499	10075383	S(NC1=CC=C(C=C1)CCNC[C@@H](COC=2C=CC(=CC2)O)O)(C3=CC=C(C=C3)Br)(=O)=O	6.74
1500	1236197	S(C=1N(C(=NN1)C2=CC=C(NC(=O)C)C=C2)C)CC3=CC=C(C=C3)C	5.4437
1501	12017006	S(NC=1C=CC(=CC1)CCNC[C@@H](C=2C=NC=CC2)O)(C3=CC=C(C=4N=C(C5=CC=C(C(F)(F)F)C=C5)OC4)C=C3)(=O)=O	5.85
1502	12017007	S(NC=1C=CC(=CC1)CCNC[C@@H](C=2C=NC=CC2)O)(C3=CC=C(C=4N=C(C5=CC(F)=C(C=C5)F)OC4)C=C3)(=O)=O	5.66
1503	649562	ClC=1C=CC(C(=O)CSC=2N(C(=NN2)C(C)C)CC)=CC1	4.45
1504	2889360	S(=O)(=O)(N(C1=CC=C(N(=O)=O)C=C1)CC(=O)NC=2C=CC(OCC)=CC2)C3=CC=CC=C3	4.69
1505	44268320	S(NC=1C=CC(=CC1)CCNC[C@@H](COC2=CC=C(C=C2)O)O)(C3=CC=C(C=C3)C)(=O)=O	6.77
1506	57398768	S1C2=C(CCNCCC3=CC(CN[C@@H]4[C@H](C4)C5=CC=CC=C5)=CC=C3)C=CC(O)=C2N=C1O	8.40012
1507	10746499	S(NC1=CC=C(C=C1)CCNC[C@@H](C2=CN=CC=C2)O)(C3=CC=C(C4=NC(C5=C(C(F)(F)F)C=CC=C5)=CS4)C=C3)(=O)=O	5.74
1508	5178492	ClC1=CC=C(S(=O)(=O)N(CC(=O)NCCCN2CCOCC2)C)C=C1	6.24
1509	4828	C12=C(NC=C1)C=CC=C2OCC(CNC(C)C)O	9.42
1510	24321330	C=1C(=C(C=CC1)OCC(CN2CCC(CC2)CN3C(C=4C5=C(C3=O)C=CC=C5C=CC4)=O)O)C(C)C	6.64
1511	998879	S1C(=C(N=C1NC(=O)C2=NN(C=C2N(=O)=O)C)C3=CC(=C(C=C3)C)C)C	4.19314
1512	24817788	FC1=CC(N2N=CC(=C2)CNC(=O)C3=NOC(=C3)COC4=CN=C(C=C4)C)=CC=C1	6.71
1513	46221395	O[C@@H](CNC1CC=2C(C1)=CC=CC2)C=3C4=C(N=C(O)C=C4)C(O)=CC3	8.30103
1514	24792198	BrC1=CC=C(CC(=O)NC(C2=CC(N(=O)=O)=C(N3CCN(CC3)C4=NC=CC=C4)C=C2)CC(=O)N)C=C1	4.91364
1515	3236798	O=C1N(C(=O)N(C=2C1=C(N(N3C=NN=C3)C2)C4=CC=CC=C4)C)C	4.5
1516	57391792	C=1C=C(CCNCCC2=CC=C(C=C2)CN3CC[C@H](C3)OC4=CC=C(C=C4)Cl)C=5SC(=NC5C1O)O	6.9
1517	3176334	S=C(N(CC=1C(O)=NC=2C(C1)=CC=3OCCOC3C2)CCN(CC)CC)NCC4OCCC4	5.05
1518	4223229	ClC1=CC(N2C(C3=C(O)C=C(O)C=C3)(CC(NC2=S)(C)C)C)=CC=C1	5.09
1519	59119455	C=1C(=C(C=C(C1)C(CNCCC=2C=CC(=CC2)NC=3C=CC=C(C3)OC)O)CO)O	8
1520	44307396	S(NC=1C=CC(=CC1)CCNC[C@@H](COC=2C=CC(=CC2)OC)O)(C3=CC=C(C=C3)I)(=O)=O	6.82
1521	3378093	C=1C(=CC(=C(C1)C=2C=CC(=CC2)C(=O)N3CCC4=C3C=C5C(=C4)OCC56CCN(CC6)C)C)C7=NOC(=N7)C	6
1522	24794013	FC1=CC(C2=CC=C(NC(=O)C3CN(CC4=CN=C(N=C4)C)CCC3)C=C2)=CC=C1	6.16
1523	44301831	S(NC1=CC=C(C=C1)CCNC[C@@H](C=2C=NC=CC2)O)(C=3C=CC(C4=NC(CCCC5CCCC5)=CS4)=CC3)(=O)=O	5.52
1524	52948056	S1C2=NC=NC(N3CCC(NCC(O)COC4=CC=CC=C4)CC3)=C2C(=C1)C5=CC=C(F)C=C5	7.72125
1525	797559	O=C(NC=1N(C=2C(N1)=CC=CC2)CC)C3CCCCC3	5.19
1526	52941603	N(CC(O)COC1=CC=CC(=C1)C(N2CCOCC2)=O)C3CCN(CC3)C4=NC=NC5=C4C(C6=CC=CC=C6)=CS5	6.87
1527	39468	C12=C(C(OC[C@H](CNC(C)(C)C)O)=CC=C1)CCCC2=O	9.26
1528	44301867	S(NC1=CC=C(C=C1)CCNC[C@@H](C2=CN=CC=C2)O)(C3=CC=C(C4=NC(C=5C=CC(NC(=O)C)=CC5)=CS4)C=C3)(=O)=O	5.68
1529	3237690	O1N=C(C(=O)N2CCN(C=3C(OC)=CC=CC3)CC2)C=C1C=4C(OC)=CC=CC4	4.7
1530	45271523	CC1=CC=C(NC(=S)NC=2C=CC(CCNC[C@H](O)COC3=CC=CC=C3)=CC2)C=C1	8
1531	45272431	O[C@@H](CNCCC1=CC=C(NC(=S)NC=2C=CC(I)=CC2)C=C1)COC3=CC=CC=C3	8
1532	2998749	FC(F)(F)C1=NN2C(=CC(NC2=N1)(C3=C(OC(=C3)C)C)C)C4=C(OC(=C4)C)C	5.2
1533	53318280	C=1C=C([C@H](CNCCC=2C=CC(=CC2)NS(=O)(=O)C=3C=CC(=CC3)C=4SC=C(N4)C5=CC=C(C=C5)C(F)(F)F)O)C=CC1	6.11
1534	1266768	O(C(=O)C1=CC=C(NC(=O)CN2N=C(N=N2)C=3C=CC(=CC3)C)C=C1)CC	6.80134
1535	2536701	ClC1=C(NC(=O)CN(C(=O)/C=C/C=2OC=CC2)CCC)C=CC(Cl)=C1	4.74
1536	24936763	N(C1CCN(CC1)C2=NC=NC3=C2C(C)=C(C4=CC=CC=C4)S3)CC(COC5=CC(=C(C=C5)O)CO)O	7.03
1537	667046	C1=CC=C2N(C(=NC2=C1)NC3=NC4=C(N3CCC)C=CC=C4)C	4.65
1538	9871525	C(\NC#N)(=N\C1=CC(I)=CC=C1)/NC=2C=CC(=CC2)CCNC[C@@H](C3=CN=CC=C3)O	7.17
1539	45272430	O[C@@H](CNCCC1=CC=C(NC(=S)NC=2C=CC(F)=CC2)C=C1)COC3=CC=CC=C3	8
1540	44446499	C=1C(C)=C(C=C2C(CCC3=CC=CC=C3)=C(NC21)C(=O)NCCC(=O)O)C(O)=O	3.09
1541	1085939	S(=O)(=O)(N(C1=CC=C(OCC)C=C1)CC(=O)NC2=CN=CC=C2)C3=CC=C(C=C3)C	5.19
1542	2085595	S(C=1OC(=NN1)C=2C=CC(OC)=CC2)CC(=O)NC3=NOC(=C3)C	4.45
1543	15483879	S(NC=1C=CC(=CC1)CCNC[C@@H](C=2C=NC=CC2)O)(C3=CC=C(C4=NC(CC=5C=CC(=CC5)F)=NO4)C=C3)(=O)=O	5.4
1544	44298761	S(C1=CC=2CCN(C2C=C1)C(=O)NC)(NC=3C=CC=CC3)(=O)=O	5.14
1545	12049917	S(NC1=CC=C(C=C1)CCNC[C@@H](C2=CN=CC=C2)O)(C3=CC=C(N4N=C(C5=CC(F)=C(C=C5)OC)C=N4)C=C3)(=O)=O	5.6
1546	10437614	S(NC1=CC=C(C=C1)CCNC[C@@H](COC2=CN=CC=C2)O)(C3=CC=C(C=C3)I)(=O)=O	6.96
1547	16118894	S(NC1=CC=C(C=C1)CCNC[C@@H](COC=2C=CC(=CC2)O)O)(C3=CC=C(C=C3)I)(=O)=O	6.92
1548	9548066	BrC=1C=C2C(=O)[C@@H](OC(=O)NC3CCCC3)[C@@H](OC2=CC1)C4=CC(OC)=CC=C4	4.54
1549	11605652	C=1(C=C([C@@H](CNCCCCCCOCCCCC2=CC(=CC=C2)S(N)(=O)=O)O)C=CC1O)CO	8
1550	24937269	S1C2=NC=NC(N3CCC(NCC(O)COC=4C=C(C=CC4)CO)CC3)=C2C(=C1)C5=CC=CC=C5	7.74473
1551	991048	S=C(N1CCN(C2=CC=CC=C2)CC1)NC(=O)C3=C(F)C=CC=C3F	4.45
1552	56679937	C1=CC(CCNCCN(C(CCOCCC2=CC=CC=C2)=O)C)=C3SC(=NC3=C1OC)O	6
1553	44307340	S(NC1=CC=C(C=C1)CCNC[C@@H](COC2=CN=C(C=C2)N)O)(C3=CC=C(C=C3)CC)(=O)=O	6.96
1554	59119417	OC(CNCCC1=CC=C(NC2=CC=C(C=C2)C3=CC=CC=C3)C=C1)C4=CC(=C(O)C=C4)CO	8.10018
1555	44298769	S(NC1=CC=CC=C1)(C2=CC=C(N(C3=NC(CCCCCCCC)=CS3)C)C=C2)(=O)=O	6.36
1556	647931	S(C=1OC(=NN1)C2=C(NC(=O)C3=CC=CC=C3)C=CC=C2)CC(=O)NC=4SC(=NN4)CC	5.15
1557	1319933	BrC=1OC(C(=O)NC(=S)NC=2C=CC(OC)=CC2)=CC1	4.65
1558	44307186	S(NC1=CC=C(C=C1)CCNC[C@@H](COC2=CN=CC=C2)O)(C3=CC=C(C=C3)CC)(=O)=O	7.03
1559	46889701	C1=CC(OCC(O)CN2CCC(CC2)CN3C(C4=C5C(C3=O)=CC=CC5=CC(=C4)O)=O)=C(C=C1)CC=C	6.87
1560	9896817	S(NC=1C=C(C=2C=CC(CC3C4=CC(O)=C(C=C4CCN3)O)=CC2)C=CC1)(C5=CC=C(NC(=O)NCCCCCC)C=C5)(=O)=O	5.89
1561	15483880	S(NC1=CC=C(C=C1)CCNC[C@@H](C=2C=NC=CC2)O)(C3=CC=C(C4=NC(CC5=CC(F)=C(C=C5)F)=NO4)C=C3)(=O)=O	5.6
1562	2952171	O=C(N1N=C(CC1C=2C=C3N=CC=NC3=CC2)C=4C=CC=CC4)CCC(=O)O	4.64
1563	863081	O(C(=O)C1=CC=C(NC(=O)CCN2N=NC=3C2=CC=CC3)C=C1)CC	6.19
1564	2217477	O=C\1N(C(=C(/C1=C/C=2C=C(OC)C(O)=CC2)C(OC)=O)C)CC3=CC=C(C=C3)C	4.5
1565	10438390	S(NC=1C=CC(=CC1)CCNC[C@@H](C2=CN=CC=C2)O)(C3=CC=C(N4N=C(CC5=CC(F)=C(C=C5)F)C=N4)C=C3)(=O)=O	6
1566	46889769	C1=CC(=C(C=C1)CC=C)OCC(CNC2CCN(CC2)C)O	8.62
1567	44349629	C(\NC#N)(=N\C1=CC2=CC=CC=C2C=C1)/NC=3C=CC(=CC3)CCNC[C@@H](C4=CN=CC=C4)O	7.3
1568	59119472	OC(CNCCC1=CC=C(NC=2C=C3CCCC3=CC2)C=C1)C4=CC(=C(O)C=C4)CO	8.10018
1569	44307166	S(NC1=CC=C(C=C1)CCNC[C@@H](COC2=CC=C(C=C2)F)O)(C3=CC=C(C=C3)I)(=O)=O	7
1570	10206782	C(\NC#N)(=N\C1=CC(OC2=CC=CC=C2)=CC=C1)/NC=3C=CC(=CC3)CCNC[C@@H](C4=CN=CC=C4)O	7.4
1571	10651078	S(NC1=CC=C(C=C1)CCNC[C@@H](C2=CN=CC=C2)O)(C=3C=CC(C4=NC(C5=C(C(F)=CC=C5)F)=CS4)=CC3)(=O)=O	6.12
1572	52941476	N(CC(COC1=CC=CC(=C1)CC)O)C2CCN(CC2)C3=NC=NC4=C3C(C5=CC=CC=C5)=CS4	8
1573	44396521	S(C=1SC=CC1)(NC=2C=C([C@H](CN[C@@H](CC=3C4=C(C(OCCN)=CC=C4)NC3)C)O)C=CC2)(=O)=O	5.48
1574	998685	S1C(=C(N=C1NC(=O)C2=NN(C=C2N(=O)=O)C)C3=CC=C(C=C3)C)C	5.09205
1575	655335	S(=O)(=O)(CCC(=O)NC=1SC(=NN1)C(C)C)C=2N=C(C=C(N2)C(F)(F)F)C=3SC=CC3	4.47237
1576	24885648	N(CC(COC1=CC=CC=C1)O)C2CCN(CC2)C3=NC=NC4=C3C(=CS4)C5=CC=CC=C5	8.05
1577	53380559	O[C@@H](CN[C@@H](CC1=CC=C(O)C=C1)CC)C2=CC(O)=CC(O)=C2	8.55284
1578	12004826	ClCC(=O)N(C(C1=NC=CC=C1)(C(=O)NC2=C(C=CC=C2C)C)C)C3=CC=C(OC)C=C3	4.89
1579	49864355	C1C2(CC3CC1CC(C3)C2)CNC[C@H](O)C4=C5SC(O)=NC5=C(C=C4)O	7.58
1580	2267112	O=C/1N(C2=CC(=CC(=C2)C)C)C(=O)NC(=O)\C1=C/C=C/C=3OC=CC3	4.84
1581	22422248	BrC1=CC(S(=O)(=O)N(C2=CC=C(OC)C=C2)C)=C3N(CCC3=C1)C(=O)CC	7.57
1582	1252103	S1C(NC(=O)C2=CC(=CC=C2)C)=NC=C1CN3CCOCC3	6.24
1583	4421983	C=1C(=C(C=CC1)OCC(CN2CCC(CN3C(C=4C5=C(C3=O)C=CC=C5C=CC4)=O)CC2)O)CC=C	7.1
1584	57391346	OC(CNCCC=1C=CC(NCC(O)C=2C=CC(O)=CC2)=CC1)C3=CC(=C(O)C=C3)CO	8.10018
1585	10347461	S(=O)(=O)(C1CCCC1)C2=CC=C(C=C2)CCCCOCCCCCCNC[C@H](O)C3=CC(=C(O)C=C3)CO	7.50004
1586	46889643	OC(CN1CCC(CC1)CN2C(=O)C=3C=4C(C2=O)=CC=CC4C=CC3)COC=5C6=C(NC=C6)C=CC5	6.92082
1587	4276762	OC(CN1CCC(CC1)CN2C(=O)C=3C4=C(C2=O)C=CC=C4C=CC3)COC5=C(C(C)(C)C)C=C(OC)C=C5	6.52288
1588	2999426	O=C(NC=1N(N=C(C1)C)C=2N=C(C=C(N2)C)C)C(C3=CC=CC=C3)CC	5
1589	5101096	BrC=1C=C2N(C(=C(C2=CC1OCC(O)CNC(CO)(CO)CO)C(OCC)=O)CSC3=CC=CC=C3)C	4.74
1590	4611324	S(=O)(=O)(N1C(CCCC1)C2=CC=CN=C2)C=3C=CC(NC(=O)CCCC)=CC3	7.4916
1591	54167661	C1(C(=O)OC)=C(N=C(C)C(C1C2=C(C=CC=C2)N(=O)=O)C(OC)=O)C	4.55
1592	44298281	S(C1=CC=2CCN(C2C=C1)C(N(C(CC3=CC=CC=C3)(C)C)C)=O)(NC4=CC=CC=C4)(=O)=O	5.1
1593	12049920	S(NC1=CC=C(C=C1)CCNC[C@@H](C2=CN=CC=C2)O)(C3=CC=C(N4N=C(CC5=CC=C(C=C5)F)C=N4)C=C3)(=O)=O	6.11
1594	1560511	S1/C(/C(=O)N(C1=S)CCCCCC(O)=O)=C\C2=CC=NC=C2	6.34
1595	49861320	S(=O)(=O)(NC=1C=CC=CC1)C2=CC=C(CCNC[C@@H](O)COC3=CC=CC=C3)C=C2	7.30103
1596	46881617	S1C=C(N=C1N)CC(=O)NC=2C=CC(CCNC[C@H](O)C3=CC=CN=C3)=CC2	5.06048
1597	27001221	S(=O)(=O)(N(CC(=O)N1CCN(CC1)C=2C=C(C=CC2)C(F)(F)F)C)C3=CC=C(F)C=C3	5.01592
1598	9956563	CCOC(=O)CCC1=CC=C(OC[C@H](O)CNC(C)(C)CC2=CC=C3C=CC=CC3=C2)C(=C1)C#N	7.85
1599	4005339	S1C(=[N+](C(C=2C=C(OC)C(OC)=CC2)=C1)CC=C)NNC(=O)NC=3C=CC=CC3	4.99
1600	52949488	N(CC(COC1=CC=CC=C1OC)O)C2CCN(CC2)C3=NC=NC4=C3C(C5=CC=CC=C5)=CS4	7.96
1601	7206004	S(C=1N=NC(C2=CC=C(C=C2)C)=CC1)CC(=O)N3C=4C(CC3)=CC=CC4	6.19
1602	2594234	S1C(=NC(C2=NC=CC=C2)=C1)NC(=O)C=3N(C=CC3)C	5
1603	4417925	ClC1=C(C(=O)NC(=S)NN2C(C3=CN=CC=C3)CCCC2)C=CC(Cl)=C1	5
1604	45273280	S=C(NC=1C=CC(CCNC[C@H](O)COC2=CC=CC=C2)=CC1)NCC3=CC=CC=C3	7.52288
1605	6918446	C=1(Cl)C(C#N)=C(C=CC1)OC[C@H](O)CNC(CC2=CC=C3C(=C2)C=CC=C3)(C)C	8.37
1606	10346448	S(NC(=O)CC=1C=CC(NC[C@H](NC[C@@H](C=2C=C(Cl)C=CC2)O)C)=CC1)(C3=CC=C(C=C3)C)(=O)=O	5.3
1607	898892	S=C1N(C(=O)/C(/N1C)=C/C=2OC(=CC2)C)C3=CC=CC=C3	4.49
1608	2975186	S(=O)(=O)(NC=1C=CC(F)=CC1)C2=CC=C(OCC(=O)N3CCN(CC3)C)C=C2	4.6
1609	44268478	S(NC1=CC=C(C=C1)CCNC[C@@H](COC=2C=CC(=CC2)O)O)(C3=CC=C(NC(=O)C4=CC=CC=C4)C=C3)(=O)=O	6.96
1610	46881530	O[C@@H](CNCCC1=CC=C(NC(=O)CC=2NC=3C(N2)=CC=CC3)C=C1)C=4C=CC=NC4	5.22185
1611	12049916	S(NC=1C=CC(=CC1)CCNC[C@@H](C2=CN=CC=C2)O)(C=3C=CC(N4N=C(C5=CC(F)=C(C=C5)F)C=N4)=CC3)(=O)=O	5.89
1612	3553011	ClC1=C(S(=O)(=O)NC2=C(OC)C=C(OC)C(Cl)=C2)C=C(C(Cl)=C1)C(OC(C(=O)NC3CC3)C)=O	4.64
1613	45268136	S=C(NC=1C=CC(CCNC[C@H](O)COC2=CC=CC=C2)=CC1)NC=3C=C(N(=O)=O)C=CC3	7.52288
1614	44313150	S(NC=1C=C(C2=CC(CC3C4=CC(O)=C(C=C4CCN3)O)=CC=C2)C=CC1)(C5=CC=C(NC(=O)NCCCCCC)C=C5)(=O)=O	6.15
1615	56677231	C1(=CC(=CC([C@H](CN[C@H](CC2=CC=C(C3=C2C=CC=C3)OC)C)O)=C1)O)O	8.4
1616	3245142	O=C1N(C(=O)N(C=2C1=C(N(N3C=NN=C3)C2)C4=CC=C(C=C4)C)C)C	4.45
1617	10297331	C1=CC(=CN=C1)[C@H](CNCCOC=2C=CC(=CC2)C=3N=C(OC3)COCC4=CC=CC=C4)O	4.2
1618	46889727	C1=CC(OCC(CN2CCC(CC2)CN3C(C=4C5=C(C3=O)C=CC=C5C=C(C4)OC)=O)O)=C(C=C1)CC=C	7.11
1619	45268128	S=C(NC1CCCCC1)NC=2C=CC(CCNC[C@H](O)COC3=CC=CC=C3)=CC2	7.52288
1620	3094956	ClC(Cl)(Cl)C(NC(=O)C=1OC=CC1)NC(=S)NC=2C=CC(=CC2)C	4.54
1621	42625741	S(=O)(=O)(N)C=1C=C(CCCCCOCCCCCNC[C@H](O)C2=CC(=C(O)C=C2)CO)C=CC1	8.10018
1622	53380558	C1(=CC(=CC([C@H](CN[C@@H](CC2=CC=C(C3=C2C=CC=C3)OC)C)O)=C1)O)O	8.41
1623	1250236	BrC=1OC(C(OCC(=O)NC=2SC=3C(N2)=CC=C(C3)C)=O)=CC1	4.5
1624	2964893	S(=O)(=O)(N(CC(=O)N1CCN(CC1)C2=NC=CC=C2)C)C3=CC=CC=C3	7.36161
1625	16958777	ClC1=CN=C(NC(=O)C(OC(=O)CC=2C(N(=O)=O)=CC=CC2)C)C=C1	4.64
1626	46832505	O(CCCCCCNC[C@H](O)C1=CC(=C(O)C=C1)CO)CCOCC2=CC=CC=C2	8.60033
1627	44307113	S(NC1=CC=C(C=C1)CCNC[C@@H](COC=2C=CC=CC2)O)(C3=CC=C(C=C3)I)(=O)=O	7.3
1628	44268556	S(NC1=CC=C(C=C1)CCNC[C@@H](COC=2C=CC(=CC2)O)O)(C=3C=CC(NC(=O)OC)=CC3)(=O)=O	6.37
1629	49864413	S1C2=C([C@@H](O)CN[C@@H]3[C@@H](OCC4=CC=CC=C4)CCCC3)C=CC(O)=C2N=C1O	6.44129
1630	46832803	ClC1=CC=C(COCCOCCCCCCNC[C@H](O)C2=CC(=C(O)C=C2)CO)C=C1	8.60033
1631	9967732	C1=CC([C@H](CNCCOC2=CC=C(C=C2)C=3N=C(OC3)C)O)=CN=C1	7.68
1632	90655864	C1(=C2C(=C(C=C1)CCNCCN(C(CCOCCC3=CC=CC=C3)=O)CCCN)SC(=N2)O)O	6.5
1633	1511207	ClC1=C(C(=O)NC2=CC=C(OCC=3N4N=C(C=5C(C4=NN3)=CC=CC5)C)C=C2)C=CC=C1	4.54
1634	10575455	S(NC1=CC([C@H](CNC2CCN(CC2)C=3C=CC(C(=O)N)=CC3)O)=CC=C1O)(=O)(=O)C	6.57
1635	44268632	S(NC1=CC=C(C=C1)CCNC[C@@H](COC=2C=CC(=CC2)O)O)(C3=CC=C(NC(=O)NC)C=C3)(=O)=O	6.4
1636	52948805	N(CC(COC1=CC=CC=C1C(C)C)O)C2CCN(CC2)C3=NC=NC4=C3C(C5=CC=CC=C5)=CS4	8
1637	4876435	ClC=1C(S(=O)(=O)NC=2C(OC)=CC=CC2)=CC(NC(=O)CNC(=O)C=3SC(=CC3)C)=CC1	4.59
1638	18111165	BrC1=CC(=C(NC(=O)CN(C(=O)CSCC2=CC=C(C=C2)C)C)C=C1)C	6.24
1639	12049926	S(NC1=CC=C(C=C1)CCNC[C@@H](C2=CN=CC=C2)O)(C3=CC=C(N4N=C(COC=5C=CC(OC(F)(F)F)=CC5)C=N4)C=C3)(=O)=O	6.21
1640	23968266	CC(C)(C)NCC(O)COC1=CC=CC2=C1C3=CC=CC=C3O2	9.84
1641	3459468	S(=O)(=O)(NC1=C(C(=O)N2C3C(C=4C2=CC=C(C4)C)CN(CC3)C)C=CC=C1)C=5C(=CC(F)=CC5)C	4.49
1642	46832801	O(CCCCCCNC[C@H](O)C1=CC(=C(O)C=C1)CO)CCOCC2=CC=C(C=C2)C	8.60033
1643	3152164	O=C1N=C2N(N=C1C)C(NN2)(C(C)(C)C)C	4.5
1644	44298700	S(C1=CC=2CCN(C2C=C1)C(N(C)C)=O)(NC3=CC=CC=C3)(=O)=O	5.15
1645	44335588	S(NC1=CC=C(C=C1)CCNC[C@@H](C2=CN=CC=C2)O)(C3=CC=C(NC(=O)CCCC)C=C3)(=O)=O	5.05
1646	24936881	S1C2=NC=NC(N3CCC(NCC(O)COC4=CC(O)=CC=C4)CC3)=C2C(=C1)C5=CC=CC=C5	8.22185
1647	6862604	ClC=1C(CSC=2SC(SCC(=O)N/N=C/C3=C(N(N=C3C)C4=CC=CC=C4)C)=NN2)=CC=CC1	4.54
1648	49864332	C=1C=C(C2=C(C1[C@H](CNCC(CC)CC)O)SC(O)=N2)O	7.61
1649	665681	S1C2=NC(=NC(SCC(=O)NC=3SC=CN3)=C2C4=C1COC(C4)(C)C)N5N=C(C=C5C)C	5.05
1650	44268273	S(C1=C(Cl)C=CC=C1)(NC=2C=CC(=CC2)CCNC[C@@H](COC3=CC=C(C=C3)O)O)(=O)=O	7
1651	24882564	C1=C(C)C(C(=O)O)=CC2=C1C(CO)=C(CCCCC(=O)O)N2CCC3=CC=CC=C3	4.82
1652	44301832	S(NC1=CC=C(C=C1)CCNC[C@@H](C=2C=NC=CC2)O)(C=3C=CC(C4=NC(CCCCCCCC)=CS4)=CC3)(=O)=O	5.52
1653	46889729	OC(CN1CCC(CC1)CN2C(=O)C=3C(C2=O)=CC=CC3)COC=4C(CC=C)=CC=CC4	7.30103
1654	10287658	OC(CNCCC1=CC=C(NC=2C=CC(OC)=CC2)C=C1)C3=CC(=C(O)C=C3)CO	8.40012
1655	3904428	ClC1=CC=C(C(N2CCCCC2)C(=O)NC=3C=CC(=CC3)C)C=C1	5.52433
1656	44396729	S(=O)(=O)(C=1C=2NC=C(CCNC[C@H](O)C3=CC(NS(=O)(=O)C=4C=C(N)C=CC4)=CC=C3)C2C=CC1)C	7.1549
1657	24789191	O=C1N(CCC1)CCCNC2=C(N(=O)=O)C=C(C(NC(=O)C=3C=CC=CC3)CC(=O)N)C=C2	5.85387
1658	10745501	S(NC1=CC([C@H](CNC2CCN(CC2)C=3C=CC(C(N(CC(=O)O)CCCC)=O)=CC3)O)=CC=C1O)(=O)(=O)C	4.98
1659	4869315	O=C(C=1N2C(=C(C1C3=CC=CC=C3)C=4C=C(OC)C(OC)=CC4)C=5C(C=C2)=CC(OC)=C(OC)C5)C(=O)NCCCN(C)C	4.45
1660	44281255	S(NC1=CC=C(C=C1)CCNC[C@@H](C=2C=NC=CC2)O)(C=3C=CC(C=4N=C(CC=5C=C(OC(F)(F)F)C=CC5)ON4)=CC3)(=O)=O	5.26
1661	1768080	S1C(C=2N(C(S)=NN2)CCCC)=C(C=C1)C	4.5
1662	1018302	S(C=1N(C(=NN1)C=2C=C(NC(=O)CC)C=CC2)C)CC(=O)C3=CC=CC=C3	4.65
1663	1966910	ClC1=CC(C=2OC(C(=O)NC(=S)NC3=NN(N=N3)CC)=CC2)=CC=C1	4.75
1664	44268571	S(NC=1C=CC(=CC1)CCNC[C@@H](COC2=CC=C(C=C2)O)O)(C3=CC=C(NC(NC4CCCCC4)=O)C=C3)(=O)=O	5.3
1665	12049919	S(NC1=CC=C(C=C1)CCNC[C@@H](C2=CN=CC=C2)O)(C3=CC=C(N4N=C(CC5=CC(F)=CC=C5)C=N4)C=C3)(=O)=O	6.42
1666	1287570	ClC1=CC=C(CN(S(=O)(=O)C2=CC=C(C=C2)C)C3=C(C(=O)NCC=4OC=CC4)C=CC=C3)C=C1	4.54
1667	135422422	S1C2=C(N=C1NC(=O)C(SC3=NC(O)=CC(=N3)C)CC)CCCC2	4.8
1668	46881872	C1=CC([C@H](CNCCC2=CC=C(C=C2)NC(=O)CC3=CSC(=N3)NC)O)=CN=C1	4.8
1669	44268539	S(NC1=CC=C(C=C1)CCNC[C@@H](COC=2C=CC(=CC2)O)O)(C=3C=CC(NC(=O)C(C)C)=CC3)(=O)=O	6.35
1670	4286137	ClC=1SC(C=2OC(SCC(=O)N3CC(CC(C3)C)C)=NN2)=CC1	6.19
1671	9671389	BrC1=CC=C(N(S(=O)(=O)C2=CC=CC=C2)CC(=O)N/N=C/C=C/C)C=C1	5.24
1672	44396784	S(C1=C2NC=C(C2=CC=C1)CCNC[C@@H](C3=CC(NS(=O)(=O)CCCCl)=CC=C3)O)(=O)(=O)C	5.77
1673	49864439	S1C2=C([C@@H](O)CNC3C(C4CCCCC4)CCCC3)C=CC(O)=C2N=C1O	6.82102
1674	9858463	C1=CC([C@H](CNCCOC2=CC=C(C=C2)C3=COC=N3)O)=CN=C1	8
1675	3238854	O=C(NC(C=1N(C=2C(N1)=CC=CC2)C)C)CC	6.24
1676	1908236	O=C/1N(C(=O)NC(=O)\C1=C/C=C/C=2OC=CC2)CC3=CC=CC=C3	4.45
1677	45270697	COC=1C=CC=CC1NC(=S)NC2=CC=C(CCNC[C@H](O)COC3=CC=CC=C3)C=C2	8
1678	24981652	O=C(N1CC(CC(C1)C)C)C2CCN(C(=O)NC=3C=CC=CC3)CC2	5.24
1679	3687256	C=1C(=C(C=C(C)C1)OCC(CN2CCC(CC2)CN3C(C=4C5=C(C3=O)C=CC=C5C=CC4)=O)O)C(C)C	7.1
1680	9992825	N12C(=NC=3C1=C(C(O)C(CC2)NC(C)C)C=CC3)O	6.24
1681	3511107	S=C(NC=1C=CC=CC1)NNC(=O)C(CC(O)COCCC)CC=C	5.5
1682	9853471	S(NC=1C=CC(C2=CC=C(CC3C4=CC(O)=C(C=C4CCN3)O)C=C2)=CC1)(C5=CC=C(NC(=O)NCCCCCC)C=C5)(=O)=O	6.47
1683	670664	S(C=1N(C=NN1)C)CC(=O)NC=2C=CC(OC)=CC2	5.45
1684	16736091	C1(=CC([C@H](CN[C@H](CC2=CC=C(C=C2)OC)C)O)=CC(O)=C1)O	8.7
1685	44433250	C1C2CC3CC1CC(C3)(C2)NC[C@@H](COC=4C5=C(C=CC4)NC=C5)O	8.18
1686	11318358	S1(=O)(=O)CCCC2=C1C=C(CCCCOCCCCCCNC[C@H](O)C3=CC(=C(O)C=C3)CO)C=C2	7.40001
1687	2488220	ClC1=CC=C(S(=O)(=O)N(CC(=O)N2CCN(CC2)C=3N=CC=CN3)C)C=C1	6.93181
1688	24937014	S1C2=NC=NC(N3CCC(NCC(O)COC=4C(=CC(O)=CC4)CO)CC3)=C2C(=C1)C5=CC=CC=C5	7.60206
1689	24687965	S(C1=CC=C(C=C1)C)CC(OCC(=O)N(CC(=O)NC=2C=CC(F)=CC2)C)=O	6.24
1690	939883	S=C1N(NC2(N1)CCC(CC2)C)CCC(C)C	4.45
1691	2804980	ClC1=C(C2=NOC(=C2C(=O)N3CCSCC3)C)C(F)=CC=C1	7
1692	24819471	O1N=C(C(=O)N(CCOC2=CC=C(C=C2)C)C)C=C1COC=3C=CC(=CC3)C(=O)C	5.72
1693	44517692	S=C(NC=1C=CC(CCNC[C@H](O)COC2=CC=CC=C2)=CC1)NC3=CC=C(N(=O)=O)C=C3	7.69897
1694	10054896	S(NC1=CC=C(C=C1)CCNC[C@@H](C=2C=NC=CC2)O)(C=3C=CC(C=4N=C(CC=5C=CC(OC(F)(F)F)=CC5)ON4)=CC3)(=O)=O	5.12
1695	91897090	FC1=CC=C(N2C(O)=C3C(C4N([C@@H]3C(=O)C=5C=CC=CC5)CCC4)=C2O)C=C1	4.55
1696	12049925	S(NC=1C=CC(=CC1)CCNC[C@@H](C2=CN=CC=C2)O)(C=3C=CC(N4N=C(COC=5C=CC(C(F)(F)F)=CC5)C=N4)=CC3)(=O)=O	6.14
1697	10291064	C1=CC([C@H](CNCCOC2=CC=C(C=C2)C3=CSC=N3)O)=CN=C1	8
1698	44393971	C=1(C=C([C@@H](O)CNCCC2=CC=C(OC3CC=4C=CC=CC4C3)C=C2)C=CC1O)NC=O	7.94
1699	52943919	S1C2=NC=NC(N3CCC(NCC(O)COC=4C(CC=C)=CC=CC4)CC3)=C2C(=C1)C5=CC=CC=C5	8.22185
1700	2964469	FC1=CC=C(C(CCN2C(=O)C=3C(C2=O)=CC=CC3)C=4OC=CC4)C=C1	4.54
1701	91899537	OC=1N(C(O)=C2C1C(N3C2CCC3)C(=O)C=4C=CC=CC4)C5=CC=C(OC)C=C5	4.65
1702	2594318	S1C(=NC(C2=NC=CC=C2)=C1)NC(=O)[C@@H](NC(=O)C=3C=CC=CC3)C	4.5
1703	45267257	O[C@@H](CNCCC=1C=CC(NC(=S)NCCC2=CC=CC=C2)=CC1)COC3=CC=CC=C3	8
1704	53307431	S1C2=C(CCN(CCN(CCCC)C(=O)CCOCCC3=CC=CC=C3)C)C=CC(O)=C2N=C1O	6.90001
1705	44301843	S(NC1=CC=C(C=C1)CCNC[C@@H](C=2C=NC=CC2)O)(C=3C=CC(C4=NC(CCC5=CC=CC=C5)=CS4)=CC3)(=O)=O	6.04
1706	1815793	S(=O)(=O)(N(C1=CC=CC=C1)CC(=O)NCCC)C=2C=C(OC)C(OC)=CC2	5.19
1707	44312949	S(=O)(=O)(NC1=CC2=C(C=C(CC3NCCC=4C3=CC(O)=C(O)C4)C=C2)C=C1)C5=CC=C(NC(=O)NCCCCCC)C=C5	6.52288
1708	44268509	S(NC=1C=CC(=CC1)CCNC[C@@H](COC2=CC=C(C=C2)O)O)(C=3C=CC(NC(=O)CC)=CC3)(=O)=O	6.66
1709	24936885	N(CC(COC1=CC(=C(C=C1)O)CC)O)C2CCN(CC2)C3=NC=NC4=C3C(C5=CC=CC=C5)=CS4	7.96
1710	44207909	C=1C=CC(CC(=O)NC2CCN(CC2)CCCN3C(COC4=C3C=CC=C4)=O)=CC1	6
1711	44396730	S(C=1SC=CC1)(NC=2C=C([C@@H](O)CNCCC=3C4=C(C(OCC5=CC=CC=C5)=CC=C4)NC3)C=CC2)(=O)=O	5.67
1712	24790337	O1N=C(C(=O)N(CC2=CN(N=C2)C=3C(=CC=CC3)C)C)C=C1COC4=CN=C(C=C4)C	7.26
1713	26227	C1=CC(=C(C=C1C(C(CC)NC2CCCC2)O)O)O	8
1714	44303198	S(NC1=CC=C(C=C1)CCNC[C@@H](COC2=CN=C(C=C2)N)O)(C3=CC=C(C=C3)I)(=O)=O	7.55
1715	20954905	S1C=C(OCC1)C(=O)NC=2C=CC(C(=O)NCC3=CC=C(OCC)C=C3)=CC2	7.22
1716	24794314	FC=1C(CN2C(=O)CCC(C2)C(=O)NCCOC3=CN=CC=C3)=CC=CC1	5.04
1717	6609448	O=C(N(CC1=CC=CC=C1)CCO)C[C@@H]2C(=O)NCCOC(=O)CCCCC=CC2	6.24
1718	71739	O(C1=C2C=3C(NC2=CC=C1)=CC=CC3)CC(O)CNC(C)C	9.9431
1719	46889728	OC(CN1CCC(CC1)CN2C(=O)C=3C4=C(C2=O)C=CC=C4C=C(OC)C3)COC=5C(C(C)C)=CC=CC5	7.42022
1720	46881573	N1(C2=CC=CC=C2C=N1)CC(NC=3C=CC(CCNC[C@@H](C4=CN=CC=C4)O)=CC3)=O	4.82
1721	54583092	OC1=C([C@H](CCN(C(C)C)C(C)C)C2=CC=CC=C2)C=C(CCCNC(=O)CC=3C=C(C[C@H](NC[C@H](O)C4=CC(O)=CC(O)=C4)C)C=CC3)C=C1	7.82391
1722	44301886	S(NC1=CC=C(C=C1)CCNC[C@@H](C2=CN=CC=C2)O)(C=3C=CC(C4=NC(CCCCCNC(=O)C)=CS4)=CC3)(=O)=O	4.8
1723	5201242	S1C(C(=O)NC(=S)N2C(CCCC2)C)=CC=C1	4.7
1724	44268496	S(NC1=CC=C(C=C1)CCNC[C@@H](COC=2C=CC(=CC2)O)O)(C3=CC=C(NC(NC(C)C)=O)C=C3)(=O)=O	6.15
1725	4559569	S1C(=[N+](C(C2=CC=C(C=C2)C)=C1)CC=C)NNC(=O)NC=3C=CC=CC3	4.5
1726	44301881	S(NC1=CC=C(C=C1)CCNC[C@@H](C=2C=NC=CC2)O)(C=3C=CC(C4=NC(C=5SC6=CC=CC=C6C5)=CS4)=CC3)(=O)=O	4.03
1727	44331351	S(NC1=CC([C@@H](O)CNCC2CCN(C=3C=CC(C(N[C@H](C(=O)O)CC=4C=CC=CC4)=O)=CC3)CC2)=CC=C1O)(=O)(=O)C	4.7
1728	12005022	O1N2C(=NC(=O)/C(/C2=N)=C\C=3N(C=CC3)CCOC=4C(=CC=C(C4)C)C)C=C1C	4.64
1729	44392490	S(OC=1C=2NC=C(C[C@H](NC[C@H](O)C3=CC(NC(=O)C4=CC=CC=C4)=CC=C3)C)C2C=CC1)(=O)(=O)C	7.16115
1730	15483883	S(NC1=CC=C(C=C1)CCNC[C@@H](C2=CN=CC=C2)O)(C=3C=CC(C4=NC(COC=5C=CC(=CC5)F)=NO4)=CC3)(=O)=O	5.12
1731	2585	N1C2=C(C(OCC(O)CNCCOC3=C(OC)C=CC=C3)=CC=C2)C4=C1C=CC=C4	9.78
1732	846487	S(=O)(=O)(N(C1=CC=C(OC)C=C1)CC(=O)N2CCCC2)C	4.85
1733	46881576	C=1(OC=2C=CC=CC2N1)CC(NC=3C=CC(CCNC[C@@H](C4=CN=CC=C4)O)=CC3)=O	5.96
1734	44392508	S(OC=1C=2NC=C(C2C=CC1)C[C@H](NC[C@@H](C3=CC(OCC4=CC=CC=C4)=CC=C3)O)C)(=O)(=O)C	7.34
1735	59119466	C=1C(=C(C=C(C1)C(CNCCC2=CC=C(C=C2)NC3=CC=C(C=C3)C(=O)OC)O)CO)O	8.2
1736	24936626	S1C2=NC=NC(N3CCC(NCC(O)COC4=CC(=C(O)C=C4)CO)CC3)=C2C(=C1)C5=CC=CC=C5	7.85387
1737	46889771	OC(CN1CCC(CC1)CN2C(=O)C=3C4=C(C2=O)C=CC=C4C=C(O)C3)COC=5C6=C(NC=7C6=CC=CC7)C=CC5	7.4318
1738	44393937	O(CCCCC1=CC=CC=C1)C=2C=C(CCNC[C@H](O)C3=CC(NC=O)=C(O)C=C3)C=CC2	8.07058
1739	73056754	C1(=CC(=CC(=C1)[C@H](CN[C@@H](CC2=CC=C(C=C2)OC)CC)O)O)O	8.79
1740	90644139	S(C1=CC=C(NC=2C=CC(CCNCC(O)C3=CC(=C(O)C=C3)CO)=CC2)C=C1)C	8.60033
1741	59119467	OC(CNCCC1=CC=C(NC2=CC3=C(C=C2)C=CC=C3)C=C1)C4=CC(=C(O)C=C4)CO	8.60033
1742	10292413	C=1C=NC=C([C@H](CNCCOC2=CC=C(C=C2)C=3N=C(OC3)C(C)C)O)C1	7.31
1743	12049924	S(NC=1C=CC(=CC1)CCNC[C@@H](C2=CN=CC=C2)O)(C3=CC=C(N4N=C(COC5=CC(F)=C(C=C5)F)C=N4)C=C3)(=O)=O	6.16
1744	3086576	[C@H]1(C=2C3=C(C=CC2)N=C(N3CC[C@H]1NC(C)C)O)O	6.49
1745	44339091	S1C2=C(CCNCCNC(=O)CCOCCC3=CC=CC=C3)C=CC(O)=C2N=C1O	8.80134
1746	44335628	S(NC=1C=CC(=CC1)CCNC[C@@H](C2=CN=CC=C2)O)(C3=CC=C(NC(=O)OCCC)C=C3)(=O)=O	5
1747	10602703	S(=O)(=O)(NC=1C=C([C@@H](O)CNC2CCN(CC2)C3=CC=C(C=C3)C(=O)N[C@@H](C(C)C)C(O)=O)C=CC1O)C	5.4437
1748	24747579	O=C(N1C(CC(C=2C1=CC=CC2)C)(C)C)CN3CCN(CC3)C	5.25
1749	9946573	O(CCNC[C@H](O)C1=CC=CN=C1)C2=CC=C(C=3N=C(OC3)CC)C=C2	7.4318
1750	11342656	S(NC=1C=CC(=CC1)CCNC[C@@H](C=2C=NC=CC2)O)(C3=CC=C(CC4=NC(CC5=CC6=CC=CC=C6C=C5)=CS4)C=C3)(=O)=O	5.7
1751	44301880	S(NC1=CC=C(C=C1)CCNC[C@@H](C=2C=NC=CC2)O)(C=3C=CC(C4=NC(C=5OC6=CC=CC=C6C5)=CS4)=CC3)(=O)=O	4.31
1752	2472388	O(C(=O)C1=NN2C(=N1)N=CC=C2C)CC(=O)N(C(C)(C)C)CC3=CC=CC=C3	6.24
1753	16365258	ClC1=CC=C(S(=O)(=O)N(CC(=O)N2CCN(CC2)C3=NC=CC=C3)CC4=CC=CC=C4)C=C1	6.68089
1754	3946151	S(=O)(=O)(N1CCCCC1)C=2C=C(NC(=O)CSC=3SC(=NN3)NC=4C=CC=CC4)C=CC2	4.59
1755	9933039	S(NC1=CC=C(C=C1)CCNC[C@@H](COC=2C=CC(=CC2)O)O)(=O)(=O)C3=CC=CC=C3	7.7
1756	666158	O1C(C2=NC=3N(N=C(C3C4=CC=CC=C4)C)C(C2)C5=CC=CC=C5)=CC=C1	4.54
1757	11268355	N1C2=C(C=CC=C2OC)C(=C1)C[C@H](NC[C@@H](C3=CC(Cl)=CC=C3)O)C	8.28
1758	10553603	S(NC1=CC([C@H](CNC2CCN(CC2)C=3C=CC(NC(CC(=O)O)=O)=CC3)O)=CC=C1O)(=O)(=O)C	6.05
1759	44393894	C=1(C=C([C@@H](O)CNCCC2=CC=C(C=C2)OCCC3=CC=CC=C3)C=CC1O)NC=O	8.11
1760	46881575	N1(N=C2C=CC=CC2=N1)CC(NC=3C=CC(CCNC[C@@H](C4=CN=CC=C4)O)=CC3)=O	4.89
1761	9906822	ClC=1C=C([C@@H](O)CNC(CC=2C3=C(NC2)C(OC)=CC=C3)C)C=CC1	8.284
1762	57400228	S1C2=C([C@@H](O)CNCCC3=CC=C(CN4CCCC4)C=C3)C=CC(O)=C2N=C1O	7.40001
1763	688570	O[C@H]([C@H](NCCC=1C=CC(O)=CC1)C)C=2C=CC(O)=CC2	9.30016
1764	44281097	S(NC=1C=CC(=CC1)CCNC[C@@H](C2=CN=CC=C2)O)(C3=CC=C(C4=NC(COC5=CC(F)=C(C=C5)F)=NO4)C=C3)(=O)=O	5.46
1765	44335618	S(NC=1C=CC(=CC1)CCNC[C@@H](C2=CN=CC=C2)O)(C=3C=CC(NC(=O)NCCC)=CC3)(=O)=O	5.1
1766	46889767	C1=CC(=C(C=C1)CC=C)OCC(CN2CCC(CC2)CN3C(CCCC3=O)=O)O	7.1
1767	24982281	O=C1N(C(=O)C=2C1=CC(N(=O)=O)=CC2)CC(=O)N3CC4=C(C=C(OC)C(OC)=C4)CC3	6.24
1768	16190344	S1C(C(=O)C2CN(CCC2)CCO)=C(C=C1)C	6.2
1769	49864334	S1C2=C([C@@H](O)CN[C@H](C3CCCCC3)C)C=CC(O)=C2N=C1O	7.60033
1770	57391345	C(NCC(C1=CC(=C(C=C1)O)CO)O)CC=2C=CC(=CC2)NCC(O)C=3C=C(C=CC3OC)OC	8.2
1771	91899536	ClC=1C=CC(C(=O)C2N3C(C=4C2=C(O)N(C4O)C5=CC=C(OC)C=C5)CCC3)=CC1	5.25
1772	16105788	C=1C=CC=C2C(=CC=C(C12)NC(C3=CC=CC=C3C)=O)S(=O)(=O)NC4CCN(CC4)C(=O)OCC	4.44
1773	3164412	ClC1=CC=C(S(=O)(=O)N(CC(=O)N2CCN(CC2)C3=NC=CC=C3)C)C=C1	7.4023
1774	20954901	S1C=C(OCC1)C(=O)NC=2C=CC(C(=O)NCC3=CC=C(SC)C=C3)=CC2	7.32
1775	56683262	S1C2=C(CCNCC(NC(=O)CCOCCC3=CC=CC=C3)(C)C)C=CC(O)=C2N=C1O	8.10018
1776	3779	C1=C(C(O)=CC=C1C(CNC(C)C)O)O	9.7
1777	44268534	S(NC1=CC=C(C=C1)CCNC[C@@H](COC=2C=CC(=CC2)O)O)(C=3C=CC(NC(=O)OCC)=CC3)(=O)=O	6.4
1778	18083820	BrC1=CC=C(OC(C(=O)NC=2SC=C(N2)C3=NC=CC=C3)C)C=C1	4.9
1779	24791478	O=C(NC=1C=CC(N2N=CC=C2)=CC1)C3CCN(CC4=CN=C(N=C4)CCOC)CC3	5.89
1780	6882596	S(C=1N(/N=C/C2=CC=3OCOC3C=C2)C(=NN1)CCC)CC(O)=O	5.5
1781	24819188	O(C=1C=CC(C(=O)NCC=2ON=C(C2)C)=CC1)C3CCN(CC3)C(=O)COC	4.45
1782	24793222	ClC=1C=2OC(C(=O)N3CCN(CC3)C=4C=CN=CC4)=C(C2C=C(C1)C)C	4.06449
1783	5308936	BrC1=CC=C(S(=O)(=O)CC=2OC(=CC2)C(=O)NCC3OCCC3)C=C1	4.65
1784	332185	S1C(=S)N(CN(C1)CC=2OC=CC2)CC=3OC=CC3	4.45
1785	2334596	O=C(NC=1N(N=C(C1)C)C2=NC(=CC(=N2)C)C)CNC3CCCCC3	5.25
1786	1233578	BrC1=CC=C(S(=O)(=O)N(CC(=O)N2CCN(CC2)C3=CC=C(F)C=C3)C)C=C1	6.47392
1787	1448997	S(C=1N(N=NN1)C2=CN=CC=C2)CC(=O)NC=3C=C(C=CC3)C	4.45
1788	4358756	ClC1(Cl)C(C1)(C2=CC=CC=C2)C(=O)NC3CCCCC3	6.24
1789	44392558	S(OC=1C=2NC=C(C[C@H](NC[C@H](O)C3=CC(NCC=C(C)C)=CC=C3)C)C2C=CC1)(=O)(=O)C	7.4437
1790	44423646	C1(=CC(Br)=NO1)[C@@H](CN[C@@H](CC2=CC=C(OCCCC)C=C2)C)O	6.34
1791	44301764	S(NC1=CC=C(C=C1)CCNC[C@@H](C=2C=NC=CC2)O)(C=3C=CC(C4=NC(CCCCCC)=CS4)=CC3)(=O)=O	6.21
1792	20954918	S1CCOC(C(=O)NC=2C=CC(C(=O)NCC3=CC=C(CC)C=C3)=CC2)=C1	7.02273
1793	46889809	OC(CN1CCC(N2C(=O)C=3C=4C(C2=O)=CC=CC4C=CC3)CC1)COC=5C6=C(NC=7C6=CC=CC7)C=CC5	7.24413
1794	54586985	C=1C=C([C@H](CNCCC=2C=C([C@H](CCN(C(C)C)C(C)C)C3=CC=CC=C3)C(=CC2)O)O)C=C(C1O)NS(C)(=O)=O	8
1795	16279412	S1C(=NC(COC(=O)CNC(=O)C2=C(OCC)C=CC=C2)=C1)CC(=O)NC3=CC=C(C=C3)C	6.64207
1796	46889730	C1=CC(=C(C=C1)C(C)C)OCC(CN2CCC(CN3C(C=4C(C3=O)=CC=CC4)=O)CC2)O	7.77
1797	44335562	S(NC1=CC=C(C=C1)CCNC[C@@H](C2=CN=CC=C2)O)(C3=CC=C(NC(=O)CCCC4=CC=CC=C4)C=C3)(=O)=O	5.7
1798	57396615	C(NCC(C=1C=CC(=C(C1)CO)O)O)CC2=CC=C(C=C2)N(CC(O)C=3C=CC=CC3)C	8.7
1799	57391347	OC(CNCCC=1C=CC(NCC(O)C2=CC=C(C=C2)C)=CC1)C3=CC(=C(O)C=C3)CO	8.60033
1800	11584660	C1=C(C=C2CCN(CCCSC3=NN=C(N3C)C=4C=CC=C5C4C=CC(=N5)C)CCC2=C1)C6=CC(=NN6C)C	5.4
1801	3986625	ClC1=CC=C(C(N2CCOCC2)C(=O)NC=3C=CC(=CC3)C)C=C1	5.82102
1802	12017004	S(NC1=CC=C(C=C1)CCNC[C@@H](C=2C=NC=CC2)O)(C3=CC=C(C=4OC(CC=5C=C(F)C(=CC5)F)=NC4)C=C3)(=O)=O	5.33
1803	12017010	S(NC=1C=CC(=CC1)CCNC[C@@H](C=2C=NC=CC2)O)(C=3C=CC(C=4N=C(CC=5C=CC(=CC5)F)OC4)=CC3)(=O)=O	5.48
1804	46889699	C1(CCN(CC(COC=2C=CC=CC2CC=C)O)CC1)N3C(C4=C5C(C=CC=C5C3=O)=CC=C4)=O	7.4
1805	873296	FC1=CC=C(CN2C(=O)\C(\C(=O)NC2=O)=C/C=C/C=3OC=CC3)C=C1	4.45
1806	10411388	C=1(C=C([C@@H](O)CNCCC2=CC=C(C=C2)OCCCCC3=CC=CC=C3)C=CC1O)NC=O	8.04
1807	44335603	S(NC1=CC=C(C=C1)CCNC[C@@H](C2=CN=CC=C2)O)(C3=CC=C(NC(=O)CCCCCCC)C=C3)(=O)=O	5
1808	5899555	ClC1=CC(CN2C=3C(N=C2C(NC(=O)/C=C/C=4OC=CC4)C)=CC=CC3)=CC=C1	4.55
1809	24789160	ClC1=CC=C(CC(=O)NC(C=2C=C(N(=O)=O)C(NCCCN3C(=O)CCC3)=CC2)CC(=O)N)C=C1	5.66
1810	2593966	O1C=2C(OC1)=CC=C(NC(=O)COC(=O)[C@@H](NC(=O)C=3C=CC=CC3)C)C2	4.94
1811	653846	S1C=2N(N=C1C=3C=C(C(NC(=O)CC)=CC3)C)C(=NN2)C	5.51
1812	3545299	ClC1=C(OC)C=CC(NC(=O)C(NCCCOCC)C2=CC=CC=C2)=C1	7.05
1813	50898778	C1=CC=C2N3C(OCCC3)=C(C2=C1)C(NCC4CCN(CC4)CCCCCC(=O)O)=O	5
1814	45269025	NS(=O)(=O)C1=CC=C(NC(=S)NC=2C=CC(CCNC[C@H](O)COC3=CC=CC=C3)=CC2)C=C1	8
1815	10289065	S(=O)(=O)(N)C=1C=C(CCCOCCCCCCCNC[C@H](O)C2=CC(=C(O)C=C2)CO)C=CC1	8.60033
1816	5493324	N1C2=C(C=CC=C2OCC(O)=O)C(=C1)C[C@H](NC[C@@H](C3=CC(Cl)=CC=C3)O)C	7.89
1817	6916441	N1C2=C(C=CC=C2OCC(O)=O)C(=C1)CC(NC[C@@H](C3=CC(Cl)=CC=C3)O)C	7.89
1818	46232974	O[C@H](CNC(CC1=CC=C(OC)C=C1)(C)C)C=2C=3OCC(=O)NC3C=C(O)C2	7.01011
1819	24937013	S1C2=NC=NC(N3CCC(NCC(O)COC=4C(CC)=CC(O)=CC4)CC3)=C2C(=C1)C5=CC=CC=C5	8.1549
1820	10310564	C=1C(=C(C=C(C1)C(CNCCC=2C=CC(=CC2)NC=3C=CC=C(C3)C4=CC=CC=C4)O)CO)O	8.7
1821	2340194	S1C(NC(=O)COC(=O)C=2C=C(NC(=O)C=3OC=CC3)C(=CC2)C)=NC(C4=CC=CC=C4)=C1	5.85078
1822	59119410	OC(CNCCC1=CC=C(NC=2C=CC(OC(C)C)=CC2)C=C1)C3=CC(=C(O)C=C3)CO	8.60033
1823	9169702	O(C=1C=CC(=CC1)C(=O)CC)CC(=O)N2CCN(CC2)CC(=O)NC=3C=CC(=CC3)C	7.19
1824	2977891	BrC1=CC=C(S(=O)(=O)N(CC(=O)N2CCN(C3=NC=CC=C3)CC2)C)C=C1	7.72
1825	2124433	ClC1=C(C(=O)N[C@H](C(=O)NC=2SC=C(N2)C3=NC=CC=C3)C(C)C)C=CC=C1	4.45
1826	9549990	O1C=2C(C=3N(N=CC3C1)CC(=O)N4C(C5=C(CC4)C=C(OC)C(OC)=C5)C)=CC(=CC2)C	4.54
1827	54128657	C=1C(CC=2[C@](C3=CC[C@]4([C@H]([C@@H]3CC2)C[C@@H](C)[C@@H]4C(=O)CN5CCN(CC5)C=6C=C(N=C(N6)N7CCCC7)N8CCCC8)C)(C)C1)=O	4.81
1828	3239129	FC(F)(F)C1=CC(N2CCN(C(=O)COC=3C=4C(N(C(=O)C3)CC)=CC=CC4)CC2)=CC=C1	6.25
1829	44268470	S(NC=1C=CC(=CC1)CCNC[C@@H](COC2=CC=C(C=C2)O)O)(C=3C=CC(NC(=O)CCC)=CC3)(=O)=O	6.64
1830	46881651	C=1(SC=C(N1)C2=CC=CC=C2)CC(NC=3C=CC(CCNC[C@@H](C4=CN=CC=C4)O)=CC3)=O	5.77
1831	16246284	S(CC[C@H](NC(=O)C=1C=CC(OCC2OCCC2)=CC1)C3=NC=4C(N3)=CC=CC4)C	4.69
1832	1001608	S(=O)(=O)(N(CC(=O)N1CCN(CC1)C=2C(OC)=CC=CC2)C)C3=CC=C(C=C3)C	6.17031
1833	3224430	O=C1N(N=C(C2=CC=CC=C2)C=C1)CC(=O)NC3=CC=C(NC(=O)C=4N=CC=CC4)C=C3	8.09
1834	2908796	S=C(N1CC(OC(C1)C)C)NC(=O)C=2C=CC(N(=O)=O)=CC2	4.5
1835	1911771	O=C\1N(C(=O)NC(=O)/C1=C/C=C/C=2OC=CC2)C3=CC=C(C=C3)C	4.54
1836	9924779	O(CCNC[C@H](O)C1=CC=CN=C1)C2=CC=C(C=C2)C=3N=C(OC3)CO	7.52288
1837	24791399	S(CC(=O)N(C1CN(CC=2C(F)=CC=CC2)CCC1)C)C=3C=CN=CC3	5.2
1838	15945055	O1C=2C(=C(OC)C3=C(OC(=CC3=O)C)C2)CC1C(OC4OC(C(O)C(O)C4O)CO)(C)C	6.19
1839	44268479	S(NC1=CC=C(C=C1)CCNC[C@@H](COC=2C=CC(=CC2)O)O)(C3=CC=C(NC(=O)OC(C)C)C=C3)(=O)=O	6.68
1840	749065	S=C(N1C=2N(C=3C(N2)=CC=CC3)CC1)NC=4C=CC=CC4	5.45
1841	24936492	S1C2=NC=NC(N3CCC(NCC(O)COC=4C=CC(O)=CC4)CC3)=C2C(=C1)C=5SC=CC5	7.55284
1842	45271518	COC(=O)C1=CC=C(NC(=S)NC2=CC=C(CCNC[C@H](O)COC3=CC=CC=C3)C=C2)C=C1	8
1843	54580128	C1=C(O)C(=CC([C@@H](O)CNC(C)(C)CC2=CC=CC(=C2)CC(NCCCC3=CC(=C(C=C3)O)[C@H](CCN(C(C)C)C(C)C)C4=CC=CC=C4)=O)=C1)CO	7.77
1844	4040136	BrC1=CC=C(CC2S/C(/N(C2=O)C3=CC=CC=C3)=N\C4=CC=CC=C4)C=C1	4.69
1845	49864378	C=1C=C(C=2N=C(O)SC2C1[C@@H](O)CN[C@@H]3C4=C(CCC3)C=CC=C4)O	7.52
1846	6619041	O=C1N(N=C(C=2C1=CC=CC2)C(=O)NCC(=O)NC=3C=CC(OCC)=CC3)C4=CC(OC)=C(OC)C=C4	5.18243
1847	57391344	C(NCC(C=1C=CC(=C(C1)CO)O)O)CC=2C=CC(=CC2)NCC(O)C=3C=CC(=CC3)F	8.7
1848	145921773	O1C(CC2=NC(=O)N(C2=O)CC)=CC=C1C	4.54
1849	24789201	O=N(=O)C=1C(NCCCN2C(=O)CCC2)=CC=C(C(NC(=O)CC=3C=4C(C=CC3)=CC=CC4)CC(=O)N)C1	6.1
1850	44392577	S(OC1=C2NC=C(C[C@H](NC[C@H](O)C3=CC(NCC#CC)=CC=C3)C)C2=CC=C1)(=O)(=O)C	7.74473
1851	10203169	O(CCCCCCNC[C@H](O)C1=CC(=C(O)C=C1)CO)CCOCC=2C=C(O)C=CC2	9.10018
1852	5307895	S1C(N2CCC(CC2)C(=O)NCCC3=C(OC)C=CC(OC)=C3)=NN=C1N4C=CC=C4	5.82102
1853	5767237	S1/C(/C(=O)N(C1=S)CCC(=O)NC=2SCCN2)=C\C=3C=C(OC)C(OC)=CC3	6.19
1854	44281531	S(NC1=CC=C(C=C1)CCNC[C@@H](C=2C=NC=CC2)O)(C=3C=CC(C=4N=C(CC5=CC=C(C=C5)SC)ON4)=CC3)(=O)=O	5.02
1855	2382050	S(=O)(=O)(N1CCOCC1)C2=CC=C(CCC(=O)NC=3SC=C(N3)COC4=CC=CC=C4)C=C2	5.85387
1856	10456417	O[C@@H](CNCCC1=CC(OCCCOC2=CC=CC=C2)=CC=C1)C3=CC(NC=O)=C(O)C=C3	8.48149
1857	24981275	ClC1=C(NC(=O)CN(C(=O)COC(=O)/C=C/C2=CC=C(OCC=C)C=C2)C)C=CC=C1	4.49
1858	135616980	O(C(=O)C=1[C@@H](N=C(N(C1C)CC)NCCC2=CN=CC=C2)C3=CC=CC=C3)C	5.25
1859	49864461	C=1C=C(C=2N=C(O)SC2C1[C@@H](O)CNCCN(CCCC)CCCC)O	7.74
1860	14823035	ClC=1C=C([C@@H](O)CN[C@@H](CC2=CC=C(OCC(OC)=O)C=C2)C)C=CC1	8.49485
1861	44281424	S(NC1=CC=C(C=C1)CCNC[C@@H](C=2C=NC=CC2)O)(C3=CC=C(C=4N=C(C(C=5C=CC(=CC5)F)=O)ON4)C=C3)(=O)=O	4.82
1862	53379897	C1(=CC([C@H](CN[C@@H](CC2=CC=C3C(=C2)C=CC=C3)C)O)=CC(O)=C1)O	9.4
1863	57400045	ClC1=CC=C(C(O)CNC=2C=CC(CCNCC(O)C3=CC(=C(O)C=C3)CO)=CC2)C=C1	8.80134
1864	3157	C=1(N=C(N)C=2C(N1)=CC(OC)=C(C2)OC)N3CCN(C(C4OC=5C=CC=CC5OC4)=O)CC3	5.72
1865	46232816	CC(NCC(C=1C=C(C=C2NC(COC12)=O)O)O)(C)CC3=CC=C(C=C3)C4=CC=CC=C4	7.17
1866	3243021	FC1=C(C=2OC(=C(N2)CN3CCC(CC3)C(=O)NCCC=4C=C(OC)C(OC)=CC4)C)C=CC=C1	5.2
1867	76333795	O=S(=O)(OC=1C=2NC=C(C[C@H](NC[C@@H](C=3C=CC=C(C3)NS(=O)(=O)C4=CC(=CC=C4)N)O)C)C2C=CC1)C	7.59
1868	46889810	OC(CN1CCC(CC1)CC2=CC=CC=C2)COC3=C4C=5C(NC4=CC=C3)=CC=CC5	9.30103
1869	4029686	ClC=1C=C(C(=O)N2N=C(CC2(O)C(OCC)=O)C)C=CC1	4.74
1870	44268605	S(NC1=CC=C(C=C1)CCNC[C@@H](COC=2C=CC(=CC2)O)O)(C3=CC=C(NC(=O)NCCC)C=C3)(=O)=O	6.27
1871	9810596	C1(N2C3=C(C=C(/N=C(\NC#N)/NC4=CC5=CC=C(C=C5C=C4)CCNC[C@@H](C6=CN=CC=C6)O)C=C3)CC2)=NC(C=7C=CC(OC(F)(F)F)=CC7)=CS1	5.15
1872	50898777	C1=CC=C2N3C(OCCC3)=C(C(NCC4CCN(CC4)CCCCCC(OC)=O)=O)C2=C1	5
1873	49864380	C=1C=C(C=2N=C(O)SC2C1[C@@H](O)CN[C@@H](C3=CC=C4C(=C3)C=CC=C4)C)O	8.57
1874	3464980	S(=O)(=O)(NC1=C(C(=O)N2CCC(CC2)C(OCC)=O)C=CC=C1)C=3C=C(F)C(F)=CC3	5.19
1875	10393774	S(=O)(=O)(N(C1=CC=C(N2CCC(NC[C@H](O)C=3C=C(NS(=O)(=O)C)C(O)=CC3)CC2)C=C1)CCCC)CC(=O)O	5.30103
1876	20950665	S(=O)(=O)(C1=CC2=C(N(C(=O)C3CC3)CC2)C=C1)CCC(=O)NC4CCC(CC4)C	6.28233
1877	45270690	S=C(NC=1C=CC(CCNC[C@H](O)COC2=CC=CC=C2)=CC1)NC3=C(N(=O)=O)C=CC=C3	7.69897
1878	44393865	C=1(C=C([C@@H](O)CNCCC2=CC=C(C=C2)OCCCC3=CC=CC=C3)C=CC1O)NC=O	8.23
1879	665098	ClC1=CC=C(OCC=2N(C(SCC3=CC=C(C=C3)C#N)=NN2)CC)C=C1	5.68
1880	76315639	S(OC=1C=2NC=C(C[C@H](NC[C@H](O)C3=CC=C(C=C3)C(=O)NC4=CC=CC=C4)C)C2C=CC1)(=O)(=O)C	6.92082
1881	2373154	S=C(N1CCN(CC1)CC2=CC=CC=C2)NC(=O)C=3OC=CC3	4.5
1882	9551164	S1C=2N=C3N(C(=O)C2C4=C1CCCC4)C=CC=C3C(=O)NCC=5OC=CC5	4.5
1883	6407382	O=C(N1C[C@@H]2C=3N(C[C@H](C2)C1)C(=O)C=CC3)C4=CC=C(C5=NN=C(NC6=CC(=CC=C6)C)C=7C5=CC=CC7)C=C4	5.78
1884	839888	O=C1N(C(=C(C(=N1)N2CCOCC2)C(=O)C)C)C3=CC=CC=C3	4.45
1885	46833102	S(=O)(=O)(N)C=1C=C(COCCOCCCCCCNC[C@H](O)C2=CC(=C(O)C=C2)CO)C=CC1	8.80134
1886	57394848	OC(CNC1CC=2C(C1)=CC=C(NCC(O)C3=CC=CC=C3)C2)C4=CC(=C(O)C=C4)CO	8.30016
1887	11632691	CC(NCC(C=1C2=C(C=C(O)C1)NC(CO2)=O)O)(C)CC3=CC=C(C=C3)C(C)C	7.24
1888	1913053	O=C(NCC=1OC=CC1)C=2C3=NC=4C(N=C3N(C2N)CCC5=CC=C(OC)C=C5)=CC=CC4	4.74
1889	44423641	BrC1=NOC([C@H](O)CN[C@@H](CC2=CC=C(OCC(=O)O)C=C2)C)=C1	6.30016
1890	24856171	ClC=1C(=NC(Cl)=C(Cl)C1Cl)C(OCC(=O)N(CC(=O)NC2=C(Cl)C=CC=C2)C)=O	5.25
1891	3226017	O1N=C(N=C1C2CN(C(=O)CCCC)CCC2)C3=CC(OC)=CC=C3	5.25
1892	90655865	C1(=C2C(=C(C=C1)CCNCCN(C(CCOCCC3=CC=CC=C3)=O)CCCN(C)C)SC(=N2)O)O	7.8
1893	44444173	O=C1NC=2C(C13CC3)=C(OC[C@@H](O)CNC(CC4=CC=C(OC=5N=CC(=CC5)C(=O)N)C=C4)(C)C)C=CC2	7.45346
1894	44392519	S(OC=1C=2NC=C(C2C=CC1)C[C@H](NC[C@@H](C3=CC(NCC4=CC=CC=C4)=CC=C3)O)C)(=O)(=O)C	7.8
1895	2456362	O1C=2C(N(C(=O)C1)CC(OCC(=O)NC=3C=CC(=CC3)C)=O)=CC=CC2	4.54
1896	44280904	S(NC=1C=CC(=CC1)CCNC[C@@H](C=2C=NC=CC2)O)(C=3C=CC(C=4N=C(CC5=CC=C(C=C5)C=6N=CC=CC6)ON4)=CC3)(=O)=O	5.35
1897	22519157	S(=O)(=O)(N1C=2C(CC1)=CC=CC2)C=3C=C(N(C3)C)C(=O)NC4=C(OC)C=C(OC)C=C4	4.65
1898	44298290	C1(N2C3=C(C=C(S(NC=4C=CC=CC4)(=O)=O)C=C3)CC2)=NC(C)=CS1	6.12
1899	54586986	C1=C(O)C(=CC([C@H](CNCCCCCCCCCCC(NCCCC2=CC(=C(C=C2)O)[C@@H](C3=CC=CC=C3)CCN(C(C)C)C(C)C)=O)O)=C1)NS(C)(=O)=O	6.94
1900	1364836	O=C(CN1C=2C(N(C1=N)CC=3C(=CC=CC3)C)=CC=CC2)C=4C=CC(N(=O)=O)=CC4	4.82
1901	46832804	C=1(C=C(C=CC1O)[C@H](CNCCCCCCOCCOCC2=CC=C(C=C2)S(N)(=O)=O)O)CO	8.7
1902	44268572	S(NC1=CC=C(C=C1)CCNC[C@@H](COC=2C=CC(=CC2)O)O)(C3=CC=C(NC(=O)NCCCOC)C=C3)(=O)=O	6
1903	6603756	O(C[C@@H](O)CNC(C)(C)C)C1=C2NC(O)=NC2=CC=C1	10
1904	11668125	OC(CNC(CC1=CC=C(C=C1)CC)(C)C)C=2C=3OCC(=O)NC3C=C(O)C2	7.30364
1905	6468272	S(C=1N(C(=NN1)C=2SC=CC2)C)CC(=O)NC3CC3	4.65
1906	56659408	S1C2=C(CCNCCN(C(C)C)C(=O)CCOCCC3=CC=CC=C3)C=CC(O)=C2N=C1O	8.10018
1907	4328885	O=C1N(C(=O)NC1(C2=CC=C(C=C2)C)C)CC(=O)C3=CC=4OCCOC4C=C3	4.54
1908	44281372	S(NC1=CC=C(C=C1)CCNC[C@@H](C=2C=NC=CC2)O)(C=3C=CC(C=4N=C(COC=5C=C6C=CC=CC6=CC5)ON4)=CC3)(=O)=O	4.05
1909	24900423	C=1C=C([C@H](CNCCC=2C=CC(=CC2)C3=CC=CC(=C3)CN4CC5=C(C4)C=CC=C5)O)C=6SC(O)=NC6C1O	8
1910	90655869	C1(=C2C(=C(C=C1)CCNCCN(C(CCOCCC3=CC(=CC=C3)Cl)=O)CCN4CCCCC4)SC(=N2)O)O	7.9
1911	63952	OC1=NC2=C(O)C=CC(=C2C=C1)[C@@H](O)CN[C@H](C)CC=3C=CC(OC)=CC3	9.12
1912	49864394	C=1C=C(C2=C(C1[C@H](CNC3CCCCCC3)O)SC(O)=N2)O	7.93
1913	10626150	S(=O)(=O)(NC1=CC([C@@H](O)CNC2CCN(CC2)C3=CC=C(C=C3)C(=O)NCC(OCC)=O)=CC=C1O)C	5.49485
1914	4402608	S1C=2N(C(=O)C(=CN2)C(=O)NCCC3=CC=CC=C3)C=C1	4.64
1915	44622849	C1(=NC2=C(CCNCC2)C3=NC(=NN13)C)CC4=CC=CC=C4	5.12
1916	12017011	S(NC1=CC=C(C=C1)CCNC[C@@H](C=2C=NC=CC2)O)(C3=CC=C(C=4N=C(CC=5C=C(F)C(=CC5)F)OC4)C=C3)(=O)=O	6.2
1917	46881750	C1(=NC=2C(N1)=CC=CC2)C(NC=3C=CC(CCNC[C@@H](C4=CN=CC=C4)O)=CC3)=O	5.96
1918	22554040	S1C(C(=O)NC2=CC=C(C(=O)N3CCN(CC3)C=4C(F)=CC=CC4)C=C2)=C(OCC1)C	5.52143
1919	12017014	S(NC=1C=CC(=CC1)CCNC[C@@H](C=2C=NC=CC2)O)(C3=CC=C(C=4OC(CC5=CC(F)=C(C(=C5)F)F)=NC4)C=C3)(=O)=O	6.03
1920	44396798	S(NC=1C=C([C@H](CN[C@@H](CC=2C3=C(C(S(=O)(=O)C)=CC=C3)NC2)C)O)C=CC1)(C=4C=C(N)C=CC4)(=O)=O	7.89
1921	24979207	ClC=1C(S(=O)(=O)N(CC)CC)=CC(NC(=O)C=2OCCOC2)=CC1	7.42022
1922	44281468	S(NC1=CC=C(C=C1)CCNC[C@@H](C=2C=NC=CC2)O)(C=3C=CC(C=4N=C(CC5=CC=C(C(F)(F)F)C=C5)ON4)=CC3)(=O)=O	5.7
1923	46889772	C1=CC(OCC(CN2CCC(CC2)CN3C(=O)C4=C5C(=CC(=CC5=CC=C4)OC)C3=O)O)=C6C(=C1)NC7=C6C=CC=C7	8.1
1924	3511051	S1C(C(=O)N2N=C(CC2C3=CC=CC=C3)C4=CC=C(O)C=C4)=CC=C1	4.69
1925	10311070	C=1C(=C(C=C(C1)C(CNCCC=2C=CC(=CC2)NC3=CC=C(C(=C3)C4=CC=CC=C4)OC)O)CO)O	8.9
1926	44298718	S(C1=CC=2CCN(C2C=C1)C(=O)CCCCCC)(NC3=CC=CC=C3)(=O)=O	5.7
1927	3212566	S1C(=C(N=C1NC(=O)CSC=2N(C(=NN2)C(C)C)C)C)C(OCC)=O	4.59
1928	44392552	S(=O)(=O)(NC=1C=C([C@@H](O)CN[C@@H](CC=2C=3C(NC2)=C(OS(=O)(=O)C)C=CC3)C)C=CC1)C4=CC=CC=C4	7.72125
1929	53239456	C=1C(=C2C(=C([C@H](CNCCC3=CC=C(C=C3)OCCCCC=4C=CC(=C(C4)[C@@H](C5=CC=CC=C5)CCN(C(C)C)C(C)C)O)O)C1)C=CC(=N2)O)O	8.62
1930	44281467	S(NC1=CC=C(C=C1)CCNC[C@@H](C=2C=NC=CC2)O)(C3=CC=C(C=4N=C(CC5=CC=C(NS(=O)(=O)C)C=C5)ON4)C=C3)(=O)=O	5.52
1931	3157014	ClC=1C(CC=2SC(N3C(SCC3=O)=N)=NC2)=CC=CC1	4.45
1932	90655867	C1(=C2C(=C(C=C1)CCNCCN(C(CCOCCC3=CC(=CC=C3)Cl)=O)CCCN(CC)C)SC(=N2)O)O	8
1933	24937389	N(C1CCN(CC1)C2=NC=NC3=C2C(C4=CC=CC=C4)=CS3)CC(COC5=CC(=C(C=C5)O)COC)O	8.31
1934	76336501	ClC=1C=C([C@@H](O)[C@@H]2N[C@@H](CC2)CC=3C=CC(NC(=O)[C@@H]4CCC=5SC(=NC45)N)=CC3)C=CC1	5.07309
1935	5309561	ClC=1C(C2C(=C3SCN(CN3C(=O)C2)C4=CC=CC=C4)C#N)=C(Cl)C=CC1	4.45
1936	9831168	S(NC=1C=CC(CC2C=3C=C(O)C(=CC3CCN2)O)=CC1)(C4=CC=C(NC(=O)NCCCCCC)C=C4)(=O)=O	7.44
1937	16036676	C1(=C2C(=C(C=C1)CCNCCN(C(CCOCCC3=CC=4C(C=C3)=CC=CC4)=O)CCN(CC)CC)SC(=N2)O)O	8
1938	11785699	S(OC=1C=2NC=C(C2C=CC1)C[C@H](NC[C@@H](C3=CC(NC/C=C/C4=CC=CC=C4)=CC=C3)O)C)(=O)(=O)C	7.89
1939	12005820	S1C(C(=O)N2N=C(CC2C=3C=CC(O)=CC3)C=4C=CC=CC4)=CC=C1	4.49
1940	54583100	C=1C=C([C@H](CNCCC2=CC=C(C=C2)OCCCCC3=CC(=C(C=C3)O)[C@@H](C4=CC=CC=C4)CCN(C(C)C)C(C)C)O)C=C(NS(C)(=O)=O)C1O	7.89
1941	12017018	S(NC1=CC=C(C=C1)CCNC[C@@H](C=2C=NC=CC2)O)(C3=CC=C(C=4N=C(COC5=CC=C(C(F)(F)F)C=C5)OC4)C=C3)(=O)=O	4.7
1942	46881618	C1(=CSC(=N1)C=2C=CC=CC2)CC(NC3=CC=C(CCNC[C@@H](C=4C=NC=CC4)O)C=C3)=O	5.77
1943	44307205	S(NC=1C=CC(=CC1)CCNC[C@@H](COC=2C=NC(=CC2)N)O)(C3=CC=C(NC(=O)NCCCCCC)C=C3)(=O)=O	6.19
1944	44280903	S(NC=1C=CC(=CC1)CCNC[C@@H](C=2C=NC=CC2)O)(C=3C=CC(C=4N=C(CC=5C=C6C=CC=CC6=CC5)ON4)=CC3)(=O)=O	5.82
1945	90655868	ClC=1C=C(CCOCCC(=O)N(CCCN(C2CC2)C)CCNCCC3=C4SC(O)=NC4=C(O)C=C3)C=CC1	8.10018
1946	44298516	C1(N2C3=C(C=C(S(NC4=CC=CC=C4)(=O)=O)C=C3)CC2)=NC(CCCC5CCCC5)=CS1	6.05
1947	44268520	S(NC=1C=CC(=CC1)CCNC[C@@H](COC2=CC=C(C=C2)O)O)(C3=CC=C(NC(=O)OCC4=CC=CC=C4)C=C3)(=O)=O	6.89
1948	2221959	O(C1=C(NC(=O)CN2C(C3=CC=CC=C3)=CC=C2CCC(O)=O)C=C(OC)C=C1)C	4.54
1949	44392575	S(OC=1C=2NC=C(C2C=CC1)C[C@H](NC[C@@H](C3=CC(NCC#C)=CC=C3)O)C)(=O)(=O)C	8.02
1950	10310047	C=1C(=C(C=C(C1)C(CNCCC=2C=CC(=CC2)NC3=CC=C(C=C3)OCC)O)CO)O	8.9
1951	44186438	C1(=CC=C(C=C1)OC)CC(NC[C@@H](COC=2C=CC=C(C2Cl)Cl)O)(C)C	9
1952	44280795	S(NC1=CC=C(C=C1)CCNC[C@@H](C=2C=NC=CC2)O)(C=3C=CC(C=4N=C(CCC)ON4)=CC3)(=O)=O	5.07
1953	558625	S(=O)(=O)(N1CCCCC1)C=2C=C3OC(=O)N(C3=CC2)C(OCC)=O	6.29
1954	12017012	S(NC1=CC=C(C=C1)CCNC[C@@H](C=2C=NC=CC2)O)(C=3C=CC(C=4N=C(CC5=CC=C(C(F)(F)F)C=C5)OC4)=CC3)(=O)=O	6.51
1955	3892592	O=C(N1N=C(CC1C2=CC=C(OC)C=C2)C=3C=CC=CC3)COC(=O)C4=CC(N)=CC=C4	4.84
1956	44396659	S(=O)(=O)(NC=1C=C([C@@H](O)CNCCC=2C3=C(NC2)C(OS(=O)(=O)C)=CC=C3)C=CC1)C=4SC=CC4	6.6517
1957	2957284	O(C(=O)C1CCCN(C1)C(=O)C2=CC=C(NC(=O)CCCC)C=C2)CC	5.2426
1958	1073012	ClC1=CC=C(S(=O)(=O)N(CC(=O)N2CCN(CC2)C(OCC)=O)C)C=C1	6.01
1959	44392480	S(OC1=C2NC=C(C2=CC=C1)C[C@H](NC[C@@H](C3=CC(NC/C=C/CC)=CC=C3)O)C)(=O)(=O)C	7.96
1960	44268563	S(NC=1C=CC(=CC1)CCNC[C@@H](COC2=CC=C(C=C2)O)O)(C=3C=CC(NC(=O)CCCCCC)=CC3)(=O)=O	6.64
1961	16329339	S(=O)(=O)(N(C)C)C1=C(OC)C=CC(NC(=O)C2CCN(C(=O)NC=3C=CC=CC3)CC2)=C1	6.19
1962	12017005	S(NC1=CC=C(C=C1)CCNC[C@@H](C=2C=NC=CC2)O)(C=3C=CC(C=4N=C(CCC5CCCC5)OC4)=CC3)(=O)=O	5.43
1963	16035281	S1C2=C(CCNCCN(CCN(CC)CC)C(=O)CCOCCC3=CC(OC)=CC=C3)C=CC(O)=C2N=C1O	8.10018
1964	16035375	S1C2=C(CCNCCN(CCN(CC)CC)C(=O)CCOCCC3=CC=CC=C3)C=CC(O)=C2N=C1O	8.10018
1965	44298695	S(C1=CC=2CCN(C2C=C1)C(=O)CCCCCCCC)(NC3=CC=CC=C3)(=O)=O	6
1966	56666341	S1C2=C(CCNCCN(CCC)C(=O)CCOCCC3=CC=CC=C3)C=CC(O)=C2N=C1O	8.10018
1967	44307144	S(NC1=CC=C(C=C1)CCNC[C@@H](COC2=CN=CC=C2)O)(C=3C=CC(NC(=O)NCCCCCC)=CC3)(=O)=O	6.37
1968	46889700	C1(CCN(CC(COC=2C=CC=CC2C(C)C)O)CC1)N3C(C4=C5C(C=CC=C5C3=O)=CC=C4)=O	7.89
1969	24936882	N(CC(COC=1C=CC(=C(C1)CO)O)O)C2CCN(CC2)C3=NC=NC4=C3C(C=5SC=CC5)=CS4	7.7
1970	651592	ClC=1C=C(S(=O)(=O)N2CCC(CC2)C=3ON=C(N3)C=4C=CC(N(C)C)=CC4)C=CC1	5.91009
1971	44281425	S(NC1=CC=C(C=C1)CCNC[C@@H](C=2C=NC=CC2)O)(C3=CC=C(C=4N=C(CC5=CC=C(NC(=O)C)C=C5)ON4)C=C3)(=O)=O	5.3
1972	16035175	S1C2=C(CCNCCN(CCN(CC)CC)C(=O)CCOCCC3=CC(F)=CC=C3)C=CC(O)=C2N=C1O	8.10018
1973	652434	S(C=1N(C2=NC=CC=C2N1)C)CC(=O)NC=3SC4=C(N3)C=CC(OCC)=C4	5.61261
1974	44298306	S(C1=CC=2CCN(C2C=C1)C(N(CCC3=CC=CC=C3)C)=O)(NC4=CC=CC=C4)(=O)=O	5.6
1975	6918554	C1=2C(N=C(C=C1)O)=C(O)C=CC2[C@H](CNC3CC=4C=C(CC)C(=CC4C3)CC)O	9.09
1976	10225563	O(CCCCCCNC[C@H](O)C1=CC(=C(O)C=C1)CO)CCOCC2=CC(=CC(=C2)C)C	9.40012
1977	44392457	S(OC=1C=2NC=C(C2C=CC1)C[C@H](NC[C@@H](C3=CC(NC/C=C/C)=CC=C3)O)C)(=O)(=O)C	8
1978	24761221	FC=1C(N2C(=O)/C(=C/C=3C=4C(N(C3)CC(=O)N(CC)CC)=CC=CC4)/C(=O)NC2=O)=CC=CC1	4.45
1979	44298533	C1(N2C3=C(C=C(S(NC=4C=CC=CC4)(=O)=O)C=C3)CC2)=NC(CCCCCCCC)=CS1	5.89
1980	16035379	C1(=C2C(=C(C=C1)CCNCCN(C(CCOCCC3=CC(=CC=C3)Cl)=O)CCN(CC)CC)SC(=N2)O)O	8.2
1981	1924539	O=C\1N(C(=C(/C1=C/C=2C=C(OC)C(O)=CC2)C(OCC)=O)C)C3=CC=C(C=C3)C	4.74
1982	3801855	ClC1=NC=2C(C=C1C3N(N=C(C3)C=4SC=CC4)C(=O)CCCC(O)=O)=CC(=CC2)C	4.59
1983	16189127	O1N=C(N=C1CN2CCN(C(=O)C=3OC=CC3)CCC2)C4=CC=5OCOC5C=C4	4.45
1984	2221903	S(C=1N(C(=NN1)CNC(=O)C2=C(F)C=CC=C2)C)CC(=O)C=3C=CC=CC3	4.45
1985	44281371	S(NC1=CC=C(C=C1)CCNC[C@@H](C=2C=NC=CC2)O)(C=3C=CC(C=4N=C(COC=5C=CC(OC(F)(F)F)=CC5)ON4)=CC3)(=O)=O	5.3
1986	9635427	S(C=1N(C=2C(N1)=CC=CC2)C)CC(=O)N/N=C/C=C/C=3OC=CC3	4.74
1987	703314	S1C=2C(N=C1SCC=3N(C(S)=NN3)CC=C)=CC=CC2	4.65
1988	52943362	N(CC(COC1=CC=CC=C1)O)C2CCN(CC2)C3=NC=NC4=C3C(=CS4)C=5SC=CC5	8.4
1989	44268568	S(NC1=CC=C(C=C1)CCNC[C@@H](COC=2C=CC(=CC2)O)O)(C3=CC=C(NC(=O)NCCCCC)C=C3)(=O)=O	6.46
1990	16035377	C1(=C2C(=C(C=C1)CCNCCN(C(CCOCCC3=CC=CC=C3)=O)CCN(C)C)SC(=N2)O)O	8.2
1991	16035068	C1(=C2C(=C(C=C1)CCNCCN(C(CCOCCC3=C4C(=CC=C3)C=CC=C4)=O)CCN(CC)CC)SC(=N2)O)O	8.2
1992	10184665	ClC1=C(COCCOCCCCCCNC[C@H](O)C2=CC(=C(O)C=C2)CO)C(Cl)=CC=C1	9.40012
1993	5281239	O1[C@@]2([C@]1(C[C@@H](O)CC2(C)C)C)CC(=O)/C(=C/C=C/C(=C/C=C/C=C(/C=C/C=C(/C=C=C3[C@](O)(C[C@@H](OC(=O)C)CC3(C)C)C)\C)\C)/C)/C	4.55
1994	10283539	S(N1CCC(CC1)CNC[C@@H](COC=2C=C(NS(=O)(=O)C)C(=CC2)O)O)(C=3C=CC(NC(NCC=4C(=CC=C(C4)F)F)=O)=CC3)(=O)=O	6.57
1995	1452234	S1C=2C(N=C1NC(=O)CSC=3N(N=NN3)CC)=CC=C(OC)C2	5.19
1996	44335663	S(NC=1C=CC(=CC1)CCNC[C@@H](C2=CN=CC=C2)O)(C3=CC=C(NC(=O)OCCC4=CC=CC=C4)C=C3)(=O)=O	6.09
1997	46889768	C1=CC(=C(C=C1)C(C)C)OCC(CN2CCC(CC2)CN3C(CCCC3=O)=O)O	8.05
1998	90655866	ClC=1C=C(CCOCCC(=O)N(CCCN(C(C)C)C)CCNCCC2=C3SC(O)=NC3=C(O)C=C2)C=CC1	8.30016
1999	10076176	C1(=C(C=C(C=C1)[C@H](CNCCCCCCOCCCCC=2C=C(C=CC2)S(C3CCCC3)(=O)=O)O)CO)O	8.7
[truncated: 617 more rows]
